# Supplementary material for: Bidirectional genome-wide CRISPR screens reveal host factors regulating SARS-CoV-2, MERS-CoV and seasonal HCoVs
Source: Res Sq. 2021 May 27:rs.3.rs-555275. Preprint. [Version 1] doi: 10.21203/rs.3.rs-555275/v1 (PMC8168385; doi:10.21203/rs.3.rs-555275/v1)
Supplement: Supplement 1 [file 2a8527d91253de19a3b16993.xlsx]

## Sheet: metadata
Senior Author	Library	Cell line
Wilen	C. sabeus library	Vero-E6
Goujon	C. sabeus library	Vero-E6
Sanjana	GeCKOv2	A549 (overexpressing ACE2)
Puschnik	GeCKOv2	Huh7.5.1 (overexpressing ACE2)
Poirier	Brunello	Huh7.5
Daelemans	Brunello	Huh7
Goujon	Brunello	Caco-2 (overexpressing ACE2)
Zhang	Brunello	A549 (overexpressing ACE2)
Hsu	Brunello	Calu-3
Goujon	Gattinara	Calu-3
Goujon	Calabrese	Calu-3
Hsu	Calabrese	Calu-3

## Sheet: C. sabeus library
Gene Symbol	control_flag_Wilen	residual_zscore_avg_Wilen	Rank_residual_zscore_avg_Wilen	control_flag_Goujon_Vero	residual_zscore_avg_Goujon_Vero	Rank_residual_zscore_avg_Goujon_Vero
SMARCA4	FALSE	4.87188	1	FALSE	6.93694	3
ACE2	FALSE	4.85897	2	FALSE	11.7121	1
DYRK1A	FALSE	4.39474	3	FALSE	4.43965	15
KDM6A	FALSE	4.08495	4	FALSE	6.50814	6
DPF2	FALSE	3.89604	5	FALSE	4.70307	13
JMJD6	FALSE	3.73369	6	FALSE	3.2048	42
UBXN7	FALSE	3.64892	7	FALSE	6.29581	8
RAD54L2	FALSE	3.64486	8	FALSE	6.86375	4
ARID1A	FALSE	3.62403	9	FALSE	7.29645	2
TRAF3	FALSE	3.288	10	FALSE	4.61839	14
PHIP	FALSE	3.18018	11	FALSE	3.98808	21
SMAD4	FALSE	3.14142	12	FALSE	3.62685	32
SERTAD4	FALSE	3.12909	13	FALSE	-0.300685	13320
SH3YL1	FALSE	3.10399	14	FALSE	-0.749156	17416
LDB1	FALSE	3.04983	15	FALSE	3.53516	36
CTSL	FALSE	3.03115	16	FALSE	6.59028	5
CREBBP	FALSE	2.82737	17	FALSE	2.8164	59
SMARCE1	FALSE	2.82276	18	FALSE	3.74397	30
SMAD3	FALSE	2.81203	19	FALSE	1.57213	660
LOC103244676	FALSE	2.80185	20	FALSE	0.981821	2246
OSBPL8	FALSE	2.79246	21	FALSE	-0.0781049	10875
SPTY2D1	FALSE	2.76672	22	FALSE	2.63208	80
PDAP1	FALSE	2.75633	23	FALSE	1.89751	324
RYBP	FALSE	2.74435	24	FALSE	0.828034	2998
PCBD1	FALSE	2.72867	25	FALSE	6.29656	7
ZNF628	FALSE	2.714	26	FALSE	1.8878	329
SLC22A18AS	FALSE	2.70929	27	FALSE	0.184668	8085
TAF5L	FALSE	2.70714	28	FALSE	3.03938	47
SRRD	FALSE	2.69227	29	FALSE	5.10275	10
ELOA	FALSE	2.69038	30	FALSE	3.57825	34
NAA40	FALSE	2.68095	31	FALSE	1.21927	1378
SIAH1	FALSE	2.64754	32	FALSE	2.02617	236
KMT2D	FALSE	2.64408	33	FALSE	3.83361	25
PKMYT1	FALSE	2.63186	34	FALSE	1.543	699
OTUD6B	FALSE	2.62156	35	FALSE	2.29963	146
FASTKD1	FALSE	2.61088	36	FALSE	-0.828654	17950
TMX3	FALSE	2.5905	37	FALSE	-1.04191	19156
PI4KB	FALSE	2.58841	38	FALSE	1.58499	644
LOC103230378	FALSE	2.56261	39	FALSE	1.25633	1287
LOC103214541	FALSE	2.52951	40	FALSE	4.22319	18
GPRC5D	FALSE	2.52352	41	FALSE	-1.24022	19897
SIK1	FALSE	2.52182	42	FALSE	0.791948	3211
ABCC11	FALSE	2.51717	43	FALSE	-0.822952	17912
LOC103227121	FALSE	2.51607	44	FALSE	-0.36765	14030
DHX29	FALSE	2.48813	45	FALSE	3.25184	41
ADAM30	FALSE	2.47481	46	FALSE	-0.3026	13335
TP53	FALSE	2.43543	47	FALSE	2.91207	54
ASXL1	FALSE	2.43272	48	FALSE	-0.790743	17715
SMARCB1	FALSE	2.43043	49	FALSE	2.07193	214
GABRR3	FALSE	2.4024	50	FALSE	0.378997	6214
SCML2	FALSE	2.37277	51	FALSE	-0.308371	13384
GPSM1	FALSE	2.34349	52	FALSE	-0.8061	17803
LOC103218947	FALSE	2.33836	53	FALSE	0.0171187	9831
SP140	FALSE	2.33608	54	FALSE	-1.0589	19247
STK11	FALSE	2.33137	55	FALSE	3.82774	26
SMARCC1	FALSE	2.31152	56	FALSE	4.18904	20
HAT1	FALSE	2.30907	57	FALSE	3.19752	43
LOC103243814	FALSE	2.28188	58	FALSE	0.329946	6653
NIPA2	FALSE	2.25519	59	FALSE	0.364412	6346
DCK	FALSE	2.22727	60	FALSE	-0.750727	17423
FOXP1	FALSE	2.21884	61	FALSE	0.57358	4636
ACVR1B	FALSE	2.21445	62	FALSE	1.4021	969
SELL	FALSE	2.21088	63	FALSE	-0.701726	17044
TBC1D32	FALSE	2.2054	64	FALSE	-0.432856	14699
RAB26	FALSE	2.20428	65	FALSE	1.35919	1051
LOC103247071	FALSE	2.20138	66	FALSE	1.525	733
EIF3D	FALSE	2.18793	67	FALSE	1.91924	312
SBK2	FALSE	2.17126	68	FALSE	-0.81531	17858
TRIM28	FALSE	2.16853	69	FALSE	0.632202	4239
ZBTB10	FALSE	2.16793	70	FALSE	2.91346	53
CELA1	FALSE	2.16679	71	FALSE	-0.566937	15957
BTBD8	FALSE	2.16203	72	FALSE	0.0815529	9175
FAM166B	FALSE	2.1504	73	FALSE	-1.05442	19227
RPS11	FALSE	2.14968	74	FALSE	0.959166	2351
CAB39	FALSE	2.143	75	FALSE	0.54366	4850
ZC3H15	FALSE	2.14202	76	FALSE	4.23611	17
MED13	FALSE	2.13671	77	FALSE	3.19417	44
SLC4A4	FALSE	2.13273	78	FALSE	2.44281	103
PYGO1	FALSE	2.1291	79	FALSE	-1.20321	19770
MLANA	FALSE	2.12852	80	FALSE	-0.168655	11905
GPATCH8	FALSE	2.12742	81	FALSE	1.28061	1216
SUV39H2	FALSE	2.12474	82	FALSE	1.72216	465
CHST8	FALSE	2.11965	83	FALSE	0.0998744	8952
LOC103243256	FALSE	2.11456	84	FALSE	-0.425113	14626
LOC103235459	FALSE	2.11167	85	FALSE	0.10725	8865
TRIP4	FALSE	2.11022	86	FALSE	0.126682	8681
EP300	FALSE	2.10979	87	FALSE	5.645	9
SHOX	FALSE	2.10259	88	FALSE	-0.845162	18057
MLLT1	FALSE	2.084	89	FALSE	2.70575	67
COLEC10	FALSE	2.08117	90	FALSE	-1.09439	19388
EIF4G2	FALSE	2.07496	91	FALSE	1.63837	567
LOC103236199	FALSE	2.07305	92	FALSE	-0.962019	18722
NECAB1	FALSE	2.07188	93	FALSE	0.215103	7750
LOC103227153	FALSE	2.06794	94	FALSE	-0.693387	16977
LOC103239142	FALSE	2.06552	95	FALSE	-0.947421	18643
TCAF1	FALSE	2.05415	96	FALSE	-0.403228	14400
HNF1A	FALSE	2.05208	97	FALSE	2.35062	130
COX7A2L	FALSE	2.05093	98	FALSE	-1.4529	20373
LOC103226627	FALSE	2.05015	99	FALSE	-0.145367	11621
KEAP1	FALSE	2.04181	100	FALSE	0.492127	5263
AMOT	FALSE	2.04162	101	FALSE	1.07926	1810
PGM1	FALSE	2.0388	102	FALSE	-0.0318928	10388
CBLN2	FALSE	2.03846	103	FALSE	0.303297	6917
RNF2	FALSE	2.03833	104	FALSE	0.0443741	9577
LEKR1	FALSE	2.03775	105	FALSE	0.160282	8335
ZNF24	FALSE	2.03577	106	FALSE	2.33189	136
BRD9	FALSE	2.02604	107	FALSE	1.67919	524
GNPTAB	FALSE	2.02329	108	FALSE	1.84009	373
CNOT4	FALSE	2.02147	109	FALSE	4.75748	12
AKAP17A	FALSE	2.02031	110	FALSE	-1.00801	18961
LOC103238459	FALSE	2.01976	111	FALSE	0.196972	7959
LZTS2	FALSE	2.0195	112	FALSE	-0.321496	13506
SUPT20H	FALSE	2.01756	113	FALSE	3.64641	31
ZGPAT	FALSE	2.01609	114	FALSE	-0.408195	14458
TBC1D9B	FALSE	2.01304	115	FALSE	0.90863	2579
ANKS3	FALSE	2.00762	116	FALSE	1.02094	2065
RASD1	FALSE	2.00395	117	FALSE	1.07386	1827
SLAMF1	FALSE	2.00315	118	FALSE	-0.295049	13262
ZNF433	FALSE	1.99867	119	FALSE	-0.225677	12530
CD93	FALSE	1.99742	120	FALSE	-0.392725	14280
MBD1	FALSE	1.99246	121	FALSE	1.87711	339
ZNF695	FALSE	1.99161	122	FALSE	-0.842979	18040
SUZ12	FALSE	1.99121	123	FALSE	1.15461	1574
ZFYVE26	FALSE	1.9895	124	FALSE	1.24996	1302
N4BP1	FALSE	1.9891	125	FALSE	1.96345	280
LOC103233526	FALSE	1.98443	126	FALSE	0.0831145	9155
OTOL1	FALSE	1.98136	127	FALSE	0.884248	2691
FAM193A	FALSE	1.97501	128	FALSE	1.62779	583
FABP6	FALSE	1.97266	129	FALSE	-0.8259	17934
AMBRA1	FALSE	1.96675	130	FALSE	2.69886	68
RBM47	FALSE	1.96669	131	FALSE	3.29953	39
UBE2Q1	FALSE	1.96654	132	FALSE	-0.400406	14364
LOC103217867	FALSE	1.96531	133	FALSE	0.66013	4036
TADA2B	FALSE	1.96309	134	FALSE	3.7974	27
LOC103227138	FALSE	1.95953	135	FALSE	0.369548	6302
EXO5	FALSE	1.95911	136	FALSE	2.06577	218
ARRDC2	FALSE	1.95901	137	FALSE	-0.514094	15478
ISG15	FALSE	1.95871	138	FALSE	-0.996486	18892
UBR1	FALSE	1.95746	139	FALSE	0.258202	7323
APEH	FALSE	1.95731	140	FALSE	-0.45504	14905
XKR8	FALSE	1.95398	141	FALSE	0.394433	6075
MB21D2	FALSE	1.95094	142	FALSE	-1.109	19448
CRIP2	FALSE	1.94669	143	FALSE	-0.0786194	10886
MIGA1	FALSE	1.94155	144	FALSE	-0.161127	11823
IMPACT	FALSE	1.94116	145	FALSE	-0.446218	14827
PRRT1	FALSE	1.94068	146	FALSE	-0.210322	12352
NO_SITE_247	TRUE	1.94033	147	TRUE	1.18277	1479
LOC103237560	FALSE	1.94018	148	FALSE	0.624675	4288
CALR	FALSE	1.93903	149	FALSE	0.24136	7494
LOC103229197	FALSE	1.93668	150	FALSE	0.0466807	9552
NEK7	FALSE	1.93148	151	FALSE	1.86956	345
XK	FALSE	1.92864	152	FALSE	-0.63278	16520
ACTA1	FALSE	1.92858	153	FALSE	-0.627368	16472
FANCL	FALSE	1.92475	154	FALSE	-0.665774	16788
LRIF1	FALSE	1.92468	155	FALSE	0.163439	8295
SENP8	FALSE	1.92002	156	FALSE	0.0452001	9565
CHST14	FALSE	1.91522	157	FALSE	-1.46841	20404
PLEKHG3	FALSE	1.91459	158	FALSE	1.99449	259
EEF1A2	FALSE	1.91285	159	FALSE	-1.40611	20283
LRRTM2	FALSE	1.91165	160	FALSE	1.08191	1798
RFX8	FALSE	1.9079	161	FALSE	0.0616294	9398
DRG1	FALSE	1.90771	162	FALSE	5.03577	11
LOC103247056	FALSE	1.9059	163	FALSE	0.345025	6533
PTAFR	FALSE	1.90567	164	FALSE	0.445347	5615
SEC31A	FALSE	1.90363	165	FALSE	0.132929	8626
ZNF347	FALSE	1.90251	166	FALSE	0.473972	5390
MAST1	FALSE	1.90205	167	FALSE	-1.03024	19098
CCNG2	FALSE	1.90189	168	FALSE	-0.716976	17160
SH3TC1	FALSE	1.90084	169	FALSE	-0.770186	17562
WRAP73	FALSE	1.90004	170	FALSE	0.318489	6765
ZNF367	FALSE	1.89732	171	FALSE	-0.790405	17710
LOC103224576	FALSE	1.8949	172	FALSE	-0.748567	17410
FBXL13	FALSE	1.89313	173	FALSE	0.434169	5711
GYS1	FALSE	1.89295	174	FALSE	0.371019	6284
LOC103241367	FALSE	1.88763	175	FALSE	0.00899197	9920
SMIM21	FALSE	1.8875	176	FALSE	-0.494008	15285
RND3	FALSE	1.88741	177	FALSE	0.405443	5964
CLCN4	FALSE	1.88357	178	FALSE	0.385116	6159
ZNF18	FALSE	1.87846	179	FALSE	0.069851	9303
CSNK2B	FALSE	1.87656	180	FALSE	1.3711	1037
GRP	FALSE	1.86976	181	FALSE	1.17736	1500
ACER3	FALSE	1.86799	182	FALSE	0.0355636	9656
LOC103242673	FALSE	1.86687	183	FALSE	0.586219	4557
SNX14	FALSE	1.86501	184	FALSE	-1.25451	19931
LOC103219917	FALSE	1.85989	185	FALSE	-0.888516	18333
ZDHHC16	FALSE	1.85361	186	FALSE	-0.54654	15769
LOC103241045	FALSE	1.85122	187	FALSE	-1.02013	19031
TAF6L	FALSE	1.85021	188	FALSE	0.922503	2511
ZNF787	FALSE	1.85009	189	FALSE	0.323825	6710
PDK2	FALSE	1.84973	190	FALSE	0.442799	5637
CDC37L1	FALSE	1.84825	191	FALSE	1.04763	1965
LOC103225347	FALSE	1.84436	192	FALSE	0.395718	6063
LRRC1	FALSE	1.84254	193	FALSE	-0.265471	12967
TAMM41	FALSE	1.84199	194	FALSE	-1.09549	19392
KLHL14	FALSE	1.84181	195	FALSE	0.497987	5212
PHF6	FALSE	1.84112	196	FALSE	3.78838	28
NLRC5	FALSE	1.8409	197	FALSE	0.741203	3502
ARMH3	FALSE	1.84058	198	FALSE	0.822249	3028
VPREB3	FALSE	1.84012	199	FALSE	-0.821361	17903
UBR2	FALSE	1.83654	200	FALSE	0.84249	2916
LOC103243871	FALSE	1.83653	201	FALSE	0.19927	7932
PI3	FALSE	1.83504	202	FALSE	0.828674	2991
ZNF395	FALSE	1.83361	203	FALSE	0.183184	8102
DNAJB7	FALSE	1.83358	204	FALSE	-0.397014	14332
GPR63	FALSE	1.83187	205	FALSE	0.202315	7874
USP28	FALSE	1.83111	206	FALSE	1.90496	319
WDSUB1	FALSE	1.82796	207	FALSE	1.00464	2135
GTSF1	FALSE	1.82611	208	FALSE	-0.60765	16295
LOC103247490	FALSE	1.82605	209	FALSE	0.0574139	9442
LOC103247864	FALSE	1.82518	210	FALSE	-0.160476	11812
VAMP5	FALSE	1.82486	211	FALSE	-0.381359	14155
EPB41L2	FALSE	1.82253	212	FALSE	-1.0649	19266
MCEE	FALSE	1.82086	213	FALSE	0.604426	4426
KLF1	FALSE	1.81817	214	FALSE	-0.355391	13908
SPG11	FALSE	1.81738	215	FALSE	1.46076	860
TCAP	FALSE	1.81675	216	FALSE	-0.462784	14980
MAGED2	FALSE	1.81376	217	FALSE	1.65979	542
SLC1A5	FALSE	1.81351	218	FALSE	0.47401	5389
PELI1	FALSE	1.81229	219	FALSE	-0.69071	16960
LOC103234137	FALSE	1.81177	220	FALSE	-0.254644	12842
CAPN9	FALSE	1.81124	221	FALSE	0.283265	7088
ZEB1	FALSE	1.81071	222	FALSE	1.45351	871
PDE11A	FALSE	1.81021	223	FALSE	0.211156	7790
LCOR	FALSE	1.80927	224	FALSE	0.767709	3342
FXR2	FALSE	1.80856	225	FALSE	0.281618	7101
SCN3B	FALSE	1.80684	226	FALSE	0.422855	5813
NOTO	FALSE	1.8068	227	FALSE	0.815758	3075
RNF6	FALSE	1.80122	228	FALSE	0.695048	3815
LOC103236032	FALSE	1.80007	229	FALSE	2.67488	74
LOC103227652	FALSE	1.79818	230	FALSE	0.331163	6641
CADM3	FALSE	1.79668	231	FALSE	0.551495	4799
LOC103237812	FALSE	1.7957	232	FALSE	-1.36795	20215
NOP56	FALSE	1.79421	233	FALSE	0.514244	5077
PAX9	FALSE	1.79355	234	FALSE	-0.722478	17200
ITGA8	FALSE	1.79345	235	FALSE	0.532691	4939
PARPBP	FALSE	1.79314	236	FALSE	-0.715202	17147
LOC103236812	FALSE	1.7928	237	FALSE	0.380257	6195
LOC103219207	FALSE	1.79195	238	FALSE	0.235391	7557
MAEL	FALSE	1.79014	239	FALSE	0.58645	4555
LMNA	FALSE	1.79004	240	FALSE	-0.260986	12924
TRADD	FALSE	1.78868	241	FALSE	-0.319258	13482
SURF4	FALSE	1.78862	242	FALSE	-0.00575323	10086
KDM4A	FALSE	1.78849	243	FALSE	3.92121	22
SLC28A2	FALSE	1.78808	244	FALSE	0.684876	3878
LOC103215345	FALSE	1.78559	245	FALSE	-1.47386	20412
LOC103232891	FALSE	1.78533	246	FALSE	-0.202566	12284
JAGN1	FALSE	1.78263	247	FALSE	-0.254731	12845
MORN5	FALSE	1.78049	248	FALSE	-0.875658	18252
CDKN1A	FALSE	1.77948	249	FALSE	2.50983	93
DCAF4L2	FALSE	1.77923	250	FALSE	0.726669	3599
ARMCX2	FALSE	1.77786	251	FALSE	-0.89375	18374
CHST4	FALSE	1.77765	252	FALSE	-0.695328	16996
CD2AP	FALSE	1.77679	253	FALSE	-0.0853776	10957
FRZB	FALSE	1.7734	254	FALSE	-0.117677	11297
S100A10	FALSE	1.7681	255	FALSE	1.02866	2032
ANO2	FALSE	1.76746	256	FALSE	0.359593	6384
HELZ	FALSE	1.76743	257	FALSE	0.681833	3896
LOC103242100	FALSE	1.76698	258	FALSE	-0.48923	15235
DMD	FALSE	1.76552	259	FALSE	-0.51429	15482
TRMT9B	FALSE	1.7649	260	FALSE	1.04337	1983
SETD1B	FALSE	1.7609	261	FALSE	1.18862	1465
MIOX	FALSE	1.75904	262	FALSE	-0.44344	14802
TAC3	FALSE	1.75808	263	FALSE	-0.127309	11414
TBRG1	FALSE	1.75736	264	FALSE	0.704582	3746
ANP32B	FALSE	1.75686	265	FALSE	1.93891	294
FOXQ1	FALSE	1.75619	266	FALSE	0.0243694	9776
FOXI2	FALSE	1.75321	267	FALSE	-0.35511	13906
CD82	FALSE	1.75315	268	FALSE	0.647242	4129
LOC103247923	FALSE	1.75205	269	FALSE	-0.56404	15935
SUV39H1	FALSE	1.74908	270	FALSE	2.56205	87
UPB1	FALSE	1.74818	271	FALSE	0.671557	3966
COTL1	FALSE	1.74798	272	FALSE	0.897739	2629
ILDR1	FALSE	1.74598	273	FALSE	-0.373774	14080
COL15A1	FALSE	1.74437	274	FALSE	-0.300025	13314
PTCH2	FALSE	1.74301	275	FALSE	0.331681	6639
FN1	FALSE	1.7422	276	FALSE	-0.341465	13756
BRD1	FALSE	1.74211	277	FALSE	-1.24684	19912
NO_SITE_30	TRUE	1.74154	278	TRUE	1.5524	688
TNRC6A	FALSE	1.74119	279	FALSE	0.456993	5516
ITGB8	FALSE	1.74118	280	FALSE	0.509289	5114
CLDN16	FALSE	1.7407	281	FALSE	0.216182	7742
SMOX	FALSE	1.74045	282	FALSE	0.226257	7649
HOOK1	FALSE	1.74023	283	FALSE	-0.221561	12477
TPRA1	FALSE	1.73946	284	FALSE	1.20164	1425
HYAL2	FALSE	1.73814	285	FALSE	0.24267	7482
MUC16	FALSE	1.7359	286	FALSE	-1.09861	19409
GZF1	FALSE	1.73353	287	FALSE	0.353561	6438
MCC	FALSE	1.73332	288	FALSE	0.0870019	9115
C1H11orf54	FALSE	1.73193	289	FALSE	0.647529	4126
CROT	FALSE	1.7319	290	FALSE	-0.447558	14836
LOC103237153	FALSE	1.73184	291	FALSE	0.310629	6840
HDC	FALSE	1.73125	292	FALSE	-0.182433	12065
NODAL	FALSE	1.72942	293	FALSE	-0.492765	15272
TSBP1	FALSE	1.72936	294	FALSE	0.0317551	9707
VPS16	FALSE	1.72472	295	FALSE	0.757684	3395
HOATZ	FALSE	1.72332	296	FALSE	0.253832	7366
EFCAB3	FALSE	1.72132	297	FALSE	-0.515697	15497
DMRT1	FALSE	1.71996	298	FALSE	0.987916	2224
VPS11	FALSE	1.71945	299	FALSE	1.06902	1857
ICE1	FALSE	1.71653	300	FALSE	-0.329641	13614
CORO1C	FALSE	1.71652	301	FALSE	0.0643806	9364
FAM234A	FALSE	1.71584	302	FALSE	0.303506	6914
DTX2	FALSE	1.71404	303	FALSE	-0.00182467	10035
CRYGC	FALSE	1.71386	304	FALSE	-0.469049	15040
LOC103247524	FALSE	1.71009	305	FALSE	0.103762	8902
LOC103241622	FALSE	1.70965	306	FALSE	1.11299	1708
OCEL1	FALSE	1.70963	307	FALSE	-0.315423	13443
BCKDHB	FALSE	1.70962	308	FALSE	0.677593	3926
CALML5	FALSE	1.70938	309	FALSE	0.695673	3810
GPX1	FALSE	1.70642	310	FALSE	0.566948	4679
SPATA48	FALSE	1.70484	311	FALSE	0.318762	6762
PACRG	FALSE	1.70403	312	FALSE	-0.199667	12240
CC2D1B	FALSE	1.69717	313	FALSE	-1.47153	20408
CUTC	FALSE	1.69676	314	FALSE	0.732094	3558
MED12	FALSE	1.69541	315	FALSE	3.86389	24
ZCCHC7	FALSE	1.69251	316	FALSE	0.200665	7915
ARMC6	FALSE	1.69026	317	FALSE	1.90834	318
FOXK2	FALSE	1.68888	318	FALSE	-0.815249	17857
NF2	FALSE	1.68837	319	FALSE	1.4657	852
TCHP	FALSE	1.68776	320	FALSE	-0.490363	15250
LOC103238411	FALSE	1.68706	321	FALSE	0.303042	6919
MTF2	FALSE	1.68484	322	FALSE	2.00018	254
LOC103236916	FALSE	1.68283	323	FALSE	0.147731	8453
EMB	FALSE	1.68194	324	FALSE	0.753319	3419
LOC103218324	FALSE	1.68142	325	FALSE	-0.234415	12626
NO_SITE_54	TRUE	1.68135	326	TRUE	0.380244	6196
ZNF415	FALSE	1.6811	327	FALSE	-0.411698	14496
FOXN1	FALSE	1.67948	328	FALSE	1.05427	1931
CAB39L	FALSE	1.67846	329	FALSE	0.0125901	9872
ARF3	FALSE	1.67831	330	FALSE	-0.297908	13289
LOC103220719	FALSE	1.6771	331	FALSE	-0.294702	13257
SPTLC1	FALSE	1.67696	332	FALSE	-1.46717	20401
PRKAR1A	FALSE	1.67667	333	FALSE	1.53884	709
RAB31	FALSE	1.67607	334	FALSE	-0.408525	14463
AVL9	FALSE	1.67204	335	FALSE	-0.678402	16869
DLX3	FALSE	1.67138	336	FALSE	-1.31773	20089
AP1M2	FALSE	1.67093	337	FALSE	-0.134003	11495
DCUN1D1	FALSE	1.67028	338	FALSE	0.669716	3974
CST6	FALSE	1.66914	339	FALSE	1.5115	764
ARNT	FALSE	1.66605	340	FALSE	2.37246	125
RAB43	FALSE	1.66102	341	FALSE	-0.706688	17089
ABCA9	FALSE	1.66006	342	FALSE	0.224007	7665
NO_SITE_224	TRUE	1.65957	343	TRUE	-0.483357	15178
LOC103227362	FALSE	1.65941	344	FALSE	0.248171	7422
ASTE1	FALSE	1.65786	345	FALSE	1.39874	974
ATAD2	FALSE	1.65757	346	FALSE	1.22877	1355
LOC103235795	FALSE	1.6565	347	FALSE	-1.00989	18966
EXD2	FALSE	1.65476	348	FALSE	0.196275	7967
SLC25A32	FALSE	1.65374	349	FALSE	-0.987889	18852
MED23	FALSE	1.65252	350	FALSE	2.33962	134
S100A3	FALSE	1.65198	351	FALSE	2.4896	97
SLC66A2	FALSE	1.65185	352	FALSE	-0.202259	12278
GEM	FALSE	1.65096	353	FALSE	0.553831	4781
IKZF3	FALSE	1.65084	354	FALSE	0.441134	5650
RREB1	FALSE	1.65041	355	FALSE	1.1876	1466
AIP	FALSE	1.64998	356	FALSE	1.47627	829
ZNF721	FALSE	1.64938	357	FALSE	-0.00471816	10078
ARFGAP2	FALSE	1.64545	358	FALSE	1.61873	592
MYMK	FALSE	1.64522	359	FALSE	1.83874	375
APOBEC1	FALSE	1.64274	360	FALSE	-0.120592	11339
VAX2	FALSE	1.64222	361	FALSE	-1.16336	19644
KIRREL3	FALSE	1.64196	362	FALSE	1.10487	1730
VPS72	FALSE	1.64092	363	FALSE	0.385495	6156
BOD1L2	FALSE	1.64051	364	FALSE	0.275755	7163
KIRREL1	FALSE	1.63888	365	FALSE	2.71003	66
FGD2	FALSE	1.63773	366	FALSE	0.308545	6858
VNN2	FALSE	1.63735	367	FALSE	0.121621	8729
PLA2G2F	FALSE	1.63624	368	FALSE	-0.232981	12605
APBB1IP	FALSE	1.63561	369	FALSE	0.528143	4965
LOC103231652	FALSE	1.63409	370	FALSE	-0.132468	11477
FRS2	FALSE	1.63396	371	FALSE	0.714888	3692
LOC103242925	FALSE	1.63268	372	FALSE	-0.41438	14521
CEP57L1	FALSE	1.6321	373	FALSE	-0.42756	14650
SLC25A51	FALSE	1.63186	374	FALSE	-0.181	12048
NISCH	FALSE	1.63142	375	FALSE	0.529716	4957
EVI5	FALSE	1.62896	376	FALSE	-0.26351	12950
PLCL1	FALSE	1.62786	377	FALSE	0.772317	3316
DMP1	FALSE	1.62759	378	FALSE	0.331687	6638
PYM1	FALSE	1.62697	379	FALSE	0.29957	6956
CCDC117	FALSE	1.62641	380	FALSE	-0.127519	11415
LOC103246062	FALSE	1.62601	381	FALSE	1.51973	747
RFX3	FALSE	1.62347	382	FALSE	-0.476343	15112
PIM3	FALSE	1.62336	383	FALSE	0.251845	7387
FA2H	FALSE	1.62199	384	FALSE	0.868371	2785
DOCK2	FALSE	1.62088	385	FALSE	0.0227851	9784
PIK3CD	FALSE	1.6208	386	FALSE	-0.0274435	10344
RHEBL1	FALSE	1.61931	387	FALSE	0.399409	6022
C1H11orf58	FALSE	1.61803	388	FALSE	0.83338	2960
LOC103214534	FALSE	1.61752	389	FALSE	0.936155	2446
S100A11	FALSE	1.61702	390	FALSE	-0.817481	17877
LOC103247401	FALSE	1.61479	391	FALSE	0.810802	3106
PPP1R9A	FALSE	1.61436	392	FALSE	-0.0923047	11039
LOC103244764	FALSE	1.61206	393	FALSE	-0.363309	13989
KRT76	FALSE	1.60991	394	FALSE	-0.0324382	10394
LOC103235690	FALSE	1.60898	395	FALSE	0.406025	5962
MMP21	FALSE	1.6086	396	FALSE	0.811111	3104
CLUL1	FALSE	1.60808	397	FALSE	0.587527	4544
LOC103239668	FALSE	1.60609	398	FALSE	-0.979386	18810
ZMAT3	FALSE	1.60484	399	FALSE	0.808566	3117
DECR1	FALSE	1.60451	400	FALSE	0.463782	5465
ZNF226	FALSE	1.60047	401	FALSE	-1.64001	20591
SYDE1	FALSE	1.59903	402	FALSE	0.644782	4152
ITPR1	FALSE	1.59863	403	FALSE	0.00797549	9940
LOC103231989	FALSE	1.59817	404	FALSE	-0.801543	17776
CYP4F11	FALSE	1.59716	405	FALSE	1.74899	443
SNX20	FALSE	1.59641	406	FALSE	0.368156	6316
SMARCD2	FALSE	1.59626	407	FALSE	0.285986	7072
EIF4G3	FALSE	1.59573	408	FALSE	-0.959278	18701
RAB41	FALSE	1.59494	409	FALSE	0.376275	6241
ARMC8	FALSE	1.59431	410	FALSE	0.921805	2517
TAAR6	FALSE	1.59396	411	FALSE	-1.15095	19602
ZMYM3	FALSE	1.59154	412	FALSE	1.66608	537
SH3GLB1	FALSE	1.59048	413	FALSE	1.27782	1230
SBF2	FALSE	1.59031	414	FALSE	0.207719	7815
PNN	FALSE	1.58876	415	FALSE	0.994563	2193
LOC103238079	FALSE	1.58847	416	FALSE	0.288772	7052
LOC103225986	FALSE	1.58762	417	FALSE	0.916647	2550
LOC103227314	FALSE	1.58702	418	FALSE	-0.600764	16241
CD58	FALSE	1.58609	419	FALSE	0.336315	6598
LOC103225426	FALSE	1.58529	420	FALSE	-1.07994	19330
MGRN1	FALSE	1.58521	421	FALSE	0.863183	2809
LOC103224246	FALSE	1.58491	422	FALSE	0.450473	5571
BCL7B	FALSE	1.58381	423	FALSE	0.964996	2324
DGKD	FALSE	1.58275	424	FALSE	0.577163	4606
NFKB2	FALSE	1.58127	425	FALSE	-0.0104064	10141
LOC103235278	FALSE	1.58073	426	FALSE	-0.29201	13232
RGS8	FALSE	1.58024	427	FALSE	0.0611906	9403
H2AFV	FALSE	1.58018	428	FALSE	0.585467	4564
ZBTB33	FALSE	1.57994	429	FALSE	1.07242	1832
GATA4	FALSE	1.57934	430	FALSE	-0.473453	15081
LOC103233844	FALSE	1.57908	431	FALSE	0.859194	2822
GRPR	FALSE	1.57708	432	FALSE	-0.343129	13775
RFTN2	FALSE	1.5769	433	FALSE	0.316601	6786
C20H1orf50	FALSE	1.57643	434	FALSE	1.32926	1119
RASSF10	FALSE	1.57641	435	FALSE	0.923733	2505
SMIM13	FALSE	1.57636	436	FALSE	-0.486194	15200
TCF7L2	FALSE	1.57621	437	FALSE	0.0898072	9081
TEX14	FALSE	1.57296	438	FALSE	-0.59949	16229
OSER1	FALSE	1.57185	439	FALSE	2.03101	233
TRIB2	FALSE	1.57183	440	FALSE	-0.391664	14268
R3HDM4	FALSE	1.57133	441	FALSE	0.120276	8737
MOV10	FALSE	1.57002	442	FALSE	0.0803235	9193
B4GALNT3	FALSE	1.56971	443	FALSE	-0.892906	18366
SCAF4	FALSE	1.56801	444	FALSE	2.69619	70
NT5DC2	FALSE	1.56755	445	FALSE	-0.584176	16107
LOC103246025	FALSE	1.56752	446	FALSE	0.264002	7264
PI4K2B	FALSE	1.56678	447	FALSE	0.223143	7677
SAR1A	FALSE	1.56493	448	FALSE	0.194763	7984
MYO10	FALSE	1.56452	449	FALSE	0.378984	6216
COPS7B	FALSE	1.56449	450	FALSE	0.217501	7725
LDLR	FALSE	1.56421	451	FALSE	-1.32742	20117
ZNRF2	FALSE	1.56371	452	FALSE	0.00670281	9951
LOC103230202	FALSE	1.56369	453	FALSE	1.17356	1510
PHF8	FALSE	1.56347	454	FALSE	0.980254	2256
ABRAXAS2	FALSE	1.56231	455	FALSE	0.941504	2421
SLC25A31	FALSE	1.56129	456	FALSE	-0.335797	13693
AMMECR1	FALSE	1.56115	457	FALSE	-1.4666	20400
LOC103232233	FALSE	1.56077	458	FALSE	-0.624949	16445
VDAC2	FALSE	1.55893	459	FALSE	0.153798	8404
SLC13A3	FALSE	1.55751	460	FALSE	-0.694337	16986
SLC27A4	FALSE	1.55706	461	FALSE	0.137775	8581
SMARCD1	FALSE	1.55564	462	FALSE	0.311743	6832
HHIPL1	FALSE	1.55228	463	FALSE	1.08504	1794
ADCK5	FALSE	1.55095	464	FALSE	0.478061	5355
PABPC4L	FALSE	1.54927	465	FALSE	0.843243	2909
HSPB6	FALSE	1.54901	466	FALSE	-0.573248	16014
ARHGAP36	FALSE	1.54901	467	FALSE	1.13996	1633
CATIP	FALSE	1.54809	468	FALSE	0.211056	7792
FBXO11	FALSE	1.54783	469	FALSE	3.43534	37
UVRAG	FALSE	1.5471	470	FALSE	0.433021	5724
RAB5C	FALSE	1.54706	471	FALSE	-0.280703	13114
GIMAP7	FALSE	1.5461	472	FALSE	0.326084	6687
MZT2B	FALSE	1.54606	473	FALSE	0.937859	2438
SH2D4B	FALSE	1.54563	474	FALSE	1.13832	1637
TMEM45B	FALSE	1.54298	475	FALSE	0.189416	8038
RIOK3	FALSE	1.54213	476	FALSE	0.990217	2208
OAT	FALSE	1.54186	477	FALSE	1.04767	1963
SPI1	FALSE	1.5417	478	FALSE	0.353823	6436
ZNF107	FALSE	1.5415	479	FALSE	0.747795	3446
DHRS11	FALSE	1.54134	480	FALSE	0.499174	5200
LOC103239491	FALSE	1.54129	481	FALSE	-1.07771	19322
TRIM14	FALSE	1.53974	482	FALSE	-0.991812	18872
SCGN	FALSE	1.53959	483	FALSE	-0.999093	18912
WWOX	FALSE	1.5392	484	FALSE	0.745037	3472
RNF19A	FALSE	1.53854	485	FALSE	-0.508997	15431
NO_SITE_108	TRUE	1.53848	486	TRUE	-0.871856	18225
EEF1AKMT3	FALSE	1.53813	487	FALSE	1.28625	1199
PANX3	FALSE	1.5358	488	FALSE	-0.105538	11175
DOK2	FALSE	1.5355	489	FALSE	0.497977	5213
DYNC2I2	FALSE	1.53502	490	FALSE	0.706124	3741
CD248	FALSE	1.53499	491	FALSE	0.382468	6181
SFTPD	FALSE	1.53356	492	FALSE	0.104802	8885
BRD2	FALSE	1.53316	493	FALSE	0.715154	3689
LOC103231214	FALSE	1.53014	494	FALSE	1.08968	1777
SLC24A5	FALSE	1.52977	495	FALSE	-0.961722	18720
LOC103248714	FALSE	1.52848	496	FALSE	0.59655	4484
LOC103218209	FALSE	1.52717	497	FALSE	1.19349	1450
LOC103223774	FALSE	1.52673	498	FALSE	-0.384389	14180
LOC103236955	FALSE	1.52581	499	FALSE	0.340206	6570
RNPEPL1	FALSE	1.52568	500	FALSE	-1.05346	19222
TMEM222	FALSE	1.52451	501	FALSE	1.23338	1341
UBE2R2	FALSE	1.52429	502	FALSE	1.92425	305
NR4A3	FALSE	1.52428	503	FALSE	-0.471997	15072
TRIM60	FALSE	1.52378	504	FALSE	-0.0734385	10808
ALDOA	FALSE	1.52309	505	FALSE	0.145079	8499
LOC103226468	FALSE	1.52249	506	FALSE	0.137877	8578
ZNF445	FALSE	1.52116	507	FALSE	1.33991	1088
ARHGEF33	FALSE	1.52109	508	FALSE	-0.440697	14772
LOC103232964	FALSE	1.52105	509	FALSE	-0.241138	12699
ITGA2	FALSE	1.51879	510	FALSE	-0.573868	16020
FXR1	FALSE	1.51726	511	FALSE	1.81868	389
MAZ	FALSE	1.51695	512	FALSE	-0.835581	17988
LPCAT2	FALSE	1.51648	513	FALSE	-0.468138	15036
LOC103234692	FALSE	1.51494	514	FALSE	0.102049	8924
UHRF1BP1	FALSE	1.51386	515	FALSE	-0.423816	14615
PFDN4	FALSE	1.5128	516	FALSE	-0.82263	17910
CABP4	FALSE	1.51246	517	FALSE	0.269573	7220
INPP5K	FALSE	1.51234	518	FALSE	0.459928	5494
BEND7	FALSE	1.51147	519	FALSE	0.504828	5155
KIF1A	FALSE	1.51028	520	FALSE	0.216216	7740
LOC103215245	FALSE	1.50966	521	FALSE	-1.02243	19047
LIPF	FALSE	1.50944	522	FALSE	-0.0249917	10315
ACKR2	FALSE	1.50884	523	FALSE	1.94888	288
PLA2G4D	FALSE	1.50799	524	FALSE	0.096827	8985
RIMKLB	FALSE	1.50799	525	FALSE	0.227052	7642
ATP8	FALSE	1.50773	526	FALSE	-0.73692	17312
C1H11orf52	FALSE	1.50759	527	FALSE	-0.465267	15003
ADGRD1	FALSE	1.50747	528	FALSE	-1.16901	19665
KDSR	FALSE	1.50716	529	FALSE	-1.9789	20804
DESI1	FALSE	1.50624	530	FALSE	-0.24392	12730
ATXN7L3B	FALSE	1.50595	531	FALSE	0.646132	4140
SPP1	FALSE	1.50478	532	FALSE	-0.385895	14194
STK32A	FALSE	1.50292	533	FALSE	0.177788	8163
BLZF1	FALSE	1.49998	534	FALSE	1.02596	2046
LOC103235281	FALSE	1.49974	535	FALSE	-0.560905	15901
LOC103230485	FALSE	1.49909	536	FALSE	-0.582544	16094
VPS41	FALSE	1.49838	537	FALSE	0.880507	2713
PPIG	FALSE	1.49816	538	FALSE	3.01089	49
ZBED3	FALSE	1.49775	539	FALSE	-1.09951	19413
SMARCAD1	FALSE	1.49774	540	FALSE	1.77825	419
LOC103231954	FALSE	1.49759	541	FALSE	0.0575431	9441
FAM98B	FALSE	1.49742	542	FALSE	0.35222	6458
WWC2	FALSE	1.49613	543	FALSE	0.43478	5708
PTPRH	FALSE	1.49493	544	FALSE	0.277203	7148
ATG10	FALSE	1.49442	545	FALSE	-0.305142	13354
NO_SITE_25	TRUE	1.49384	546	TRUE	-0.449408	14850
FAM83G	FALSE	1.49378	547	FALSE	1.17411	1507
ACER2	FALSE	1.49314	548	FALSE	-0.683231	16905
CYP3A5	FALSE	1.49279	549	FALSE	1.36616	1044
IFNAR2	FALSE	1.49176	550	FALSE	0.920948	2523
SAC3D1	FALSE	1.49174	551	FALSE	1.12618	1662
GAS1	FALSE	1.49124	552	FALSE	0.379208	6208
LOC103234093	FALSE	1.49099	553	FALSE	-0.0782223	10879
SPATA7	FALSE	1.49095	554	FALSE	0.204623	7851
HS3ST4	FALSE	1.49089	555	FALSE	-0.64778	16648
TNRC6B	FALSE	1.49038	556	FALSE	0.964606	2326
VPS13C	FALSE	1.48985	557	FALSE	-1.29293	20041
TMEM253	FALSE	1.48956	558	FALSE	0.697218	3802
MOV10L1	FALSE	1.48935	559	FALSE	-0.125844	11395
EXOSC1	FALSE	1.4872	560	FALSE	-0.908804	18448
ABLIM3	FALSE	1.48599	561	FALSE	-0.602655	16254
CLEC12B	FALSE	1.48544	562	FALSE	1.11018	1716
LOC103236011	FALSE	1.48532	563	FALSE	0.740377	3506
APH1B	FALSE	1.48504	564	FALSE	-0.286277	13174
ARHGAP28	FALSE	1.48467	565	FALSE	0.448995	5587
RB1CC1	FALSE	1.48417	566	FALSE	-1.1285	19522
HECW2	FALSE	1.48412	567	FALSE	-0.704024	17059
LOC103223781	FALSE	1.48406	568	FALSE	0.0137718	9864
TLR3	FALSE	1.48396	569	FALSE	-0.343825	13791
UBE2E1	FALSE	1.48121	570	FALSE	-0.0681798	10756
ARHGAP1	FALSE	1.47989	571	FALSE	-0.463311	14983
TNFRSF13C	FALSE	1.47951	572	FALSE	-0.146517	11639
GEN1	FALSE	1.47916	573	FALSE	-0.763495	17515
KPNA1	FALSE	1.4781	574	FALSE	0.250587	7404
LOC103215843	FALSE	1.4778	575	FALSE	-1.06075	19253
PRR23B	FALSE	1.47591	576	FALSE	1.00282	2147
ANKS6	FALSE	1.47587	577	FALSE	-0.458311	14942
SPEN	FALSE	1.47521	578	FALSE	-0.0963138	11080
C5H16orf54	FALSE	1.47476	579	FALSE	0.055412	9463
SYT13	FALSE	1.47356	580	FALSE	-0.548717	15786
RNF212B	FALSE	1.47337	581	FALSE	-0.00601194	10091
PPARD	FALSE	1.47298	582	FALSE	-0.202762	12285
ITM2B	FALSE	1.4727	583	FALSE	1.02947	2027
MTFR1L	FALSE	1.47246	584	FALSE	0.305469	6891
ARHGEF18	FALSE	1.47196	585	FALSE	-0.28933	13208
FLACC1	FALSE	1.47172	586	FALSE	0.34618	6515
RYK	FALSE	1.47064	587	FALSE	-1.21319	19799
SLCO3A1	FALSE	1.47019	588	FALSE	1.33504	1107
NABP2	FALSE	1.4695	589	FALSE	-0.598604	16222
FTSJ1	FALSE	1.46886	590	FALSE	-0.310645	13408
MYOM1	FALSE	1.46682	591	FALSE	0.318834	6759
ARID4B	FALSE	1.46639	592	FALSE	2.32928	138
LOC103223773	FALSE	1.46604	593	FALSE	-0.721947	17193
LOC103235495	FALSE	1.46598	594	FALSE	0.269814	7218
TDP1	FALSE	1.46581	595	FALSE	0.841117	2921
NEUROG1	FALSE	1.4652	596	FALSE	1.09592	1754
PLA2G5	FALSE	1.46448	597	FALSE	-0.5009	15353
LOC103248664	FALSE	1.46441	598	FALSE	-0.201634	12263
SOX7	FALSE	1.46378	599	FALSE	-0.401908	14380
LOC103222192	FALSE	1.4628	600	FALSE	0.623162	4297
GSDMB	FALSE	1.46243	601	FALSE	1.15694	1564
GADD45B	FALSE	1.46227	602	FALSE	1.38334	1010
LOC103243287	FALSE	1.46135	603	FALSE	-0.489949	15243
NLRX1	FALSE	1.4601	604	FALSE	0.825927	3012
ADRA2B	FALSE	1.45969	605	FALSE	0.265397	7254
IPO7	FALSE	1.45967	606	FALSE	0.25802	7326
SUCLG2	FALSE	1.45903	607	FALSE	-0.94713	18642
SLC37A2	FALSE	1.45867	608	FALSE	-0.394574	14300
HSD17B2	FALSE	1.45863	609	FALSE	-0.157669	11784
THEGL	FALSE	1.45832	610	FALSE	0.252174	7385
LOC103227384	FALSE	1.45708	611	FALSE	-0.366089	14011
PHTF2	FALSE	1.45594	612	FALSE	-0.770469	17564
WDR62	FALSE	1.45584	613	FALSE	-0.232964	12604
LOC103245450	FALSE	1.45376	614	FALSE	0.226243	7651
SMIM12	FALSE	1.45282	615	FALSE	0.54381	4849
ANKRD34B	FALSE	1.45168	616	FALSE	0.632025	4240
LY6G5B	FALSE	1.45149	617	FALSE	-0.782234	17653
NO_SITE_226	TRUE	1.45127	618	TRUE	0.977794	2265
AKAP2	FALSE	1.44987	619	FALSE	-0.661538	16759
ZNF420	FALSE	1.44955	620	FALSE	-0.570573	15991
MAP3K8	FALSE	1.44908	621	FALSE	-0.753131	17444
NPAP1	FALSE	1.44752	622	FALSE	-1.07586	19318
LOC103214904	FALSE	1.44653	623	FALSE	1.48854	803
LOC103230574	FALSE	1.44649	624	FALSE	-1.4003	20271
IGF2BP3	FALSE	1.4461	625	FALSE	2.69862	69
LOC103230977	FALSE	1.44589	626	FALSE	0.507102	5136
PODXL	FALSE	1.44569	627	FALSE	0.492159	5262
LOC103242142	FALSE	1.44507	628	FALSE	0.462043	5478
TMEM201	FALSE	1.44417	629	FALSE	1.83856	376
ARL17A	FALSE	1.44357	630	FALSE	0.749262	3436
LOC103224330	FALSE	1.44357	631	FALSE	0.0377363	9636
LOC103235174	FALSE	1.4435	632	FALSE	-0.168078	11898
RAD51AP2	FALSE	1.44346	633	FALSE	-0.330654	13628
LOC103231019	FALSE	1.44248	634	FALSE	0.939686	2430
PTCHD4	FALSE	1.44191	635	FALSE	0.136968	8589
KDM5D	FALSE	1.43927	636	FALSE	-0.0300026	10373
AJM1	FALSE	1.43728	637	FALSE	-0.684074	16912
LOC103232035	FALSE	1.43699	638	FALSE	-0.162348	11831
TOX2	FALSE	1.43695	639	FALSE	0.317857	6772
LOC103227080	FALSE	1.43651	640	FALSE	0.0712827	9293
CRYL1	FALSE	1.43516	641	FALSE	0.624488	4290
LAMB2	FALSE	1.4348	642	FALSE	-0.490035	15244
LOC103219071	FALSE	1.43362	643	FALSE	-0.893272	18370
C1H11orf45	FALSE	1.43282	644	FALSE	1.16897	1528
C9H10orf53	FALSE	1.43248	645	FALSE	1.4999	782
SAXO1	FALSE	1.4323	646	FALSE	0.142582	8531
ZBED9	FALSE	1.43209	647	FALSE	-0.655612	16708
AGMAT	FALSE	1.43181	648	FALSE	-0.223383	12503
FOXP4	FALSE	1.43156	649	FALSE	0.110439	8837
SLC27A6	FALSE	1.43133	650	FALSE	0.883008	2697
PYHIN1	FALSE	1.43121	651	FALSE	0.60173	4447
FNDC10	FALSE	1.43062	652	FALSE	0.71658	3678
ANP32A	FALSE	1.42991	653	FALSE	1.49346	797
DFFB	FALSE	1.42913	654	FALSE	-1.03362	19117
HOXC10	FALSE	1.42883	655	FALSE	-0.914639	18484
TMEM200C	FALSE	1.42809	656	FALSE	-0.129974	11444
UNC5D	FALSE	1.4279	657	FALSE	0.437453	5688
PIK3CA	FALSE	1.42767	658	FALSE	0.0988406	8962
CXCL5	FALSE	1.42657	659	FALSE	-0.98774	18851
MAP2K3	FALSE	1.42496	660	FALSE	3.5773	35
LOC103235707	FALSE	1.42329	661	FALSE	-0.596015	16203
NO_SITE_92	TRUE	1.42274	662	TRUE	0.0435673	9583
LOC103234438	FALSE	1.42248	663	FALSE	0.376058	6245
LRRC8A	FALSE	1.42206	664	FALSE	-0.108261	11202
TCF20	FALSE	1.42168	665	FALSE	0.0401897	9613
TCFL5	FALSE	1.42155	666	FALSE	0.941129	2424
C20H1orf174	FALSE	1.42052	667	FALSE	0.742024	3495
LOC103215309	FALSE	1.41986	668	FALSE	-1.05557	19238
LOC103230720	FALSE	1.4195	669	FALSE	0.937673	2440
KLC4	FALSE	1.41887	670	FALSE	-0.082428	10926
EDN3	FALSE	1.41885	671	FALSE	0.0519326	9498
ZNF346	FALSE	1.41811	672	FALSE	-0.325071	13563
LOC103219230	FALSE	1.41791	673	FALSE	0.572441	4641
ETAA1	FALSE	1.41766	674	FALSE	-0.543653	15742
IL17RC	FALSE	1.41737	675	FALSE	0.614322	4355
LOC103247395	FALSE	1.41721	676	FALSE	-0.258373	12895
NKX3-1	FALSE	1.4172	677	FALSE	0.518574	5030
VAV1	FALSE	1.41646	678	FALSE	0.263397	7272
GPR37	FALSE	1.41599	679	FALSE	-0.0693253	10768
CKAP2	FALSE	1.41572	680	FALSE	-0.0445917	10514
ST3GAL4	FALSE	1.41461	681	FALSE	0.328783	6665
FAM199X	FALSE	1.41431	682	FALSE	1.70672	487
CYP1A1	FALSE	1.41366	683	FALSE	0.408071	5948
NCSTN	FALSE	1.41268	684	FALSE	1.02559	2047
IFNA8	FALSE	1.41261	685	FALSE	0.535391	4915
PLEKHA8	FALSE	1.41137	686	FALSE	-0.929227	18561
MUTYH	FALSE	1.41094	687	FALSE	0.0416663	9598
SRXN1	FALSE	1.4104	688	FALSE	-0.189619	12142
GABBR2	FALSE	1.40963	689	FALSE	-0.324602	13558
NO_SITE_26	TRUE	1.40889	690	TRUE	-0.0410016	10482
FAM151A	FALSE	1.40842	691	FALSE	-0.916649	18494
ENDOU	FALSE	1.4084	692	FALSE	-0.0116925	10154
UCN	FALSE	1.40821	693	FALSE	-0.0206455	10266
RAB17	FALSE	1.40618	694	FALSE	0.159643	8342
LOC103233560	FALSE	1.40588	695	FALSE	0.0736147	9261
LOC103239540	FALSE	1.40429	696	FALSE	-0.10818	11198
CRB1	FALSE	1.4034	697	FALSE	1.82953	381
KBTBD4	FALSE	1.40322	698	FALSE	-1.09626	19398
MYO16	FALSE	1.40201	699	FALSE	-0.0649775	10725
GPA33	FALSE	1.40194	700	FALSE	-1.31504	20083
C7H4orf36	FALSE	1.40145	701	FALSE	-0.103	11151
COL7A1	FALSE	1.40061	702	FALSE	-0.567592	15962
ZNF675	FALSE	1.40037	703	FALSE	-0.911834	18470
AXL	FALSE	1.40006	704	FALSE	0.728104	3586
SERPINB10	FALSE	1.39872	705	FALSE	0.830706	2977
VWA8	FALSE	1.39772	706	FALSE	0.00156799	10001
ZNF706	FALSE	1.39704	707	FALSE	0.331896	6635
LOC103241345	FALSE	1.39697	708	FALSE	0.276933	7150
LOC103216066	FALSE	1.39541	709	FALSE	1.31136	1152
CRB2	FALSE	1.39518	710	FALSE	-0.28229	13129
LOC103236482	FALSE	1.39473	711	FALSE	0.198601	7940
NHEJ1	FALSE	1.39422	712	FALSE	-0.184421	12085
ETS2	FALSE	1.39376	713	FALSE	-1.67996	20631
LOC103231023	FALSE	1.39331	714	FALSE	0.68964	3847
CCM2	FALSE	1.3929	715	FALSE	-0.31319	13426
LOC103221702	FALSE	1.39252	716	FALSE	0.182579	8111
FCER1G	FALSE	1.39188	717	FALSE	-1.061	19255
WT1	FALSE	1.39138	718	FALSE	0.526344	4969
ADCK1	FALSE	1.39116	719	FALSE	-0.345625	13816
SERPINB9	FALSE	1.39067	720	FALSE	2.08086	210
LOC103215813	FALSE	1.39021	721	FALSE	0.20867	7810
ANO1	FALSE	1.38985	722	FALSE	-0.313718	13430
SCFD2	FALSE	1.38957	723	FALSE	0.235479	7554
SYT11	FALSE	1.3891	724	FALSE	-0.437165	14736
BCL6	FALSE	1.38906	725	FALSE	0.422416	5817
HIBCH	FALSE	1.38877	726	FALSE	0.316935	6781
ASH1L	FALSE	1.38756	727	FALSE	0.367789	6320
WFDC10B	FALSE	1.3862	728	FALSE	0.0663628	9334
CD83	FALSE	1.38597	729	FALSE	-0.393254	14284
LOC103221894	FALSE	1.38493	730	FALSE	-0.330236	13622
DDX25	FALSE	1.3849	731	FALSE	-0.248211	12768
PDE1C	FALSE	1.38435	732	FALSE	0.403799	5979
UBN2	FALSE	1.38336	733	FALSE	0.976259	2271
GIMAP8	FALSE	1.3829	734	FALSE	1.02054	2067
PDZD4	FALSE	1.38268	735	FALSE	-0.716972	17159
STOML3	FALSE	1.38226	736	FALSE	0.717544	3670
GPR34	FALSE	1.38145	737	FALSE	-0.285236	13156
KPNA3	FALSE	1.37938	738	FALSE	0.892026	2656
EDRF1	FALSE	1.37803	739	FALSE	1.95768	284
AXIN1	FALSE	1.37777	740	FALSE	1.27918	1222
VAMP8	FALSE	1.37655	741	FALSE	0.164662	8284
PPT1	FALSE	1.3757	742	FALSE	-0.985956	18841
CLDN23	FALSE	1.37462	743	FALSE	-0.920958	18515
METTL4	FALSE	1.37408	744	FALSE	0.327815	6671
LOC103220844	FALSE	1.37386	745	FALSE	1.69881	501
QSOX1	FALSE	1.37301	746	FALSE	-0.129352	11438
DNM3	FALSE	1.37277	747	FALSE	-0.515976	15500
ARHGAP39	FALSE	1.37247	748	FALSE	-1.51856	20468
CCDC33	FALSE	1.37227	749	FALSE	-1.22645	19848
ICMT	FALSE	1.37167	750	FALSE	0.156214	8378
GALR3	FALSE	1.37062	751	FALSE	0.601474	4452
MAGEB2	FALSE	1.37058	752	FALSE	0.414128	5906
MUC19	FALSE	1.37031	753	FALSE	-0.557794	15872
LOC103235029	FALSE	1.36997	754	FALSE	0.672759	3959
NO_SITE_195	TRUE	1.36935	755	TRUE	1.15623	1570
LOC103245150	FALSE	1.3689	756	FALSE	-0.966822	18753
AWAT2	FALSE	1.36884	757	FALSE	-0.136489	11520
TRIM68	FALSE	1.36874	758	FALSE	0.00265962	9988
FBXW9	FALSE	1.36799	759	FALSE	-0.105687	11178
LOC103233540	FALSE	1.36631	760	FALSE	0.250609	7403
PRAF2	FALSE	1.36543	761	FALSE	-1.17311	19682
SLC22A9	FALSE	1.36497	762	FALSE	0.0870144	9114
GNAT2	FALSE	1.36477	763	FALSE	0.261946	7289
RNASEL	FALSE	1.3647	764	FALSE	-0.222306	12491
HOOK3	FALSE	1.36468	765	FALSE	-0.396306	14322
SLC33A1	FALSE	1.3641	766	FALSE	0.711793	3712
IL33	FALSE	1.36313	767	FALSE	-0.369428	14046
BCAP31	FALSE	1.36275	768	FALSE	0.716114	3681
TERF2IP	FALSE	1.36128	769	FALSE	0.0654751	9345
CFH	FALSE	1.36094	770	FALSE	0.702175	3765
HIP1	FALSE	1.36027	771	FALSE	-1.23452	19879
ARL14EPL	FALSE	1.35976	772	FALSE	0.405128	5965
RNF115	FALSE	1.35962	773	FALSE	1.2765	1236
MSX2	FALSE	1.35945	774	FALSE	0.110703	8833
ZMIZ1	FALSE	1.359	775	FALSE	1.58562	643
RB1	FALSE	1.35898	776	FALSE	0.484212	5311
SMTN	FALSE	1.35878	777	FALSE	-0.330731	13629
OTULINL	FALSE	1.3584	778	FALSE	-0.610354	16322
NCR1	FALSE	1.35827	779	FALSE	2.15799	182
ALCAM	FALSE	1.35799	780	FALSE	-0.245914	12745
SERTAD2	FALSE	1.3579	781	FALSE	0.143497	8523
ZNF502	FALSE	1.3563	782	FALSE	0.0362876	9648
SCAND1	FALSE	1.35622	783	FALSE	-0.746071	17389
JAG1	FALSE	1.35595	784	FALSE	0.263361	7273
SIM1	FALSE	1.35477	785	FALSE	-0.359362	13956
CFAP161	FALSE	1.35467	786	FALSE	-0.443957	14805
CPA6	FALSE	1.3542	787	FALSE	0.37897	6218
IDH1	FALSE	1.354	788	FALSE	0.974794	2277
LOC103216785	FALSE	1.3535	789	FALSE	0.401828	5996
SSBP4	FALSE	1.35326	790	FALSE	1.8127	395
ZBTB8B	FALSE	1.35301	791	FALSE	0.971237	2295
SCAMP2	FALSE	1.35284	792	FALSE	-0.765325	17526
TIAM2	FALSE	1.35279	793	FALSE	0.576564	4613
TRPM5	FALSE	1.35247	794	FALSE	-0.113357	11251
SLC38A4	FALSE	1.35226	795	FALSE	-0.809513	17834
OPA3	FALSE	1.35185	796	FALSE	0.573813	4633
LOC103215804	FALSE	1.35122	797	FALSE	-0.411809	14498
ZNF567	FALSE	1.35112	798	FALSE	-1.5079	20455
ATAD3C	FALSE	1.35102	799	FALSE	-0.787698	17689
LOC103232429	FALSE	1.35088	800	FALSE	0.372609	6271
SCARA3	FALSE	1.35016	801	FALSE	-0.783294	17662
PWWP3A	FALSE	1.34988	802	FALSE	1.02294	2056
CNTF	FALSE	1.34881	803	FALSE	0.110862	8832
RNF148	FALSE	1.34664	804	FALSE	0.622274	4306
LOC103243248	FALSE	1.34663	805	FALSE	-1.11149	19463
SMC1B	FALSE	1.34638	806	FALSE	-0.0686161	10764
LOC103219015	FALSE	1.34637	807	FALSE	0.144095	8516
CHADL	FALSE	1.34461	808	FALSE	-0.219808	12457
LOC103225894	FALSE	1.34422	809	FALSE	-1.18676	19717
CRACR2A	FALSE	1.34407	810	FALSE	-0.327942	13597
ITSN2	FALSE	1.34395	811	FALSE	-0.22275	12497
GDF9	FALSE	1.34231	812	FALSE	0.609967	4386
CRYGS	FALSE	1.34205	813	FALSE	-0.897145	18394
FAM8A1	FALSE	1.34039	814	FALSE	0.444228	5625
ZNF516-DT	FALSE	1.34011	815	FALSE	-0.720218	17183
VSNL1	FALSE	1.33993	816	FALSE	-0.146186	11635
ARHGAP33	FALSE	1.33964	817	FALSE	-0.413378	14514
LOC103246077	FALSE	1.3389	818	FALSE	-0.100241	11123
AHR	FALSE	1.33861	819	FALSE	3.59712	33
TBX3	FALSE	1.33852	820	FALSE	0.217944	7717
F13B	FALSE	1.33837	821	FALSE	-1.18409	19710
LOC103216023	FALSE	1.33814	822	FALSE	0.139907	8561
LOC103231709	FALSE	1.3375	823	FALSE	-0.219091	12451
TNFRSF18	FALSE	1.33733	824	FALSE	0.138435	8572
TNFSF15	FALSE	1.33694	825	FALSE	0.0035434	9978
MCOLN3	FALSE	1.33667	826	FALSE	0.63548	4221
RAB14	FALSE	1.33664	827	FALSE	1.39154	992
TADA1	FALSE	1.33617	828	FALSE	2.15018	185
LEXM	FALSE	1.33568	829	FALSE	-0.70619	17084
CCDC191	FALSE	1.33536	830	FALSE	0.169476	8244
LOC103240990	FALSE	1.33473	831	FALSE	0.325175	6698
LOC103229895	FALSE	1.33413	832	FALSE	0.303362	6915
LOC103239529	FALSE	1.33393	833	FALSE	-0.00355258	10057
PFKFB1	FALSE	1.33199	834	FALSE	0.854618	2851
KRT36	FALSE	1.33198	835	FALSE	0.662138	4022
PIK3C2B	FALSE	1.33065	836	FALSE	0.486149	5297
FAM131A	FALSE	1.3306	837	FALSE	-0.392438	14276
PLPP7	FALSE	1.33022	838	FALSE	-0.824504	17927
ADH5	FALSE	1.32989	839	FALSE	-0.362971	13987
BMF	FALSE	1.32963	840	FALSE	0.240148	7510
SPINK13	FALSE	1.32944	841	FALSE	-0.437546	14742
IL10RA	FALSE	1.32929	842	FALSE	1.94573	290
LLGL1	FALSE	1.32896	843	FALSE	0.100597	8944
NO_SITE_86	TRUE	1.32839	844	TRUE	0.943468	2413
LOC103227368	FALSE	1.32819	845	FALSE	0.0767363	9230
ATP6	FALSE	1.32799	846	FALSE	-0.35041	13865
MMP7	FALSE	1.32736	847	FALSE	-1.11098	19461
MAP3K5	FALSE	1.32729	848	FALSE	-0.0197757	10254
BCL9	FALSE	1.32686	849	FALSE	0.702269	3763
ZNF432	FALSE	1.3268	850	FALSE	0.0964875	8988
ANXA1	FALSE	1.32425	851	FALSE	0.403791	5980
RPL9	FALSE	1.32403	852	FALSE	-0.261278	12926
TMEM121B	FALSE	1.32401	853	FALSE	0.00556106	9961
ANKRD61	FALSE	1.32381	854	FALSE	0.882826	2701
SLC26A6	FALSE	1.32307	855	FALSE	0.274585	7177
CLEC1B	FALSE	1.32236	856	FALSE	-0.623708	16438
RAB6A	FALSE	1.3223	857	FALSE	0.561732	4720
ZFC3H1	FALSE	1.32219	858	FALSE	1.71805	472
FAM234B	FALSE	1.32194	859	FALSE	0.202441	7873
MTMR12	FALSE	1.32123	860	FALSE	0.26027	7302
DSG2	FALSE	1.32022	861	FALSE	0.913363	2562
TMED3	FALSE	1.3202	862	FALSE	-0.065638	10731
ZBTB46	FALSE	1.31997	863	FALSE	0.36859	6313
KLHDC10	FALSE	1.31952	864	FALSE	-0.194315	12185
LOC103233858	FALSE	1.31925	865	FALSE	-0.861998	18168
NEURL1	FALSE	1.31914	866	FALSE	-1.02076	19036
DRG2	FALSE	1.31902	867	FALSE	0.892003	2657
GALNT6	FALSE	1.319	868	FALSE	-0.980457	18817
POMT1	FALSE	1.31826	869	FALSE	-0.50876	15429
DNMT3L	FALSE	1.31758	870	FALSE	-0.586445	16122
LOC103219206	FALSE	1.31732	871	FALSE	0.517891	5039
SERPING1	FALSE	1.31722	872	FALSE	-0.748274	17406
C2CD6	FALSE	1.31719	873	FALSE	-0.954719	18674
P2RY4	FALSE	1.31652	874	FALSE	-0.619619	16401
KLHL5	FALSE	1.31625	875	FALSE	-1.36195	20198
LOC103240161	FALSE	1.31602	876	FALSE	-1.37107	20219
TGIF1	FALSE	1.31584	877	FALSE	-0.668269	16805
ATP6V1B1	FALSE	1.31505	878	FALSE	0.682907	3890
BCORL1	FALSE	1.31196	879	FALSE	1.27468	1238
RALGPS2	FALSE	1.31193	880	FALSE	1.49485	792
PLK5	FALSE	1.31163	881	FALSE	0.495325	5238
SPRY2	FALSE	1.31139	882	FALSE	2.15645	183
HERPUD1	FALSE	1.31129	883	FALSE	0.0869113	9116
KNDC1	FALSE	1.31116	884	FALSE	0.48979	5279
XPO7	FALSE	1.3105	885	FALSE	1.52312	738
EML1	FALSE	1.30974	886	FALSE	0.578772	4602
CMC4	FALSE	1.30931	887	FALSE	0.934337	2452
LOC103222180	FALSE	1.30925	888	FALSE	-0.0818298	10920
LOC103222182	FALSE	1.30833	889	FALSE	-0.872663	18229
PDGFRA	FALSE	1.30806	890	FALSE	0.261307	7292
LOC103225848	FALSE	1.30799	891	FALSE	0.0362737	9649
DENND5A	FALSE	1.30721	892	FALSE	0.516181	5055
MOSPD3	FALSE	1.30719	893	FALSE	0.780366	3269
ASCC1	FALSE	1.30707	894	FALSE	1.77672	421
GPR33	FALSE	1.30662	895	FALSE	-0.924315	18534
MOB2	FALSE	1.30659	896	FALSE	0.503275	5166
CCNL2	FALSE	1.30531	897	FALSE	0.929817	2471
DLG1	FALSE	1.30518	898	FALSE	1.33612	1102
RTL4	FALSE	1.30485	899	FALSE	-0.0975595	11089
IBTK	FALSE	1.30476	900	FALSE	0.0393375	9620
PLEKHH1	FALSE	1.30473	901	FALSE	1.07146	1839
TLE3	FALSE	1.30383	902	FALSE	-1.40973	20290
PNPLA3	FALSE	1.30362	903	FALSE	-0.461742	14969
LOC103231317	FALSE	1.30333	904	FALSE	0.761834	3377
EFS	FALSE	1.30317	905	FALSE	1.65421	550
NLGN1	FALSE	1.30271	906	FALSE	0.763015	3369
LCN8	FALSE	1.30265	907	FALSE	1.37903	1016
RHBDD3	FALSE	1.30192	908	FALSE	-0.502613	15371
UBE2M	FALSE	1.30158	909	FALSE	-0.351868	13882
SLCO1B7	FALSE	1.3014	910	FALSE	0.890131	2667
KLK1	FALSE	1.30133	911	FALSE	-0.478542	15144
PRX	FALSE	1.3011	912	FALSE	1.09064	1776
APOE	FALSE	1.30101	913	FALSE	0.028059	9740
BMX	FALSE	1.30045	914	FALSE	-0.540418	15721
AKAP13	FALSE	1.29987	915	FALSE	-1.06169	19257
ARHGAP5	FALSE	1.29972	916	FALSE	0.131972	8638
DDX4	FALSE	1.29914	917	FALSE	0.936557	2443
ZMAT5	FALSE	1.29904	918	FALSE	-1.65529	20603
PEX10	FALSE	1.29888	919	FALSE	-0.0805014	10905
DPEP2	FALSE	1.29877	920	FALSE	-0.226843	12540
RERGL	FALSE	1.29876	921	FALSE	-0.430027	14672
FNDC1	FALSE	1.29774	922	FALSE	0.929008	2477
PYCR3	FALSE	1.29735	923	FALSE	0.477973	5356
RIMKLA	FALSE	1.29733	924	FALSE	0.522654	4998
LOC103215046	FALSE	1.2966	925	FALSE	0.0220043	9789
CBL	FALSE	1.29534	926	FALSE	0.0683548	9313
CRB3	FALSE	1.29525	927	FALSE	0.035606	9655
GAS7	FALSE	1.29497	928	FALSE	0.593681	4503
ST6GALNAC1	FALSE	1.29448	929	FALSE	0.490042	5277
UXS1	FALSE	1.29377	930	FALSE	-1.21013	19788
NO_SITE_77	TRUE	1.29334	931	TRUE	-0.200046	12244
UHRF1	FALSE	1.29274	932	FALSE	0.925422	2499
LHFPL6	FALSE	1.29265	933	FALSE	0.186998	8068
SPEGNB	FALSE	1.29242	934	FALSE	1.81216	396
COA1	FALSE	1.2924	935	FALSE	-0.95009	18658
DLEC1	FALSE	1.29197	936	FALSE	-0.196999	12212
LOC103231434	FALSE	1.29191	937	FALSE	-0.256226	12868
TMPRSS11A	FALSE	1.29184	938	FALSE	-0.134275	11498
LOC103244129	FALSE	1.29155	939	FALSE	0.360222	6379
LOC103237988	FALSE	1.29112	940	FALSE	0.131151	8642
UGGT2	FALSE	1.29109	941	FALSE	-1.04806	19194
LOC103222374	FALSE	1.29067	942	FALSE	0.768592	3336
CYHR1	FALSE	1.29045	943	FALSE	0.29546	6992
DEFB118	FALSE	1.29034	944	FALSE	-1.27533	19995
FTL	FALSE	1.29031	945	FALSE	0.968205	2308
ZNF554	FALSE	1.29006	946	FALSE	1.34705	1077
VIPR2	FALSE	1.28993	947	FALSE	0.570906	4649
PLEKHO2	FALSE	1.28905	948	FALSE	-0.299242	13305
PRR22	FALSE	1.28891	949	FALSE	0.175346	8186
LOC103228738	FALSE	1.28857	950	FALSE	-1.09422	19387
SRSF2	FALSE	1.28836	951	FALSE	-0.0446009	10515
ENKUR	FALSE	1.28836	952	FALSE	0.814758	3081
LOC103219622	FALSE	1.28824	953	FALSE	0.413684	5909
LOC103244154	FALSE	1.28798	954	FALSE	-0.477639	15132
FBXL4	FALSE	1.28777	955	FALSE	0.543605	4852
TCHHL1	FALSE	1.28727	956	FALSE	-1.20534	19773
SYT12	FALSE	1.28715	957	FALSE	1.08592	1789
DPP9-AS1	FALSE	1.28704	958	FALSE	-1.11622	19477
CCDC70	FALSE	1.28694	959	FALSE	0.31579	6792
LOC103223777	FALSE	1.28693	960	FALSE	0.0167994	9834
LUZP2	FALSE	1.28656	961	FALSE	1.60228	617
EDAR	FALSE	1.28634	962	FALSE	0.136416	8595
INTS6L	FALSE	1.28601	963	FALSE	-1.31006	20073
CEP295NL	FALSE	1.28546	964	FALSE	-1.27733	20005
ARHGAP6	FALSE	1.28538	965	FALSE	-1.09911	19411
HACD3	FALSE	1.28533	966	FALSE	-1.11892	19485
CARD17	FALSE	1.28469	967	FALSE	1.26385	1265
SEMA3C	FALSE	1.28455	968	FALSE	-0.120034	11332
STON1	FALSE	1.28448	969	FALSE	-1.0834	19340
RRP1B	FALSE	1.28423	970	FALSE	-0.192249	12164
LOC103247831	FALSE	1.28364	971	FALSE	1.71385	475
PHLPP2	FALSE	1.28254	972	FALSE	0.0220037	9790
TGFBR2	FALSE	1.28223	973	FALSE	-0.0914669	11030
LOC103238345	FALSE	1.28209	974	FALSE	-0.740587	17339
PPP1R3A	FALSE	1.27862	975	FALSE	-0.438535	14750
TVP23A	FALSE	1.27822	976	FALSE	0.176871	8172
LOC103244247	FALSE	1.27818	977	FALSE	-0.193183	12175
IDO2	FALSE	1.27817	978	FALSE	-0.733541	17290
LOC103223966	FALSE	1.27787	979	FALSE	-0.24096	12692
PA2G4	FALSE	1.27774	980	FALSE	-0.430857	14680
GPSM3	FALSE	1.27643	981	FALSE	-1.14232	19568
C20H1orf194	FALSE	1.27627	982	FALSE	0.513806	5079
LOC103247148	FALSE	1.27619	983	FALSE	-0.477768	15135
ZNF143	FALSE	1.27583	984	FALSE	2.18147	175
SNX31	FALSE	1.27557	985	FALSE	0.437948	5684
C1QTNF1	FALSE	1.27547	986	FALSE	0.199709	7925
LOC103219142	FALSE	1.27475	987	FALSE	0.0482925	9535
LOC103247749	FALSE	1.27462	988	FALSE	-0.259241	12904
LOC103242126	FALSE	1.27424	989	FALSE	0.0529896	9495
CLBA1	FALSE	1.27394	990	FALSE	-0.162616	11835
ZNF451	FALSE	1.2727	991	FALSE	-0.89936	18405
DNAH17	FALSE	1.2723	992	FALSE	-0.0117173	10155
SNX27	FALSE	1.27171	993	FALSE	3.76412	29
C12H9orf131	FALSE	1.27144	994	FALSE	-0.837291	17999
CGAS	FALSE	1.27082	995	FALSE	0.110394	8838
GRIK3	FALSE	1.27072	996	FALSE	-0.561369	15908
AP3M1	FALSE	1.27038	997	FALSE	-0.00451861	10075
BRCC3	FALSE	1.27028	998	FALSE	0.345963	6518
GRAMD1C	FALSE	1.26983	999	FALSE	0.657951	4056
BEND6	FALSE	1.26917	1000	FALSE	0.130387	8653
CLASP2	FALSE	1.26875	1001	FALSE	0.967801	2311
MMRN2	FALSE	1.26858	1002	FALSE	0.644875	4151
TIMM8B	FALSE	1.26847	1003	FALSE	0.0279903	9742
AUH	FALSE	1.26828	1004	FALSE	1.06573	1874
LOC103238513	FALSE	1.26827	1005	FALSE	0.700382	3782
ENPP1	FALSE	1.26649	1006	FALSE	-0.118226	11304
TNFAIP8	FALSE	1.26621	1007	FALSE	0.533872	4929
LOC103221138	FALSE	1.2661	1008	FALSE	-0.0596896	10672
LHFPL1	FALSE	1.2657	1009	FALSE	0.313888	6814
FOXL1	FALSE	1.26546	1010	FALSE	0.26707	7240
CRYBA2	FALSE	1.26515	1011	FALSE	-0.971216	18774
SOS2	FALSE	1.26486	1012	FALSE	-0.0264559	10329
MBL2	FALSE	1.26486	1013	FALSE	-0.504997	15396
SLC15A4	FALSE	1.26448	1014	FALSE	-1.51526	20464
LOC103235748	FALSE	1.26442	1015	FALSE	2.3719	126
LOC103214253	FALSE	1.26428	1016	FALSE	-0.22045	12464
LOC103231224	FALSE	1.26394	1017	FALSE	0.281937	7096
LOC103235471	FALSE	1.26374	1018	FALSE	-0.545807	15763
TMEM192	FALSE	1.26346	1019	FALSE	1.17983	1493
LOC103236722	FALSE	1.26327	1020	FALSE	-0.312906	13425
MZB1	FALSE	1.26282	1021	FALSE	-0.146768	11642
HOXB9	FALSE	1.26281	1022	FALSE	0.627709	4269
ODR4	FALSE	1.26193	1023	FALSE	-0.130469	11452
GAL3ST1	FALSE	1.26122	1024	FALSE	-1.04981	19204
GAN	FALSE	1.26089	1025	FALSE	-0.346056	13821
CDR2	FALSE	1.26089	1026	FALSE	-0.167146	11892
SLC44A2	FALSE	1.26012	1027	FALSE	0.689083	3849
ITGA9	FALSE	1.26001	1028	FALSE	0.154244	8398
LOC103243214	FALSE	1.25969	1029	FALSE	1.17389	1508
TBXA2R	FALSE	1.25928	1030	FALSE	-1.18932	19729
PEAK3	FALSE	1.25867	1031	FALSE	-0.341822	13759
INSM2	FALSE	1.25829	1032	FALSE	-0.0882209	10988
KDM2B	FALSE	1.2574	1033	FALSE	1.79362	405
PFN2	FALSE	1.25688	1034	FALSE	-0.379062	14134
PCMTD1	FALSE	1.25686	1035	FALSE	-0.195974	12205
CFAP43	FALSE	1.25675	1036	FALSE	-0.333784	13674
PANK1	FALSE	1.25583	1037	FALSE	-0.390294	14249
PRICKLE1	FALSE	1.25569	1038	FALSE	-0.251156	12804
KPNA6	FALSE	1.25534	1039	FALSE	2.09554	207
LOC103224984	FALSE	1.25485	1040	FALSE	-0.0386263	10459
LOC103231005	FALSE	1.25466	1041	FALSE	0.51197	5100
NKIRAS1	FALSE	1.25465	1042	FALSE	-0.944976	18633
SYCE1L	FALSE	1.25424	1043	FALSE	1.74049	452
GABARAPL2	FALSE	1.25413	1044	FALSE	1.11888	1686
FBXL14	FALSE	1.25404	1045	FALSE	-0.168646	11904
LYPD6	FALSE	1.2536	1046	FALSE	-0.708801	17103
HCLS1	FALSE	1.25218	1047	FALSE	1.77488	425
TRIM63	FALSE	1.25179	1048	FALSE	1.49577	789
SPATA18	FALSE	1.25152	1049	FALSE	-0.27725	13078
LATS1	FALSE	1.2514	1050	FALSE	-0.969653	18767
BST2	FALSE	1.25133	1051	FALSE	-0.141624	11581
FBXL8	FALSE	1.25133	1052	FALSE	-0.835313	17985
CCR7	FALSE	1.25121	1053	FALSE	0.473645	5394
LOC103232004	FALSE	1.2509	1054	FALSE	0.108779	8854
FAM189A2	FALSE	1.24959	1055	FALSE	-0.766186	17533
TRPC5	FALSE	1.24883	1056	FALSE	-0.0794532	10894
CD163L1	FALSE	1.2485	1057	FALSE	0.0761759	9238
DAZL	FALSE	1.24849	1058	FALSE	-0.170412	11923
LOC103226329	FALSE	1.24847	1059	FALSE	-1.11915	19488
NXT2	FALSE	1.24827	1060	FALSE	1.32842	1123
PTH1R	FALSE	1.24785	1061	FALSE	0.673515	3953
GPSM2	FALSE	1.24775	1062	FALSE	0.0804355	9192
POLQ	FALSE	1.24748	1063	FALSE	-0.349394	13851
LOC103230692	FALSE	1.24748	1064	FALSE	-0.149784	11677
WDR81	FALSE	1.24745	1065	FALSE	1.70812	486
URAD	FALSE	1.24676	1066	FALSE	1.24776	1308
MAPK14	FALSE	1.24669	1067	FALSE	3.12303	45
FRG1	FALSE	1.24584	1068	FALSE	0.307606	6871
ATP1B3	FALSE	1.24582	1069	FALSE	-0.900779	18414
CELF3	FALSE	1.24482	1070	FALSE	0.044934	9567
AK1	FALSE	1.24467	1071	FALSE	-0.610654	16325
RNF185	FALSE	1.24453	1072	FALSE	-0.403713	14406
SLC9B2	FALSE	1.2445	1073	FALSE	-0.772878	17577
C1QTNF9	FALSE	1.24355	1074	FALSE	0.763054	3368
SLC22A4	FALSE	1.24336	1075	FALSE	0.0978315	8973
LOC103237663	FALSE	1.24299	1076	FALSE	-0.139009	11546
GPBP1L1	FALSE	1.24292	1077	FALSE	0.721217	3640
SERPINB7	FALSE	1.24249	1078	FALSE	-0.0109449	10149
SLC4A3	FALSE	1.2414	1079	FALSE	1.52051	743
SCP2	FALSE	1.24113	1080	FALSE	0.553493	4784
ASTN1	FALSE	1.24091	1081	FALSE	-0.529726	15623
LOC103247909	FALSE	1.24044	1082	FALSE	0.586766	4550
APOL2	FALSE	1.24018	1083	FALSE	1.18376	1477
LOC103234358	FALSE	1.23923	1084	FALSE	0.800685	3157
LRRC8B	FALSE	1.23898	1085	FALSE	-0.731739	17279
VAV2	FALSE	1.23893	1086	FALSE	-0.551113	15806
LOC103246964	FALSE	1.23812	1087	FALSE	-0.104677	11167
TOR1B	FALSE	1.23773	1088	FALSE	-0.18152	12054
SIRT4	FALSE	1.23716	1089	FALSE	-0.599678	16230
PLN	FALSE	1.2371	1090	FALSE	-0.397568	14337
FTO	FALSE	1.23691	1091	FALSE	0.1383	8574
VIL1	FALSE	1.23641	1092	FALSE	1.40512	963
RNF10	FALSE	1.23637	1093	FALSE	-1.0161	19013
BTC	FALSE	1.23632	1094	FALSE	0.654692	4076
FUT11	FALSE	1.23585	1095	FALSE	0.000938664	10008
BRI3BP	FALSE	1.23585	1096	FALSE	0.277678	7140
RING1	FALSE	1.23515	1097	FALSE	0.641993	4173
TNPO1	FALSE	1.23508	1098	FALSE	0.447353	5598
SCEL	FALSE	1.23496	1099	FALSE	0.926483	2491
FOXO3	FALSE	1.23489	1100	FALSE	1.40905	957
PDK4	FALSE	1.23463	1101	FALSE	-0.55379	15826
LOC103243369	FALSE	1.23445	1102	FALSE	0.144183	8513
SLC35D2	FALSE	1.23431	1103	FALSE	0.355288	6419
VAMP1	FALSE	1.2337	1104	FALSE	0.802397	3151
SLAMF7	FALSE	1.23365	1105	FALSE	-0.806708	17808
DNAJB8	FALSE	1.23339	1106	FALSE	0.545161	4835
PLA2G4A	FALSE	1.23297	1107	FALSE	0.158598	8350
ASB6	FALSE	1.23293	1108	FALSE	0.321679	6731
UBR7	FALSE	1.23288	1109	FALSE	1.46377	855
TBL1X	FALSE	1.23264	1110	FALSE	0.088695	9095
TMEM80	FALSE	1.23262	1111	FALSE	0.453628	5546
P4HA3	FALSE	1.23259	1112	FALSE	-0.0734732	10809
PAX7	FALSE	1.23188	1113	FALSE	-0.436932	14734
C12H9orf135	FALSE	1.23174	1114	FALSE	-0.253471	12828
SLC26A3	FALSE	1.23162	1115	FALSE	0.20571	7837
CRAT	FALSE	1.23162	1116	FALSE	-1.61117	20567
PGAP6	FALSE	1.2315	1117	FALSE	-0.72662	17226
HMGB2	FALSE	1.23136	1118	FALSE	0.663937	4010
KCND3	FALSE	1.23114	1119	FALSE	-0.169884	11918
SLC2A8	FALSE	1.23087	1120	FALSE	-0.140169	11560
SLC25A23	FALSE	1.23072	1121	FALSE	0.430579	5745
SSTR3	FALSE	1.23002	1122	FALSE	0.147322	8462
LOC103231974	FALSE	1.22977	1123	FALSE	-0.227609	12549
ASCL5	FALSE	1.22974	1124	FALSE	-0.79286	17734
CHEK1	FALSE	1.22948	1125	FALSE	-0.590002	16149
EEA1	FALSE	1.22883	1126	FALSE	-0.14778	11652
PIK3C2A	FALSE	1.22801	1127	FALSE	0.152181	8419
ALKBH2	FALSE	1.22799	1128	FALSE	-0.0372866	10441
LRATD1	FALSE	1.22751	1129	FALSE	-1.02132	19038
PRKACG	FALSE	1.22729	1130	FALSE	-0.0640634	10718
LOC103224611	FALSE	1.22508	1131	FALSE	-1.41361	20297
MFAP4	FALSE	1.22443	1132	FALSE	0.930396	2470
GNG8	FALSE	1.22429	1133	FALSE	-0.237303	12654
LOC103241247	FALSE	1.22405	1134	FALSE	-1.23066	19867
HHEX	FALSE	1.223	1135	FALSE	-0.0732261	10805
DNAJC15	FALSE	1.22244	1136	FALSE	0.519881	5021
LOC103235224	FALSE	1.2223	1137	FALSE	0.49489	5239
C16H17orf64	FALSE	1.222	1138	FALSE	-0.291338	13228
FAM43B	FALSE	1.22174	1139	FALSE	0.641808	4178
USP30	FALSE	1.22133	1140	FALSE	0.257796	7330
ODF2L	FALSE	1.22129	1141	FALSE	0.553598	4782
PTGDR	FALSE	1.22099	1142	FALSE	-0.655531	16707
EED	FALSE	1.22069	1143	FALSE	2.67112	75
RHOXF1	FALSE	1.22051	1144	FALSE	0.247081	7435
GRK5	FALSE	1.2202	1145	FALSE	-0.373192	14076
TGM6	FALSE	1.22019	1146	FALSE	-1.14574	19588
NID1	FALSE	1.2191	1147	FALSE	-0.970337	18770
SIM2	FALSE	1.21908	1148	FALSE	-0.00969	10130
NAALAD2	FALSE	1.21887	1149	FALSE	-0.118453	11309
ALDH3A1	FALSE	1.21885	1150	FALSE	1.1509	1591
LOC103215853	FALSE	1.21868	1151	FALSE	0.151214	8426
CPA2	FALSE	1.21847	1152	FALSE	-0.0478623	10554
LACRT	FALSE	1.21793	1153	FALSE	-0.248111	12767
NO_SITE_13	TRUE	1.21779	1154	TRUE	0.223108	7678
FRMPD4	FALSE	1.21738	1155	FALSE	-0.262564	12939
CCPG1	FALSE	1.21726	1156	FALSE	0.42175	5824
G6PC3	FALSE	1.21723	1157	FALSE	0.245227	7454
ING2	FALSE	1.21701	1158	FALSE	0.796856	3187
HOOK2	FALSE	1.21682	1159	FALSE	-0.751927	17433
PTPRK	FALSE	1.21659	1160	FALSE	-0.606605	16287
ELOVL2	FALSE	1.21633	1161	FALSE	0.666871	3991
MAP6D1	FALSE	1.21573	1162	FALSE	0.954238	2370
MFAP3	FALSE	1.21569	1163	FALSE	-0.460706	14963
KCNJ3	FALSE	1.21561	1164	FALSE	0.438116	5681
LOC103234946	FALSE	1.21515	1165	FALSE	0.471933	5403
GARNL3	FALSE	1.21499	1166	FALSE	0.571275	4648
BTK	FALSE	1.21465	1167	FALSE	0.561336	4724
CDH6	FALSE	1.21452	1168	FALSE	0.858725	2825
TMEM144	FALSE	1.21446	1169	FALSE	-0.340333	13743
KLB	FALSE	1.21435	1170	FALSE	0.0566567	9448
BCL9L	FALSE	1.21389	1171	FALSE	1.64584	560
TOM1	FALSE	1.21385	1172	FALSE	-0.599743	16231
PCGF5	FALSE	1.21345	1173	FALSE	0.031642	9708
NO_SITE_88	TRUE	1.21326	1174	TRUE	-0.406964	14438
NUDCD2	FALSE	1.21246	1175	FALSE	-0.216491	12422
HSPA6	FALSE	1.2124	1176	FALSE	-0.550199	15797
BSX	FALSE	1.21238	1177	FALSE	1.26646	1255
SLC12A8	FALSE	1.21231	1178	FALSE	1.15764	1559
USP51	FALSE	1.21209	1179	FALSE	0.0084144	9933
NOL4L	FALSE	1.21204	1180	FALSE	1.09354	1764
UNC93A	FALSE	1.21182	1181	FALSE	0.103593	8907
ZNF555	FALSE	1.21131	1182	FALSE	-0.383139	14171
PRKAR2A	FALSE	1.21125	1183	FALSE	0.0378422	9634
KCNJ14	FALSE	1.21084	1184	FALSE	0.101057	8933
LOC103247766	FALSE	1.2108	1185	FALSE	-0.0721824	10795
EIF3B	FALSE	1.2108	1186	FALSE	-0.0277616	10347
LOC103218663	FALSE	1.21038	1187	FALSE	0.069662	9305
EGR1	FALSE	1.2101	1188	FALSE	-0.27252	13032
TP53BP1	FALSE	1.21004	1189	FALSE	-0.139349	11552
ABL2	FALSE	1.20988	1190	FALSE	-0.527565	15600
LOC103220413	FALSE	1.20969	1191	FALSE	-0.358482	13950
COL5A2	FALSE	1.20943	1192	FALSE	-0.55329	15823
GNL3L	FALSE	1.20889	1193	FALSE	0.779795	3273
HDAC11	FALSE	1.20872	1194	FALSE	-0.386387	14201
LTF	FALSE	1.20826	1195	FALSE	1.77382	426
FAM78B	FALSE	1.20803	1196	FALSE	0.929298	2474
ARMCX4	FALSE	1.20739	1197	FALSE	0.628051	4266
LOC103246981	FALSE	1.20732	1198	FALSE	-0.930721	18567
KCNJ5	FALSE	1.20731	1199	FALSE	1.59106	628
IGFBP5	FALSE	1.20726	1200	FALSE	-0.121639	11347
LOC103234740	FALSE	1.20675	1201	FALSE	-0.0893938	11004
LRRC36	FALSE	1.20673	1202	FALSE	-0.0868551	10973
UCP3	FALSE	1.20652	1203	FALSE	0.96105	2343
LOC103240212	FALSE	1.20634	1204	FALSE	0.236569	7543
TMEM61	FALSE	1.20564	1205	FALSE	-1.37833	20232
IL36RN	FALSE	1.20558	1206	FALSE	-0.271828	13026
CD55	FALSE	1.20526	1207	FALSE	0.215089	7751
HHLA2	FALSE	1.20461	1208	FALSE	0.192522	8008
BIN3	FALSE	1.2037	1209	FALSE	-0.0786184	10885
AMT	FALSE	1.20275	1210	FALSE	-1.11439	19469
CPA5	FALSE	1.20234	1211	FALSE	-0.952597	18668
NO_SITE_70	TRUE	1.20231	1212	TRUE	0.85392	2856
ARHGAP26	FALSE	1.20225	1213	FALSE	0.256102	7346
HSDL1	FALSE	1.20136	1214	FALSE	-0.393922	14296
SMIM4	FALSE	1.2013	1215	FALSE	0.882733	2702
MEX3A	FALSE	1.20118	1216	FALSE	0.180704	8130
LOC103218301	FALSE	1.20067	1217	FALSE	1.14951	1599
SLC30A10	FALSE	1.20035	1218	FALSE	-0.434713	14717
OTUD7A	FALSE	1.20031	1219	FALSE	-0.479996	15157
MRGPRF	FALSE	1.20029	1220	FALSE	-0.886809	18326
LOC103232898	FALSE	1.20025	1221	FALSE	0.678227	3921
AGBL2	FALSE	1.20016	1222	FALSE	0.917491	2546
TAS2R9	FALSE	1.19973	1223	FALSE	0.742805	3487
LRP4	FALSE	1.19961	1224	FALSE	0.439236	5668
ACSF3	FALSE	1.19955	1225	FALSE	1.05972	1902
BATF	FALSE	1.19901	1226	FALSE	-0.606136	16284
IQCA1	FALSE	1.19876	1227	FALSE	-0.385045	14186
CRABP1	FALSE	1.19854	1228	FALSE	0.824348	3017
PCYOX1	FALSE	1.19852	1229	FALSE	0.827051	3003
TSPAN17	FALSE	1.19713	1230	FALSE	-0.203154	12290
RPRM	FALSE	1.19691	1231	FALSE	0.852498	2865
LY86	FALSE	1.19672	1232	FALSE	-1.05585	19239
LOC103226949	FALSE	1.19609	1233	FALSE	0.0254041	9769
ZNF283	FALSE	1.19567	1234	FALSE	-0.467694	15032
LOC103246514	FALSE	1.19561	1235	FALSE	0.842624	2913
LOC103216833	FALSE	1.19521	1236	FALSE	-0.437729	14745
FBXO45	FALSE	1.19374	1237	FALSE	0.313603	6818
SP110	FALSE	1.19361	1238	FALSE	0.545713	4831
BTG1	FALSE	1.19334	1239	FALSE	0.649206	4115
CASP4	FALSE	1.1931	1240	FALSE	-0.803475	17792
STMN3	FALSE	1.19283	1241	FALSE	-0.706164	17083
SLC25A43	FALSE	1.19259	1242	FALSE	0.711077	3717
PITX1	FALSE	1.19234	1243	FALSE	0.1605	8334
RANBP6	FALSE	1.19161	1244	FALSE	-0.368957	14043
DNAJC12	FALSE	1.19153	1245	FALSE	1.4654	853
EEF1AKMT1	FALSE	1.19113	1246	FALSE	0.520609	5016
KRTAP29-1	FALSE	1.19085	1247	FALSE	-0.23719	12652
GAS8-AS1	FALSE	1.19074	1248	FALSE	-0.902793	18426
OSTF1	FALSE	1.1904	1249	FALSE	-0.467681	15031
KIF3A	FALSE	1.19038	1250	FALSE	-0.336728	13707
LOC103219893	FALSE	1.19027	1251	FALSE	0.374224	6256
FOXR2	FALSE	1.1902	1252	FALSE	-1.14827	19594
BIN2	FALSE	1.19006	1253	FALSE	1.26309	1270
EIF3A	FALSE	1.18983	1254	FALSE	0.562058	4716
LOC103234134	FALSE	1.18949	1255	FALSE	-0.723358	17211
CLPSL2	FALSE	1.18941	1256	FALSE	0.295253	6997
JMJD8	FALSE	1.18904	1257	FALSE	0.303801	6908
TSPYL2	FALSE	1.18872	1258	FALSE	-0.928792	18557
LOC103231380	FALSE	1.18775	1259	FALSE	-0.951759	18662
PROKR1	FALSE	1.18768	1260	FALSE	0.0579831	9435
WSB1	FALSE	1.18724	1261	FALSE	0.275493	7168
LOC103238576	FALSE	1.18671	1262	FALSE	0.305295	6892
MLKL	FALSE	1.18669	1263	FALSE	0.650208	4108
IQUB	FALSE	1.1866	1264	FALSE	-0.17254	11955
C5AR2	FALSE	1.18632	1265	FALSE	1.08612	1788
HSF2BP	FALSE	1.18631	1266	FALSE	0.520919	5012
LOC103229237	FALSE	1.18614	1267	FALSE	0.931339	2467
KCNJ8	FALSE	1.18602	1268	FALSE	0.244633	7458
RCAN3	FALSE	1.1856	1269	FALSE	-0.845621	18060
CDKN2AIP	FALSE	1.18531	1270	FALSE	0.857455	2829
SEMA5B	FALSE	1.18504	1271	FALSE	-0.00371033	10060
TFPI	FALSE	1.18463	1272	FALSE	-0.858445	18152
NPRL2	FALSE	1.18424	1273	FALSE	0.962236	2340
CNTN1	FALSE	1.18393	1274	FALSE	-0.444102	14807
RAPGEF3	FALSE	1.18365	1275	FALSE	-0.0547018	10623
LOC103216804	FALSE	1.18334	1276	FALSE	-0.22347	12505
TEX33	FALSE	1.18296	1277	FALSE	-0.660733	16752
FLVCR1	FALSE	1.1829	1278	FALSE	0.382656	6179
TGIF2LX	FALSE	1.18261	1279	FALSE	0.611659	4374
NEU1	FALSE	1.1824	1280	FALSE	0.417517	5872
ZNF292	FALSE	1.18216	1281	FALSE	0.816377	3068
LOC103215303	FALSE	1.18206	1282	FALSE	-0.904544	18432
MS4A13	FALSE	1.18164	1283	FALSE	-0.618609	16389
RASSF7	FALSE	1.18114	1284	FALSE	0.298811	6961
TMEM53	FALSE	1.1811	1285	FALSE	-0.326629	13579
ANKRD28	FALSE	1.18092	1286	FALSE	-0.0779224	10872
SWI5	FALSE	1.1808	1287	FALSE	1.92402	306
CTCFL	FALSE	1.17957	1288	FALSE	-1.28918	20030
LOC103224346	FALSE	1.17948	1289	FALSE	0.243594	7473
WASL	FALSE	1.17915	1290	FALSE	0.925798	2495
LOC103225060	FALSE	1.17825	1291	FALSE	-0.203449	12293
STX17	FALSE	1.17799	1292	FALSE	1.23053	1347
RAI2	FALSE	1.17714	1293	FALSE	0.33841	6581
ARHGDIB	FALSE	1.17667	1294	FALSE	-0.535363	15668
CFAP36	FALSE	1.17663	1295	FALSE	0.438368	5675
S100A16	FALSE	1.17655	1296	FALSE	0.176752	8175
ZNRF3	FALSE	1.17655	1297	FALSE	-0.282204	13128
COQ9	FALSE	1.17586	1298	FALSE	0.0710326	9295
RTN4R	FALSE	1.17562	1299	FALSE	-0.0786748	10887
GPR65	FALSE	1.17542	1300	FALSE	0.592661	4510
SYNE2	FALSE	1.17526	1301	FALSE	-0.836882	17995
PSCA	FALSE	1.17445	1302	FALSE	0.532393	4940
LOC103233036	FALSE	1.174	1303	FALSE	1.13888	1636
PRUNE2	FALSE	1.1723	1304	FALSE	-0.247423	12761
FOXJ2	FALSE	1.17227	1305	FALSE	0.0274251	9750
TSTD2	FALSE	1.17209	1306	FALSE	-0.501508	15362
SSH2	FALSE	1.17196	1307	FALSE	-0.827475	17942
NPRL3	FALSE	1.1719	1308	FALSE	0.903071	2605
SHISA3	FALSE	1.17137	1309	FALSE	-1.12616	19513
LOC103219355	FALSE	1.17079	1310	FALSE	-0.465831	15005
ABCB4	FALSE	1.17075	1311	FALSE	1.17434	1504
CDR1	FALSE	1.17061	1312	FALSE	0.391517	6097
ATOX1	FALSE	1.16987	1313	FALSE	-1.82584	20729
DUOXA1	FALSE	1.16974	1314	FALSE	-0.81437	17850
PPARA	FALSE	1.16947	1315	FALSE	1.33897	1091
THBS4	FALSE	1.16938	1316	FALSE	-0.859451	18157
CEP250	FALSE	1.16926	1317	FALSE	-0.401044	14372
NO_SITE_84	TRUE	1.16906	1318	TRUE	0.293679	7009
LOC103223986	FALSE	1.16904	1319	FALSE	0.474428	5387
LOC103220148	FALSE	1.16844	1320	FALSE	-0.295408	13268
ID4	FALSE	1.16824	1321	FALSE	-0.0543827	10621
LOC103241234	FALSE	1.16741	1322	FALSE	1.50254	777
NRP1	FALSE	1.16736	1323	FALSE	-1.2271	19849
LOC103247878	FALSE	1.1669	1324	FALSE	0.352133	6459
LOC103223621	FALSE	1.16683	1325	FALSE	1.35064	1068
PLCL2	FALSE	1.16674	1326	FALSE	-0.828801	17951
TCTEX1D2	FALSE	1.1667	1327	FALSE	-0.109151	11216
CDKN1B	FALSE	1.16664	1328	FALSE	-0.22214	12488
GABRE	FALSE	1.16588	1329	FALSE	0.662044	4024
SLC25A11	FALSE	1.16553	1330	FALSE	0.0394678	9618
CFAP410	FALSE	1.16543	1331	FALSE	0.388484	6131
IFIT1	FALSE	1.16516	1332	FALSE	0.2681	7231
XKRX	FALSE	1.16481	1333	FALSE	-0.0178604	10223
C6H19orf71	FALSE	1.16471	1334	FALSE	0.271002	7209
BOP1	FALSE	1.16426	1335	FALSE	-0.666169	16790
CHAC1	FALSE	1.16398	1336	FALSE	0.866349	2790
SMCHD1	FALSE	1.16377	1337	FALSE	1.2745	1239
CLCF1	FALSE	1.16368	1338	FALSE	0.141928	8541
SCTR	FALSE	1.1632	1339	FALSE	0.485221	5304
NECAB3	FALSE	1.16315	1340	FALSE	1.0348	2013
ADAMTSL4	FALSE	1.16312	1341	FALSE	0.0473848	9546
LOC103223421	FALSE	1.16307	1342	FALSE	0.470854	5413
IL17C	FALSE	1.16307	1343	FALSE	0.0781497	9214
TRAPPC11	FALSE	1.1627	1344	FALSE	-0.819073	17889
ANO9	FALSE	1.1626	1345	FALSE	-0.1086	11206
LOC103230950	FALSE	1.16245	1346	FALSE	0.816169	3072
TAT	FALSE	1.16228	1347	FALSE	0.822685	3022
HAPLN1	FALSE	1.16215	1348	FALSE	0.728881	3580
SLC25A15	FALSE	1.16158	1349	FALSE	0.205038	7848
CAPN10	FALSE	1.16148	1350	FALSE	0.740185	3507
SLCO2B1	FALSE	1.16112	1351	FALSE	-0.440022	14767
NME4	FALSE	1.15942	1352	FALSE	1.23052	1348
RHOBTB2	FALSE	1.15918	1353	FALSE	1.56018	678
CLCN1	FALSE	1.15911	1354	FALSE	0.617875	4332
C6H19orf44	FALSE	1.15896	1355	FALSE	1.85658	353
LOC103248945	FALSE	1.15889	1356	FALSE	-0.328033	13598
LOC103228482	FALSE	1.15848	1357	FALSE	0.301324	6938
SMCR9	FALSE	1.1581	1358	FALSE	-1.28971	20032
KDM4B	FALSE	1.15809	1359	FALSE	1.43289	910
SCN8A	FALSE	1.15751	1360	FALSE	1.02673	2041
HDDC2	FALSE	1.15721	1361	FALSE	-0.705834	17078
TIFA	FALSE	1.15708	1362	FALSE	0.201643	7878
LOC103222966	FALSE	1.15678	1363	FALSE	-0.596514	16208
GNPTG	FALSE	1.15669	1364	FALSE	-0.100935	11130
LDLRAD4	FALSE	1.15661	1365	FALSE	-0.689608	16947
OCIAD2	FALSE	1.15644	1366	FALSE	0.194564	7989
TCEAL2	FALSE	1.1564	1367	FALSE	-0.497769	15315
STK31	FALSE	1.15624	1368	FALSE	-0.730317	17267
NGB	FALSE	1.15612	1369	FALSE	1.1446	1611
CKS2	FALSE	1.15607	1370	FALSE	-0.556359	15854
MAN1A2	FALSE	1.15595	1371	FALSE	1.46123	858
LOC103241700	FALSE	1.15509	1372	FALSE	-0.227432	12543
GSTM1	FALSE	1.15506	1373	FALSE	-0.98841	18855
LOC103232846	FALSE	1.155	1374	FALSE	0.73207	3559
PTGER3	FALSE	1.15456	1375	FALSE	-0.0872586	10979
DBNDD1	FALSE	1.15417	1376	FALSE	-0.509178	15434
ABHD17A	FALSE	1.15411	1377	FALSE	1.9689	277
LOC103234268	FALSE	1.15387	1378	FALSE	0.54021	4885
CCDC127	FALSE	1.15323	1379	FALSE	1.00825	2117
LOC103229924	FALSE	1.15317	1380	FALSE	1.30271	1165
PLD1	FALSE	1.15313	1381	FALSE	-0.962649	18728
MAP3K4	FALSE	1.15277	1382	FALSE	0.736087	3536
NRIP1	FALSE	1.15275	1383	FALSE	1.09455	1759
PLSCR1	FALSE	1.15269	1384	FALSE	0.767532	3343
CACNA2D3	FALSE	1.15247	1385	FALSE	1.80744	398
ZNF879	FALSE	1.15203	1386	FALSE	-0.358027	13945
G2E3	FALSE	1.15158	1387	FALSE	0.175764	8182
LOC103229902	FALSE	1.1514	1388	FALSE	0.988993	2218
OTOA	FALSE	1.15138	1389	FALSE	0.340323	6568
SPIRE1	FALSE	1.1509	1390	FALSE	-0.00616747	10097
LDB3	FALSE	1.15087	1391	FALSE	0.583753	4575
ERVMER34-1	FALSE	1.15067	1392	FALSE	0.85553	2843
LOC103214990	FALSE	1.15009	1393	FALSE	0.542803	4858
NEK1	FALSE	1.14918	1394	FALSE	1.04381	1980
CTNND2	FALSE	1.14891	1395	FALSE	0.409634	5938
PRSS48	FALSE	1.14777	1396	FALSE	0.0765496	9232
AHCY	FALSE	1.14714	1397	FALSE	-0.525281	15576
TYR	FALSE	1.14701	1398	FALSE	-1.10237	19420
AEBP2	FALSE	1.14679	1399	FALSE	1.70916	483
MAOA	FALSE	1.14653	1400	FALSE	-0.75679	17468
LOC103241812	FALSE	1.14607	1401	FALSE	0.936551	2444
LOC103215795	FALSE	1.14572	1402	FALSE	-0.514412	15483
SLC4A8	FALSE	1.1456	1403	FALSE	1.05525	1927
CELF1	FALSE	1.14539	1404	FALSE	2.64866	79
LOC103220141	FALSE	1.14536	1405	FALSE	0.660321	4035
SOX12	FALSE	1.14505	1406	FALSE	0.00974949	9912
SLC7A5	FALSE	1.14459	1407	FALSE	0.560023	4742
MTAP	FALSE	1.14449	1408	FALSE	1.07404	1826
HK3	FALSE	1.14434	1409	FALSE	-0.313767	13431
OVOL3	FALSE	1.14424	1410	FALSE	-1.22533	19846
TSEN2	FALSE	1.14399	1411	FALSE	-0.960625	18715
USP49	FALSE	1.14391	1412	FALSE	0.699977	3784
CD226	FALSE	1.1436	1413	FALSE	0.256527	7342
DEXI	FALSE	1.14332	1414	FALSE	0.854718	2849
TEKT5	FALSE	1.14304	1415	FALSE	0.606877	4409
LOC103215800	FALSE	1.14287	1416	FALSE	0.497938	5214
TMEM232	FALSE	1.14274	1417	FALSE	0.0272663	9751
GDI2	FALSE	1.14252	1418	FALSE	2.9109	55
DENND3	FALSE	1.14252	1419	FALSE	1.09287	1767
METTL2A	FALSE	1.14153	1420	FALSE	0.468489	5425
BCL7A	FALSE	1.14128	1421	FALSE	0.461453	5481
LOC103221901	FALSE	1.14123	1422	FALSE	0.173557	8199
AP1S3	FALSE	1.1412	1423	FALSE	-0.446372	14828
GLCCI1	FALSE	1.14116	1424	FALSE	-1.08687	19354
SLC39A3	FALSE	1.14075	1425	FALSE	-0.948413	18649
LOC103229983	FALSE	1.14032	1426	FALSE	-0.820909	17898
ECI2	FALSE	1.14003	1427	FALSE	0.264319	7261
ECT2L	FALSE	1.13987	1428	FALSE	-0.0618604	10695
ZCCHC4	FALSE	1.13961	1429	FALSE	-0.329595	13612
LOC103231597	FALSE	1.13897	1430	FALSE	0.284827	7076
COLGALT1	FALSE	1.13895	1431	FALSE	-0.727258	17234
KRTAP13-3	FALSE	1.13822	1432	FALSE	-0.15495	11747
IKBIP	FALSE	1.13794	1433	FALSE	-0.651303	16673
LOC103237930	FALSE	1.13704	1434	FALSE	-1.26555	19967
MRAP	FALSE	1.13566	1435	FALSE	-0.406205	14428
LOC103243462	FALSE	1.13566	1436	FALSE	1.55523	682
C7H4orf3	FALSE	1.13545	1437	FALSE	-0.525869	15583
WFDC5	FALSE	1.13509	1438	FALSE	-0.316847	13457
LOC103227698	FALSE	1.134	1439	FALSE	0.0586695	9422
LOC103247609	FALSE	1.13387	1440	FALSE	-0.175427	11990
CHST6	FALSE	1.13377	1441	FALSE	-0.168856	11906
STC1	FALSE	1.13327	1442	FALSE	-0.871571	18222
GVQW3	FALSE	1.13251	1443	FALSE	0.344747	6537
ACTA2	FALSE	1.13149	1444	FALSE	0.331755	6637
RGS9BP	FALSE	1.13122	1445	FALSE	0.0327351	9691
LOC103246525	FALSE	1.13122	1446	FALSE	0.0321939	9701
TMEM92	FALSE	1.13079	1447	FALSE	-0.959866	18704
NO_SITE_127	TRUE	1.13052	1448	TRUE	1.30468	1160
ABCD2	FALSE	1.1304	1449	FALSE	0.232093	7588
CCSAP	FALSE	1.12999	1450	FALSE	-1.71414	20655
CXCR5	FALSE	1.12984	1451	FALSE	-0.440981	14776
PLA2G1B	FALSE	1.12896	1452	FALSE	0.957785	2357
TBC1D20	FALSE	1.12866	1453	FALSE	-0.420757	14579
APOL6	FALSE	1.12852	1454	FALSE	0.154583	8395
LOC103221763	FALSE	1.1285	1455	FALSE	2.24529	156
CPED1	FALSE	1.12836	1456	FALSE	1.02309	2055
ZNF786	FALSE	1.12833	1457	FALSE	-0.16466	11862
NAIP	FALSE	1.12799	1458	FALSE	-0.206743	12327
APOD	FALSE	1.12742	1459	FALSE	0.423234	5810
NCK1	FALSE	1.12728	1460	FALSE	-0.482621	15174
MICU3	FALSE	1.12725	1461	FALSE	-1.60256	20560
PPP2R2B	FALSE	1.12724	1462	FALSE	-0.389179	14233
TSPAN32	FALSE	1.12664	1463	FALSE	1.79157	406
SLC39A11	FALSE	1.12628	1464	FALSE	0.709595	3727
UNC13C	FALSE	1.12614	1465	FALSE	-0.407419	14447
CHST13	FALSE	1.12569	1466	FALSE	-0.143981	11605
VSIG4	FALSE	1.1253	1467	FALSE	1.05703	1919
PYGB	FALSE	1.12512	1468	FALSE	-0.0743772	10818
PML	FALSE	1.12492	1469	FALSE	1.07053	1847
FMN2	FALSE	1.12463	1470	FALSE	-0.905259	18434
MCAM	FALSE	1.12455	1471	FALSE	0.695746	3809
LOC103243094	FALSE	1.12429	1472	FALSE	-0.755847	17460
APBA1	FALSE	1.12401	1473	FALSE	-0.700509	17037
H1-5	FALSE	1.12393	1474	FALSE	0.858392	2826
PRKCB	FALSE	1.1239	1475	FALSE	-0.343294	13780
CDC34	FALSE	1.12385	1476	FALSE	0.275009	7172
TCEAL6	FALSE	1.12357	1477	FALSE	-0.0368195	10434
IL12A	FALSE	1.1232	1478	FALSE	-0.752022	17435
CD27	FALSE	1.12319	1479	FALSE	1.41096	950
DCUN1D5	FALSE	1.12316	1480	FALSE	-0.259343	12906
LOC103236010	FALSE	1.12314	1481	FALSE	-0.513058	15462
SLC35E3	FALSE	1.12312	1482	FALSE	-0.82075	17897
RGS20	FALSE	1.12244	1483	FALSE	0.292362	7018
LOC103243798	FALSE	1.1222	1484	FALSE	1.05911	1907
LOC103227408	FALSE	1.12216	1485	FALSE	0.656399	4066
FMR1	FALSE	1.122	1486	FALSE	-0.545948	15765
LOC103218032	FALSE	1.12179	1487	FALSE	-1.50521	20452
GDAP1L1	FALSE	1.12175	1488	FALSE	-0.767373	17540
CGGBP1	FALSE	1.12153	1489	FALSE	1.89359	327
CHST15	FALSE	1.12138	1490	FALSE	-0.436819	14733
PRDM6	FALSE	1.12119	1491	FALSE	0.28012	7120
ARNTL2	FALSE	1.12088	1492	FALSE	-1.42287	20317
LNX2	FALSE	1.12083	1493	FALSE	-0.316411	13450
MAP2K6	FALSE	1.12044	1494	FALSE	-0.399226	14353
LOC103227416	FALSE	1.11856	1495	FALSE	-0.0807557	10908
NPVF	FALSE	1.1183	1496	FALSE	0.254609	7357
ANXA5	FALSE	1.11791	1497	FALSE	0.975694	2275
MYBPH	FALSE	1.11685	1498	FALSE	0.725067	3611
ZAN	FALSE	1.11671	1499	FALSE	0.133166	8623
DNAJC24	FALSE	1.11579	1500	FALSE	0.954418	2369
PRSS8	FALSE	1.11562	1501	FALSE	-0.852413	18107
LOC103231970	FALSE	1.11549	1502	FALSE	0.924357	2504
LOC103235731	FALSE	1.11545	1503	FALSE	0.679734	3915
LOC103231695	FALSE	1.11539	1504	FALSE	0.453854	5544
MSANTD4	FALSE	1.11493	1505	FALSE	-0.123287	11363
DBP	FALSE	1.11492	1506	FALSE	-0.164649	11861
TMEM241	FALSE	1.11489	1507	FALSE	0.764415	3361
CD53	FALSE	1.11465	1508	FALSE	1.26422	1264
SAMD8	FALSE	1.11418	1509	FALSE	1.23916	1328
B3GNT6	FALSE	1.11394	1510	FALSE	0.976634	2269
ASGR2	FALSE	1.11377	1511	FALSE	-1.23853	19888
ZNF730	FALSE	1.11372	1512	FALSE	0.276489	7154
EZH2	FALSE	1.11292	1513	FALSE	2.32041	141
LOC103226009	FALSE	1.11269	1514	FALSE	-0.0375297	10442
NEDD4L	FALSE	1.11266	1515	FALSE	0.724878	3612
CFAP44	FALSE	1.11198	1516	FALSE	-0.441598	14784
AGTR2	FALSE	1.1118	1517	FALSE	-0.645208	16624
MARCKS	FALSE	1.11154	1518	FALSE	-0.239272	12674
LDHAL6A	FALSE	1.11148	1519	FALSE	0.764924	3357
PRNP	FALSE	1.11136	1520	FALSE	1.15825	1556
ERI3	FALSE	1.11103	1521	FALSE	2.1288	190
LOC103248929	FALSE	1.11067	1522	FALSE	0.129176	8664
IRF2	FALSE	1.11036	1523	FALSE	0.723727	3618
HEG1	FALSE	1.11036	1524	FALSE	0.397028	6050
HAS2	FALSE	1.1099	1525	FALSE	0.104328	8890
KCTD9	FALSE	1.10943	1526	FALSE	0.0985045	8965
C1H11orf1	FALSE	1.10941	1527	FALSE	0.702454	3762
ELOVL4	FALSE	1.10934	1528	FALSE	0.419426	5845
LOC103246533	FALSE	1.10933	1529	FALSE	2.33036	137
ASPA	FALSE	1.1092	1530	FALSE	-0.50629	15401
CHURC1	FALSE	1.10912	1531	FALSE	0.0948114	9028
LOC103239648	FALSE	1.109	1532	FALSE	-0.498004	15320
LANCL3	FALSE	1.10899	1533	FALSE	1.09197	1770
MTA3	FALSE	1.10853	1534	FALSE	-0.106225	11185
SHD	FALSE	1.1084	1535	FALSE	-0.06854	10763
LOC103235072	FALSE	1.10833	1536	FALSE	-0.0884674	10992
MTFMT	FALSE	1.10824	1537	FALSE	0.32978	6655
ZNF182	FALSE	1.10804	1538	FALSE	-0.0872592	10980
PDCD11	FALSE	1.10802	1539	FALSE	-0.21048	12354
MUC17	FALSE	1.1078	1540	FALSE	-0.0721124	10794
GOLIM4	FALSE	1.10774	1541	FALSE	-0.598336	16220
LSAMP	FALSE	1.1077	1542	FALSE	-1.458	20384
LOC103241659	FALSE	1.10738	1543	FALSE	-0.393673	14291
LOC103229766	FALSE	1.10735	1544	FALSE	-0.447873	14838
FKBP8	FALSE	1.10674	1545	FALSE	0.917232	2549
GABRG1	FALSE	1.10647	1546	FALSE	0.434112	5712
SCGB1A1	FALSE	1.10636	1547	FALSE	0.575667	4621
SLC22A13	FALSE	1.10627	1548	FALSE	-0.193406	12178
ZNF485	FALSE	1.10606	1549	FALSE	-0.521027	15540
TRMT10A	FALSE	1.10567	1550	FALSE	2.40027	115
ZNF354C	FALSE	1.10521	1551	FALSE	0.726486	3600
GADD45G	FALSE	1.10512	1552	FALSE	1.65779	546
CHIC2	FALSE	1.10486	1553	FALSE	-0.469171	15044
ZNF790	FALSE	1.10468	1554	FALSE	1.38053	1012
MED10	FALSE	1.10447	1555	FALSE	2.00095	253
SNX1	FALSE	1.10441	1556	FALSE	-0.123867	11372
MMEL1	FALSE	1.10429	1557	FALSE	0.562589	4714
SYNGR4	FALSE	1.10414	1558	FALSE	0.511979	5099
RNF183	FALSE	1.10401	1559	FALSE	0.182855	8108
CCL25	FALSE	1.10368	1560	FALSE	0.0490396	9524
TAC1	FALSE	1.10353	1561	FALSE	0.550956	4803
ST8SIA2	FALSE	1.10331	1562	FALSE	1.14749	1604
LRP5	FALSE	1.1029	1563	FALSE	0.118152	8764
ZNF70	FALSE	1.10241	1564	FALSE	0.15643	8376
MBD3	FALSE	1.10235	1565	FALSE	0.735119	3543
FBXL19	FALSE	1.10205	1566	FALSE	-0.855093	18127
FUBP3	FALSE	1.10159	1567	FALSE	0.295439	6994
FAM81A	FALSE	1.10148	1568	FALSE	-0.0571496	10645
FAM133A	FALSE	1.10141	1569	FALSE	0.90528	2596
ERG	FALSE	1.10038	1570	FALSE	-0.816237	17863
TMEM250	FALSE	1.09991	1571	FALSE	0.218483	7712
BRINP2	FALSE	1.09968	1572	FALSE	-1.04377	19169
BRS3	FALSE	1.09968	1573	FALSE	0.431972	5733
AQP8	FALSE	1.09958	1574	FALSE	-0.317643	13466
CALU	FALSE	1.09941	1575	FALSE	-0.50334	15378
G3BP1	FALSE	1.09889	1576	FALSE	0.466819	5436
FANCM	FALSE	1.0984	1577	FALSE	-0.34043	13746
NRG3	FALSE	1.09824	1578	FALSE	0.0984545	8966
OBI1	FALSE	1.0982	1579	FALSE	-0.537127	15687
CCDC91	FALSE	1.0979	1580	FALSE	-0.855182	18131
DIRAS1	FALSE	1.09789	1581	FALSE	0.284225	7081
PPBP	FALSE	1.09787	1582	FALSE	1.09123	1773
NRARP	FALSE	1.09785	1583	FALSE	1.15636	1568
CBLL2	FALSE	1.09772	1584	FALSE	1.40952	955
CTSC	FALSE	1.09746	1585	FALSE	-0.235948	12639
LOC103244493	FALSE	1.09717	1586	FALSE	0.585479	4563
PATE1	FALSE	1.09688	1587	FALSE	0.759302	3392
TMPRSS4	FALSE	1.09652	1588	FALSE	0.481714	5332
TMTC3	FALSE	1.09643	1589	FALSE	-1.26373	19962
LOC103232880	FALSE	1.09613	1590	FALSE	0.109954	8844
PMCH	FALSE	1.0961	1591	FALSE	1.64815	557
NPAS1	FALSE	1.0957	1592	FALSE	1.74266	449
LOC103247541	FALSE	1.09556	1593	FALSE	0.244148	7462
TRIM6	FALSE	1.09544	1594	FALSE	0.443902	5629
MBP	FALSE	1.09474	1595	FALSE	0.0557183	9460
GSK3A	FALSE	1.09467	1596	FALSE	-1.00454	18935
H19	FALSE	1.09446	1597	FALSE	0.235074	7562
WFDC6	FALSE	1.09397	1598	FALSE	0.746628	3455
SEL1L3	FALSE	1.09396	1599	FALSE	-0.173178	11965
NO_SITE_119	TRUE	1.09348	1600	TRUE	-0.872302	18228
FIP1L1	FALSE	1.09292	1601	FALSE	2.16423	179
MAP3K13	FALSE	1.09276	1602	FALSE	-0.901761	18418
LOC103242034	FALSE	1.09262	1603	FALSE	-1.10374	19428
TMEM251	FALSE	1.09218	1604	FALSE	0.228129	7635
CR2	FALSE	1.09209	1605	FALSE	-0.279999	13110
NO_SITE_218	TRUE	1.09201	1606	TRUE	-0.345841	13818
TAC4	FALSE	1.09193	1607	FALSE	-0.625021	16446
BRWD1	FALSE	1.09172	1608	FALSE	2.80506	60
MLH3	FALSE	1.09165	1609	FALSE	-0.239959	12678
LOC103247341	FALSE	1.09157	1610	FALSE	-0.26133	12927
FES	FALSE	1.09156	1611	FALSE	-0.403095	14399
PAX6	FALSE	1.0915	1612	FALSE	1.49353	796
LOC103221327	FALSE	1.09147	1613	FALSE	0.827706	2999
GABRB1	FALSE	1.09104	1614	FALSE	0.143052	8524
C7H4orf45	FALSE	1.09046	1615	FALSE	-0.438579	14751
ALKBH3	FALSE	1.0898	1616	FALSE	-0.144396	11611
MYL2	FALSE	1.08963	1617	FALSE	-0.100699	11129
LOC103234755	FALSE	1.08925	1618	FALSE	-0.672421	16833
C9H10orf82	FALSE	1.08922	1619	FALSE	-0.962777	18729
TNXB	FALSE	1.0886	1620	FALSE	1.14367	1618
DBX2	FALSE	1.08808	1621	FALSE	0.730946	3567
TTPAL	FALSE	1.08801	1622	FALSE	-0.166391	11878
TAL2	FALSE	1.08799	1623	FALSE	-0.220492	12466
ACACB	FALSE	1.08789	1624	FALSE	-1.404	20277
TREML1	FALSE	1.08784	1625	FALSE	-0.776301	17606
ATG3	FALSE	1.08745	1626	FALSE	-0.317195	13462
MIEF1	FALSE	1.08623	1627	FALSE	1.85592	354
LOC103221924	FALSE	1.08615	1628	FALSE	-0.131504	11469
CDRT1	FALSE	1.08614	1629	FALSE	-0.538132	15699
C1H11orf24	FALSE	1.08554	1630	FALSE	-0.260933	12923
SMIM24	FALSE	1.08552	1631	FALSE	0.636759	4211
GLA	FALSE	1.08536	1632	FALSE	-0.410914	14489
CPT1A	FALSE	1.08511	1633	FALSE	-0.588827	16140
POFUT2	FALSE	1.08503	1634	FALSE	-0.869649	18208
ZNF728	FALSE	1.08491	1635	FALSE	-0.240997	12694
B3GAT2	FALSE	1.08444	1636	FALSE	-0.394434	14298
SCARB1	FALSE	1.08391	1637	FALSE	-0.502019	15365
LOC103238930	FALSE	1.08389	1638	FALSE	0.04423	9579
DCAF11	FALSE	1.08375	1639	FALSE	-1.2381	19887
SEL1L	FALSE	1.08366	1640	FALSE	0.23831	7524
ZNF132	FALSE	1.08325	1641	FALSE	-0.773604	17580
CCM2L	FALSE	1.08313	1642	FALSE	-0.0170032	10215
GALNT8	FALSE	1.08313	1643	FALSE	0.668989	3978
ANO10	FALSE	1.0825	1644	FALSE	0.712196	3709
KCTD2	FALSE	1.08237	1645	FALSE	-1.01322	18990
LOC103240921	FALSE	1.0823	1646	FALSE	-0.972311	18779
ATP5IF1	FALSE	1.08197	1647	FALSE	-0.185523	12101
FGF16	FALSE	1.08184	1648	FALSE	-0.664298	16776
TXNDC15	FALSE	1.0817	1649	FALSE	-0.393643	14290
HPGD	FALSE	1.08164	1650	FALSE	0.101994	8926
TMUB1	FALSE	1.08154	1651	FALSE	-0.577709	16051
DOCK3	FALSE	1.08132	1652	FALSE	-1.0143	18999
EVL	FALSE	1.08088	1653	FALSE	-0.227459	12545
TBC1D10B	FALSE	1.08025	1654	FALSE	1.27304	1245
MIF4GD	FALSE	1.0799	1655	FALSE	-0.567814	15965
ACY1	FALSE	1.07972	1656	FALSE	-1.31192	20075
TRIM2	FALSE	1.07946	1657	FALSE	-0.660735	16753
DENND2C	FALSE	1.07925	1658	FALSE	0.76899	3334
NRSN2	FALSE	1.0787	1659	FALSE	-0.487428	15212
ITM2A	FALSE	1.07861	1660	FALSE	0.833799	2956
LOC103235222	FALSE	1.0784	1661	FALSE	-0.435142	14722
SLFN11	FALSE	1.07805	1662	FALSE	0.786209	3234
THAP5	FALSE	1.07802	1663	FALSE	0.297305	6978
MTCL1	FALSE	1.0774	1664	FALSE	-1.00534	18941
KHDRBS3	FALSE	1.07707	1665	FALSE	1.02656	2043
PHEX	FALSE	1.07695	1666	FALSE	0.596177	4487
STAT1	FALSE	1.07688	1667	FALSE	-0.317854	13470
RAD52	FALSE	1.07674	1668	FALSE	0.181642	8124
ASPM	FALSE	1.07657	1669	FALSE	-1.01542	19008
CALCB	FALSE	1.07648	1670	FALSE	1.06131	1893
NECTIN2	FALSE	1.07639	1671	FALSE	1.01235	2100
PRPF4B	FALSE	1.07627	1672	FALSE	0.655906	4069
PGM5	FALSE	1.07585	1673	FALSE	0.311246	6837
ARMC7	FALSE	1.0756	1674	FALSE	-0.294074	13249
KDM3A	FALSE	1.07467	1675	FALSE	-0.443902	14804
NO_SITE_181	TRUE	1.07405	1676	TRUE	-0.30994	13397
SLC39A6	FALSE	1.07397	1677	FALSE	1.2736	1241
NMBR	FALSE	1.0736	1678	FALSE	0.124202	8706
LOC103222344	FALSE	1.07357	1679	FALSE	-0.486	15198
KCNMB4	FALSE	1.07354	1680	FALSE	-0.350212	13863
DHX57	FALSE	1.07334	1681	FALSE	-0.250222	12790
FCSK	FALSE	1.07288	1682	FALSE	-0.659645	16742
LOC103219081	FALSE	1.07282	1683	FALSE	-0.440436	14770
TOM1L1	FALSE	1.0722	1684	FALSE	-0.101445	11136
COL4A5	FALSE	1.07198	1685	FALSE	-0.139051	11547
LOC103238467	FALSE	1.07182	1686	FALSE	0.714848	3693
LOC103221927	FALSE	1.0718	1687	FALSE	0.378675	6219
CTRL	FALSE	1.07151	1688	FALSE	0.089202	9086
LOC103248911	FALSE	1.07142	1689	FALSE	1.54513	697
CEP83	FALSE	1.07106	1690	FALSE	0.620601	4318
GARRE1	FALSE	1.07101	1691	FALSE	0.0962946	8991
KCNK9	FALSE	1.07066	1692	FALSE	-0.319938	13490
ABHD3	FALSE	1.07062	1693	FALSE	-0.303821	13343
SHISAL2A	FALSE	1.07055	1694	FALSE	0.0655708	9344
SIPA1L2	FALSE	1.07043	1695	FALSE	0.033385	9678
LOC103221922	FALSE	1.07042	1696	FALSE	-0.549904	15796
SLC16A10	FALSE	1.07036	1697	FALSE	-0.156992	11772
PCED1A	FALSE	1.07032	1698	FALSE	-0.145745	11630
FBXO21	FALSE	1.07024	1699	FALSE	-0.553977	15828
VPS13A	FALSE	1.06996	1700	FALSE	-0.36741	14027
NAXE	FALSE	1.06982	1701	FALSE	-0.77921	17630
APLF	FALSE	1.0697	1702	FALSE	-0.467277	15026
LOC103223508	FALSE	1.06919	1703	FALSE	-1.07871	19327
FOXN3	FALSE	1.06913	1704	FALSE	-0.0773124	10863
LRRC19	FALSE	1.0686	1705	FALSE	-0.22628	12537
LOC103215791	FALSE	1.06822	1706	FALSE	-0.513756	15473
MTPN	FALSE	1.06777	1707	FALSE	-0.103815	11158
BTN3A2	FALSE	1.06667	1708	FALSE	-0.631753	16509
MATN4	FALSE	1.06641	1709	FALSE	0.479753	5344
BORCS6	FALSE	1.06632	1710	FALSE	0.449874	5578
MHC-DQB1	FALSE	1.06628	1711	FALSE	1.39316	988
CHKA	FALSE	1.06591	1712	FALSE	-0.31712	13461
NO_SITE_210	TRUE	1.06554	1713	TRUE	0.197793	7950
EAF2	FALSE	1.06547	1714	FALSE	-0.314172	13434
LOC103247147	FALSE	1.06523	1715	FALSE	0.832551	2966
MEIS3	FALSE	1.06494	1716	FALSE	0.0850199	9134
USP3	FALSE	1.06478	1717	FALSE	-1.05421	19226
LOC103245420	FALSE	1.06435	1718	FALSE	1.76017	436
LOC103241646	FALSE	1.06427	1719	FALSE	-0.303426	13340
CASP1	FALSE	1.06379	1720	FALSE	-0.68899	16943
PTCHD1	FALSE	1.06361	1721	FALSE	1.50378	774
LOC103235424	FALSE	1.06348	1722	FALSE	0.307335	6874
NLRP2	FALSE	1.06334	1723	FALSE	0.649599	4112
LOC103233841	FALSE	1.06324	1724	FALSE	0.271991	7199
TNK2	FALSE	1.06317	1725	FALSE	0.551203	4802
LOC103230940	FALSE	1.06276	1726	FALSE	0.611599	4376
NAPB	FALSE	1.06259	1727	FALSE	0.503483	5164
LYPD8	FALSE	1.06154	1728	FALSE	-0.854065	18116
LOC103247984	FALSE	1.06117	1729	FALSE	0.239678	7515
CHD5	FALSE	1.06102	1730	FALSE	-0.714345	17138
TP73	FALSE	1.06074	1731	FALSE	-0.139411	11553
DAPL1	FALSE	1.06065	1732	FALSE	-0.502856	15374
NEO1	FALSE	1.06063	1733	FALSE	-0.198317	12225
LOC103244037	FALSE	1.06049	1734	FALSE	1.07313	1829
PLIN4	FALSE	1.06035	1735	FALSE	1.01415	2096
LOC103234361	FALSE	1.05974	1736	FALSE	-0.238758	12666
C23H5orf63	FALSE	1.05968	1737	FALSE	0.67779	3925
ASB3	FALSE	1.05901	1738	FALSE	0.078048	9215
SAMD11	FALSE	1.05891	1739	FALSE	-0.259949	12915
LOC103233041	FALSE	1.05849	1740	FALSE	-0.20972	12348
GLI3	FALSE	1.05829	1741	FALSE	0.833646	2957
LOC103245737	FALSE	1.05783	1742	FALSE	1.44696	879
LOC103230820	FALSE	1.05764	1743	FALSE	0.084903	9137
MALRD1	FALSE	1.0575	1744	FALSE	-1.15909	19634
HGF	FALSE	1.05742	1745	FALSE	0.0362901	9647
TMEM270	FALSE	1.0573	1746	FALSE	2.10048	206
PORCN	FALSE	1.05712	1747	FALSE	-0.904489	18431
RPS19BP1	FALSE	1.05708	1748	FALSE	-1.43639	20343
ANKS1B	FALSE	1.05656	1749	FALSE	-0.419146	14563
SLC6A9	FALSE	1.0563	1750	FALSE	0.725492	3608
NTF3	FALSE	1.05579	1751	FALSE	-1.12123	19495
ELOVL7	FALSE	1.05518	1752	FALSE	1.30531	1157
TMEM244	FALSE	1.05504	1753	FALSE	1.75654	438
TGFA	FALSE	1.05432	1754	FALSE	-0.921068	18516
LOC103247230	FALSE	1.05402	1755	FALSE	-0.402376	14388
FGF3	FALSE	1.054	1756	FALSE	0.659349	4045
SYT1	FALSE	1.0536	1757	FALSE	-0.470319	15057
TMEM255A	FALSE	1.0536	1758	FALSE	1.03875	2001
LOC103223999	FALSE	1.05319	1759	FALSE	-0.184853	12091
LOC103231903	FALSE	1.05317	1760	FALSE	0.820399	3040
NUCKS1	FALSE	1.05315	1761	FALSE	0.617767	4334
MTSS2	FALSE	1.05302	1762	FALSE	0.815484	3077
LOC103233033	FALSE	1.05289	1763	FALSE	0.0816517	9173
LOC103216853	FALSE	1.05266	1764	FALSE	-0.682114	16897
CDH20	FALSE	1.05257	1765	FALSE	1.01365	2098
HEATR3	FALSE	1.05214	1766	FALSE	0.970305	2301
SH2B3	FALSE	1.05211	1767	FALSE	0.327456	6680
HS3ST3A1	FALSE	1.05206	1768	FALSE	-0.355609	13911
BCO2	FALSE	1.05187	1769	FALSE	0.506424	5141
LOC103243339	FALSE	1.05163	1770	FALSE	2.2294	159
FAM71B	FALSE	1.05123	1771	FALSE	0.356582	6411
MYLK	FALSE	1.05111	1772	FALSE	0.0193885	9809
LOC103248111	FALSE	1.04941	1773	FALSE	0.0445877	9570
ATP2B2	FALSE	1.04911	1774	FALSE	-0.106223	11184
PRAP1	FALSE	1.04897	1775	FALSE	0.639704	4196
ST6GAL1	FALSE	1.04876	1776	FALSE	0.458533	5505
LOC103241236	FALSE	1.04864	1777	FALSE	-0.433047	14702
CNKSR2	FALSE	1.04861	1778	FALSE	0.910901	2568
KLRB1	FALSE	1.0486	1779	FALSE	-0.636565	16553
LOC103243835	FALSE	1.04833	1780	FALSE	-0.781727	17647
CSNK1G1	FALSE	1.04807	1781	FALSE	-0.797751	17760
TMPPE	FALSE	1.0479	1782	FALSE	-0.610356	16323
ZNF660	FALSE	1.04779	1783	FALSE	-0.233208	12609
ZSCAN12	FALSE	1.04736	1784	FALSE	-0.314372	13436
GLIS1	FALSE	1.04688	1785	FALSE	-0.137393	11529
AMOTL2	FALSE	1.04687	1786	FALSE	0.727849	3587
CD8A	FALSE	1.04662	1787	FALSE	0.563573	4708
MLN	FALSE	1.04629	1788	FALSE	0.712784	3704
CCDC114	FALSE	1.04602	1789	FALSE	-0.267218	12987
REXO2	FALSE	1.04602	1790	FALSE	-0.427031	14640
ABCG2	FALSE	1.04579	1791	FALSE	0.518356	5035
ZC3HAV1	FALSE	1.04555	1792	FALSE	0.467876	5430
LOC103231781	FALSE	1.04546	1793	FALSE	1.8624	350
THEMIS2	FALSE	1.04543	1794	FALSE	0.569104	4666
EIF4E2	FALSE	1.04505	1795	FALSE	2.41921	108
PDCD2	FALSE	1.04492	1796	FALSE	-0.659648	16743
GLRB	FALSE	1.04483	1797	FALSE	-0.767485	17542
ADGRL4	FALSE	1.04407	1798	FALSE	0.207328	7818
EIF2D	FALSE	1.04402	1799	FALSE	-0.755857	17461
CREG1	FALSE	1.0437	1800	FALSE	1.00045	2165
LIPT2	FALSE	1.04369	1801	FALSE	-1.90073	20767
ATXN2	FALSE	1.04368	1802	FALSE	-0.866494	18192
CASZ1	FALSE	1.04353	1803	FALSE	-0.549817	15795
LOC103247966	FALSE	1.04303	1804	FALSE	0.311932	6831
RAB11FIP1	FALSE	1.04302	1805	FALSE	0.75558	3408
LOC103247451	FALSE	1.0428	1806	FALSE	0.0812205	9182
HCN3	FALSE	1.0428	1807	FALSE	0.680415	3909
CLEC4F	FALSE	1.04275	1808	FALSE	-0.34524	13807
LINC01587	FALSE	1.04269	1809	FALSE	-0.179093	12029
ITK	FALSE	1.0426	1810	FALSE	0.319506	6754
RAPGEF2	FALSE	1.04224	1811	FALSE	0.488489	5288
TBX22	FALSE	1.04208	1812	FALSE	0.703101	3758
SEC14L4	FALSE	1.04196	1813	FALSE	-0.460065	14957
PAGE1	FALSE	1.04191	1814	FALSE	-0.778588	17621
RNASE7	FALSE	1.04182	1815	FALSE	0.0333274	9679
LOC103228691	FALSE	1.04156	1816	FALSE	-0.768533	17552
LOC103225767	FALSE	1.04118	1817	FALSE	-0.217031	12428
SEPTIN1	FALSE	1.04069	1818	FALSE	0.461324	5483
INAFM2	FALSE	1.04064	1819	FALSE	-1.02394	19056
DOCK9	FALSE	1.04045	1820	FALSE	0.623273	4296
C7H4orf33	FALSE	1.04034	1821	FALSE	-1.75043	20679
SERPINB13	FALSE	1.0402	1822	FALSE	0.177104	8171
TAX1BP1	FALSE	1.03991	1823	FALSE	1.22988	1352
ASPG	FALSE	1.03952	1824	FALSE	-0.822076	17909
PDZK1	FALSE	1.0393	1825	FALSE	1.21251	1398
BPIFB6	FALSE	1.03872	1826	FALSE	0.254469	7359
LOC103227046	FALSE	1.03796	1827	FALSE	0.406365	5959
ARX	FALSE	1.0379	1828	FALSE	-0.265949	12973
ZNF620	FALSE	1.03786	1829	FALSE	-0.43422	14713
LOC103248717	FALSE	1.03744	1830	FALSE	0.359449	6389
SH3TC2	FALSE	1.03724	1831	FALSE	0.821477	3033
LOC103227399	FALSE	1.0371	1832	FALSE	1.01814	2081
C5H16orf90	FALSE	1.03693	1833	FALSE	0.745455	3467
LOC103221570	FALSE	1.03674	1834	FALSE	0.179768	8144
CACNB3	FALSE	1.03653	1835	FALSE	-0.0879079	10986
SLC23A3	FALSE	1.03642	1836	FALSE	-0.797218	17751
LOC103242187	FALSE	1.03617	1837	FALSE	-0.565457	15946
PIGZ	FALSE	1.03611	1838	FALSE	0.673869	3948
MND1	FALSE	1.03566	1839	FALSE	0.570749	4653
ZC3H12B	FALSE	1.0355	1840	FALSE	0.753462	3418
USP9Y	FALSE	1.03546	1841	FALSE	0.788976	3222
ZG16B	FALSE	1.0354	1842	FALSE	-1.59188	20548
BEX3	FALSE	1.03524	1843	FALSE	0.270453	7213
SPACA9	FALSE	1.03523	1844	FALSE	0.175732	8184
MRM1	FALSE	1.03489	1845	FALSE	-0.889538	18342
LOC103223529	FALSE	1.0348	1846	FALSE	-0.123592	11370
LOC103243499	FALSE	1.03468	1847	FALSE	0.428024	5767
PRPH2	FALSE	1.03457	1848	FALSE	0.881637	2708
LOC103225931	FALSE	1.03457	1849	FALSE	0.400792	6005
TLR7	FALSE	1.03449	1850	FALSE	-0.434334	14715
NO_SITE_233	TRUE	1.03429	1851	TRUE	0.328338	6668
MBNL1	FALSE	1.03388	1852	FALSE	1.85757	352
LRRC4	FALSE	1.03351	1853	FALSE	0.318256	6767
LOC103229313	FALSE	1.03338	1854	FALSE	0.470834	5414
C5H16orf82	FALSE	1.03264	1855	FALSE	0.903448	2601
NO_SITE_194	TRUE	1.03263	1856	TRUE	1.26204	1275
PAX2	FALSE	1.03237	1857	FALSE	0.369702	6296
S100G	FALSE	1.03228	1858	FALSE	0.224846	7660
LOC103227367	FALSE	1.03223	1859	FALSE	0.723417	3622
PHF10	FALSE	1.03179	1860	FALSE	1.73294	455
LOC103219201	FALSE	1.0311	1861	FALSE	0.368721	6312
FAM50A	FALSE	1.03093	1862	FALSE	0.302443	6922
MAGEB5	FALSE	1.03083	1863	FALSE	-0.278271	13093
RHBDL2	FALSE	1.03051	1864	FALSE	-1.21251	19795
PDHB	FALSE	1.03033	1865	FALSE	-1.25482	19934
RAB25	FALSE	1.03021	1866	FALSE	1.71853	469
SLC23A2	FALSE	1.03016	1867	FALSE	0.206123	7833
JTB	FALSE	1.03008	1868	FALSE	0.00223901	9994
KLHDC9	FALSE	1.02985	1869	FALSE	1.52269	741
RMC1	FALSE	1.02982	1870	FALSE	3.9201	23
TMEM129	FALSE	1.02967	1871	FALSE	-1.34533	20162
MTMR2	FALSE	1.02943	1872	FALSE	-0.206347	12321
UBE2D1	FALSE	1.02931	1873	FALSE	0.308949	6854
SUCLA2	FALSE	1.02918	1874	FALSE	0.10694	8868
TMTC2	FALSE	1.02902	1875	FALSE	0.0284069	9733
RCHY1	FALSE	1.02897	1876	FALSE	-0.439892	14764
PAFAH1B3	FALSE	1.02857	1877	FALSE	-0.260108	12919
LOC103230143	FALSE	1.02814	1878	FALSE	-1.22296	19834
NO_SITE_89	TRUE	1.02795	1879	TRUE	-1.04145	19151
LOC103224985	FALSE	1.02784	1880	FALSE	-1.85773	20744
LOC103244695	FALSE	1.02712	1881	FALSE	-0.135484	11511
LOC103218231	FALSE	1.02707	1882	FALSE	0.767961	3338
LOC103231738	FALSE	1.02647	1883	FALSE	1.78193	416
NCOA1	FALSE	1.02645	1884	FALSE	-0.550646	15801
CREB3L2	FALSE	1.02597	1885	FALSE	0.244632	7459
LOC103215692	FALSE	1.0259	1886	FALSE	-0.955539	18679
ZNF638	FALSE	1.02492	1887	FALSE	1.61706	596
BBS4	FALSE	1.02425	1888	FALSE	0.397929	6036
CIDEA	FALSE	1.02417	1889	FALSE	0.791643	3212
DZIP1L	FALSE	1.02391	1890	FALSE	-1.14474	19579
LOC103234059	FALSE	1.02389	1891	FALSE	-0.319177	13480
LOC103233551	FALSE	1.02386	1892	FALSE	-0.34682	13824
TMEM234	FALSE	1.02275	1893	FALSE	0.511525	5104
XIRP1	FALSE	1.02258	1894	FALSE	-0.402335	14387
UFM1	FALSE	1.0225	1895	FALSE	-0.351347	13874
RIMS4	FALSE	1.02233	1896	FALSE	0.487509	5291
KCNJ11	FALSE	1.02229	1897	FALSE	-0.474015	15085
FHL5	FALSE	1.02173	1898	FALSE	1.07232	1834
VSIG2	FALSE	1.02149	1899	FALSE	0.382077	6183
TASOR2	FALSE	1.02148	1900	FALSE	0.348236	6490
SPNS2	FALSE	1.02133	1901	FALSE	0.0786162	9210
TM6SF2	FALSE	1.02101	1902	FALSE	0.469844	5420
MHC-DRA	FALSE	1.02079	1903	FALSE	1.9235	308
IQCD	FALSE	1.02064	1904	FALSE	0.609702	4387
GRIK5	FALSE	1.02058	1905	FALSE	0.412994	5914
AQP12B	FALSE	1.02038	1906	FALSE	0.264467	7260
NEU3	FALSE	1.02015	1907	FALSE	0.283126	7090
PI15	FALSE	1.0199	1908	FALSE	-0.0723469	10797
NXN	FALSE	1.01957	1909	FALSE	-1.128	19519
SP4	FALSE	1.01913	1910	FALSE	-0.455246	14907
PRMT2	FALSE	1.01912	1911	FALSE	0.0117261	9883
ZNF26	FALSE	1.01896	1912	FALSE	-0.283057	13136
THTPA	FALSE	1.01884	1913	FALSE	1.02904	2028
LOC103235835	FALSE	1.01882	1914	FALSE	-0.269526	13009
SEPTIN6	FALSE	1.01874	1915	FALSE	-0.185684	12104
GPR146	FALSE	1.01848	1916	FALSE	-1.30687	20068
DUSP23	FALSE	1.01804	1917	FALSE	-0.22821	12555
LOC103231817	FALSE	1.01803	1918	FALSE	-0.0928676	11048
GYPC	FALSE	1.01778	1919	FALSE	-0.0844956	10944
LOC103245956	FALSE	1.01743	1920	FALSE	-0.711535	17114
LGR4	FALSE	1.01741	1921	FALSE	-0.736259	17305
RPH3AL	FALSE	1.0172	1922	FALSE	0.70182	3766
LOC103229921	FALSE	1.01714	1923	FALSE	-0.021686	10274
MYH2	FALSE	1.01683	1924	FALSE	-0.108395	11204
NUMA1	FALSE	1.01667	1925	FALSE	-0.477044	15124
ACADS	FALSE	1.01604	1926	FALSE	-0.108255	11201
LOC103219742	FALSE	1.01596	1927	FALSE	-1.17489	19688
FOXL3	FALSE	1.01544	1928	FALSE	0.598613	4468
TMEM145	FALSE	1.015	1929	FALSE	0.296498	6986
GORASP2	FALSE	1.01486	1930	FALSE	-0.191196	12153
LOC103228484	FALSE	1.01438	1931	FALSE	-0.033505	10402
HNF1B	FALSE	1.01434	1932	FALSE	2.35584	129
RIC8B	FALSE	1.01395	1933	FALSE	0.531408	4947
FUT7	FALSE	1.01326	1934	FALSE	-0.0781995	10878
IRF3	FALSE	1.0131	1935	FALSE	0.518611	5028
SHROOM4	FALSE	1.01304	1936	FALSE	0.646784	4131
NIT2	FALSE	1.01264	1937	FALSE	-0.600028	16234
ATG9A	FALSE	1.01222	1938	FALSE	0.0580272	9433
KRT15	FALSE	1.01203	1939	FALSE	-0.511106	15449
LOC103246597	FALSE	1.01175	1940	FALSE	-0.0676271	10750
DMPK	FALSE	1.01161	1941	FALSE	-0.259433	12907
GINM1	FALSE	1.01158	1942	FALSE	0.870057	2775
GSTK1	FALSE	1.01154	1943	FALSE	-0.652376	16683
GOLGB1	FALSE	1.01141	1944	FALSE	0.726842	3597
H1-1	FALSE	1.0111	1945	FALSE	1.15987	1551
KRT78	FALSE	1.01088	1946	FALSE	-0.298603	13298
LOC103221986	FALSE	1.01084	1947	FALSE	-1.35971	20192
MPZ	FALSE	1.01062	1948	FALSE	0.928235	2484
MADCAM1	FALSE	1.00999	1949	FALSE	0.14518	8498
GTSCR1	FALSE	1.00958	1950	FALSE	2.2482	155
SLC7A1	FALSE	1.00955	1951	FALSE	-0.608633	16308
GSS	FALSE	1.0095	1952	FALSE	-0.466069	15007
LOC103221530	FALSE	1.0092	1953	FALSE	-0.324171	13549
SELENOK	FALSE	1.00898	1954	FALSE	-0.106155	11183
FADS3	FALSE	1.00897	1955	FALSE	-0.43134	14683
LOC103242921	FALSE	1.00886	1956	FALSE	1.16219	1547
IWS1	FALSE	1.00879	1957	FALSE	1.14237	1623
LRP6	FALSE	1.00863	1958	FALSE	0.401903	5995
LOC103240957	FALSE	1.00817	1959	FALSE	0.202828	7868
LRRN3	FALSE	1.00813	1960	FALSE	-0.519064	15523
ASIC5	FALSE	1.0075	1961	FALSE	-0.25221	12812
SYNGR3	FALSE	1.00735	1962	FALSE	-0.231495	12592
NHLRC3	FALSE	1.00705	1963	FALSE	1.25243	1296
LOC103241968	FALSE	1.00588	1964	FALSE	0.0610158	9406
LZTS1	FALSE	1.00561	1965	FALSE	-0.332817	13661
LOC103242052	FALSE	1.0056	1966	FALSE	0.402931	5985
LOC103247085	FALSE	1.00556	1967	FALSE	-0.175702	11997
FBXO48	FALSE	1.00555	1968	FALSE	0.33919	6579
MDN1	FALSE	1.00544	1969	FALSE	1.36726	1043
TMEM131L	FALSE	1.00539	1970	FALSE	-0.454144	14899
LOC103228842	FALSE	1.00529	1971	FALSE	-0.691945	16967
CNOT9	FALSE	1.00526	1972	FALSE	0.657825	4058
TMCC1	FALSE	1.00467	1973	FALSE	-0.517986	15512
CBX7	FALSE	1.00463	1974	FALSE	-0.408387	14461
HOXC4	FALSE	1.00431	1975	FALSE	0.0309623	9710
NCF4	FALSE	1.00371	1976	FALSE	-0.37155	14064
ZNF430	FALSE	1.00327	1977	FALSE	0.742077	3493
GRAMD2B	FALSE	1.00324	1978	FALSE	-0.617182	16378
STKLD1	FALSE	1.00301	1979	FALSE	0.300626	6948
STK10	FALSE	1.00253	1980	FALSE	0.577354	4605
WDR53	FALSE	1.00249	1981	FALSE	-1.08748	19359
KRTCAP3	FALSE	1.00248	1982	FALSE	-0.331247	13639
ZC3HAV1L	FALSE	1.00213	1983	FALSE	-0.413864	14517
TECTA	FALSE	1.00134	1984	FALSE	0.902638	2609
G0S2	FALSE	1.00089	1985	FALSE	-0.292471	13236
PKNOX1	FALSE	1.00087	1986	FALSE	1.41297	948
MBLAC2	FALSE	1.0008	1987	FALSE	0.421078	5829
SEC24C	FALSE	1.0007	1988	FALSE	-0.187628	12123
FAM43A	FALSE	1.0007	1989	FALSE	0.903244	2604
LOC103232444	FALSE	1.00036	1990	FALSE	1.04447	1976
CAV3	FALSE	1.00027	1991	FALSE	0.36214	6362
MLLT3	FALSE	0.999849	1992	FALSE	0.140567	8556
KCTD6	FALSE	0.999735	1993	FALSE	0.879571	2721
ENO4	FALSE	0.999646	1994	FALSE	0.829098	2988
CHD6	FALSE	0.999606	1995	FALSE	1.00276	2148
PCBP3	FALSE	0.999159	1996	FALSE	-0.241721	12707
RIC3	FALSE	0.999106	1997	FALSE	0.280333	7117
AMFR	FALSE	0.998999	1998	FALSE	-0.357015	13929
ZNF275	FALSE	0.998388	1999	FALSE	0.799908	3166
[truncated: 18,929 more rows]

## Sheet: GeCKOv2
Gene Symbol	control_flag_Sanjana	residual_zscore_avg_Sanjana	Rank_residual_zscore_avg_Sanjana	control_flag_Puschnik	residual_zscore_Puschnik	Rank_residual_zscore_Puschnik
SNX27	FALSE	8.74107	1	FALSE	1.56496	1339
VPS35	FALSE	7.77289	2	FALSE	0.254707	7950
ATP6AP1	FALSE	7.66297	3	FALSE	-3.48281	19264
ATP6V0C	FALSE	7.31368	4	FALSE	-1.80186	18381
ATP6V1B2	FALSE	6.32861	5	FALSE	-3.55925	19269
VPS29	FALSE	6.15307	6	FALSE	-0.807833	15153
KIAA1033	FALSE	6.10692	7	FALSE	-0.24231	11577
ATP6V1G1	FALSE	5.94071	8	FALSE	-2.43638	19016
ATP6V0B	FALSE	5.75469	9	FALSE	-1.01531	16150
CCDC22	FALSE	5.6634	10	FALSE	-0.728788	14715
ATP6AP2	FALSE	5.60631	11	FALSE	-1.80445	18384
RAB7A	FALSE	5.5582	12	FALSE	-1.83105	18417
ATP6V1H	FALSE	5.54791	13	FALSE	-2.44574	19026
ACE2	FALSE	5.4939	14	FALSE	5.89262	4
COMMD2	FALSE	5.3704	15	FALSE	-0.651478	14309
ACTR3	FALSE	5.20516	16	FALSE	-2.48464	19041
COMMD3	FALSE	5.13483	17	FALSE	-1.2407	17002
SPEN	FALSE	5.11338	18	FALSE	1.5594	1354
COMMD3-BMI1	FALSE	5.01702	19	FALSE	-3.3775	19252
CTSL	FALSE	4.92634	20	FALSE	2.15705	435
CTSL1	FALSE	4.76529	21	FALSE	0.842684	4206
ATP6V0D1	FALSE	4.38442	22	FALSE	-2.58459	19081
ATP6V1C1	FALSE	4.19446	23	FALSE	-1.23388	16976
AMOTL2	FALSE	4.12365	24	FALSE	-0.0831236	10453
TMEM199	FALSE	3.99504	25	FALSE	-2.76773	19141
FBXO33	FALSE	3.74484	26	FALSE	0.386812	7030
WDR91	FALSE	3.72029	27	FALSE	2.16205	430
COMMD4	FALSE	3.66581	28	FALSE	0.171322	8521
BECN1	FALSE	3.65576	29	FALSE	-0.534082	13570
ARPC4	FALSE	3.59967	30	FALSE	-1.92175	18546
ARPC4-TTLL3	FALSE	3.52775	31	FALSE	-2.47508	19038
ATP6V1E1	FALSE	3.51005	32	FALSE	-0.409525	12726
BAX	FALSE	3.44879	33	FALSE	1.26055	2236
CCDC93	FALSE	3.42027	34	FALSE	-1.42315	17577
NonTargeting_285	TRUE	3.38572	35
ATP6V1A	FALSE	3.38282	36	FALSE	-0.629319	14161
EREG	FALSE	3.35033	37	FALSE	0.635043	5378
CSNK2B	FALSE	3.21961	38	FALSE	2.35973	276
PIK3C3	FALSE	3.20573	39	FALSE	-0.313708	12083
UVRAG	FALSE	3.15966	40	FALSE	0.15862	8620
TP53	FALSE	3.15325	41	FALSE	-0.417306	12786
HNRNPC	FALSE	3.08205	42	FALSE	-2.96201	19188
PTPN14	FALSE	3.06783	43	FALSE	1.01873	3308
PIK3R4	FALSE	3.04532	44	FALSE	0.216674	8211
ARPC3	FALSE	3.01254	45	FALSE	-1.91642	18538
TTC4	FALSE	3.00948	46	FALSE	0.876045	4030
CCZ1B	FALSE	2.99139	47	FALSE	-0.175958	11135
CCDC115	FALSE	2.98283	48	FALSE	-3.00687	19197
ARID1A	FALSE	2.91013	49	FALSE	-0.163219	11028
USP33	FALSE	2.89293	50	FALSE	0.878233	4013
VPS26A	FALSE	2.88115	51	FALSE	2.08801	493
GRID1	FALSE	2.86004	52	FALSE	0.627675	5420
TST	FALSE	2.83015	53	FALSE	1.49399	1529
COMMD10	FALSE	2.81957	54	FALSE	0.00567428	9786
TMEM117	FALSE	2.76425	55	FALSE	1.25853	2244
ASCC3	FALSE	2.74576	56	FALSE	0.394535	6975
STX7	FALSE	2.73953	57	FALSE	1.81644	857
ACTR2	FALSE	2.73479	58	FALSE	0.972055	3521
RNASEK	FALSE	2.73359	59	FALSE	-1.74916	18297
NCOA5	FALSE	2.69274	60	FALSE	1.69777	1054
PCID2	FALSE	2.68614	61	FALSE	-0.186174	11208
NonTargeting_197	TRUE	2.68598	62
ARPC2	FALSE	2.68149	63	FALSE	-1.79725	18370
NonTargeting_202	TRUE	2.67473	64
NonTargeting_273	TRUE	2.66867	65
ERGIC1	FALSE	2.66129	66	FALSE	0.695038	5027
ZBTB40	FALSE	2.64812	67	FALSE	0.630257	5407
SCGB2B2	FALSE	2.59192	68	FALSE	0.458192	6536
FOXQ1	FALSE	2.57685	69	FALSE	1.63144	1175
TMED9	FALSE	2.55454	70	FALSE	-0.638545	14225
SLC35B2	FALSE	2.54825	71	FALSE	2.60102	168
DYRK2	FALSE	2.53082	72	FALSE	0.819168	4336
NF2	FALSE	2.51848	73	FALSE	0.00862744	9767
NonTargeting_76	TRUE	2.50253	74
NonTargeting_205	TRUE	2.49345	75
ATP6V1D	FALSE	2.48576	76	FALSE	-1.11139	16543
HIST1H2BH	FALSE	2.48439	77	FALSE	-1.473	17722
WBSCR17	FALSE	2.47345	78	FALSE	0.447645	6606
CIDEC	FALSE	2.46898	79	FALSE	-0.458315	13058
PCDH17	FALSE	2.46859	80	FALSE	-0.141176	10866
SLC23A1	FALSE	2.45893	81	FALSE	-1.52128	17840
WDR7	FALSE	2.4432	82	FALSE	-0.987417	16015
WBP1L	FALSE	2.43797	83	FALSE	-0.595111	13952
FCAMR	FALSE	2.41412	84	FALSE	-0.207006	11350
C18orf54	FALSE	2.41356	85	FALSE	-0.193514	11263
PRKCA	FALSE	2.40761	86	FALSE	0.733865	4802
EPPK1	FALSE	2.40312	87	FALSE	-1.47225	17720
STK19	FALSE	2.40029	88	FALSE	-0.235883	11536
NonTargeting_11	TRUE	2.39579	89
LRRC8D	FALSE	2.38964	90	FALSE	0.14134	8726
KLHL6	FALSE	2.3882	91	FALSE	0.572104	5738
C16orf62	FALSE	2.37801	92	FALSE	0.410789	6874
MMP16	FALSE	2.3742	93	FALSE	1.44283	1651
SDPR	FALSE	2.37145	94	FALSE	-0.431453	12874
GNB2L1	FALSE	2.37112	95	FALSE	-1.43694	17617
DNM2	FALSE	2.36132	96	FALSE	-0.622204	14121
GMPPA	FALSE	2.35697	97	FALSE	-0.535873	13581
SETD1B	FALSE	2.35208	98	FALSE	-1.90763	18525
ARSD	FALSE	2.35008	99	FALSE	-0.91152	15683
OPN1LW	FALSE	2.34582	100	FALSE	-0.481341	13222
TRIOBP	FALSE	2.34389	101	FALSE	-0.264928	11747
NonTargeting_65	TRUE	2.34299	102
NXT1	FALSE	2.34139	103	FALSE	-1.15294	16701
CALCOCO2	FALSE	2.33041	104	FALSE	0.391942	6990
SMAD4	FALSE	2.32152	105	FALSE	1.55034	1372
GNPTAB	FALSE	2.32064	106	FALSE	0.414213	6840
DPP9	FALSE	2.31848	107	FALSE	-0.473055	13168
ZBTB21	FALSE	2.31798	108	FALSE	-0.120329	10710
RAB11FIP1	FALSE	2.31558	109	FALSE	0.728831	4830
GALNT10	FALSE	2.30977	110	FALSE	-0.830162	15268
UHRF1	FALSE	2.30664	111	FALSE	0.905414	3881
KRTAP15-1	FALSE	2.30344	112	FALSE	2.63384	159
NonTargeting_78	TRUE	2.29901	113
VMA21	FALSE	2.29509	114	FALSE	-1.49552	17775
LAMP5	FALSE	2.2889	115	FALSE	0.933302	3718
OR8K3	FALSE	2.28277	116	FALSE	0.216684	8210
ACTG2	FALSE	2.27487	117	FALSE	-0.298411	11979
NonTargeting_71	TRUE	2.27371	118
QPCTL	FALSE	2.26975	119	FALSE	-0.847606	15358
WDR81	FALSE	2.26941	120	FALSE	1.65314	1134
SLC37A1	FALSE	2.26732	121	FALSE	-0.248279	11624
SLC30A1	FALSE	2.26681	122	FALSE	1.69777	1055
ACAD10	FALSE	2.26339	123	FALSE	-0.356865	12378
ZNF641	FALSE	2.26199	124	FALSE	0.185601	8439
LCAT	FALSE	2.25077	125	FALSE	0.441477	6645
CMTM2	FALSE	2.24904	126	FALSE	1.19281	2519
NonTargeting_271	TRUE	2.2477	127
HDAC9	FALSE	2.24069	128	FALSE	-0.819298	15211
LGALS1	FALSE	2.23664	129	FALSE	0.551354	5877
SLC29A2	FALSE	2.23474	130	FALSE	-0.402982	12680
CNOT4	FALSE	2.23391	131	FALSE	1.18084	2573
SLC38A8	FALSE	2.22594	132	FALSE	0.189564	8404
WFDC9	FALSE	2.21961	133	FALSE	-1.72996	18269
NonTargeting_283	TRUE	2.21627	134
RNF187	FALSE	2.21411	135	FALSE	1.33611	1966
NonTargeting_15	TRUE	2.21397	136
BAD	FALSE	2.21	137	FALSE	-0.478123	13203
RNF40	FALSE	2.20037	138	FALSE	0.20908	8266
IWS1	FALSE	2.1957	139	FALSE	0.905307	3882
ERAS	FALSE	2.19167	140	FALSE	0.127575	8850
THBD	FALSE	2.18817	141	FALSE	2.18258	415
UBE4A	FALSE	2.18593	142	FALSE	1.89057	743
POC1A	FALSE	2.18403	143	FALSE	-1.18545	16813
NonTargeting_207	TRUE	2.1835	144
PARK7	FALSE	2.18173	145	FALSE	-1.45316	17664
NonTargeting_74	TRUE	2.16774	146
USP28	FALSE	2.16061	147	FALSE	0.471573	6447
ATG2B	FALSE	2.15951	148	FALSE	0.839185	4221
NOX4	FALSE	2.15782	149	FALSE	1.80339	882
DSTYK	FALSE	2.15342	150	FALSE	0.377045	7115
NonTargeting_225	TRUE	2.14702	151
KIF2A	FALSE	2.14513	152	FALSE	-0.896766	15623
NonTargeting_54	TRUE	2.1433	153
POP1	FALSE	2.14107	154	FALSE	0.417789	6815
NKX3-2	FALSE	2.13014	155	FALSE	0.66636	5183
CCDC51	FALSE	2.12937	156	FALSE	-1.48003	17735
IL17RA	FALSE	2.12786	157	FALSE	0.869716	4073
NonTargeting_300	TRUE	2.12515	158
NonTargeting_187	TRUE	2.12243	159
OR6C1	FALSE	2.12152	160	FALSE	0.216034	8217
NXF1	FALSE	2.11921	161	FALSE	-0.880173	15532
EPHX3	FALSE	2.11547	162	FALSE	0.478991	6395
MRPS23	FALSE	2.1115	163	FALSE	-0.723602	14685
NonTargeting_204	TRUE	2.11035	164
C11orf74	FALSE	2.10705	165	FALSE	0.0495028	9441
NonTargeting_209	TRUE	2.10623	166
GFOD1	FALSE	2.10543	167	FALSE	-0.946536	15835
LRRN2	FALSE	2.10183	168	FALSE	1.48041	1560
VPS33A	FALSE	2.09993	169	FALSE	-0.638214	14222
NonTargeting_5	TRUE	2.08783	170
PLXNA1	FALSE	2.08253	171	FALSE	0.0222842	9666
NBPF6	FALSE	2.07945	172	FALSE	0.12319	8871
NBPF4	FALSE	2.07945	172	FALSE	-0.575991	13817
CHST5	FALSE	2.06878	174	FALSE	0.195574	8347
SYCP1	FALSE	2.06157	175	FALSE	-0.221245	11451
NonTargeting_317	TRUE	2.05912	176
HEPH	FALSE	2.05896	177	FALSE	0.561841	5802
OGG1	FALSE	2.05272	178	FALSE	-0.277175	11835
PTRF	FALSE	2.04931	179	FALSE	-0.259738	11694
C9orf89	FALSE	2.04426	180	FALSE	1.74113	976
KXD1	FALSE	2.039	181	FALSE	0.0721632	9282
HRAS	FALSE	2.03292	182	FALSE	-1.32226	17258
IKBKB	FALSE	2.02932	183	FALSE	0.956335	3606
DRC1	FALSE	2.02696	184	FALSE	0.870554	4066
AGPAT9	FALSE	2.02669	185	FALSE	0.536332	5988
UBE2R2	FALSE	2.02585	186	FALSE	0.0293884	9584
FER	FALSE	2.02565	187	FALSE	3.07283	67
THRB	FALSE	2.02537	188	FALSE	-0.511257	13404
ARHGAP28	FALSE	2.02463	189	FALSE	-1.13298	16628
POLR1D	FALSE	2.01311	190	FALSE	0.561545	5805
BRDT	FALSE	2.01229	191	FALSE	0.735538	4788
TMEM8C	FALSE	2.01011	192	FALSE	-1.71113	18229
NFKBIL1	FALSE	2.00998	193	FALSE	-0.0515075	10210
DSCAML1	FALSE	2.00975	194	FALSE	-0.381627	12555
NonTargeting_265	TRUE	2.00932	195
SNX19	FALSE	2.00878	196	FALSE	0.171213	8525
NECAB1	FALSE	2.00849	197	FALSE	0.636224	5370
SMARCB1	FALSE	2.00775	198	FALSE	-0.290737	11926
C16orf78	FALSE	2.00088	199	FALSE	0.0557904	9396
NonTargeting_331	TRUE	2.00068	200
ACOT6	FALSE	2.00056	201	FALSE	1.27438	2178
SLC25A31	FALSE	2.00009	202	FALSE	-0.935549	15777
TACSTD2	FALSE	1.99974	203	FALSE	-0.0182836	9954
HS2ST1	FALSE	1.99825	204	FALSE	1.38443	1807
ALPP	FALSE	1.99515	205	FALSE	0.180397	8466
GON4L	FALSE	1.98835	206	FALSE	0.267724	7861
SIAH1	FALSE	1.98607	207	FALSE	-1.65642	18131
TXLNA	FALSE	1.98336	208	FALSE	-0.984661	16002
CD8B	FALSE	1.97569	209	FALSE	-1.43008	17599
ELOVL1	FALSE	1.97433	210	FALSE	0.654759	5258
S1PR5	FALSE	1.97342	211	FALSE	-2.14726	18793
ANKRD66	FALSE	1.97228	212	FALSE	-0.799455	15106
KIRREL	FALSE	1.9689	213	FALSE	-1.49533	17774
HPDL	FALSE	1.96795	214	FALSE	-1.27727	17113
RAET1G	FALSE	1.96782	215	FALSE	-0.0700112	10349
LYG1	FALSE	1.96512	216	FALSE	-0.509837	13397
RNF4	FALSE	1.96	217	FALSE	-0.691719	14520
PRKCG	FALSE	1.95622	218	FALSE	2.44638	232
C8orf44-SGK3	FALSE	1.95404	219	FALSE	0.177993	8477
FAM127A	FALSE	1.94889	220	FALSE	-0.253383	11655
NAT8	FALSE	1.94743	221	FALSE	-0.867959	15465
NonTargeting_302	TRUE	1.94736	222
C1orf233	FALSE	1.94648	223	FALSE	1.69992	1052
OAZ2	FALSE	1.94493	224	FALSE	-0.0791423	10423
UBE2V2	FALSE	1.94458	225	FALSE	-0.164845	11040
PABPC4	FALSE	1.94379	226	FALSE	-0.222363	11459
SLC25A23	FALSE	1.94259	227	FALSE	0.132463	8802
CD1D	FALSE	1.94201	228	FALSE	2.27444	331
GMNC	FALSE	1.93553	229	FALSE	0.229867	8124
OR51A4	FALSE	1.93548	230	FALSE	0.44075	6650
WFDC13	FALSE	1.93432	231	FALSE	1.67203	1098
MYRIP	FALSE	1.9337	232	FALSE	1.96386	640
AGAP3	FALSE	1.9271	233	FALSE	-1.03905	16261
UHRF1BP1	FALSE	1.92592	234	FALSE	-0.457694	13049
SWSAP1	FALSE	1.92376	235	FALSE	-0.760394	14887
MKL1	FALSE	1.92176	236	FALSE	0.561265	5806
EGFL6	FALSE	1.92115	237	FALSE	1.60883	1229
NonTargeting_248	TRUE	1.92111	238
ZBTB43	FALSE	1.919	239	FALSE	-0.180809	11164
LDOC1	FALSE	1.91843	240	FALSE	0.760344	4666
CACNG6	FALSE	1.9157	241	FALSE	0.101692	9044
C20orf195	FALSE	1.91117	242	FALSE	-0.414896	12766
ALG6	FALSE	1.9103	243	FALSE	1.63211	1173
OR5A2	FALSE	1.90991	244	FALSE	-0.859413	15420
EPOR	FALSE	1.90755	245	FALSE	0.802856	4425
DMBX1	FALSE	1.90647	246	FALSE	2.32822	299
ACTRT1	FALSE	1.90617	247	FALSE	-0.157683	10994
UBC	FALSE	1.90445	248	FALSE	0.0192108	9685
GDA	FALSE	1.90352	249	FALSE	1.08989	2945
REV1	FALSE	1.90108	250	FALSE	-0.459823	13074
SNTN	FALSE	1.90044	251	FALSE	-1.73697	18278
COMMD8	FALSE	1.89911	252	FALSE	0.538696	5974
NonTargeting_66	TRUE	1.89833	253
MIDN	FALSE	1.89703	254	FALSE	-0.279403	11853
NonTargeting_26	TRUE	1.89521	255
SOCS1	FALSE	1.89506	256	FALSE	0.814847	4363
TP53BP2	FALSE	1.89168	257	FALSE	0.455799	6552
WAC	FALSE	1.88455	258	FALSE	-0.187844	11216
CCDC71L	FALSE	1.87938	259	FALSE	-0.5087	13389
NonTargeting_218	TRUE	1.87926	260
SMARCA2	FALSE	1.87827	261	FALSE	-1.1236	16577
TPCN1	FALSE	1.87223	262	FALSE	0.418782	6809
CYS1	FALSE	1.87188	263	FALSE	3.63589	24
NonTargeting_89	TRUE	1.87173	264
PRLHR	FALSE	1.87071	265	FALSE	-0.908192	15674
FAM21A	FALSE	1.86922	266	FALSE	-1.28265	17126
FGFR4	FALSE	1.86915	267	FALSE	0.35231	7288
PMFBP1	FALSE	1.86859	268	FALSE	0.837271	4236
MFAP3L	FALSE	1.86531	269	FALSE	1.76287	944
OR5B2	FALSE	1.86466	270	FALSE	0.414244	6839
BLOC1S1	FALSE	1.86295	271	FALSE	-1.84486	18439
ALX3	FALSE	1.86169	272	FALSE	0.0486714	9445
NonTargeting_313	TRUE	1.86108	273
TSHZ1	FALSE	1.85919	274	FALSE	0.498713	6242
EEF2	FALSE	1.85825	275	FALSE	-0.380324	12544
CLVS1	FALSE	1.85433	276	FALSE	1.32102	2011
TIPARP	FALSE	1.84861	277	FALSE	-0.884689	15553
TMC5	FALSE	1.84378	278	FALSE	-0.607045	14019
KIAA1644	FALSE	1.84325	279	FALSE	-0.584414	13887
PRKAR1B	FALSE	1.84072	280	FALSE	-0.188134	11218
NonTargeting_169	TRUE	1.84044	281
FAM83C	FALSE	1.84027	282	FALSE	-1.24831	17027
NonTargeting_188	TRUE	1.83893	283
THSD7B	FALSE	1.83825	284	FALSE	0.61039	5514
SKOR1	FALSE	1.83758	285	FALSE	-1.1383	16647
C9orf3	FALSE	1.83642	286	FALSE	0.641134	5343
ZSCAN30	FALSE	1.83397	287	FALSE	0.364479	7198
PRAMEF7	FALSE	1.83246	288	FALSE	-0.72419	14691
B3GAT2	FALSE	1.83216	289	FALSE	1.00204	3378
MAMLD1	FALSE	1.83121	290	FALSE	-0.975682	15975
EHD3	FALSE	1.83106	291	FALSE	-0.985479	16007
GAB3	FALSE	1.8301	292	FALSE	-0.378435	12528
SMPD3	FALSE	1.82807	293	FALSE	-1.54712	17903
PAIP2B	FALSE	1.82447	294	FALSE	-0.431646	12877
HMGB4	FALSE	1.82325	295	FALSE	-0.284669	11888
RSU1	FALSE	1.82285	296	FALSE	0.0635047	9347
AP2A2	FALSE	1.8228	297	FALSE	1.54897	1378
CHCHD3	FALSE	1.82196	298	FALSE	-1.00975	16125
ATAD3C	FALSE	1.81822	299	FALSE	-1.645	18106
CAPN7	FALSE	1.81756	300	FALSE	-1.18643	16817
LGALSL	FALSE	1.81657	301	FALSE	0.464485	6498
HTRA3	FALSE	1.81649	302	FALSE	-0.824061	15238
AP1G2	FALSE	1.81554	303	FALSE	-1.50178	17789
C1orf115	FALSE	1.81419	304	FALSE	1.69998	1051
CHST14	FALSE	1.81187	305	FALSE	0.12301	8875
ZNF529	FALSE	1.81163	306	FALSE	-0.12365	10740
PCK1	FALSE	1.81105	307	FALSE	0.314775	7538
MAPK3	FALSE	1.81082	308	FALSE	-1.51026	17805
OPN1SW	FALSE	1.80643	309	FALSE	0.0872889	9153
DYRK3	FALSE	1.80634	310	FALSE	0.136432	8768
VPS11	FALSE	1.80442	311	FALSE	-0.808208	15156
NUDT18	FALSE	1.80414	312	FALSE	1.50567	1501
ETV6	FALSE	1.80288	313	FALSE	0.64823	5299
GUCY2D	FALSE	1.8028	314	FALSE	0.579963	5684
GLMN	FALSE	1.80258	315	FALSE	-2.11697	18766
ZNF195	FALSE	1.80143	316	FALSE	0.555928	5847
POU2AF1	FALSE	1.80122	317	FALSE	0.954297	3622
CCND1	FALSE	1.80073	318	FALSE	-2.01436	18656
RHCG	FALSE	1.80034	319	FALSE	0.163352	8585
LPPR5	FALSE	1.79962	320	FALSE	-1.25659	17053
ANTXR2	FALSE	1.79881	321	FALSE	0.776246	4593
HYAL2	FALSE	1.79321	322	FALSE	-0.0893267	10501
ARAP2	FALSE	1.79252	323	FALSE	0.017366	9700
ZNF700	FALSE	1.79092	324	FALSE	-0.317581	12108
C5orf34	FALSE	1.78933	325	FALSE	1.70591	1038
NonTargeting_77	TRUE	1.78924	326
PROSER2	FALSE	1.78807	327	FALSE	0.270174	7850
DNASE2	FALSE	1.78737	328	FALSE	-2.00648	18648
KLHL25	FALSE	1.78604	329	FALSE	0.699053	5002
SRSF6	FALSE	1.78399	330	FALSE	-1.18569	16814
HIST1H3H	FALSE	1.78371	331	FALSE	-0.484946	13247
MBL2	FALSE	1.78125	332	FALSE	0.0712364	9290
TRIM6-TRIM34	FALSE	1.78112	333	FALSE	-1.09601	16485
RAB38	FALSE	1.77999	334	FALSE	0.259444	7913
C3orf33	FALSE	1.77357	335	FALSE	-0.727028	14702
TPO	FALSE	1.77228	336	FALSE	1.40072	1761
CXorf22	FALSE	1.77132	337	FALSE	0.0293552	9585
SYT12	FALSE	1.77013	338	FALSE	-2.14304	18790
TOP1	FALSE	1.76932	339	FALSE	0.316413	7525
SIX1	FALSE	1.76924	340	FALSE	-1.20555	16879
RBM4	FALSE	1.76801	341	FALSE	-1.99165	18627
SEMA6A	FALSE	1.76794	342	FALSE	0.161097	8604
GHDC	FALSE	1.76712	343	FALSE	0.900506	3902
ZNF45	FALSE	1.76701	344	FALSE	0.970785	3536
GSTCD	FALSE	1.76635	345	FALSE	-0.851354	15379
ABL1	FALSE	1.76475	346	FALSE	-1.62932	18082
ALX4	FALSE	1.76175	347	FALSE	0.530844	6026
ARHGAP35	FALSE	1.76144	348	FALSE	0.557919	5830
PGD	FALSE	1.76122	349	FALSE	-0.317691	12109
NME3	FALSE	1.76106	350	FALSE	0.426354	6756
TP53BP1	FALSE	1.76031	351	FALSE	-0.249124	11630
SNAP47	FALSE	1.76004	352	FALSE	0.719218	4885
HIST1H2BA	FALSE	1.75624	353	FALSE	-0.0426825	10149
TTC27	FALSE	1.75586	354	FALSE	-1.17313	16768
CCIN	FALSE	1.74998	355	FALSE	-0.264446	11742
PLOD1	FALSE	1.74774	356	FALSE	0.605839	5540
BHLHE41	FALSE	1.74617	357	FALSE	0.412023	6865
C8orf58	FALSE	1.74592	358	FALSE	-1.37441	17428
MLKL	FALSE	1.7437	359	FALSE	-0.372726	12485
DNAL4	FALSE	1.74331	360	FALSE	-0.129141	10783
PHTF1	FALSE	1.74075	361	FALSE	0.0173536	9701
ACKR2	FALSE	1.73986	362	FALSE	0.404923	6906
TLX2	FALSE	1.73972	363	FALSE	-0.88777	15570
RAB40AL	FALSE	1.73903	364	FALSE	-0.11291	10661
LIMA1	FALSE	1.73885	365	FALSE	-0.29783	11972
SLCO2A1	FALSE	1.73861	366	FALSE	-0.841761	15329
MYL7	FALSE	1.73836	367	FALSE	-0.468245	13130
NRXN3	FALSE	1.73768	368	FALSE	0.364734	7195
GOLPH3	FALSE	1.73502	369	FALSE	0.509836	6172
DCST1	FALSE	1.73462	370	FALSE	-0.138192	10846
FITM2	FALSE	1.73327	371	FALSE	-0.42204	12815
ABO	FALSE	1.731	372	FALSE	0.446929	6610
OR10Z1	FALSE	1.73065	373	FALSE	1.36009	1883
FAM21C	FALSE	1.72487	374	FALSE	1.06445	3073
MICU2	FALSE	1.72431	375	FALSE	0.469389	6469
CSF1R	FALSE	1.72413	376	FALSE	-1.84381	18437
CCL20	FALSE	1.72254	377	FALSE	-0.385885	12576
TMEM33	FALSE	1.72143	378	FALSE	0.896596	3919
ARHGAP31	FALSE	1.72126	379	FALSE	-0.301676	12005
ZNF555	FALSE	1.71975	380	FALSE	0.206665	8280
NonTargeting_189	TRUE	1.71731	381
C9orf171	FALSE	1.71698	382	FALSE	-0.552411	13685
FOXJ3	FALSE	1.71457	383	FALSE	0.0733707	9275
MDK	FALSE	1.71384	384	FALSE	-2.01066	18654
IL27	FALSE	1.71245	385	FALSE	-1.71971	18246
HSPBP1	FALSE	1.71167	386	FALSE	0.10803	9002
ZNF616	FALSE	1.71112	387	FALSE	-0.0245623	10004
MFSD10	FALSE	1.71091	388	FALSE	-0.207665	11354
NonTargeting_278	TRUE	1.70951	389
TMCC1	FALSE	1.70846	390	FALSE	0.470741	6458
DDO	FALSE	1.70776	391	FALSE	0.537804	5977
SYNGAP1	FALSE	1.70723	392	FALSE	0.579273	5690
GALE	FALSE	1.70623	393	FALSE	-0.624103	14133
CERS1	FALSE	1.70618	394	FALSE	-0.592404	13935
MYBPC2	FALSE	1.70616	395	FALSE	1.04573	3170
GPR68	FALSE	1.70567	396	FALSE	-1.44674	17643
NLGN1	FALSE	1.70561	397	FALSE	1.5918	1274
C8orf46	FALSE	1.70461	398	FALSE	-1.06912	16371
GPX3	FALSE	1.70348	399	FALSE	0.631917	5396
NonTargeting_113	TRUE	1.70326	400
KRT3	FALSE	1.70196	401	FALSE	-0.684599	14486
VN1R5	FALSE	1.70102	402	FALSE	-0.432792	12890
FAM162A	FALSE	1.70054	403	FALSE	0.901254	3900
CD68	FALSE	1.69919	404	FALSE	-1.58106	17988
NXPE3	FALSE	1.69888	405	FALSE	0.238322	8075
TRIT1	FALSE	1.69881	406	FALSE	0.953287	3627
MAPK4	FALSE	1.69868	407	FALSE	-1.46673	17704
TMEM11	FALSE	1.69826	408	FALSE	-0.492534	13296
IL20RA	FALSE	1.69783	409	FALSE	0.632459	5391
MID2	FALSE	1.6977	410	FALSE	0.5757	5719
TMEM54	FALSE	1.69769	411	FALSE	1.07895	2999
ATP13A4	FALSE	1.69662	412	FALSE	0.132604	8801
MGEA5	FALSE	1.69596	413	FALSE	-0.367531	12448
TIMM10	FALSE	1.69568	414	FALSE	-0.971717	15952
IL22RA2	FALSE	1.69368	415	FALSE	0.12605	8854
PEX11G	FALSE	1.692	416	FALSE	1.83973	825
GALT	FALSE	1.69149	417	FALSE	1.42898	1684
SLC10A5	FALSE	1.69051	418	FALSE	2.48002	218
NonTargeting_312	TRUE	1.68823	419
MIP	FALSE	1.68675	420	FALSE	1.06364	3082
SNX12	FALSE	1.68669	421	FALSE	-0.145311	10903
ZNF418	FALSE	1.68602	422	FALSE	-1.24686	17024
NonTargeting_175	TRUE	1.68521	423
SLC25A42	FALSE	1.68486	424	FALSE	1.33174	1980
PHLDA1	FALSE	1.68438	425	FALSE	-1.25259	17039
PKDCC	FALSE	1.68292	426	FALSE	-0.203221	11330
GLTPD1	FALSE	1.68177	427	FALSE	1.18642	2548
LRTM1	FALSE	1.68111	428	FALSE	0.677823	5118
AAR2	FALSE	1.68076	429	FALSE	-0.184547	11197
CLEC1B	FALSE	1.68059	430	FALSE	0.853584	4150
KLRK1	FALSE	1.68009	431	FALSE	0.209798	8264
DEXI	FALSE	1.67953	432	FALSE	-1.36887	17421
MX2	FALSE	1.67864	433	FALSE	0.836139	4244
KIAA1191	FALSE	1.67798	434	FALSE	0.374503	7132
TNFSF12	FALSE	1.67399	435	FALSE	0.991121	3437
COL11A2	FALSE	1.67239	436	FALSE	0.638677	5355
PHLDB3	FALSE	1.67203	437	FALSE	-1.33886	17317
ACP5	FALSE	1.67116	438	FALSE	-1.43237	17608
BCORL1	FALSE	1.66985	439	FALSE	-1.56715	17959
ZC3H7A	FALSE	1.66885	440	FALSE	-0.892731	15596
NonTargeting_98	TRUE	1.66728	441
AGRP	FALSE	1.66631	442	FALSE	0.240694	8049
NECAP2	FALSE	1.66474	443	FALSE	-0.810921	15172
LRCH1	FALSE	1.66443	444	FALSE	-0.534436	13571
GJA5	FALSE	1.66133	445	FALSE	-0.803661	15134
CD97	FALSE	1.65924	446	FALSE	-0.207053	11351
SPATA12	FALSE	1.65241	447	FALSE	-0.0918021	10513
HUNK	FALSE	1.64877	448	FALSE	0.212868	8239
NAA11	FALSE	1.64793	449	FALSE	1.71118	1031
CLEC16A	FALSE	1.64712	450	FALSE	-2.43585	19015
NIN	FALSE	1.64587	451	FALSE	0.242089	8036
TMPRSS3	FALSE	1.64486	452	FALSE	0.835717	4246
GNG7	FALSE	1.64475	453	FALSE	-0.813043	15180
RHOJ	FALSE	1.64442	454	FALSE	-0.404836	12696
KCNA4	FALSE	1.64304	455	FALSE	1.45085	1626
ICMT	FALSE	1.64274	456	FALSE	0.239186	8067
PGLYRP1	FALSE	1.64265	457	FALSE	-1.19191	16828
CCNI	FALSE	1.64104	458	FALSE	-0.949859	15853
TSPAN4	FALSE	1.63975	459	FALSE	-0.867826	15464
CD2BP2	FALSE	1.63934	460	FALSE	0.146618	8687
OR8J1	FALSE	1.63916	461	FALSE	-0.346823	12298
PPID	FALSE	1.63877	462	FALSE	1.11667	2832
KRTAP5-8	FALSE	1.63771	463	FALSE	1.41613	1721
SLC16A3	FALSE	1.63691	464	FALSE	0.477122	6412
TTLL12	FALSE	1.63524	465	FALSE	-0.937856	15789
ZNF37A	FALSE	1.63415	466	FALSE	1.50953	1493
MNX1	FALSE	1.63398	467	FALSE	0.0639939	9343
HLA-G	FALSE	1.63227	468	FALSE	0.449647	6590
SFTPA1	FALSE	1.63185	469	FALSE	0.0445831	9483
TF	FALSE	1.63141	470	FALSE	-0.556533	13720
CHADL	FALSE	1.63085	471	FALSE	-0.958282	15887
OR1C1	FALSE	1.63082	472	FALSE	0.493459	6283
AGTRAP	FALSE	1.63055	473	FALSE	0.697874	5012
PRAMEF1	FALSE	1.63024	474	FALSE	0.703105	4979
NRAS	FALSE	1.6292	475	FALSE	1.16119	2653
CARD10	FALSE	1.62918	476	FALSE	2.12909	463
EYA2	FALSE	1.62895	477	FALSE	0.103	9037
IFNE	FALSE	1.6288	478	FALSE	-0.0283671	10032
FAM131B	FALSE	1.62879	479	FALSE	-0.484625	13245
RELT	FALSE	1.62735	480	FALSE	-1.03712	16249
NonTargeting_19	TRUE	1.62712	481
INSR	FALSE	1.62589	482	FALSE	1.37313	1845
CDIPT	FALSE	1.62541	483	FALSE	0.257623	7928
HIST3H2A	FALSE	1.62483	484	FALSE	1.47669	1569
PPFIBP2	FALSE	1.62444	485	FALSE	1.40607	1751
AGTR1	FALSE	1.62429	486	FALSE	0.288854	7717
MAGEB18	FALSE	1.62341	487	FALSE	0.849441	4179
FAM83G	FALSE	1.62322	488	FALSE	0.060959	9362
AMBRA1	FALSE	1.62009	489	FALSE	-0.614087	14067
MMP8	FALSE	1.61934	490	FALSE	0.265537	7878
CTIF	FALSE	1.61932	491	FALSE	-0.980072	15989
PSORS1C2	FALSE	1.61876	492	FALSE	-0.300636	11997
SIPA1L1	FALSE	1.61802	493	FALSE	0.186125	8433
ABRA	FALSE	1.61762	494	FALSE	0.652745	5277
ABCB1	FALSE	1.61643	495	FALSE	-0.588737	13909
DEPDC1B	FALSE	1.61604	496	FALSE	0.669927	5165
ADAMTS20	FALSE	1.61517	497	FALSE	0.508863	6179
C3orf18	FALSE	1.61445	498	FALSE	1.36398	1871
ETV7	FALSE	1.61444	499	FALSE	-0.916631	15701
TNKS	FALSE	1.61313	500	FALSE	1.23501	2336
FERD3L	FALSE	1.61287	501	FALSE	0.681908	5101
RPA1	FALSE	1.60999	502	FALSE	0.455647	6553
ALOX15	FALSE	1.6099	503	FALSE	0.464136	6500
NonTargeting_28	TRUE	1.60943	504
MB	FALSE	1.60924	505	FALSE	0.476842	6415
KRT19	FALSE	1.6092	506	FALSE	-0.680037	14462
ZBTB45	FALSE	1.60908	507	FALSE	0.443585	6635
HIST1H2BJ	FALSE	1.60848	508	FALSE	1.4814	1556
ACVR1	FALSE	1.60735	509	FALSE	0.330069	7442
NonTargeting_264	TRUE	1.60634	510
MYF6	FALSE	1.60522	511	FALSE	0.205074	8288
ARRDC3	FALSE	1.60503	512	FALSE	0.534807	6003
ZNF154	FALSE	1.60431	513	FALSE	-0.633329	14194
SEC22A	FALSE	1.60304	514	FALSE	-1.32877	17286
CKMT1B	FALSE	1.60296	515	FALSE	0.108823	8989
C2orf68	FALSE	1.60171	516	FALSE	-1.15559	16709
SNAPC4	FALSE	1.60039	517	FALSE	-1.66702	18151
ZWINT	FALSE	1.59972	518	FALSE	-0.887273	15565
TGIF2LX	FALSE	1.59954	519	FALSE	1.2191	2405
FOXI3	FALSE	1.59945	520	FALSE	0.904855	3885
CTSH	FALSE	1.59912	521	FALSE	-1.57408	17970
STT3A	FALSE	1.59788	522	FALSE	-1.8237	18407
NonTargeting_165	TRUE	1.59758	523
OR2T33	FALSE	1.59732	524	FALSE	-0.905246	15662
AGXT	FALSE	1.59695	525	FALSE	-0.188886	11226
TSTD2	FALSE	1.59452	526	FALSE	-0.177941	11152
SFI1	FALSE	1.59437	527	FALSE	-1.88127	18494
GPR142	FALSE	1.59413	528	FALSE	0.380788	7092
CRB3	FALSE	1.59235	529	FALSE	1.85252	806
ARHGAP32	FALSE	1.59209	530	FALSE	1.32418	2000
ASTL	FALSE	1.59183	531	FALSE	-0.781736	15009
STARD13	FALSE	1.59152	532	FALSE	-1.41307	17550
TMEM5	FALSE	1.5906	533	FALSE	-0.10319	10598
LARGE	FALSE	1.5888	534	FALSE	1.29653	2097
ADAM20	FALSE	1.58668	535	FALSE	-0.573233	13803
LECT1	FALSE	1.58631	536	FALSE	-0.481504	13224
LOC100505549	FALSE	1.58466	537	FALSE	-1.13503	16635
MBNL2	FALSE	1.58435	538	FALSE	2.12995	461
C8orf48	FALSE	1.58382	539	FALSE	1.73835	988
NonTargeting_13	TRUE	1.58214	540
FAM21B	FALSE	1.5821	541	FALSE	0.549777	5892
MMP12	FALSE	1.58166	542	FALSE	-0.678744	14458
ELOF1	FALSE	1.57837	543	FALSE	0.244868	8017
PCP4	FALSE	1.5772	544	FALSE	-0.143176	10887
ITSN2	FALSE	1.57666	545	FALSE	0.976801	3500
GNL1	FALSE	1.57649	546	FALSE	0.197964	8334
IL2	FALSE	1.57528	547	FALSE	1.41091	1738
STK40	FALSE	1.57465	548	FALSE	-1.54924	17910
C18orf8	FALSE	1.57443	549	FALSE	-0.377853	12521
NonTargeting_176	TRUE	1.5733	550
CPT1B	FALSE	1.57305	551	FALSE	1.76597	937
KLHL23	FALSE	1.57298	552	FALSE	2.80088	108
SUSD4	FALSE	1.57143	553	FALSE	-0.248622	11626
NUPR1	FALSE	1.57138	554	FALSE	-0.456371	13044
MIXL1	FALSE	1.56685	555	FALSE	1.42667	1690
AGAP2	FALSE	1.56468	556	FALSE	0.269217	7852
SLFN5	FALSE	1.5641	557	FALSE	-1.20789	16886
NME6	FALSE	1.56372	558	FALSE	0.721764	4871
RRAGC	FALSE	1.5624	559	FALSE	-0.0702009	10351
NonTargeting_123	TRUE	1.56212	560
LCE5A	FALSE	1.56195	561	FALSE	0.520732	6095
SLC15A2	FALSE	1.56118	562	FALSE	0.272202	7827
MPDU1	FALSE	1.56067	563	FALSE	-2.78759	19149
IGF2	FALSE	1.56024	564	FALSE	0.555892	5848
SYNC	FALSE	1.55939	565	FALSE	-0.162475	11022
WDR26	FALSE	1.55913	566	FALSE	-1.02901	16215
COL4A5	FALSE	1.55897	567	FALSE	0.357479	7244
TFEC	FALSE	1.55875	568	FALSE	-0.809655	15165
SLC29A4	FALSE	1.55835	569	FALSE	1.01831	3311
SHISA9	FALSE	1.55621	570	FALSE	0.605588	5541
LRRC30	FALSE	1.5556	571	FALSE	-0.137695	10840
PRDX3	FALSE	1.55524	572	FALSE	1.69641	1057
TMEM160	FALSE	1.55373	573	FALSE	0.500518	6234
L3MBTL3	FALSE	1.55306	574	FALSE	-0.198819	11295
VTI1A	FALSE	1.55302	575	FALSE	-0.000121135	9820
MTPN	FALSE	1.55263	576	FALSE	1.53503	1417
TMEM82	FALSE	1.55115	577	FALSE	0.514656	6139
ESRRB	FALSE	1.55093	578	FALSE	-0.509509	13394
ASGR2	FALSE	1.55028	579	FALSE	0.835214	4248
ZNF554	FALSE	1.54986	580	FALSE	1.04607	3168
NonTargeting_310	TRUE	1.54942	581
WNT16	FALSE	1.5491	582	FALSE	0.229998	8122
VIM	FALSE	1.54887	583	FALSE	0.6563	5250
ERMP1	FALSE	1.54868	584	FALSE	0.117381	8931
NDUFA11	FALSE	1.54866	585	FALSE	0.148169	8680
IRF6	FALSE	1.54653	586	FALSE	0.671815	5152
ST6GALNAC3	FALSE	1.54651	587	FALSE	-0.470789	13150
PHOX2A	FALSE	1.54641	588	FALSE	0.302337	7626
USP17L10	FALSE	1.54627	589	FALSE	-0.654532	14332
NAA30	FALSE	1.54598	590	FALSE	-1.75743	18311
PLA2G2A	FALSE	1.54583	591	FALSE	0.3911	6999
MORN1	FALSE	1.54522	592	FALSE	-1.13887	16653
C3orf22	FALSE	1.54515	593	FALSE	0.579862	5686
CCDC102B	FALSE	1.54512	594	FALSE	-0.399263	12652
REEP3	FALSE	1.54434	595	FALSE	-0.367376	12446
TANK	FALSE	1.54353	596	FALSE	-0.251908	11647
H1FX	FALSE	1.54193	597	FALSE	-0.786956	15045
FZD1	FALSE	1.54154	598	FALSE	-1.05515	16321
CACNA1I	FALSE	1.54152	599	FALSE	-0.790578	15065
GGACT	FALSE	1.541	600	FALSE	-0.0028861	9841
THSD7A	FALSE	1.54028	601	FALSE	-0.0152135	9933
PSCA	FALSE	1.53998	602	FALSE	-1.3448	17341
RBBP7	FALSE	1.53907	603	FALSE	2.14021	450
MYO7B	FALSE	1.5381	604	FALSE	-1.41483	17552
CCR6	FALSE	1.53801	605	FALSE	-1.17994	16794
SULT1B1	FALSE	1.53727	606	FALSE	1.88222	760
ABCB4	FALSE	1.53703	607	FALSE	1.16857	2623
PTX3	FALSE	1.53677	608	FALSE	-0.770966	14949
SUB1	FALSE	1.53677	609	FALSE	1.68327	1077
OR5D13	FALSE	1.5366	610	FALSE	-1.46682	17705
FAM46D	FALSE	1.53586	611	FALSE	1.304	2067
MOB3B	FALSE	1.53572	612	FALSE	0.296469	7668
PKP2	FALSE	1.53527	613	FALSE	-0.721594	14670
TBC1D10C	FALSE	1.53516	614	FALSE	-1.42356	17579
COL18A1	FALSE	1.53457	615	FALSE	1.05785	3126
RIPK3	FALSE	1.53406	616	FALSE	-1.66674	18150
PCDH19	FALSE	1.53378	617	FALSE	3.24044	50
NonTargeting_152	TRUE	1.53376	618
ANKRD50	FALSE	1.53213	619	FALSE	-0.743134	14783
SLC13A5	FALSE	1.53186	620	FALSE	0.611409	5502
ADCY1	FALSE	1.53125	621	FALSE	-0.0453096	10166
ZFP36L2	FALSE	1.53122	622	FALSE	0.610773	5510
ZDHHC22	FALSE	1.53077	623	FALSE	-0.131287	10796
CPLX2	FALSE	1.53035	624	FALSE	0.493046	6289
B3GALT2	FALSE	1.52987	625	FALSE	0.414295	6837
MBD6	FALSE	1.5288	626	FALSE	-2.60735	19087
C10orf2	FALSE	1.52706	627	FALSE	-0.416091	12777
OR2T4	FALSE	1.52519	628	FALSE	-0.515578	13434
C7orf33	FALSE	1.52472	629	FALSE	-0.480756	13219
PDK2	FALSE	1.52344	630	FALSE	1.27859	2161
AQP8	FALSE	1.52335	631	FALSE	0.330393	7438
DDI1	FALSE	1.52326	632	FALSE	-1.79619	18367
CD3EAP	FALSE	1.52323	633	FALSE	-0.328622	12190
ZNF354C	FALSE	1.52306	634	FALSE	-0.253394	11656
RIMBP3	FALSE	1.52175	635	FALSE	2.13927	451
IGFBP6	FALSE	1.5212	636	FALSE	0.956284	3607
CCDC159	FALSE	1.51903	637	FALSE	-0.224471	11471
FFAR4	FALSE	1.51769	638	FALSE	-1.49854	17779
NUP205	FALSE	1.51745	639	FALSE	-0.262723	11724
TANC2	FALSE	1.51618	640	FALSE	-1.27899	17120
MKX	FALSE	1.51516	641	FALSE	-0.0710934	10360
ZKSCAN5	FALSE	1.51509	642	FALSE	-0.811891	15175
CCDC74B	FALSE	1.51493	643	FALSE	-0.0546878	10235
NonTargeting_59	TRUE	1.51319	644
CHRNG	FALSE	1.51268	645	FALSE	-0.726925	14700
ACOT1	FALSE	1.51262	646	FALSE	0.781532	4561
NYAP2	FALSE	1.51259	647	FALSE	2.48145	217
NonTargeting_286	TRUE	1.51191	648
VIL1	FALSE	1.50998	649	FALSE	0.971264	3532
PGAP3	FALSE	1.50982	650	FALSE	-1.32029	17245
CCDC85A	FALSE	1.50923	651	FALSE	0.311868	7561
CA13	FALSE	1.50905	652	FALSE	0.758634	4681
SMAD5	FALSE	1.50891	653	FALSE	0.523296	6080
FOXO4	FALSE	1.50861	654	FALSE	-0.540436	13603
HEY1	FALSE	1.50855	655	FALSE	-2.27358	18902
TSPYL4	FALSE	1.50852	656	FALSE	0.982351	3478
CBR4	FALSE	1.50851	657	FALSE	-0.78744	15048
TNFRSF11B	FALSE	1.50821	658	FALSE	-1.11658	16559
PAFAH1B2	FALSE	1.50597	659	FALSE	1.26837	2202
MAP7D3	FALSE	1.5055	660	FALSE	0.988247	3454
CCDC8	FALSE	1.50543	661	FALSE	0.440488	6652
IL12A	FALSE	1.50424	662	FALSE	-0.459495	13069
GTF3C5	FALSE	1.50408	663	FALSE	-1.11644	16558
CYB5D1	FALSE	1.50335	664	FALSE	-1.29974	17185
SLC26A10	FALSE	1.50257	665	FALSE	1.26146	2232
CCDC24	FALSE	1.50216	666	FALSE	-0.00573584	9864
MGAT3	FALSE	1.50179	667	FALSE	0.566571	5770
GPR15	FALSE	1.5003	668	FALSE	-0.736121	14748
VAMP3	FALSE	1.49906	669	FALSE	0.603768	5556
SRXN1	FALSE	1.49897	670	FALSE	2.58754	175
QPCT	FALSE	1.49893	671	FALSE	-0.505775	13370
FAM166B	FALSE	1.49845	672	FALSE	-1.95664	18586
ZBTB44	FALSE	1.49789	673	FALSE	-1.67654	18175
PMS1	FALSE	1.49695	674	FALSE	-1.22751	16953
HOXD9	FALSE	1.4962	675	FALSE	-0.657866	14349
APOC3	FALSE	1.49604	676	FALSE	1.8597	784
EFTUD1	FALSE	1.49457	677	FALSE	0.875245	4038
CCL15	FALSE	1.49432	678	FALSE	0.423045	6787
TNPO2	FALSE	1.49299	679	FALSE	1.16232	2649
OR51Q1	FALSE	1.49298	680	FALSE	-0.292971	11939
NonTargeting_91	TRUE	1.49291	681
ZBTB6	FALSE	1.49283	682	FALSE	-1.25282	17041
COG8	FALSE	1.49218	683	FALSE	2.72149	130
NonTargeting_149	TRUE	1.49062	684
CNNM3	FALSE	1.49047	685	FALSE	1.48756	1543
SNAP25	FALSE	1.49038	686	FALSE	0.431475	6715
USF2	FALSE	1.49036	687	FALSE	-1.21694	16921
PLEK2	FALSE	1.49032	688	FALSE	0.845915	4190
CBX6	FALSE	1.4896	689	FALSE	0.00686542	9779
FAM196B	FALSE	1.48829	690	FALSE	1.03097	3244
CSN1S1	FALSE	1.48814	691	FALSE	-1.47369	17724
ALG12	FALSE	1.48764	692	FALSE	-0.946056	15831
MRPL52	FALSE	1.48715	693	FALSE	-1.36658	17414
ZNF576	FALSE	1.48572	694	FALSE	0.161834	8597
NonTargeting_105	TRUE	1.48374	695
TTC12	FALSE	1.48353	696	FALSE	0.244111	8024
PLBD2	FALSE	1.4823	697	FALSE	-0.412962	12751
ABHD4	FALSE	1.48226	698	FALSE	-0.331134	12207
FTH1P18	FALSE	1.48118	699	FALSE	-0.233079	11525
KIAA1549L	FALSE	1.48088	700	FALSE	0.344757	7337
FABP3	FALSE	1.48077	701	FALSE	-0.530434	13547
COX6C	FALSE	1.48072	702	FALSE	-0.564947	13764
LRRC20	FALSE	1.47964	703	FALSE	1.94437	667
TIAL1	FALSE	1.47893	704	FALSE	0.340358	7363
SOD3	FALSE	1.47815	705	FALSE	1.7181	1016
THEM6	FALSE	1.47661	706	FALSE	-0.392622	12619
ZNF674	FALSE	1.47639	707	FALSE	-0.585549	13893
RTN4R	FALSE	1.47618	708	FALSE	0.472786	6441
REST	FALSE	1.47616	709	FALSE	-1.67805	18179
KIAA0930	FALSE	1.47609	710	FALSE	0.27846	7785
ABHD5	FALSE	1.47608	711	FALSE	0.401364	6930
LRP1B	FALSE	1.47533	712	FALSE	-0.003519	9846
RTN1	FALSE	1.47513	713	FALSE	-0.51883	13465
ICA1	FALSE	1.47496	714	FALSE	1.00188	3381
SLC6A5	FALSE	1.47469	715	FALSE	1.52501	1442
DHX35	FALSE	1.47448	716	FALSE	0.39565	6967
BCL2	FALSE	1.47387	717	FALSE	0.0454175	9477
KCNG2	FALSE	1.47301	718	FALSE	1.61076	1224
LACE1	FALSE	1.47271	719	FALSE	-0.872749	15487
PHF20	FALSE	1.47263	720	FALSE	-0.193833	11267
BET3L	FALSE	1.47219	721	FALSE	-0.124043	10741
WTAP	FALSE	1.47149	722	FALSE	-0.625209	14141
ZNF24	FALSE	1.46964	723	FALSE	0.937998	3706
CLEC4D	FALSE	1.46921	724	FALSE	1.16015	2658
FUNDC2	FALSE	1.46889	725	FALSE	-0.363033	12420
LINGO2	FALSE	1.46688	726	FALSE	-1.37943	17445
CACNA2D3	FALSE	1.46623	727	FALSE	1.16157	2652
ZNF792	FALSE	1.46611	728	FALSE	0.488718	6329
ZCCHC16	FALSE	1.46513	729	FALSE	0.456717	6546
NonTargeting_64	TRUE	1.46493	730
HIST1H3G	FALSE	1.46472	731	FALSE	-0.296939	11967
CD200R1L	FALSE	1.4633	732	FALSE	-0.229185	11498
ICT1	FALSE	1.46191	733	FALSE	-2.52424	19057
CDC42EP1	FALSE	1.46151	734	FALSE	1.34737	1928
KIAA0895L	FALSE	1.46111	735	FALSE	-0.782585	15012
TBC1D9B	FALSE	1.46105	736	FALSE	1.10972	2867
ZC2HC1A	FALSE	1.46054	737	FALSE	0.475759	6422
ZNF414	FALSE	1.45912	738	FALSE	2.04088	548
MTUS2	FALSE	1.45866	739	FALSE	0.0175717	9699
INTU	FALSE	1.45767	740	FALSE	1.67659	1087
CALR	FALSE	1.45731	741	FALSE	1.64551	1151
ZPBP	FALSE	1.45695	742	FALSE	1.60094	1251
HDAC7	FALSE	1.45617	743	FALSE	0.990814	3438
NLK	FALSE	1.45582	744	FALSE	1.15016	2703
RASA3	FALSE	1.45524	745	FALSE	2.15835	434
SLC37A2	FALSE	1.45431	746	FALSE	0.793438	4494
ITGA4	FALSE	1.45411	747	FALSE	-0.618881	14106
CNIH3	FALSE	1.45294	748	FALSE	-0.581218	13857
A2M	FALSE	1.45292	749	FALSE	0.27644	7800
SPIN2A	FALSE	1.45118	750	FALSE	0.908704	3855
ACVR1C	FALSE	1.45062	751	FALSE	-0.361064	12404
DSC1	FALSE	1.45045	752	FALSE	0.845568	4192
PUM1	FALSE	1.45043	753	FALSE	0.144247	8705
HAND1	FALSE	1.45032	754	FALSE	-0.88147	15541
LOC100507003	FALSE	1.44995	755	FALSE	0.595051	5607
ONECUT2	FALSE	1.44989	756	FALSE	0.755005	4704
TGFBRAP1	FALSE	1.44988	757	FALSE	0.444866	6622
RNF207	FALSE	1.4497	758	FALSE	0.0105111	9750
STAT3	FALSE	1.44897	759	FALSE	0.82517	4299
CD59	FALSE	1.4484	760	FALSE	-1.49505	17773
EPHA5	FALSE	1.44811	761	FALSE	-0.277769	11840
LATS2	FALSE	1.44803	762	FALSE	0.134449	8788
PQBP1	FALSE	1.44768	763	FALSE	0.911824	3839
TRABD2A	FALSE	1.44653	764	FALSE	0.164142	8580
NR0B1	FALSE	1.4461	765	FALSE	2.38197	263
ARX	FALSE	1.44549	766	FALSE	1.30509	2064
KCTD18	FALSE	1.4454	767	FALSE	-1.68317	18189
FAM78B	FALSE	1.44497	768	FALSE	0.241924	8039
NonTargeting_246	TRUE	1.44451	769
SCN10A	FALSE	1.44419	770	FALSE	0.757379	4689
MTRF1L	FALSE	1.44394	771	FALSE	-1.99814	18640
ID3	FALSE	1.44284	772	FALSE	0.171949	8517
DIAPH3	FALSE	1.44272	773	FALSE	-0.264814	11744
TAS2R4	FALSE	1.44211	774	FALSE	1.16407	2644
ESYT1	FALSE	1.44166	775	FALSE	0.497464	6253
DNAAF3	FALSE	1.44152	776	FALSE	1.02604	3264
SLC35E2B	FALSE	1.4401	777	FALSE	0.713486	4913
ARIH2	FALSE	1.43999	778	FALSE	1.4739	1577
GLUD2	FALSE	1.43843	779	FALSE	1.69577	1059
PSMB9	FALSE	1.43835	780	FALSE	0.00387192	9800
PCDHGC5	FALSE	1.43822	781	FALSE	1.20185	2486
ARR3	FALSE	1.43679	782	FALSE	0.0412562	9499
MID1	FALSE	1.43659	783	FALSE	0.39971	6945
IQCC	FALSE	1.43658	784	FALSE	-0.153842	10962
TMEM132B	FALSE	1.43656	785	FALSE	-0.491511	13292
PSPH	FALSE	1.43651	786	FALSE	0.210661	8258
NonTargeting_190	TRUE	1.43578	787
ANKRD37	FALSE	1.43543	788	FALSE	-2.06704	18725
RGS2	FALSE	1.43529	789	FALSE	0.39364	6981
CENPV	FALSE	1.43381	790	FALSE	-1.40624	17534
ADAM29	FALSE	1.43227	791	FALSE	0.184796	8445
NAP1L3	FALSE	1.43165	792	FALSE	0.139223	8747
MARVELD2	FALSE	1.43126	793	FALSE	-0.310378	12064
C20orf166	FALSE	1.43084	794	FALSE	-0.211109	11379
TMEM109	FALSE	1.42947	795	FALSE	-1.20814	16887
GLIS3	FALSE	1.42836	796	FALSE	-0.44854	12984
CASP4	FALSE	1.428	797	FALSE	-1.14157	16664
RPRM	FALSE	1.4279	798	FALSE	-1.40341	17529
PRKACA	FALSE	1.42756	799	FALSE	0.104128	9031
FUT2	FALSE	1.42732	800	FALSE	0.45934	6528
C11orf93	FALSE	1.42671	801	FALSE	1.88798	749
FAM73A	FALSE	1.42652	802	FALSE	0.58789	5646
MAD1L1	FALSE	1.42582	803	FALSE	-1.40856	17543
CREBZF	FALSE	1.42524	804	FALSE	1.25761	2250
ANKRD49	FALSE	1.42514	805	FALSE	-1.63236	18090
ENC1	FALSE	1.42508	806	FALSE	0.00413274	9796
OR4D1	FALSE	1.42488	807	FALSE	0.526173	6062
NonTargeting_257	TRUE	1.42483	808
SKIDA1	FALSE	1.42432	809	FALSE	0.298492	7657
HIST1H3B	FALSE	1.42363	810	FALSE	-0.35063	12325
SNRPN	FALSE	1.42352	811	FALSE	0.17013	8530
FGF18	FALSE	1.42335	812	FALSE	0.318092	7514
RTP1	FALSE	1.42183	813	FALSE	0.271818	7831
PTGFRN	FALSE	1.42133	814	FALSE	1.14303	2727
NCEH1	FALSE	1.42031	815	FALSE	1.51479	1469
SFN	FALSE	1.4202	816	FALSE	-0.171441	11098
WDR17	FALSE	1.42007	817	FALSE	-1.71363	18236
ANKRD33B	FALSE	1.41923	818	FALSE	0.851628	4160
TMEM214	FALSE	1.41922	819	FALSE	0.430713	6723
NCR3	FALSE	1.41824	820	FALSE	-0.153513	10961
NonTargeting_17	TRUE	1.4182	821
NonTargeting_252	TRUE	1.41807	822
YOD1	FALSE	1.4174	823	FALSE	0.414649	6833
KLHL40	FALSE	1.41739	824	FALSE	0.673334	5146
RHOBTB2	FALSE	1.41606	825	FALSE	-0.275698	11827
MAGEA4	FALSE	1.41536	826	FALSE	0.783335	4555
BCAR1	FALSE	1.41453	827	FALSE	0.0189379	9688
GFER	FALSE	1.41238	828	FALSE	-2.7206	19121
PLAC4	FALSE	1.41216	829	FALSE	-0.116971	10687
OR3A2	FALSE	1.41017	830	FALSE	-0.224227	11468
RIMS1	FALSE	1.41013	831	FALSE	0.734812	4795
PRR18	FALSE	1.40995	832	FALSE	1.0601	3100
GNRH1	FALSE	1.40974	833	FALSE	-0.129831	10787
MEF2BNB	FALSE	1.409	834	FALSE	-0.0842971	10467
MZT2A	FALSE	1.40852	835	FALSE	-1.50592	17797
SCARA5	FALSE	1.40806	836	FALSE	1.12423	2803
TENM4	FALSE	1.40773	837	FALSE	-0.521775	13495
GJA4	FALSE	1.40767	838	FALSE	-0.024044	10000
GPR182	FALSE	1.40757	839	FALSE	-0.559386	13738
SLC15A3	FALSE	1.40701	840	FALSE	0.578017	5701
LAPTM5	FALSE	1.40672	841	FALSE	0.244145	8023
PAQR5	FALSE	1.40654	842	FALSE	-0.362927	12418
ABCA7	FALSE	1.40647	843	FALSE	0.123234	8870
VPS41	FALSE	1.40633	844	FALSE	-1.30715	17205
GUCD1	FALSE	1.40478	845	FALSE	-0.862903	15434
SP5	FALSE	1.40477	846	FALSE	0.607153	5531
TEX13B	FALSE	1.40451	847	FALSE	0.299022	7651
DYRK4	FALSE	1.40344	848	FALSE	-0.0307745	10055
SOAT1	FALSE	1.40318	849	FALSE	1.56519	1338
UCN3	FALSE	1.40315	850	FALSE	-1.59574	18018
LYZ	FALSE	1.40288	851	FALSE	0.261484	7902
EMILIN3	FALSE	1.40176	852	FALSE	-0.839808	15321
PRPS1	FALSE	1.40175	853	FALSE	-1.33763	17314
SMCO3	FALSE	1.40169	854	FALSE	1.96098	643
TMEM133	FALSE	1.40035	855	FALSE	-1.38844	17482
FOXD4	FALSE	1.40021	856	FALSE	-0.873237	15490
FAM155A	FALSE	1.3992	857	FALSE	0.784202	4548
ZRANB1	FALSE	1.39876	858	FALSE	-0.449424	12991
WDTC1	FALSE	1.3986	859	FALSE	0.297609	7661
LZTS1	FALSE	1.39843	860	FALSE	-0.799288	15105
FOXL1	FALSE	1.39776	861	FALSE	-0.0600698	10267
DCX	FALSE	1.39566	862	FALSE	-0.402677	12674
ZNF655	FALSE	1.39561	863	FALSE	-0.549907	13665
PTTG1IP	FALSE	1.39546	864	FALSE	-0.0965986	10543
RCAN3	FALSE	1.39482	865	FALSE	-0.459683	13072
NonTargeting_34	TRUE	1.39454	866
SYP	FALSE	1.39422	867	FALSE	2.80868	105
ST3GAL4	FALSE	1.39409	868	FALSE	0.487225	6340
TFF3	FALSE	1.39381	869	FALSE	2.32278	303
ACYP2	FALSE	1.39329	870	FALSE	-0.184025	11194
GPR155	FALSE	1.39236	871	FALSE	0.295431	7677
PMM1	FALSE	1.39206	872	FALSE	-0.788476	15052
ACRC	FALSE	1.39169	873	FALSE	0.135683	8775
CST6	FALSE	1.39143	874	FALSE	-0.099553	10563
IL12RB1	FALSE	1.39083	875	FALSE	1.24585	2295
IQCH	FALSE	1.39081	876	FALSE	0.166346	8557
POLR3A	FALSE	1.38936	877	FALSE	-0.961782	15901
MERTK	FALSE	1.38866	878	FALSE	-0.480158	13216
NonTargeting_201	TRUE	1.38798	879
NonTargeting_142	TRUE	1.38603	880
STAP1	FALSE	1.38589	881	FALSE	1.33807	1959
MGARP	FALSE	1.38576	882	FALSE	-0.810041	15167
APCDD1	FALSE	1.38553	883	FALSE	0.450292	6584
PEX16	FALSE	1.3844	884	FALSE	-1.20508	16878
CAGE1	FALSE	1.38418	885	FALSE	-0.0765335	10402
TESK2	FALSE	1.38401	886	FALSE	2.0093	589
C17orf50	FALSE	1.38352	887	FALSE	-0.579202	13842
NAALAD2	FALSE	1.38324	888	FALSE	-0.615908	14080
TFAP2B	FALSE	1.38294	889	FALSE	0.790229	4511
CCRN4L	FALSE	1.38284	890	FALSE	0.956909	3601
BCAN	FALSE	1.38283	891	FALSE	-0.0235643	9993
TPRG1	FALSE	1.3827	892	FALSE	0.0292554	9586
BIRC8	FALSE	1.38159	893	FALSE	0.865315	4098
CREB3L4	FALSE	1.38144	894	FALSE	-0.51967	13474
TNP2	FALSE	1.38134	895	FALSE	-1.17266	16766
ZNF248	FALSE	1.38109	896	FALSE	0.411697	6867
RRAGB	FALSE	1.38081	897	FALSE	-0.0201354	9965
VCAM1	FALSE	1.38009	898	FALSE	-1.56504	17953
SLC22A5	FALSE	1.37932	899	FALSE	0.847194	4188
RNF141	FALSE	1.37913	900	FALSE	0.313891	7544
CBX8	FALSE	1.37895	901	FALSE	0.207085	8278
CLEC14A	FALSE	1.37863	902	FALSE	0.773471	4605
HEBP1	FALSE	1.37686	903	FALSE	-0.989273	16029
NUP214	FALSE	1.37608	904	FALSE	-1.14147	16662
MAP3K9	FALSE	1.37584	905	FALSE	-0.478935	13207
CDH11	FALSE	1.3754	906	FALSE	0.39148	6996
IGFL4	FALSE	1.37484	907	FALSE	0.92382	3772
GCNT2	FALSE	1.37438	908	FALSE	0.371707	7155
CERCAM	FALSE	1.37437	909	FALSE	-0.92502	15738
EPSTI1	FALSE	1.37433	910	FALSE	-1.15486	16706
GPCPD1	FALSE	1.37416	911	FALSE	1.11009	2863
TMEM255B	FALSE	1.37373	912	FALSE	1.38738	1795
KLK3	FALSE	1.37328	913	FALSE	0.254897	7948
CCDC107	FALSE	1.37285	914	FALSE	-0.607248	14021
NEFL	FALSE	1.3726	915	FALSE	-0.0202833	9966
NPAS4	FALSE	1.37234	916	FALSE	-0.998607	16076
KLKB1	FALSE	1.37188	917	FALSE	1.18488	2555
MED29	FALSE	1.3705	918	FALSE	0.456991	6544
ARV1	FALSE	1.37042	919	FALSE	1.06428	3075
SESTD1	FALSE	1.36968	920	FALSE	-0.659832	14364
PDCD2L	FALSE	1.36826	921	FALSE	0.352825	7284
HTR1D	FALSE	1.36779	922	FALSE	-1.35529	17376
BRINP1	FALSE	1.36754	923	FALSE	0.143278	8713
FREM3	FALSE	1.3674	924	FALSE	-0.946877	15837
EBF2	FALSE	1.36682	925	FALSE	0.459406	6527
NonTargeting_325	TRUE	1.36614	926
PPP5D1	FALSE	1.36558	927	FALSE	2.03591	554
UNC5D	FALSE	1.36537	928	FALSE	-0.756544	14856
PLXND1	FALSE	1.36506	929	FALSE	1.25396	2263
TMEM110-MUSTN1	FALSE	1.36448	930	FALSE	0.781703	4560
ARHGEF19	FALSE	1.364	931	FALSE	-1.25736	17054
BFSP1	FALSE	1.36346	932	FALSE	0.0408816	9501
GPR32	FALSE	1.36281	933	FALSE	1.21919	2404
FEV	FALSE	1.36244	934	FALSE	-0.217301	11426
DAB2IP	FALSE	1.36198	935	FALSE	0.741364	4762
BRPF1	FALSE	1.36197	936	FALSE	-0.507829	13387
ATG16L2	FALSE	1.36115	937	FALSE	0.263365	7889
BBS12	FALSE	1.36073	938	FALSE	1.43951	1660
GSKIP	FALSE	1.36045	939	FALSE	-0.522848	13502
NonTargeting_109	TRUE	1.36031	940
TCF15	FALSE	1.36004	941	FALSE	-0.320863	12133
CPN2	FALSE	1.35963	942	FALSE	0.404324	6911
CYP3A43	FALSE	1.35948	943	FALSE	0.705017	4971
TMEM86A	FALSE	1.3591	944	FALSE	0.188317	8414
CCDC179	FALSE	1.3587	945	FALSE	0.873873	4047
DDX55	FALSE	1.3583	946	FALSE	0.549885	5891
AP3M1	FALSE	1.3566	947	FALSE	1.48194	1555
OR5L2	FALSE	1.35647	948	FALSE	0.133014	8798
GRM8	FALSE	1.35612	949	FALSE	-1.01264	16140
ABCB10	FALSE	1.35581	950	FALSE	0.73802	4780
GRM6	FALSE	1.35564	951	FALSE	0.309088	7580
SIRT6	FALSE	1.3552	952	FALSE	-0.0528392	10220
OR4E2	FALSE	1.35516	953	FALSE	0.474109	6433
GDAP1	FALSE	1.35513	954	FALSE	-0.201066	11317
NonTargeting_167	TRUE	1.35463	955
NTMT1	FALSE	1.35458	956	FALSE	-0.0953854	10533
POLR3D	FALSE	1.3541	957	FALSE	0.46012	6524
OBSCN	FALSE	1.35397	958	FALSE	0.185869	8434
SPACA7	FALSE	1.35375	959	FALSE	-1.58261	17990
NRTN	FALSE	1.35354	960	FALSE	0.351987	7289
NUFIP1	FALSE	1.35343	961	FALSE	-0.599299	13977
PKNOX1	FALSE	1.35307	962	FALSE	2.73682	126
SGMS2	FALSE	1.35274	963	FALSE	-0.174104	11121
CLPSL1	FALSE	1.35249	964	FALSE	0.1077	9005
STATH	FALSE	1.35234	965	FALSE	1.13415	2759
GDPGP1	FALSE	1.35122	966	FALSE	0.0508004	9431
MAP4K4	FALSE	1.35113	967	FALSE	0.803706	4417
ZNF821	FALSE	1.35067	968	FALSE	-0.221258	11452
PARP9	FALSE	1.35031	969	FALSE	-0.593442	13940
CFHR1	FALSE	1.34932	970	FALSE	0.372423	7146
IL2RG	FALSE	1.34838	971	FALSE	1.92597	698
DSE	FALSE	1.34796	972	FALSE	-1.06437	16349
LRFN5	FALSE	1.34788	973	FALSE	-0.667901	14409
WSCD2	FALSE	1.3478	974	FALSE	-0.378926	12529
MTNR1B	FALSE	1.34736	975	FALSE	-0.102191	10587
CD14	FALSE	1.34727	976	FALSE	-0.906593	15667
KCNN4	FALSE	1.34704	977	FALSE	-0.437037	12920
IL6R	FALSE	1.34675	978	FALSE	2.76788	118
NonTargeting_196	TRUE	1.34667	979
DTX4	FALSE	1.3466	980	FALSE	0.7147	4907
NDUFB6	FALSE	1.34617	981	FALSE	0.482807	6364
ZBTB49	FALSE	1.34559	982	FALSE	0.383473	7057
RBM45	FALSE	1.34496	983	FALSE	0.833594	4252
SNX30	FALSE	1.34485	984	FALSE	0.421902	6793
RBFOX2	FALSE	1.34453	985	FALSE	-0.300989	12001
SLC16A8	FALSE	1.34437	986	FALSE	1.73922	981
KREMEN1	FALSE	1.34419	987	FALSE	0.271668	7834
SRD5A3	FALSE	1.34392	988	FALSE	-1.77541	18337
TAGLN2	FALSE	1.34286	989	FALSE	-1.05157	16304
IGFBP1	FALSE	1.34161	990	FALSE	-0.0673684	10321
NUDT16	FALSE	1.34103	991	FALSE	-0.208124	11357
BMF	FALSE	1.34065	992	FALSE	1.03537	3214
HR	FALSE	1.34063	993	FALSE	-0.0818513	10438
XKR7	FALSE	1.34013	994	FALSE	1.22535	2378
C5AR2	FALSE	1.33982	995	FALSE	0.481416	6378
SPAG6	FALSE	1.33866	996	FALSE	0.383111	7061
C10orf131	FALSE	1.33859	997	FALSE	-0.833295	15288
ANXA8	FALSE	1.33795	998	FALSE	0.492939	6292
NonTargeting_114	TRUE	1.33735	999
RBM15B	FALSE	1.33625	1000	FALSE	1.15512	2679
FGG	FALSE	1.33595	1001	FALSE	0.735753	4785
HLA-DQA1	FALSE	1.3346	1002	FALSE	0.989431	3450
C8B	FALSE	1.33426	1003	FALSE	1.54704	1385
ZNF567	FALSE	1.33404	1004	FALSE	1.10612	2886
THEMIS2	FALSE	1.33379	1005	FALSE	0.435637	6679
PRAMEF9	FALSE	1.33314	1006	FALSE	-0.864862	15445
PRAMEF15	FALSE	1.33314	1006	FALSE	-0.864862	15445
CSNK2A3	FALSE	1.33145	1008	FALSE	-0.37707	12515
BPHL	FALSE	1.33092	1009	FALSE	0.558781	5819
HECA	FALSE	1.33064	1010	FALSE	0.0526971	9420
NonTargeting_321	TRUE	1.33029	1011
GPR174	FALSE	1.32957	1012	FALSE	-0.690201	14511
PTPRC	FALSE	1.32933	1013	FALSE	0.447105	6609
LRRC58	FALSE	1.32924	1014	FALSE	0.375547	7124
NEURL	FALSE	1.32886	1015	FALSE	0.0842886	9182
PLSCR3	FALSE	1.32874	1016	FALSE	0.520041	6099
EIF1B	FALSE	1.32857	1017	FALSE	-1.67177	18166
NonTargeting_322	TRUE	1.32846	1018
SEC31A	FALSE	1.3282	1019	FALSE	0.975384	3507
RD3	FALSE	1.3281	1020	FALSE	1.26908	2198
KRTAP24-1	FALSE	1.32809	1021	FALSE	1.56731	1336
RBMXL1	FALSE	1.32758	1022	FALSE	0.97157	3528
TIGD5	FALSE	1.3269	1023	FALSE	-0.204973	11339
PANX2	FALSE	1.32603	1024	FALSE	2.06906	512
OTUD1	FALSE	1.32573	1025	FALSE	-0.293686	11947
BCL11B	FALSE	1.32541	1026	FALSE	-1.11078	16537
SLC46A2	FALSE	1.32536	1027	FALSE	1.59972	1256
MST1	FALSE	1.32504	1028	FALSE	-0.505136	13366
CCDC171	FALSE	1.32472	1029	FALSE	-0.482826	13234
TSC1	FALSE	1.32459	1030	FALSE	2.61654	161
NonTargeting_140	TRUE	1.32454	1031
MYO1H	FALSE	1.32454	1032	FALSE	1.15727	2670
CELA2A	FALSE	1.32361	1033	FALSE	-0.51933	13469
C2orf57	FALSE	1.3221	1034	FALSE	-1.01243	16138
NonTargeting_249	TRUE	1.32117	1035
VIPR2	FALSE	1.32091	1036	FALSE	-0.401333	12663
SLC16A14	FALSE	1.32085	1037	FALSE	0.780722	4566
SLC25A5	FALSE	1.32062	1038	FALSE	0.492447	6297
CNN2	FALSE	1.31922	1039	FALSE	-0.417554	12788
CCNO	FALSE	1.31848	1040	FALSE	-1.04083	16265
TRIM34	FALSE	1.31813	1041	FALSE	0.0393169	9512
B3GALNT2	FALSE	1.31731	1042	FALSE	0.629287	5412
SH3BGRL	FALSE	1.31649	1043	FALSE	0.0015575	9812
TSPEAR	FALSE	1.31636	1044	FALSE	0.87803	4018
ADH1B	FALSE	1.31514	1045	FALSE	-0.360232	12400
UHRF1BP1L	FALSE	1.31475	1046	FALSE	0.105407	9021
C19orf71	FALSE	1.31468	1047	FALSE	0.861916	4114
HACL1	FALSE	1.31432	1048	FALSE	-1.18027	16797
FAM65C	FALSE	1.31384	1049	FALSE	-0.670806	14425
PRR19	FALSE	1.31384	1050	FALSE	0.156348	8636
LUM	FALSE	1.31327	1051	FALSE	0.885668	3974
DNAJC9	FALSE	1.31324	1052	FALSE	-0.752889	14829
NonTargeting_16	TRUE	1.31296	1053
KIF5B	FALSE	1.31288	1054	FALSE	0.787038	4538
ZNF366	FALSE	1.31246	1055	FALSE	-0.846848	15356
SLC35G5	FALSE	1.31244	1056	FALSE	0.27161	7835
MAST4	FALSE	1.31201	1057	FALSE	0.987877	3455
DPP10	FALSE	1.31089	1058	FALSE	-1.75375	18305
TINAGL1	FALSE	1.31015	1059	FALSE	-0.757427	14863
TEX33	FALSE	1.30953	1060	FALSE	0.237042	8081
NonTargeting_235	TRUE	1.30879	1061
NonTargeting_307	TRUE	1.30879	1062
STON1-GTF2A1L	FALSE	1.3086	1063	FALSE	0.174814	8499
TECR	FALSE	1.30815	1064	FALSE	-0.402052	12667
C6orf195	FALSE	1.308	1065	FALSE	0.230067	8121
RPN2	FALSE	1.30781	1066	FALSE	-1.45354	17667
TGFB2	FALSE	1.30762	1067	FALSE	0.358912	7232
TMPRSS6	FALSE	1.30757	1068	FALSE	0.652468	5281
ZNF124	FALSE	1.30699	1069	FALSE	-0.404134	12690
ZC3H7B	FALSE	1.30687	1070	FALSE	-0.516046	13440
CTAGE1	FALSE	1.30679	1071	FALSE	0.00295691	9807
OR6V1	FALSE	1.30665	1072	FALSE	0.561147	5810
F7	FALSE	1.30642	1073	FALSE	2.27017	337
ATRIP	FALSE	1.30639	1074	FALSE	-0.212149	11390
INHBC	FALSE	1.30638	1075	FALSE	0.593157	5618
NonTargeting_8	TRUE	1.30631	1076
BEND5	FALSE	1.30595	1077	FALSE	-0.851102	15375
FBXO46	FALSE	1.3057	1078	FALSE	0.0290273	9590
PPP1R15A	FALSE	1.30433	1079	FALSE	-0.766353	14912
PAGE4	FALSE	1.30355	1080	FALSE	-0.885246	15556
NADKD1	FALSE	1.30338	1081	FALSE	-0.214338	11409
PGPEP1	FALSE	1.30292	1082	FALSE	-0.170316	11089
SIRPG	FALSE	1.30276	1083	FALSE	1.11021	2861
KIF5C	FALSE	1.30271	1084	FALSE	-0.309647	12060
OCEL1	FALSE	1.30251	1085	FALSE	-0.166734	11050
OMA1	FALSE	1.30169	1086	FALSE	-1.23826	16996
TCF3	FALSE	1.3012	1087	FALSE	0.411106	6872
ODF3	FALSE	1.30047	1088	FALSE	-0.217051	11425
ACAT1	FALSE	1.29923	1089	FALSE	-0.817767	15203
PIK3CG	FALSE	1.29894	1090	FALSE	-0.17262	11111
C12orf66	FALSE	1.29872	1091	FALSE	1.62033	1202
NonTargeting_314	TRUE	1.29835	1092
FBRSL1	FALSE	1.29757	1093	FALSE	0.516296	6126
NDUFA3	FALSE	1.29686	1094	FALSE	-0.99772	16070
SPOCK3	FALSE	1.29647	1095	FALSE	2.10123	485
UBA7	FALSE	1.29608	1096	FALSE	-0.424555	12836
ZNF382	FALSE	1.29603	1097	FALSE	-1.28297	17128
BTBD2	FALSE	1.29546	1098	FALSE	-0.21366	11400
SLC12A1	FALSE	1.29536	1099	FALSE	0.333194	7413
SEC62	FALSE	1.29525	1100	FALSE	-1.47413	17725
TBXAS1	FALSE	1.29496	1101	FALSE	0.142525	8720
OR4A5	FALSE	1.29487	1102	FALSE	0.367341	7178
ZDHHC4	FALSE	1.2948	1103	FALSE	0.617356	5468
MFSD8	FALSE	1.29426	1104	FALSE	1.77306	922
ERCC1	FALSE	1.29419	1105	FALSE	-0.151193	10947
EXOC3L2	FALSE	1.29418	1106	FALSE	-0.655989	14340
RFPL4AL1	FALSE	1.29415	1107	FALSE	0.212054	8249
ST6GAL2	FALSE	1.29402	1108	FALSE	-0.583803	13883
ABCD2	FALSE	1.29389	1109	FALSE	-0.0704894	10354
NonTargeting_272	TRUE	1.29368	1110
RFX6	FALSE	1.29365	1111	FALSE	0.82282	4313
BRD1	FALSE	1.2935	1112	FALSE	-0.861016	15426
DRG2	FALSE	1.29287	1113	FALSE	-0.31782	12111
DENND6B	FALSE	1.29272	1114	FALSE	0.108436	8994
GNAI3	FALSE	1.29263	1115	FALSE	-0.26971	11777
ACO2	FALSE	1.29232	1116	FALSE	-0.174599	11123
DACH2	FALSE	1.29205	1117	FALSE	0.668481	5172
RASSF2	FALSE	1.29185	1118	FALSE	0.333092	7414
SLC2A4RG	FALSE	1.29174	1119	FALSE	0.198698	8328
CPS1	FALSE	1.29161	1120	FALSE	-1.30852	17208
FGF22	FALSE	1.29149	1121	FALSE	-0.443705	12956
CYB561A3	FALSE	1.29096	1122	FALSE	-0.370045	12460
CCDC50	FALSE	1.29068	1123	FALSE	0.905075	3883
ADAD2	FALSE	1.29064	1124	FALSE	-0.269611	11776
FAM211A	FALSE	1.29027	1125	FALSE	0.574047	5729
CCDC109B	FALSE	1.29027	1126	FALSE	0.881833	3991
GALP	FALSE	1.2896	1127	FALSE	0.274144	7818
GSC	FALSE	1.28929	1128	FALSE	-1.66443	18144
KLHL30	FALSE	1.28904	1129	FALSE	-1.10575	16517
TUBB2A	FALSE	1.2883	1130	FALSE	-2.00811	18649
OR51B2	FALSE	1.28818	1131	FALSE	0.724329	4855
LEPREL4	FALSE	1.28805	1132	FALSE	2.05419	531
KCNJ4	FALSE	1.28772	1133	FALSE	-0.618597	14104
ZNF781	FALSE	1.28772	1134	FALSE	-0.185659	11205
SLITRK2	FALSE	1.2872	1135	FALSE	-0.415213	12769
TLR9	FALSE	1.28712	1136	FALSE	2.49521	208
IAH1	FALSE	1.28705	1137	FALSE	0.0852852	9175
MPST	FALSE	1.28674	1138	FALSE	1.48095	1558
SLC25A35	FALSE	1.28666	1139	FALSE	0.89367	3937
C1orf172	FALSE	1.28642	1140	FALSE	-1.06117	16338
KCNQ4	FALSE	1.28582	1141	FALSE	-0.261395	11709
LAPTM4B	FALSE	1.28542	1142	FALSE	0.570314	5746
EPS8L3	FALSE	1.28506	1143	FALSE	0.58997	5631
CBLN4	FALSE	1.28484	1144	FALSE	-0.088764	10498
ICAM3	FALSE	1.28482	1145	FALSE	-1.17814	16788
H3F3C	FALSE	1.28423	1146	FALSE	1.49812	1517
CREBL2	FALSE	1.28417	1147	FALSE	-0.0713329	10363
TRAPPC12	FALSE	1.28416	1148	FALSE	-0.769027	14933
SMIM12	FALSE	1.28402	1149	FALSE	0.993927	3416
NonTargeting_75	TRUE	1.28288	1150
PRKCSH	FALSE	1.28189	1151	FALSE	2.59097	173
GIN1	FALSE	1.28189	1152	FALSE	0.288898	7716
IL25	FALSE	1.28183	1153	FALSE	0.026556	9621
TRAK1	FALSE	1.28179	1154	FALSE	0.134131	8789
HIF1A	FALSE	1.28164	1155	FALSE	1.33328	1975
ROCK1	FALSE	1.28127	1156	FALSE	-0.204202	11336
MAP2K7	FALSE	1.28108	1157	FALSE	0.0213426	9673
MTMR7	FALSE	1.28051	1158	FALSE	0.722462	4862
PPAPDC1B	FALSE	1.2802	1159	FALSE	-0.650243	14300
PLEKHM3	FALSE	1.27927	1160	FALSE	-0.139081	10854
OFD1	FALSE	1.27887	1161	FALSE	-1.21016	16899
MCM3AP	FALSE	1.27808	1162	FALSE	-0.0271154	10021
RNF139	FALSE	1.27767	1163	FALSE	-0.112656	10658
SCN7A	FALSE	1.27684	1164	FALSE	-0.16114	11011
DACT2	FALSE	1.27532	1165	FALSE	1.14075	2736
VPREB1	FALSE	1.27523	1166	FALSE	-0.153234	10958
FPR2	FALSE	1.27499	1167	FALSE	1.73858	986
ZIC1	FALSE	1.27475	1168	FALSE	0.883908	3981
UBN1	FALSE	1.27474	1169	FALSE	-0.242462	11579
CHCHD6	FALSE	1.27382	1170	FALSE	0.224492	8153
IL36A	FALSE	1.2736	1171	FALSE	-0.786722	15042
PFKL	FALSE	1.27332	1172	FALSE	0.577139	5711
ZNF25	FALSE	1.27303	1173	FALSE	0.445327	6619
GPBAR1	FALSE	1.27303	1174	FALSE	-0.0905274	10508
VSTM4	FALSE	1.27245	1175	FALSE	1.5866	1285
ACSL3	FALSE	1.27181	1176	FALSE	0.914436	3826
ABL2	FALSE	1.27175	1177	FALSE	0.860717	4120
NonTargeting_262	TRUE	1.27162	1178
OR13H1	FALSE	1.27128	1179	FALSE	-1.39405	17501
UTS2R	FALSE	1.27128	1180	FALSE	-0.653554	14321
METTL7A	FALSE	1.27127	1181	FALSE	0.28264	7754
NUTF2	FALSE	1.27087	1182	FALSE	-0.0940254	10524
SERPINB13	FALSE	1.26995	1183	FALSE	1.3447	1940
ZPLD1	FALSE	1.26978	1184	FALSE	-1.07209	16381
KRTAP6-3	FALSE	1.26913	1185	FALSE	-0.465994	13111
LRRC8E	FALSE	1.26889	1186	FALSE	0.94468	3670
C6orf48	FALSE	1.26851	1187	FALSE	-0.781538	15008
NonTargeting_247	TRUE	1.26845	1188
CCDC91	FALSE	1.2682	1189	FALSE	1.37975	1821
DLST	FALSE	1.26815	1190	FALSE	-0.512376	13412
AP4S1	FALSE	1.26764	1191	FALSE	-0.282839	11876
NonTargeting_49	TRUE	1.26745	1192
TMEM9B	FALSE	1.26685	1193	FALSE	1.21707	2417
NHLRC3	FALSE	1.2668	1194	FALSE	0.0190055	9687
PRSS46	FALSE	1.26654	1195	FALSE	-0.403258	12681
SH3RF3	FALSE	1.26602	1196	FALSE	0.0685797	9308
ITK	FALSE	1.26532	1197	FALSE	0.470683	6459
KAL1	FALSE	1.26529	1198	FALSE	-1.4827	17740
ANKRD1	FALSE	1.26528	1199	FALSE	0.453944	6563
ARF5	FALSE	1.26426	1200	FALSE	3.71651	23
REC8	FALSE	1.26385	1201	FALSE	-1.1744	16772
CECR1	FALSE	1.26353	1202	FALSE	1.35122	1913
FAM214A	FALSE	1.26348	1203	FALSE	-0.379213	12531
KMO	FALSE	1.2634	1204	FALSE	0.574354	5728
ELAVL3	FALSE	1.26293	1205	FALSE	1.51978	1456
KRTAP19-5	FALSE	1.26183	1206	FALSE	0.59419	5615
ISLR	FALSE	1.26149	1207	FALSE	-1.22519	16945
SPACA3	FALSE	1.26142	1208	FALSE	-1.10995	16532
CCDC64	FALSE	1.26107	1209	FALSE	-0.758327	14871
NonTargeting_229	TRUE	1.261	1210
TFB1M	FALSE	1.26099	1211	FALSE	-1.67936	18180
FGF12	FALSE	1.26078	1212	FALSE	0.197475	8338
EXD3	FALSE	1.26066	1213	FALSE	-0.788193	15050
APOL5	FALSE	1.26052	1214	FALSE	0.430878	6722
AFF4	FALSE	1.26051	1215	FALSE	-0.396277	12637
C2CD3	FALSE	1.26048	1216	FALSE	-0.851298	15378
DNAH7	FALSE	1.26	1217	FALSE	-0.638108	14220
NRSN1	FALSE	1.25961	1218	FALSE	2.21361	394
KLHL33	FALSE	1.25938	1219	FALSE	-0.367849	12450
ANXA8L1	FALSE	1.25936	1220	FALSE	0.0575457	9382
MAP1B	FALSE	1.25924	1221	FALSE	-0.0836816	10461
PTPRF	FALSE	1.25917	1222	FALSE	-0.219229	11439
PNMA3	FALSE	1.25894	1223	FALSE	-0.304156	12026
SULT2B1	FALSE	1.25804	1224	FALSE	0.0948307	9098
LAMP2	FALSE	1.25743	1225	FALSE	0.386953	7027
NonTargeting_203	TRUE	1.25729	1226
SLC25A4	FALSE	1.2563	1227	FALSE	-1.56109	17942
C2orf50	FALSE	1.256	1228	FALSE	0.658345	5229
DDX26B	FALSE	1.25582	1229	FALSE	2.74829	123
MRPS30	FALSE	1.25549	1230	FALSE	-2.16863	18818
ACSM2A	FALSE	1.25482	1231	FALSE	1.6952	1062
MST1R	FALSE	1.25451	1232	FALSE	0.556658	5840
NIPAL4	FALSE	1.25437	1233	FALSE	1.19025	2526
EVI5L	FALSE	1.25431	1234	FALSE	1.24985	2280
UBAC2	FALSE	1.25225	1235	FALSE	1.02719	3260
CD47	FALSE	1.25155	1236	FALSE	1.56198	1349
PPP1R3C	FALSE	1.25135	1237	FALSE	-0.289974	11922
PPP3CB	FALSE	1.25133	1238	FALSE	0.954699	3616
COX16	FALSE	1.25116	1239	FALSE	-0.883491	15548
SPANXN3	FALSE	1.25059	1240	FALSE	-1.27539	17110
CLCN6	FALSE	1.25045	1241	FALSE	-0.722381	14676
KIAA1328	FALSE	1.25017	1242	FALSE	1.68647	1072
STAU2	FALSE	1.25005	1243	FALSE	0.496659	6260
SPTBN5	FALSE	1.24954	1244	FALSE	-0.389881	12599
NEK1	FALSE	1.24947	1245	FALSE	0.309891	7571
SYNPR	FALSE	1.24922	1246	FALSE	-0.841305	15325
FHIT	FALSE	1.24883	1247	FALSE	0.615141	5478
CHST12	FALSE	1.24868	1248	FALSE	-1.71336	18235
CXorf65	FALSE	1.24859	1249	FALSE	1.95521	652
NonTargeting_234	TRUE	1.24837	1250
IL37	FALSE	1.24826	1251	FALSE	1.53007	1429
UQCRHL	FALSE	1.24786	1252	FALSE	0.422413	6789
NonTargeting_287	TRUE	1.24734	1253
ITGAD	FALSE	1.24707	1254	FALSE	-0.941703	15811
COG3	FALSE	1.24667	1255	FALSE	2.00273	599
FGFBP3	FALSE	1.24619	1256	FALSE	0.657851	5236
RAB2A	FALSE	1.24615	1257	FALSE	-1.3131	17222
NUFIP2	FALSE	1.24609	1258	FALSE	-1.20978	16896
CFTR	FALSE	1.24583	1259	FALSE	0.108362	8999
PDLIM2	FALSE	1.24556	1260	FALSE	0.0448449	9480
NDUFV1	FALSE	1.24523	1261	FALSE	-2.00062	18642
CWH43	FALSE	1.24497	1262	FALSE	-0.37222	12480
SYT6	FALSE	1.24486	1263	FALSE	-0.714221	14630
LNPEP	FALSE	1.2448	1264	FALSE	0.923429	3775
SLC7A9	FALSE	1.24395	1265	FALSE	0.0891502	9138
KLHL7	FALSE	1.24347	1266	FALSE	-0.145403	10905
MSANTD4	FALSE	1.24301	1267	FALSE	-0.212573	11396
HTR1E	FALSE	1.24289	1268	FALSE	-0.359631	12395
UPB1	FALSE	1.24193	1269	FALSE	0.0611072	9360
GPATCH1	FALSE	1.241	1270	FALSE	1.5205	1452
VHL	FALSE	1.24086	1271	FALSE	-1.53136	17863
CALHM3	FALSE	1.24085	1272	FALSE	-1.45174	17658
EID2B	FALSE	1.24056	1273	FALSE	1.24781	2288
WNT2	FALSE	1.24048	1274	FALSE	-0.469336	13137
NQO2	FALSE	1.24006	1275	FALSE	0.718613	4888
TRIM8	FALSE	1.23991	1276	FALSE	0.113166	8960
SMOC1	FALSE	1.23951	1277	FALSE	1.22625	2375
KIAA0232	FALSE	1.2393	1278	FALSE	0.302154	7627
PLGRKT	FALSE	1.23919	1279	FALSE	-0.587117	13900
JSRP1	FALSE	1.23901	1280	FALSE	-0.529397	13542
ABCC4	FALSE	1.23819	1281	FALSE	0.887659	3964
NonTargeting_261	TRUE	1.23806	1282
MYH15	FALSE	1.23802	1283	FALSE	-1.52888	17857
SPHK2	FALSE	1.2377	1284	FALSE	-0.24721	11612
MBD3L1	FALSE	1.23743	1285	FALSE	1.48932	1539
INPP5J	FALSE	1.23737	1286	FALSE	1.244	2301
GH1	FALSE	1.2368	1287	FALSE	0.306929	7590
GPR113	FALSE	1.23615	1288	FALSE	1.2972	2096
DPP6	FALSE	1.23597	1289	FALSE	-0.319722	12126
CD320	FALSE	1.23567	1290	FALSE	0.730925	4819
FMO1	FALSE	1.23559	1291	FALSE	0.504573	6210
HBE1	FALSE	1.23486	1292	FALSE	0.199098	8325
FAM104A	FALSE	1.23442	1293	FALSE	1.39412	1777
NonTargeting_107	TRUE	1.23412	1294
AP5B1	FALSE	1.23405	1295	FALSE	1.53265	1425
IDH1	FALSE	1.23393	1296	FALSE	0.788782	4525
IL27RA	FALSE	1.23329	1297	FALSE	-0.633306	14193
GALNTL6	FALSE	1.23258	1298	FALSE	0.628155	5416
SSPO	FALSE	1.23191	1299	FALSE	0.236279	8085
JAGN1	FALSE	1.23182	1300	FALSE	0.178832	8470
HIST1H4G	FALSE	1.23165	1301	FALSE	-0.0905065	10507
LRP2	FALSE	1.23145	1302	FALSE	0.257811	7926
CNTNAP4	FALSE	1.2311	1303	FALSE	0.350789	7303
OR6T1	FALSE	1.23063	1304	FALSE	1.42686	1688
TBX22	FALSE	1.23043	1305	FALSE	1.16023	2656
FCRLA	FALSE	1.23013	1306	FALSE	-0.285738	11894
GTDC1	FALSE	1.23012	1307	FALSE	-0.116537	10683
KLHL41	FALSE	1.22993	1308	FALSE	0.0974862	9079
MYH9	FALSE	1.2294	1309	FALSE	0.0117804	9737
C10orf82	FALSE	1.22925	1310	FALSE	-0.458104	13056
GMEB1	FALSE	1.22917	1311	FALSE	-1.65358	18126
WDR31	FALSE	1.22906	1312	FALSE	-0.0898986	10506
KRTAP13-3	FALSE	1.2286	1313	FALSE	0.899743	3904
IRX4	FALSE	1.22827	1314	FALSE	0.337867	7382
LOC100506688	FALSE	1.22805	1315	FALSE	2.10659	478
ENOSF1	FALSE	1.228	1316	FALSE	-0.42775	12852
DOCK4	FALSE	1.22786	1317	FALSE	0.309093	7579
HDAC1	FALSE	1.22713	1318	FALSE	0.0705457	9295
SLC6A11	FALSE	1.22706	1319	FALSE	1.09122	2937
CHEK2	FALSE	1.22706	1320	FALSE	0.384083	7052
OR2D3	FALSE	1.22628	1321	FALSE	-0.0477745	10183
ZFYVE28	FALSE	1.2262	1322	FALSE	-1.32295	17261
SOX3	FALSE	1.22604	1323	FALSE	0.879739	4003
KLK14	FALSE	1.22533	1324	FALSE	-0.664439	14391
TCTEX1D4	FALSE	1.22507	1325	FALSE	0.121157	8893
MCEE	FALSE	1.22486	1326	FALSE	-0.63738	14212
CRLF1	FALSE	1.22482	1327	FALSE	-0.781205	15006
CYP3A5	FALSE	1.22479	1328	FALSE	1.64693	1145
APPL2	FALSE	1.22473	1329	FALSE	-0.387066	12583
C9orf116	FALSE	1.22402	1330	FALSE	-1.49163	17765
JOSD2	FALSE	1.22372	1331	FALSE	1.0584	3118
AMPD2	FALSE	1.22306	1332	FALSE	-0.0385406	10124
CCP110	FALSE	1.22299	1333	FALSE	-0.574138	13807
ADCY5	FALSE	1.22231	1334	FALSE	-0.0540607	10229
TMEM181	FALSE	1.22187	1335	FALSE	-0.348617	12315
SPIN2B	FALSE	1.22154	1336	FALSE	1.50141	1511
C3orf62	FALSE	1.22131	1337	FALSE	-1.06537	16355
NonTargeting_121	TRUE	1.22097	1338
TCERG1L	FALSE	1.22085	1339	FALSE	-0.663291	14382
NonTargeting_177	TRUE	1.22061	1340
ECI2	FALSE	1.22056	1341	FALSE	0.070222	9296
SLC26A1	FALSE	1.22037	1342	FALSE	-0.111091	10644
PLIN2	FALSE	1.22004	1343	FALSE	2.76561	119
GMPR2	FALSE	1.21945	1344	FALSE	-0.423971	12833
TTC8	FALSE	1.21871	1345	FALSE	0.31389	7545
PCDHB10	FALSE	1.21868	1346	FALSE	1.26949	2196
TYROBP	FALSE	1.21844	1347	FALSE	1.23248	2345
TAF7	FALSE	1.21796	1348	FALSE	0.115736	8945
ZG16	FALSE	1.21789	1349	FALSE	0.807311	4393
SORD	FALSE	1.21719	1350	FALSE	-0.326424	12173
ATL1	FALSE	1.2171	1351	FALSE	1.15203	2696
MAP3K3	FALSE	1.21685	1352	FALSE	0.467844	6478
GIMAP1-GIMAP5	FALSE	1.21681	1353	FALSE	-0.634546	14201
ATOH1	FALSE	1.21641	1354	FALSE	0.429305	6734
TRO	FALSE	1.21635	1355	FALSE	1.44777	1637
A1BG	FALSE	1.2151	1356	FALSE	-0.0516729	10212
ARL8B	FALSE	1.21432	1357	FALSE	0.739607	4773
ZNF69	FALSE	1.21391	1358	FALSE	0.535725	5996
INO80E	FALSE	1.21388	1359	FALSE	-1.67764	18177
THEGL	FALSE	1.21373	1360	FALSE	0.891305	3945
FAM170A	FALSE	1.2131	1361	FALSE	0.480198	6387
RAB39B	FALSE	1.21297	1362	FALSE	-0.467385	13122
RBCK1	FALSE	1.21292	1363	FALSE	0.505354	6202
LSM3	FALSE	1.21286	1364	FALSE	-0.831328	15277
CLDN14	FALSE	1.21275	1365	FALSE	-1.25573	17051
TMEM213	FALSE	1.21158	1366	FALSE	-1.28171	17124
PRRC1	FALSE	1.21141	1367	FALSE	0.39469	6972
C6orf223	FALSE	1.21125	1368	FALSE	0.0227474	9661
BCOR	FALSE	1.21099	1369	FALSE	1.9931	608
SNRPA	FALSE	1.21	1370	FALSE	0.818268	4342
NDNF	FALSE	1.20987	1371	FALSE	1.14904	2707
HSPA12B	FALSE	1.20982	1372	FALSE	0.425911	6759
C1orf68	FALSE	1.20919	1373	FALSE	-0.0957153	10537
SLC41A2	FALSE	1.20889	1374	FALSE	-0.0053896	9858
C6orf118	FALSE	1.2079	1375	FALSE	1.59905	1258
NOTCH3	FALSE	1.20745	1376	FALSE	0.984549	3469
DDN	FALSE	1.2074	1377	FALSE	-1.09297	16477
HIGD1A	FALSE	1.20694	1378	FALSE	0.940947	3696
HOXA3	FALSE	1.20665	1379	FALSE	0.943758	3677
CUTC	FALSE	1.20611	1380	FALSE	-0.7522	14827
SIDT2	FALSE	1.20579	1381	FALSE	-1.50484	17795
CSTF2T	FALSE	1.20569	1382	FALSE	0.0303428	9580
TSGA10	FALSE	1.20479	1383	FALSE	0.764383	4641
CCT8L2	FALSE	1.20442	1384	FALSE	1.47875	1563
ASTN1	FALSE	1.20433	1385	FALSE	1.86989	771
NonTargeting_284	TRUE	1.20367	1386
CAPNS2	FALSE	1.20361	1387	FALSE	0.993044	3423
APTX	FALSE	1.20358	1388	FALSE	1.106	2888
MALT1	FALSE	1.20316	1389	FALSE	0.108646	8992
TRIM40	FALSE	1.20276	1390	FALSE	0.28933	7714
GNG13	FALSE	1.20243	1391	FALSE	-0.308873	12055
RGCC	FALSE	1.20132	1392	FALSE	-1.55478	17926
GPR133	FALSE	1.20131	1393	FALSE	0.51349	6149
POU3F1	FALSE	1.20107	1394	FALSE	1.86497	777
COL1A1	FALSE	1.20107	1395	FALSE	-1.4614	17690
PRKG2	FALSE	1.20031	1396	FALSE	-0.352763	12342
MSLN	FALSE	1.19972	1397	FALSE	-0.65164	14310
L3MBTL4	FALSE	1.1997	1398	FALSE	0.245669	8013
THAP7	FALSE	1.19957	1399	FALSE	1.6749	1092
TOR2A	FALSE	1.19909	1400	FALSE	-1.3412	17327
C10orf54	FALSE	1.1978	1401	FALSE	1.66443	1109
IL17RC	FALSE	1.19778	1402	FALSE	0.217443	8205
FAM127C	FALSE	1.19762	1403	FALSE	0.507809	6184
RASL10B	FALSE	1.19712	1404	FALSE	-0.506827	13380
MLF1IP	FALSE	1.19628	1405	FALSE	-1.21948	16928
NYX	FALSE	1.19609	1406	FALSE	0.273477	7822
KRTAP9-8	FALSE	1.19511	1407	FALSE	-0.315894	12099
NONO	FALSE	1.195	1408	FALSE	-0.00357004	9847
RBM3	FALSE	1.1947	1409	FALSE	-1.29232	17158
TMEM223	FALSE	1.1941	1410	FALSE	0.480025	6388
PIGO	FALSE	1.19393	1411	FALSE	0.192254	8374
NonTargeting_144	TRUE	1.1936	1412
BRK1	FALSE	1.19357	1413	FALSE	-0.151817	10949
ETFB	FALSE	1.19329	1414	FALSE	1.23884	2320
CYP11B2	FALSE	1.19327	1415	FALSE	1.11493	2841
OR4C11	FALSE	1.19322	1416	FALSE	0.438845	6665
KLHL9	FALSE	1.19315	1417	FALSE	1.23291	2342
TMCO1	FALSE	1.19287	1418	FALSE	0.218448	8195
ELAC1	FALSE	1.19198	1419	FALSE	0.108668	8991
EHD4	FALSE	1.19186	1420	FALSE	-0.261484	11712
MAP4K1	FALSE	1.19115	1421	FALSE	-1.53308	17865
NEURL1B	FALSE	1.19113	1422	FALSE	1.56907	1331
TPRA1	FALSE	1.19025	1423	FALSE	0.61711	5469
PDE5A	FALSE	1.19002	1424	FALSE	0.987244	3459
FOXO3	FALSE	1.18978	1425	FALSE	0.397646	6960
DHX57	FALSE	1.18948	1426	FALSE	2.51603	201
A2ML1	FALSE	1.18891	1427	FALSE	3.26677	47
TTN	FALSE	1.18875	1428	FALSE	-1.50969	17804
SPSB4	FALSE	1.18862	1429	FALSE	0.701344	4989
MFSD4	FALSE	1.18847	1430	FALSE	1.15137	2698
GRID2	FALSE	1.18839	1431	FALSE	-0.181726	11171
PFN3	FALSE	1.18835	1432	FALSE	0.764013	4645
BCL7A	FALSE	1.18809	1433	FALSE	1.06405	3079
CAPN10	FALSE	1.18761	1434	FALSE	0.0536949	9412
NDUFA12	FALSE	1.18743	1435	FALSE	-0.57155	13797
CDHR2	FALSE	1.18721	1436	FALSE	-0.590103	13919
C14orf166B	FALSE	1.1869	1437	FALSE	-0.581589	13861
SELRC1	FALSE	1.18678	1438	FALSE	-1.34967	17353
SLCO3A1	FALSE	1.18585	1439	FALSE	2.00173	601
FIGF	FALSE	1.18552	1440	FALSE	1.54611	1390
NUDT7	FALSE	1.18536	1441	FALSE	-0.0706527	10355
FGF19	FALSE	1.18536	1442	FALSE	0.130839	8824
CRTAP	FALSE	1.18513	1443	FALSE	-0.0763246	10401
CYP24A1	FALSE	1.18491	1444	FALSE	0.0451083	9479
TMEM37	FALSE	1.18463	1445	FALSE	-0.845374	15350
ZNF341	FALSE	1.18462	1446	FALSE	-0.198147	11289
USP37	FALSE	1.18419	1447	FALSE	-0.142617	10879
FABP6	FALSE	1.18392	1448	FALSE	0.490629	6317
VMO1	FALSE	1.18316	1449	FALSE	0.691928	5046
PDE6H	FALSE	1.18294	1450	FALSE	1.33986	1952
INHBB	FALSE	1.18233	1451	FALSE	1.21737	2414
TTC36	FALSE	1.18217	1452	FALSE	-0.111437	10647
ATP2C2	FALSE	1.18189	1453	FALSE	-0.235396	11534
TMEM63B	FALSE	1.18185	1454	FALSE	1.16431	2641
ETV1	FALSE	1.18168	1455	FALSE	0.229928	8123
KCTD8	FALSE	1.18139	1456	FALSE	0.22958	8126
NonTargeting_191	TRUE	1.18016	1457
PTGER4	FALSE	1.17991	1458	FALSE	-0.218362	11435
NonTargeting_94	TRUE	1.17953	1459
SLC35E4	FALSE	1.17924	1460	FALSE	-0.530267	13545
ACOT9	FALSE	1.17915	1461	FALSE	1.80133	885
L3MBTL2	FALSE	1.17902	1462	FALSE	0.785481	4544
ABHD8	FALSE	1.17879	1463	FALSE	0.382324	7067
SAMD5	FALSE	1.17842	1464	FALSE	-0.778839	14999
IL13	FALSE	1.17833	1465	FALSE	-1.39458	17504
NEU4	FALSE	1.17809	1466	FALSE	-0.00417003	9851
ANXA11	FALSE	1.17769	1467	FALSE	1.17493	2596
ATL2	FALSE	1.17767	1468	FALSE	-0.463948	13101
PLEKHG1	FALSE	1.17764	1469	FALSE	0.842068	4211
TBC1D7	FALSE	1.17725	1470	FALSE	-0.0254154	10008
SZT2	FALSE	1.17709	1471	FALSE	1.39361	1780
SYTL1	FALSE	1.17706	1472	FALSE	-2.37356	18967
ZNF189	FALSE	1.17683	1473	FALSE	1.04326	3182
NCBP2	FALSE	1.17627	1474	FALSE	0.584692	5664
SYT7	FALSE	1.17624	1475	FALSE	2.13139	458
ACAD9	FALSE	1.17618	1476	FALSE	0.068975	9306
KDM4E	FALSE	1.17563	1477	FALSE	-0.720253	14656
IFI44L	FALSE	1.17553	1478	FALSE	-0.652026	14311
GLIPR1L2	FALSE	1.17552	1479	FALSE	0.735669	4786
BOC	FALSE	1.17502	1480	FALSE	-0.717443	14649
TRIM42	FALSE	1.17499	1481	FALSE	1.85519	795
SNAP91	FALSE	1.17497	1482	FALSE	-0.761907	14893
NHLRC1	FALSE	1.17422	1483	FALSE	-0.472216	13161
HOMEZ	FALSE	1.17388	1484	FALSE	-0.476953	13195
ANGPTL4	FALSE	1.17378	1485	FALSE	0.119315	8915
SBNO2	FALSE	1.17342	1486	FALSE	-0.400474	12656
TCF21	FALSE	1.17276	1487	FALSE	-0.553797	13698
NonTargeting_182	TRUE	1.17271	1488
FBXO44	FALSE	1.17251	1489	FALSE	0.493881	6280
LAMC3	FALSE	1.17089	1490	FALSE	0.546255	5909
IFI27L2	FALSE	1.17077	1491	FALSE	0.952062	3634
BIN1	FALSE	1.17076	1492	FALSE	-0.28605	11900
DENND5A	FALSE	1.17006	1493	FALSE	1.67619	1089
C11orf96	FALSE	1.16961	1494	FALSE	-0.068587	10334
PCDHGB6	FALSE	1.16959	1495	FALSE	0.481992	6369
ZFP106	FALSE	1.16922	1496	FALSE	-0.192251	11252
FRMD4B	FALSE	1.16922	1497	FALSE	0.470519	6464
PRODH	FALSE	1.16915	1498	FALSE	-0.974877	15967
HLA-E	FALSE	1.16881	1499	FALSE	-1.12954	16606
MFAP3	FALSE	1.16863	1500	FALSE	-1.12806	16599
ABI2	FALSE	1.16842	1501	FALSE	-0.62928	14160
CDH22	FALSE	1.16823	1502	FALSE	-0.655655	14339
BCDIN3D	FALSE	1.16802	1503	FALSE	-1.07756	16407
MORC1	FALSE	1.16794	1504	FALSE	-0.84845	15362
OVOL3	FALSE	1.16785	1505	FALSE	1.55227	1367
OR6Q1	FALSE	1.16767	1506	FALSE	-1.0444	16280
CD244	FALSE	1.16759	1507	FALSE	1.26564	2216
CYP4F22	FALSE	1.16674	1508	FALSE	0.690661	5054
SMOX	FALSE	1.16639	1509	FALSE	-0.768604	14927
P2RX4	FALSE	1.16587	1510	FALSE	1.65245	1137
C3orf35	FALSE	1.16586	1511	FALSE	0.565976	5772
TSPO	FALSE	1.16576	1512	FALSE	-0.12969	10786
DEGS2	FALSE	1.16546	1513	FALSE	1.52818	1435
FAM92A1	FALSE	1.16483	1514	FALSE	-0.147603	10918
OR5H6	FALSE	1.16469	1515	FALSE	-0.633064	14189
COL4A3	FALSE	1.16441	1516	FALSE	1.14872	2708
ZBTB8B	FALSE	1.16416	1517	FALSE	-0.73545	14742
CHAD	FALSE	1.16399	1518	FALSE	-0.878066	15516
BPIFB1	FALSE	1.16381	1519	FALSE	-2.74626	19132
POGLUT1	FALSE	1.16339	1520	FALSE	0.306504	7596
NCMAP	FALSE	1.16323	1521	FALSE	0.873805	4049
COL3A1	FALSE	1.16311	1522	FALSE	1.46769	1588
TBC1D8	FALSE	1.16277	1523	FALSE	-0.439745	12933
TBX18	FALSE	1.16264	1524	FALSE	-1.07973	16412
SLITRK1	FALSE	1.1626	1525	FALSE	0.924101	3770
ZNF300	FALSE	1.16248	1526	FALSE	2.68248	141
FAM102B	FALSE	1.16182	1527	FALSE	-0.699963	14558
RAB42	FALSE	1.16163	1528	FALSE	-0.488413	13270
NAB2	FALSE	1.16128	1529	FALSE	-0.461284	13088
FANCG	FALSE	1.16096	1530	FALSE	-0.759134	14875
NonTargeting_290	TRUE	1.16091	1531
MID1IP1	FALSE	1.16054	1532	FALSE	2.10308	482
ZNF236	FALSE	1.16005	1533	FALSE	0.308426	7582
ANKRD54	FALSE	1.15964	1534	FALSE	0.0458492	9472
GABRA3	FALSE	1.15949	1535	FALSE	-1.7955	18365
ABHD17B	FALSE	1.15894	1536	FALSE	0.722569	4860
LOC643669	FALSE	1.15871	1537	FALSE	1.52598	1439
RAB32	FALSE	1.1585	1538	FALSE	0.967604	3553
GRAPL	FALSE	1.15846	1539	FALSE	-0.442775	12953
KLHL11	FALSE	1.15827	1540	FALSE	-0.151778	10948
ACD	FALSE	1.15759	1541	FALSE	0.568847	5754
YWHAH	FALSE	1.15728	1542	FALSE	0.653981	5263
SAMD9L	FALSE	1.15713	1543	FALSE	1.30067	2078
SAMD12	FALSE	1.15712	1544	FALSE	-0.764933	14906
CCNB1IP1	FALSE	1.15661	1545	FALSE	-0.62227	14122
ERP44	FALSE	1.15659	1546	FALSE	0.129917	8833
FAM83B	FALSE	1.15644	1547	FALSE	0.792567	4496
SLC7A2	FALSE	1.15637	1548	FALSE	1.61648	1210
SLC17A2	FALSE	1.15611	1549	FALSE	0.596846	5597
ZNF345	FALSE	1.15586	1550	FALSE	-0.405995	12705
PLEKHG3	FALSE	1.155	1551	FALSE	1.9269	695
IGFL1	FALSE	1.15472	1552	FALSE	0.29114	7701
ZNF23	FALSE	1.15471	1553	FALSE	-0.396509	12639
LRMP	FALSE	1.15468	1554	FALSE	-0.0857658	10478
KRT80	FALSE	1.15454	1555	FALSE	0.95641	3605
PI3	FALSE	1.15452	1556	FALSE	0.621987	5447
PRKX	FALSE	1.15411	1557	FALSE	-0.75461	14840
IRAK1	FALSE	1.15354	1558	FALSE	-1.12511	16585
LAMA4	FALSE	1.15327	1559	FALSE	0.444389	6629
GPM6A	FALSE	1.15302	1560	FALSE	-0.0240718	10001
CPA3	FALSE	1.15278	1561	FALSE	1.11815	2825
BAGE2	FALSE	1.15252	1562	FALSE	0.572087	5739
CXCL5	FALSE	1.15229	1563	FALSE	0.0665651	9322
ACTR3C	FALSE	1.15194	1564	FALSE	-0.035936	10101
PHACTR2	FALSE	1.15181	1565	FALSE	0.594518	5612
FAM122B	FALSE	1.15175	1566	FALSE	-0.0722686	10370
CD164	FALSE	1.15168	1567	FALSE	-1.48487	17748
TRUB1	FALSE	1.15144	1568	FALSE	0.757376	4690
TMOD2	FALSE	1.15141	1569	FALSE	0.844865	4199
TAS1R2	FALSE	1.15121	1570	FALSE	0.704769	4972
RAB23	FALSE	1.15115	1571	FALSE	1.29799	2093
MAP3K11	FALSE	1.15086	1572	FALSE	-1.58007	17984
TLR7	FALSE	1.15066	1573	FALSE	0.514609	6140
VSIG1	FALSE	1.15065	1574	FALSE	0.667115	5180
SOX21	FALSE	1.14923	1575	FALSE	-0.570036	13789
TBX1	FALSE	1.1492	1576	FALSE	-0.797037	15094
PCCB	FALSE	1.14892	1577	FALSE	0.979542	3493
MAP6D1	FALSE	1.14888	1578	FALSE	-0.500457	13339
TSPAN16	FALSE	1.14837	1579	FALSE	1.0016	3384
DEFB132	FALSE	1.14829	1580	FALSE	-0.976607	15978
PLEKHA3	FALSE	1.14791	1581	FALSE	-1.13022	16614
FAM46A	FALSE	1.1475	1582	FALSE	-0.149587	10936
NXF3	FALSE	1.14676	1583	FALSE	1.54894	1379
KIAA0226	FALSE	1.14645	1584	FALSE	-1.00928	16122
PASK	FALSE	1.14592	1585	FALSE	1.44051	1655
LMO4	FALSE	1.14586	1586	FALSE	1.50795	1498
FBXO38	FALSE	1.1458	1587	FALSE	-0.0489764	10195
ZCCHC2	FALSE	1.14549	1588	FALSE	0.438604	6667
BABAM1	FALSE	1.14454	1589	FALSE	-0.73348	14735
LDLRAD4	FALSE	1.1443	1590	FALSE	-1.43963	17625
EAF1	FALSE	1.14411	1591	FALSE	0.157994	8629
GCNT1	FALSE	1.1439	1592	FALSE	2.29682	318
SH3GL2	FALSE	1.14325	1593	FALSE	0.197061	8340
UTS2B	FALSE	1.14281	1594	FALSE	1.10416	2893
TAB2	FALSE	1.14247	1595	FALSE	0.688175	5068
ITM2B	FALSE	1.14237	1596	FALSE	0.686333	5081
MMP27	FALSE	1.14234	1597	FALSE	1.058	3123
LOC100652824	FALSE	1.14207	1598	FALSE	-0.546363	13638
SPDYA	FALSE	1.1419	1599	FALSE	-0.324842	12161
CXCL6	FALSE	1.14147	1600	FALSE	-0.00906158	9884
ELF5	FALSE	1.14137	1601	FALSE	0.228311	8131
ADRA2A	FALSE	1.14121	1602	FALSE	0.787091	4537
PSD2	FALSE	1.14119	1603	FALSE	0.0133887	9721
HCAR3	FALSE	1.14105	1604	FALSE	0.0635605	9346
VEZT	FALSE	1.14074	1605	FALSE	-1.87319	18477
LRAT	FALSE	1.1405	1606	FALSE	-0.806867	15147
HKDC1	FALSE	1.14036	1607	FALSE	0.119014	8919
ARHGAP17	FALSE	1.1402	1608	FALSE	-0.477435	13200
GAN	FALSE	1.14007	1609	FALSE	1.33971	1953
BAAT	FALSE	1.13995	1610	FALSE	3.22522	53
FAM181A	FALSE	1.13982	1611	FALSE	-0.473682	13173
FCN1	FALSE	1.1392	1612	FALSE	1.60711	1234
LFNG	FALSE	1.13868	1613	FALSE	-0.444511	12961
CASP5	FALSE	1.1386	1614	FALSE	-0.486948	13260
C12orf57	FALSE	1.13846	1615	FALSE	1.49155	1535
KLC4	FALSE	1.13844	1616	FALSE	1.37752	1834
SLC35A2	FALSE	1.13798	1617	FALSE	-1.02452	16198
TTC9C	FALSE	1.13772	1618	FALSE	1.1755	2591
MYOG	FALSE	1.13759	1619	FALSE	1.9466	664
NICN1	FALSE	1.13616	1620	FALSE	-0.814991	15190
SGK1	FALSE	1.13599	1621	FALSE	-1.83736	18424
CDH3	FALSE	1.13531	1622	FALSE	0.326761	7469
DGKQ	FALSE	1.13526	1623	FALSE	-1.25101	17033
SNX31	FALSE	1.13517	1624	FALSE	-0.1907	11239
PPAT	FALSE	1.13483	1625	FALSE	0.983624	3472
STXBP2	FALSE	1.13462	1626	FALSE	0.31945	7507
ZNF606	FALSE	1.13424	1627	FALSE	-0.311537	12070
GPI	FALSE	1.13331	1628	FALSE	-0.613876	14066
CHSY3	FALSE	1.13321	1629	FALSE	-0.640607	14235
CCBE1	FALSE	1.13305	1630	FALSE	-0.856928	15411
C19orf54	FALSE	1.13298	1631	FALSE	-0.961982	15903
PDHX	FALSE	1.13293	1632	FALSE	-0.132346	10803
TGFBR3L	FALSE	1.13269	1633	FALSE	-0.881494	15542
FBXW4	FALSE	1.13223	1634	FALSE	-0.817731	15201
TMEM179B	FALSE	1.1319	1635	FALSE	-0.485682	13251
PLAGL2	FALSE	1.13183	1636	FALSE	0.269213	7853
MMRN1	FALSE	1.13171	1637	FALSE	1.3745	1841
NonTargeting_215	TRUE	1.13165	1638
MYBPC1	FALSE	1.13156	1639	FALSE	1.48036	1561
INSIG2	FALSE	1.13137	1640	FALSE	-0.821223	15221
NonTargeting_1	TRUE	1.13117	1641
PCCA	FALSE	1.13101	1642	FALSE	0.219832	8182
SLC2A6	FALSE	1.13093	1643	FALSE	-0.561166	13745
SEMA7A	FALSE	1.13061	1644	FALSE	-0.0272875	10024
MINK1	FALSE	1.1306	1645	FALSE	-0.00381835	9849
BTNL8	FALSE	1.12999	1646	FALSE	1.97845	618
DNHD1	FALSE	1.12991	1647	FALSE	0.0351223	9536
KRTAP19-3	FALSE	1.12961	1648	FALSE	0.194786	8353
PROK1	FALSE	1.12961	1649	FALSE	0.794938	4482
CERS2	FALSE	1.12944	1650	FALSE	2.28593	327
PSAPL1	FALSE	1.12892	1651	FALSE	-0.43262	12888
LENG8	FALSE	1.12885	1652	FALSE	-2.55369	19074
PTF1A	FALSE	1.12875	1653	FALSE	-1.12647	16590
SFT2D1	FALSE	1.12837	1654	FALSE	-0.112176	10656
ZNFX1	FALSE	1.12696	1655	FALSE	0.459279	6529
C14orf119	FALSE	1.12654	1656	FALSE	0.877106	4024
EFEMP1	FALSE	1.12626	1657	FALSE	1.35108	1915
ZNF182	FALSE	1.12617	1658	FALSE	1.62428	1194
AOAH	FALSE	1.12544	1659	FALSE	1.05704	3130
COMMD7	FALSE	1.12536	1660	FALSE	0.694391	5031
COL1A2	FALSE	1.1252	1661	FALSE	1.31046	2038
CDCA5	FALSE	1.12507	1662	FALSE	0.576233	5714
METTL3	FALSE	1.12478	1663	FALSE	0.412821	6853
ERAP2	FALSE	1.12473	1664	FALSE	-0.580722	13848
ADM	FALSE	1.12461	1665	FALSE	-1.07019	16374
EIF3K	FALSE	1.1246	1666	FALSE	-0.72372	14687
FBXO42	FALSE	1.12457	1667	FALSE	1.07851	3001
ZNF630	FALSE	1.12444	1668	FALSE	1.38736	1796
HEATR2	FALSE	1.12436	1669	FALSE	1.58073	1299
SSPN	FALSE	1.12413	1670	FALSE	-1.20986	16897
CPVL	FALSE	1.1238	1671	FALSE	1.07178	3036
SLC4A10	FALSE	1.12376	1672	FALSE	1.06823	3063
MS4A12	FALSE	1.12307	1673	FALSE	0.0117085	9740
NARFL	FALSE	1.12298	1674	FALSE	-1.58582	17996
HN1L	FALSE	1.12266	1675	FALSE	-0.276355	11829
SLCO1A2	FALSE	1.122	1676	FALSE	-1.30186	17190
C11orf16	FALSE	1.12193	1677	FALSE	0.13449	8786
TASP1	FALSE	1.12156	1678	FALSE	1.4605	1606
SOCS7	FALSE	1.12155	1679	FALSE	0.647335	5307
ESPN	FALSE	1.12074	1680	FALSE	0.752585	4714
ACER3	FALSE	1.12068	1681	FALSE	0.253088	7963
CSGALNACT1	FALSE	1.12024	1682	FALSE	-0.436569	12914
CLIC6	FALSE	1.12017	1683	FALSE	-0.421225	12810
RABL2B	FALSE	1.11986	1684	FALSE	-1.11397	16551
PRDM15	FALSE	1.11978	1685	FALSE	-1.39818	17516
HYAL4	FALSE	1.11965	1686	FALSE	0.815713	4357
RBM26	FALSE	1.11961	1687	FALSE	1.28594	2132
ABHD14B	FALSE	1.11941	1688	FALSE	0.221796	8170
SRSF11	FALSE	1.11916	1689	FALSE	-0.6675	14408
CACNG2	FALSE	1.11803	1690	FALSE	-1.36424	17407
CPAMD8	FALSE	1.11781	1691	FALSE	1.1209	2815
GFRAL	FALSE	1.11731	1692	FALSE	0.451584	6578
SULF1	FALSE	1.11728	1693	FALSE	-1.30796	17206
ZDHHC17	FALSE	1.11726	1694	FALSE	0.651876	5284
STOML1	FALSE	1.11718	1695	FALSE	0.331337	7432
RASAL1	FALSE	1.11673	1696	FALSE	0.0694708	9302
EMX2	FALSE	1.11652	1697	FALSE	1.68752	1071
TCF7L1	FALSE	1.11647	1698	FALSE	0.85461	4144
ERMN	FALSE	1.11609	1699	FALSE	-0.631435	14178
C12orf75	FALSE	1.11569	1700	FALSE	0.819421	4333
GNPAT	FALSE	1.11544	1701	FALSE	1.14248	2728
KRTAP8-1	FALSE	1.11505	1702	FALSE	-0.376169	12503
PSKH1	FALSE	1.11478	1703	FALSE	0.80247	4429
CORIN	FALSE	1.11461	1704	FALSE	-0.721312	14667
DEPDC5	FALSE	1.11431	1705	FALSE	-0.501985	13350
GALNT13	FALSE	1.11426	1706	FALSE	-0.39011	12600
GRIK5	FALSE	1.11361	1707	FALSE	-2.52661	19059
SAPCD2	FALSE	1.11341	1708	FALSE	-0.614753	14073
ME2	FALSE	1.113	1709	FALSE	0.630814	5403
MRPL20	FALSE	1.11275	1710	FALSE	-0.619613	14108
ADORA3	FALSE	1.11252	1711	FALSE	1.71716	1018
NonTargeting_161	TRUE	1.11214	1712
FAS	FALSE	1.11194	1713	FALSE	-0.273091	11801
MROH9	FALSE	1.1119	1714	FALSE	0.0275486	9609
ZNF671	FALSE	1.11023	1715	FALSE	0.247155	7996
CKAP4	FALSE	1.10998	1716	FALSE	-0.169967	11084
OR52W1	FALSE	1.1096	1717	FALSE	-0.805401	15141
CYSLTR2	FALSE	1.10921	1718	FALSE	1.22445	2382
AACS	FALSE	1.10891	1719	FALSE	-0.449531	12992
OSGIN1	FALSE	1.10861	1720	FALSE	0.603725	5557
ASCL3	FALSE	1.10846	1721	FALSE	1.2578	2248
FZR1	FALSE	1.10798	1722	FALSE	1.57346	1318
SUMO4	FALSE	1.10768	1723	FALSE	0.453662	6566
NPAS1	FALSE	1.10766	1724	FALSE	-1.22058	16933
SRSF3	FALSE	1.10708	1725	FALSE	-1.16125	16727
TRAPPC3L	FALSE	1.10684	1726	FALSE	-0.227801	11490
GPRASP2	FALSE	1.10639	1727	FALSE	0.0296003	9582
PCNT	FALSE	1.10598	1728	FALSE	-1.04794	16287
UGT1A10	FALSE	1.10572	1729	FALSE	0.0470772	9454
UGT1A3	FALSE	1.10572	1729	FALSE	0.0470772	9454
UGT1A8	FALSE	1.10572	1729	FALSE	0.0470772	9454
UGT1A5	FALSE	1.10572	1729	FALSE	0.0470772	9454
UGT1A9	FALSE	1.10572	1729	FALSE	0.0470772	9454
UGT1A7	FALSE	1.10572	1729	FALSE	0.0470772	9454
UGT1A4	FALSE	1.10572	1729	FALSE	0.0470772	9454
UGT1A6	FALSE	1.10572	1729	FALSE	0.0470772	9454
C11orf83	FALSE	1.10507	1737	FALSE	-1.00194	16086
ITGAM	FALSE	1.10499	1738	FALSE	-0.711222	14613
PSMD9	FALSE	1.10483	1739	FALSE	0.653563	5267
TOLLIP	FALSE	1.10469	1740	FALSE	1.12161	2813
PWWP2B	FALSE	1.10417	1741	FALSE	-0.371513	12471
FOXC2	FALSE	1.1037	1742	FALSE	0.442343	6639
TKTL2	FALSE	1.10365	1743	FALSE	0.232816	8107
GLI2	FALSE	1.10353	1744	FALSE	0.320518	7500
KLHL28	FALSE	1.10339	1745	FALSE	-0.175342	11130
PCP4L1	FALSE	1.10264	1746	FALSE	1.24583	2296
SIRT7	FALSE	1.10208	1747	FALSE	-0.881871	15544
TNF	FALSE	1.10167	1748	FALSE	0.702211	4982
RGAG1	FALSE	1.10113	1749	FALSE	1.01065	3348
EFCAB4A	FALSE	1.10092	1750	FALSE	-1.69659	18206
PREB	FALSE	1.10047	1751	FALSE	-0.0877149	10490
LOC100129520	FALSE	1.10009	1752	FALSE	-0.456593	13046
ZNF791	FALSE	1.10009	1753	FALSE	-0.50723	13382
MEF2A	FALSE	1.09991	1754	FALSE	0.858304	4131
USP40	FALSE	1.09963	1755	FALSE	0.878272	4012
PARPBP	FALSE	1.09949	1756	FALSE	-0.647711	14283
AQP6	FALSE	1.09856	1757	FALSE	-0.318771	12118
SAMD3	FALSE	1.0977	1758	FALSE	1.06169	3096
PCBD2	FALSE	1.09654	1759	FALSE	-0.431662	12878
ATHL1	FALSE	1.09643	1760	FALSE	0.0256312	9633
INPP5F	FALSE	1.09628	1761	FALSE	-0.976528	15977
PLCH2	FALSE	1.09627	1762	FALSE	-0.449276	12989
TLR5	FALSE	1.09617	1763	FALSE	1.56902	1332
TCTN2	FALSE	1.09569	1764	FALSE	-0.96597	15922
B9D2	FALSE	1.0956	1765	FALSE	0.341712	7353
OR2T11	FALSE	1.09526	1766	FALSE	0.890246	3950
AHCY	FALSE	1.09506	1767	FALSE	0.643612	5327
ZNF521	FALSE	1.09501	1768	FALSE	-0.0951652	10531
SULT1A1	FALSE	1.0949	1769	FALSE	-0.547277	13646
DARC	FALSE	1.0946	1770	FALSE	1.29948	2086
M1AP	FALSE	1.09447	1771	FALSE	-0.160511	11007
ST8SIA5	FALSE	1.09432	1772	FALSE	1.21719	2415
COX5B	FALSE	1.09417	1773	FALSE	1.2521	2268
PVRL2	FALSE	1.09403	1774	FALSE	1.24137	2312
RNF146	FALSE	1.09397	1775	FALSE	0.661814	5207
TOMM40	FALSE	1.09393	1776	FALSE	-1.60132	18026
TAAR6	FALSE	1.09366	1777	FALSE	1.22073	2400
GDAP2	FALSE	1.09366	1778	FALSE	1.30498	2065
TMEM55A	FALSE	1.09293	1779	FALSE	-0.339888	12258
DAZL	FALSE	1.0928	1780	FALSE	-0.889102	15576
MTMR6	FALSE	1.09273	1781	FALSE	1.43503	1667
EPHA10	FALSE	1.09271	1782	FALSE	-0.334988	12231
SLC39A9	FALSE	1.09266	1783	FALSE	0.917015	3812
KIAA0825	FALSE	1.09265	1784	FALSE	-0.271582	11790
FAM183A	FALSE	1.09262	1785	FALSE	-1.33992	17322
GLTPD2	FALSE	1.09159	1786	FALSE	1.16513	2635
RGS7BP	FALSE	1.09155	1787	FALSE	0.982706	3476
CCSAP	FALSE	1.09145	1788	FALSE	1.31692	2019
ADH5	FALSE	1.09123	1789	FALSE	0.954687	3617
EML1	FALSE	1.0911	1790	FALSE	0.539437	5962
PRB1	FALSE	1.09073	1791	FALSE	1.13201	2769
SPAG4	FALSE	1.08922	1792	FALSE	-2.19901	18847
ZNF322	FALSE	1.08921	1793	FALSE	0.351469	7295
MRPS36	FALSE	1.08876	1794	FALSE	-0.989555	16034
C1orf52	FALSE	1.08864	1795	FALSE	-0.271225	11785
CXCL11	FALSE	1.08863	1796	FALSE	2.27038	336
TEX14	FALSE	1.08852	1797	FALSE	1.57391	1315
TTI2	FALSE	1.08811	1798	FALSE	-0.36484	12435
PRRX2	FALSE	1.08804	1799	FALSE	2.03149	564
LRRTM2	FALSE	1.08791	1800	FALSE	-0.980775	15992
MCTP2	FALSE	1.08775	1801	FALSE	0.539263	5966
NPC1	FALSE	1.08738	1802	FALSE	0.0228725	9658
SIRPA	FALSE	1.08735	1803	FALSE	1.85505	797
VAV2	FALSE	1.08714	1804	FALSE	-0.141457	10870
TMEM47	FALSE	1.08708	1805	FALSE	0.7764	4592
MYB	FALSE	1.08698	1806	FALSE	-1.42697	17588
HSDL1	FALSE	1.08689	1807	FALSE	-0.685231	14487
SERPIND1	FALSE	1.08653	1808	FALSE	1.27298	2186
LEPROTL1	FALSE	1.08569	1809	FALSE	-0.510001	13401
PPP2R5E	FALSE	1.08549	1810	FALSE	-0.416351	12778
PRKAR2A	FALSE	1.08549	1811	FALSE	-0.541446	13608
PP2D1	FALSE	1.08534	1812	FALSE	0.4918	6307
CNTROB	FALSE	1.08481	1813	FALSE	-2.13005	18782
SF1	FALSE	1.08467	1814	FALSE	-0.577568	13829
ZDHHC8	FALSE	1.08441	1815	FALSE	-0.572306	13801
PRMT5	FALSE	1.0844	1816	FALSE	-1.30867	17209
SMYD2	FALSE	1.08403	1817	FALSE	-2.53738	19065
MSANTD2	FALSE	1.08376	1818	FALSE	-0.768864	14930
C5orf55	FALSE	1.08361	1819	FALSE	0.816564	4351
NCKAP5	FALSE	1.08354	1820	FALSE	0.954559	3619
NELL1	FALSE	1.08314	1821	FALSE	1.38704	1800
ANKZF1	FALSE	1.083	1822	FALSE	1.62447	1193
HLA-DMB	FALSE	1.0822	1823	FALSE	-1.2396	16999
ZNF829	FALSE	1.08174	1824	FALSE	0.488441	6331
RAI2	FALSE	1.0817	1825	FALSE	0.705802	4964
GAPT	FALSE	1.08157	1826	FALSE	0.1378	8759
C19orf24	FALSE	1.08152	1827	FALSE	0.330064	7443
ITIH1	FALSE	1.08096	1828	FALSE	-0.118338	10698
KDSR	FALSE	1.08011	1829	FALSE	-0.035881	10100
HECW2	FALSE	1.07971	1830	FALSE	0.526207	6061
RBMS2	FALSE	1.07966	1831	FALSE	0.00105536	9814
PKNOX2	FALSE	1.07938	1832	FALSE	0.995029	3414
FITM1	FALSE	1.0793	1833	FALSE	1.31162	2030
XCR1	FALSE	1.0791	1834	FALSE	0.445484	6617
OR8B3	FALSE	1.07908	1835	FALSE	0.405794	6899
CYP2D6	FALSE	1.0789	1836	FALSE	0.15003	8666
TPR	FALSE	1.07886	1837	FALSE	-0.655652	14338
PRMT7	FALSE	1.07867	1838	FALSE	0.0272055	9615
CXorf23	FALSE	1.0779	1839	FALSE	1.02516	3270
NonTargeting_173	TRUE	1.07763	1840
HIST1H3C	FALSE	1.07757	1841	FALSE	-0.186378	11210
OAT	FALSE	1.07757	1842	FALSE	1.0381	3201
ACSM2B	FALSE	1.07749	1843	FALSE	0.0967146	9083
C17orf80	FALSE	1.0774	1844	FALSE	0.445608	6616
H1FOO	FALSE	1.07726	1845	FALSE	0.231516	8113
FZD7	FALSE	1.07704	1846	FALSE	0.957343	3598
TCEANC	FALSE	1.07608	1847	FALSE	-1.69737	18207
CADM2	FALSE	1.07488	1848	FALSE	1.51157	1483
TBX3	FALSE	1.07406	1849	FALSE	1.12602	2796
CROCC	FALSE	1.07204	1850	FALSE	-1.36142	17396
PECR	FALSE	1.07184	1851	FALSE	-0.621789	14119
CATSPERB	FALSE	1.07162	1852	FALSE	-0.915818	15698
HRH4	FALSE	1.07155	1853	FALSE	0.155582	8639
HLA-DQA2	FALSE	1.07107	1854	FALSE	0.17771	8480
RGS21	FALSE	1.07079	1855	FALSE	0.483268	6361
STRA8	FALSE	1.07064	1856	FALSE	-0.77733	14987
IL1RAPL2	FALSE	1.07056	1857	FALSE	0.222731	8163
AWAT2	FALSE	1.07021	1858	FALSE	-0.267635	11758
LRIG1	FALSE	1.07009	1859	FALSE	0.517483	6116
GMFB	FALSE	1.06999	1860	FALSE	0.0954366	9089
SLC38A3	FALSE	1.06873	1861	FALSE	-0.417132	12782
MDP1	FALSE	1.06863	1862	FALSE	-0.693581	14527
DDX28	FALSE	1.0686	1863	FALSE	-0.844203	15341
SLC41A1	FALSE	1.06825	1864	FALSE	1.08946	2948
SPRR1B	FALSE	1.06783	1865	FALSE	0.892665	3940
PPEF1	FALSE	1.0677	1866	FALSE	1.04362	3180
C17orf105	FALSE	1.0676	1867	FALSE	-0.629835	14167
NonTargeting_274	TRUE	1.06738	1868
TRIP11	FALSE	1.06712	1869	FALSE	0.940914	3698
ADAD1	FALSE	1.06698	1870	FALSE	1.39953	1763
OR5M11	FALSE	1.06691	1871	FALSE	-1.37487	17430
NCS1	FALSE	1.06641	1872	FALSE	-0.304293	12027
FAM220A	FALSE	1.06623	1873	FALSE	0.0320967	9566
KLHDC10	FALSE	1.06582	1874	FALSE	-0.205596	11344
FYN	FALSE	1.0652	1875	FALSE	-0.0619234	10284
PTCHD3	FALSE	1.0648	1876	FALSE	1.24578	2297
BID	FALSE	1.06467	1877	FALSE	-0.586945	13898
DNAJB2	FALSE	1.06409	1878	FALSE	1.75238	957
SAMD4A	FALSE	1.06322	1879	FALSE	0.0818334	9201
AGFG1	FALSE	1.06319	1880	FALSE	1.48079	1559
SLC25A15	FALSE	1.06315	1881	FALSE	-0.754871	14844
FAM175B	FALSE	1.06298	1882	FALSE	1.18126	2569
AZU1	FALSE	1.06232	1883	FALSE	0.783471	4553
OR10G7	FALSE	1.06192	1884	FALSE	0.1919	8377
GUCY1B3	FALSE	1.06176	1885	FALSE	1.00919	3354
USP35	FALSE	1.06062	1886	FALSE	1.62186	1199
PRL	FALSE	1.05989	1887	FALSE	0.0176251	9698
LAT2	FALSE	1.05963	1888	FALSE	0.319325	7508
GDI2	FALSE	1.05936	1889	FALSE	4.36187	7
C1orf204	FALSE	1.05901	1890	FALSE	-0.720364	14659
ZNF177	FALSE	1.05866	1891	FALSE	0.462193	6509
CLK4	FALSE	1.05862	1892	FALSE	1.21448	2428
FOXH1	FALSE	1.05827	1893	FALSE	-0.535401	13577
HOXB1	FALSE	1.05823	1894	FALSE	-0.334143	12225
TRIM33	FALSE	1.05795	1895	FALSE	-0.644547	14267
IDH3G	FALSE	1.05767	1896	FALSE	0.300798	7636
PGM1	FALSE	1.05684	1897	FALSE	0.9378	3708
SMN1	FALSE	1.05678	1898	FALSE	-0.00793901	9876
KRTAP10-5	FALSE	1.05675	1899	FALSE	0.386709	7032
MDH2	FALSE	1.05659	1900	FALSE	-0.624302	14134
COBLL1	FALSE	1.05657	1901	FALSE	2.93172	86
MAN1C1	FALSE	1.05639	1902	FALSE	0.539724	5961
CCDC74A	FALSE	1.05612	1903	FALSE	-0.995955	16066
RBM20	FALSE	1.05593	1904	FALSE	-0.334714	12228
RPE	FALSE	1.05555	1905	FALSE	-0.477248	13198
DISP1	FALSE	1.05553	1906	FALSE	0.14067	8730
VILL	FALSE	1.05548	1907	FALSE	-1.81002	18389
SAYSD1	FALSE	1.05513	1908	FALSE	-1.23477	16981
TRIM4	FALSE	1.05481	1909	FALSE	-1.00484	16101
SMCR8	FALSE	1.05443	1910	FALSE	0.394112	6976
FKBP7	FALSE	1.05401	1911	FALSE	0.172855	8511
EXOC1	FALSE	1.05394	1912	FALSE	2.15589	436
TBCE	FALSE	1.05391	1913	FALSE	-1.36328	17402
TMEM115	FALSE	1.05371	1914	FALSE	0.122723	8880
ELMOD1	FALSE	1.05313	1915	FALSE	0.21921	8188
LDHB	FALSE	1.05298	1916	FALSE	0.65373	5266
ZNF639	FALSE	1.05284	1917	FALSE	0.842363	4208
SH2B3	FALSE	1.05248	1918	FALSE	-0.369755	12458
C19orf26	FALSE	1.05244	1919	FALSE	-1.96012	18592
FRAT1	FALSE	1.0524	1920	FALSE	-0.0179803	9948
USP9X	FALSE	1.05234	1921	FALSE	-1.4206	17567
RAB20	FALSE	1.05196	1922	FALSE	0.387902	7021
PODNL1	FALSE	1.05157	1923	FALSE	0.9903	3442
COL4A1	FALSE	1.05152	1924	FALSE	-0.171141	11095
ZMYND10	FALSE	1.05147	1925	FALSE	0.786343	4539
PCSK6	FALSE	1.05146	1926	FALSE	0.656324	5247
RNASE12	FALSE	1.05143	1927	FALSE	0.423973	6777
AGMAT	FALSE	1.05141	1928	FALSE	0.458339	6534
C21orf58	FALSE	1.05133	1929	FALSE	1.12904	2781
CLDN24	FALSE	1.05122	1930	FALSE	0.765807	4634
ZIK1	FALSE	1.05094	1931	FALSE	-0.155678	10980
ZFP57	FALSE	1.05076	1932	FALSE	-0.128888	10778
PYDC1	FALSE	1.05066	1933	FALSE	0.602724	5563
TXK	FALSE	1.05037	1934	FALSE	-0.321082	12137
ARHGDIB	FALSE	1.04965	1935	FALSE	-0.776382	14982
CD300LG	FALSE	1.0494	1936	FALSE	-1.91124	18530
DDRGK1	FALSE	1.04907	1937	FALSE	-1.3715	17426
KLC1	FALSE	1.04858	1938	FALSE	0.602448	5565
SETBP1	FALSE	1.04854	1939	FALSE	2.30986	312
C14orf169	FALSE	1.04811	1940	FALSE	-0.15443	10967
SCUBE1	FALSE	1.04798	1941	FALSE	-0.614491	14071
VTI1B	FALSE	1.04781	1942	FALSE	-0.642757	14254
PLIN3	FALSE	1.0464	1943	FALSE	0.635377	5375
NonTargeting_46	TRUE	1.04614	1944
VAX1	FALSE	1.04551	1945	FALSE	0.616026	5475
RRAGA	FALSE	1.04513	1946	FALSE	-2.91393	19177
UBP1	FALSE	1.04505	1947	FALSE	-0.615952	14081
EZH1	FALSE	1.04452	1948	FALSE	0.59548	5604
HMG20B	FALSE	1.04443	1949	FALSE	-0.242732	11580
FAM47E	FALSE	1.04419	1950	FALSE	1.04445	3179
CYB5R2	FALSE	1.04333	1951	FALSE	0.129959	8831
TCP11L2	FALSE	1.0432	1952	FALSE	-0.567514	13778
GJB3	FALSE	1.04306	1953	FALSE	-1.12458	16580
TCF25	FALSE	1.04274	1954	FALSE	-1.80422	18383
OR2M2	FALSE	1.04237	1955	FALSE	-0.338121	12247
CLDN17	FALSE	1.042	1956	FALSE	-0.375109	12494
HPS6	FALSE	1.04187	1957	FALSE	-0.416885	12781
ZNF623	FALSE	1.04149	1958	FALSE	0.496597	6262
KIF9	FALSE	1.0414	1959	FALSE	2.2637	344
PCDH15	FALSE	1.04074	1960	FALSE	1.44661	1641
KCNJ14	FALSE	1.04029	1961	FALSE	-1.16431	16736
PHKB	FALSE	1.04022	1962	FALSE	1.28344	2144
MRGPRX3	FALSE	1.04019	1963	FALSE	-1.74911	18296
RNF125	FALSE	1.04015	1964	FALSE	-0.47501	13183
RAB6A	FALSE	1.03943	1965	FALSE	-0.711647	14615
CYP2W1	FALSE	1.03934	1966	FALSE	0.138781	8751
CCDC88C	FALSE	1.03861	1967	FALSE	0.536968	5983
MAP3K10	FALSE	1.03859	1968	FALSE	0.79674	4473
TMEM234	FALSE	1.03858	1969	FALSE	-0.192645	11255
ADCYAP1R1	FALSE	1.03843	1970	FALSE	-0.507825	13386
HTR5A	FALSE	1.03813	1971	FALSE	-2.18425	18835
MLLT1	FALSE	1.03795	1972	FALSE	1.60419	1241
SPATA6L	FALSE	1.03782	1973	FALSE	0.928093	3745
NOVA1	FALSE	1.03663	1974	FALSE	-0.182771	11177
TSC22D4	FALSE	1.03653	1975	FALSE	-0.351143	12328
NonTargeting_57	TRUE	1.03649	1976
MSH6	FALSE	1.03594	1977	FALSE	-0.171621	11103
NonTargeting_61	TRUE	1.03572	1978
OR10Q1	FALSE	1.03571	1979	FALSE	0.80487	4410
BPGM	FALSE	1.03565	1980	FALSE	-0.384532	12569
CEP97	FALSE	1.03527	1981	FALSE	-0.679257	14460
NonTargeting_244	TRUE	1.03516	1982
FBXW2	FALSE	1.03504	1983	FALSE	1.30606	2061
SDK2	FALSE	1.0347	1984	FALSE	0.104382	9029
KIAA1210	FALSE	1.03442	1985	FALSE	-0.112126	10655
BCR	FALSE	1.0344	1986	FALSE	-0.635964	14204
SS18	FALSE	1.03435	1987	FALSE	1.71494	1024
DLEU7	FALSE	1.03425	1988	FALSE	0.491303	6310
GIPR	FALSE	1.03422	1989	FALSE	-0.273364	11804
C4orf17	FALSE	1.03379	1990	FALSE	0.343259	7344
DIRAS1	FALSE	1.03377	1991	FALSE	-0.600791	13987
DIAPH2	FALSE	1.03375	1992	FALSE	-1.33226	17294
CCDC71	FALSE	1.03366	1993	FALSE	0.0372899	9523
UBL4A	FALSE	1.03323	1994	FALSE	-0.719821	14655
TMEM159	FALSE	1.03321	1995	FALSE	0.880858	3997
ELMO1	FALSE	1.03281	1996	FALSE	1.1644	2640
WDFY2	FALSE	1.03181	1997	FALSE	-1.20126	16864
CLDN11	FALSE	1.03168	1998	FALSE	0.656352	5246
C15orf43	FALSE	1.03137	1999	FALSE	0.268539	7858
[truncated: 17,622 more rows]

## Sheet: Brunello
Gene Symbol	control_flag_Poirier	residual_zscore_avg_Poirier	Rank_residual_zscore_avg_Poirier	control_flag_Daelemans	residual_zscore_avg_Daelemans	Rank_residual_zscore_avg_Daelemans	control_flag_Goujon_Caco2	residual_zscore_avg_Goujon_Caco2	Rank_residual_zscore_avg_Goujon_Caco2	control_flag_Zhang	residual_zscore_Zhang	Rank_residual_zscore_Zhang	control_flag_Hsu_Calu3_KO	residual_zscore_avg_Hsu_Calu3_KO	Rank_residual_zscore_avg_Hsu_Calu3_KO
RIC1	FALSE	11.2138	1	FALSE	-0.110748	10423	FALSE	-0.279797	11697	FALSE	-0.237526	10893	FALSE	-5.34499	19287
DHX36	FALSE	10.9004	2	FALSE	-0.929109	16886	FALSE	-0.870169	15400	FALSE	-1.15746	16988	FALSE	-3.52926	18972
SLC35B2	FALSE	10.8465	3	FALSE	1.1116	1780	FALSE	-0.316299	11927	FALSE	0.926315	3077	FALSE	-1.67803	17920
TMEM106B	FALSE	9.67988	4	FALSE	8.6997	1	FALSE	0.80741	3278	FALSE	-0.187602	10431	FALSE	0.287296	8981
MBTPS1	FALSE	9.24153	5	FALSE	-0.534439	14214	FALSE	-0.952958	15816	FALSE	-2.3893	19203	FALSE	-4.38054	19177
EXT2	FALSE	8.98449	6	FALSE	-0.972166	17113	FALSE	-0.0827191	10247	FALSE	1.27888	1881	FALSE	-0.322779	14608
TMEM41B	FALSE	8.95358	7	FALSE	0.557794	4749	FALSE	0.267568	7332	FALSE	1.58956	1217	FALSE	-0.0256659	12317
EXTL3	FALSE	8.89284	8	FALSE	0.785744	3332	FALSE	-0.531951	13413	FALSE	1.23677	2001	FALSE	-0.372254	14880
VAC14	FALSE	8.87418	9	FALSE	0.895077	2751	FALSE	-1.66699	18159	FALSE	8.22832	28	FALSE	0.614957	5230
COG4	FALSE	8.34249	10	FALSE	-0.932066	16910	FALSE	0.408585	6100	FALSE	1.38321	1624	FALSE	-6.19733	19333
MED15	FALSE	8.31776	11	FALSE	-0.690102	15395	FALSE	-1.56679	17970	FALSE	0.115517	8031	FALSE	-0.513601	15600
EXT1	FALSE	8.216	12	FALSE	2.49363	47	FALSE	-0.168431	10874	FALSE	0.225276	7168	FALSE	-0.569211	15852
RGP1	FALSE	8.04261	13	FALSE	2.36623	75	FALSE	0.328377	6795	FALSE	0.074364	8324	FALSE	-4.3052	19161
MBTPS2	FALSE	7.82124	14	FALSE	1.17261	1579	FALSE	0.0715551	9016	FALSE	-1.66338	18456	FALSE	-2.43057	18472
B4GALT7	FALSE	7.79877	15	FALSE	1.17028	1587	FALSE	0.445232	5807	FALSE	-0.45899	12708	FALSE	-0.633875	16085
HS2ST1	FALSE	7.64457	16	FALSE	1.16242	1611	FALSE	-0.866371	15384	FALSE	0.0716951	8349	FALSE	-0.0352698	12408
XYLT2	FALSE	7.57928	17	FALSE	0.182236	7829	FALSE	0.357615	6539	FALSE	-0.408854	12324	FALSE	-1.04489	17128
RTCB	FALSE	7.53404	18	FALSE	-1.53258	18848	FALSE	-0.420276	12645	FALSE	-1.46858	18037	FALSE	0.497851	6520
UBE3D	FALSE	6.95371	19	FALSE	-0.432783	13410	FALSE	-0.214806	11227	FALSE	0.172302	7575	FALSE	-0.615731	16016
TADA1	FALSE	6.94781	20	FALSE	-0.340785	12609	FALSE	-1.00808	16063	FALSE	-0.546345	13418	FALSE	-2.79418	18672
COG3	FALSE	6.86287	21	FALSE	-0.5983	14718	FALSE	-1.32752	17347	FALSE	-2.02666	18971	FALSE	-5.33882	19286
GPR89A	FALSE	6.73084	22	FALSE	-0.743181	15758				FALSE	-1.43547	17938	FALSE	-1.71965	17957
EP300	FALSE	6.65095	23	FALSE	-0.574776	14532	FALSE	-0.0300926	9843	FALSE	-1.30537	17558	FALSE	1.22348	920
SCAP	FALSE	6.63362	24	FALSE	-0.0495615	9910	FALSE	-0.60186	13844	FALSE	-2.84658	19314	FALSE	-6.59286	19343
B3GALT6	FALSE	6.51254	25	FALSE	-1.20981	18071	FALSE	1.10019	2009	FALSE	0.271298	6830	FALSE	0.583902	5543
CSNK2B	FALSE	6.42206	26	FALSE	1.36742	1015	FALSE	1.06202	2133	FALSE	-1.67061	18471	FALSE	-1.23266	17434
TAF6L	FALSE	6.40711	27	FALSE	-0.770418	15940	FALSE	-1.45656	17731	FALSE	-1.82142	18760	FALSE	-3.26423	18872
GPR89B	FALSE	6.32005	28	FALSE	0.338951	6464				FALSE	-0.232811	10858	FALSE	-1.97664	18155
TM9SF3	FALSE	6.29089	29	FALSE	-0.419866	13314	FALSE	-1.79481	18385	FALSE	-0.0864957	9612	FALSE	-0.548465	15749
HSCB	FALSE	6.2796	30	FALSE	-2.17654	19283	FALSE	-0.604224	13855	FALSE	-2.32095	19175	FALSE	-0.690678	16287
RAB6A	FALSE	6.26121	31	FALSE	-0.233975	11605	FALSE	-1.04032	16223	FALSE	-0.380781	12094	FALSE	-4.64326	19216
GDI2	FALSE	6.1856	32	FALSE	2.09718	167	FALSE	0.200728	7924	FALSE	4.12339	124	FALSE	-0.498839	15528
EXOC2	FALSE	6.13836	33	FALSE	2.23503	113	FALSE	0.184209	8083	FALSE	-1.68986	18519	FALSE	-2.23192	18353
SREBF2	FALSE	6.12507	34	FALSE	1.32982	1107	FALSE	0.172327	8171	FALSE	0.966345	2925	FALSE	0.499422	6504
B3GAT3	FALSE	6.07305	35	FALSE	-1.05811	17502	FALSE	0.85074	3047	FALSE	1.59222	1211	FALSE	-0.311567	14527
TMED2	FALSE	6.04996	36	FALSE	0.273524	7032	FALSE	-0.95839	15845	FALSE	-1.75373	18633	FALSE	-4.36752	19173
DCPS	FALSE	6.04526	37	FALSE	0.596655	4485	FALSE	0.775459	3436	FALSE	-0.362173	11941	FALSE	0.949949	2294
COG2	FALSE	6.01109	38	FALSE	0.657199	4103	FALSE	-0.962352	15870	FALSE	-0.56703	13576	FALSE	-2.16994	18295
DOHH	FALSE	5.98523	39	FALSE	-1.04821	17462	FALSE	-1.69951	18217	FALSE	-2.75301	19295	FALSE	0.510262	6371
COG8	FALSE	5.94916	40	FALSE	0.39416	6017	FALSE	0.907309	2775	FALSE	-1.08298	16698	FALSE	-3.08695	18806
MED12	FALSE	5.88851	41	FALSE	0.595541	4490	FALSE	0.0767071	8971	FALSE	0.000115098	8924	FALSE	-2.03325	18204
NDST1	FALSE	5.80546	42	FALSE	0.505064	5120	FALSE	-0.0290311	9835	FALSE	1.75078	991	FALSE	-0.461329	15360
HMGCS1	FALSE	5.77551	43	FALSE	0.0392821	9056	FALSE	-0.899601	15550	FALSE	-0.606411	13845	FALSE	-7.86912	19352
PYROXD1	FALSE	5.75394	44	FALSE	-0.583339	14605	FALSE	-1.31386	17285	FALSE	-0.695288	14503	FALSE	0.435921	7239
DDX1	FALSE	5.72308	45	FALSE	-0.17594	11042	FALSE	-0.619429	13964	FALSE	-0.326734	11617	FALSE	0.814359	3297
EPT1	FALSE	5.66779	46	FALSE	0.214901	7539				FALSE	-0.149958	10124	FALSE	0.216047	9840
HIRA	FALSE	5.63729	47	FALSE	-1.68402	19037	FALSE	-1.83221	18453	FALSE	3.72422	177	FALSE	-2.00462	18186
MED24	FALSE	5.62661	48	FALSE	0.446533	5592	FALSE	-0.0180364	9744	FALSE	3.8063	169	FALSE	-2.47628	18492
VRK1	FALSE	5.61768	49	FALSE	-2.38218	19325	FALSE	-1.59072	18017	FALSE	-2.62172	19274	FALSE	-2.37872	18444
N6AMT1	FALSE	5.61624	50	FALSE	-1.35657	18507	FALSE	-0.105472	10418	FALSE	-1.40558	17847	FALSE	0.285993	8999
MGAT1	FALSE	5.53478	51	FALSE	-0.732671	15698	FALSE	-1.31422	17288	FALSE	2.31311	553	FALSE	-2.98599	18764
BRAT1	FALSE	5.52956	52	FALSE	1.1179	1758	FALSE	0.711651	3810	FALSE	-0.929045	15931	FALSE	0.198221	10064
RPP21	FALSE	5.37864	53	FALSE	-2.59988	19344	FALSE	-2.24449	18751	FALSE	-3.38281	19347	FALSE	-3.66001	19012
EXOC1	FALSE	5.34145	54	FALSE	0.318082	6638	FALSE	-0.0236227	9789	FALSE	-1.21487	17227	FALSE	-0.385485	14963
SNRNP40	FALSE	5.31869	55	FALSE	-0.721569	15622	FALSE	-1.03272	16184	FALSE	-2.22614	19115	FALSE	-3.27471	18875
EGLN1	FALSE	5.2722	56	FALSE	1.04042	2058	FALSE	2.58685	153	FALSE	4.32206	103	FALSE	0.237215	9603
COG7	FALSE	5.26376	57	FALSE	0.596173	4487	FALSE	-0.2049	11149	FALSE	0.188001	7462	FALSE	-2.00031	18180
LUC7L2	FALSE	5.26328	58	FALSE	-0.380179	12964				FALSE	-1.51445	18157	FALSE	-0.403267	15056
JTB	FALSE	5.24252	59	FALSE	-0.649568	15078	FALSE	-0.569231	13636	FALSE	-0.197408	10525	FALSE	-2.19948	18317
TOM1	FALSE	5.24188	60	FALSE	-0.00849914	9485	FALSE	0.287136	7163	FALSE	-0.200579	10552	FALSE	0.795574	3449
XPO5	FALSE	5.21622	61	FALSE	-0.884953	16661	FALSE	-1.99682	18619	FALSE	-2.92816	19322	FALSE	-0.932383	16913
JAGN1	FALSE	5.21063	62	FALSE	-1.01147	17290	FALSE	-1.33524	17376	FALSE	-0.0186004	9074	FALSE	0.352308	8265
CDIPT	FALSE	5.16486	63	FALSE	0.100513	8550	FALSE	0.110358	8704	FALSE	-0.933408	15955	FALSE	-1.04927	17141
MED23	FALSE	5.15497	64	FALSE	-0.0526879	9926	FALSE	-0.746544	14723	FALSE	-0.662548	14270	FALSE	-1.50668	17765
PDS5B	FALSE	5.14677	65	FALSE	0.260895	7139	FALSE	-0.208449	11173	FALSE	1.45819	1462	FALSE	0.269422	9202
CTSL	FALSE	5.1169	66	FALSE	0.5017	5154	FALSE	-0.211222	11199	FALSE	13.0062	12	FALSE	0.472888	6810
PPP2R2A	FALSE	5.10907	67	FALSE	-0.0488562	9903	FALSE	0.267359	7335	FALSE	-2.33139	19179	FALSE	-0.05942	12660
TRMT61A	FALSE	5.08595	68	FALSE	-0.702133	15481	FALSE	0.258828	7412	FALSE	0.128285	7929	FALSE	0.994417	1984
TRIM28	FALSE	5.03947	69	FALSE	0.615071	4378	FALSE	0.830968	3152	FALSE	0.586332	4725	FALSE	0.319286	8672
SAR1A	FALSE	5.01483	70	FALSE	-0.262003	11835	FALSE	-1.05029	16272	FALSE	0.807162	3584	FALSE	0.281944	9048
TMED10	FALSE	5.00359	71	FALSE	0.302793	6779	FALSE	-0.603587	13853	FALSE	-2.30778	19168	FALSE	-4.23079	19151
SLC30A1	FALSE	4.97246	72	FALSE	-0.222384	11488	FALSE	1.53525	966	FALSE	-0.389367	12174	FALSE	0.200402	10036
DGCR8	FALSE	4.95901	73	FALSE	-1.1008	17674	FALSE	-0.374533	12328	FALSE	-0.783914	15064	FALSE	-1.84754	18047
YRDC	FALSE	4.95751	74	FALSE	-0.0863902	10202	FALSE	0.74943	3583	FALSE	-1.26778	17429	FALSE	-2.07359	18235
EXOC4	FALSE	4.91767	75	FALSE	-0.41552	13273	FALSE	0.248223	7509	FALSE	-0.465433	12749	FALSE	-0.809509	16626
WDR73	FALSE	4.82486	76	FALSE	-0.942151	16967	FALSE	-1.24989	17058	FALSE	-1.6252	18381	FALSE	0.263849	9270
SRSF5	FALSE	4.81555	77	FALSE	-0.0315037	9737	FALSE	0.13344	8487	FALSE	0.0784518	8291	FALSE	1.21237	955
TOE1	FALSE	4.78469	78	FALSE	-0.0364595	9789	FALSE	-0.764046	14832	FALSE	-0.413217	12357	FALSE	-0.344075	14702
GIGYF2	FALSE	4.77977	79	FALSE	0.490211	5239	FALSE	-0.160773	10829	FALSE	0.466989	5477	FALSE	-0.970571	17005
SAFB	FALSE	4.70237	80	FALSE	-0.496905	13935	FALSE	-1.02059	16117	FALSE	0.0778741	8294	FALSE	-0.691247	16288
MED10	FALSE	4.66044	81	FALSE	-1.71957	19077	FALSE	0.0802132	8940	FALSE	-1.53016	18184	FALSE	-1.20696	17402
MED16	FALSE	4.65225	82	FALSE	-0.429545	13392	FALSE	-0.962514	15873	FALSE	-2.20473	19104	FALSE	-1.3927	17643
LCMT1	FALSE	4.62352	83	FALSE	-0.647685	15067	FALSE	0.362234	6504	FALSE	-1.56703	18248	FALSE	-0.00711005	12141
ZFX	FALSE	4.44383	84	FALSE	1.43705	874	FALSE	0.538697	5040	FALSE	-1.26247	17411	FALSE	0.463696	6923
TTC4	FALSE	4.4202	85	FALSE	-0.340038	12605	FALSE	0.853153	3033	FALSE	-1.47037	18041	FALSE	0.123587	10853
CHTF8	FALSE	4.41771	86	FALSE	-0.810757	16227	FALSE	0.441608	5831	FALSE	-2.26057	19136	FALSE	-0.318751	14578
EIF4E2	FALSE	4.39235	87	FALSE	1.54264	679	FALSE	0.229903	7658	FALSE	-0.0911665	9649	FALSE	-0.752644	16475
BTAF1	FALSE	4.36029	88	FALSE	-0.289236	12094	FALSE	-0.0206159	9763	FALSE	-1.18909	17111	FALSE	-0.143211	13339
CMPK1	FALSE	4.3551	89	FALSE	0.414814	5863	FALSE	1.36041	1295	FALSE	-0.444125	12601	FALSE	-2.1534	18283
HNF4A	FALSE	4.35484	90	FALSE	-1.2139	18083	FALSE	0.98785	2416	FALSE	1.08395	2500	FALSE	0.714574	4195
BRE	FALSE	4.29587	91	FALSE	0.667574	4028				FALSE	-0.121227	9882	FALSE	1.52807	275
EWSR1	FALSE	4.28287	92	FALSE	-0.401804	13150	FALSE	-0.517082	13312	FALSE	-1.69099	18523	FALSE	-1.00998	17072
PCYT2	FALSE	4.23103	93	FALSE	-2.23242	19299				FALSE	-2.31221	19171	FALSE	-0.877762	16785
RAB10	FALSE	4.20988	94	FALSE	-0.729881	15685	FALSE	-1.1148	16538	FALSE	-2.23876	19125	FALSE	-0.877284	16784
PDS5A	FALSE	4.20448	95	FALSE	0.786033	3329	FALSE	0.292502	7107	FALSE	0.897178	3199	FALSE	-1.03352	17114
TRMT5	FALSE	4.19282	96	FALSE	-2.02168	19250	FALSE	-2.04015	18653	FALSE	0.105818	8111	FALSE	-2.98677	18765
MON2	FALSE	4.18737	97	FALSE	-0.251607	11749	FALSE	0.526399	5149	FALSE	0.567621	4834	FALSE	-3.61153	18999
CSK	FALSE	4.18497	98	FALSE	0.663635	4057	FALSE	-0.14698	10717	FALSE	-1.18157	17087	FALSE	-0.0752217	12771
SLC39A9	FALSE	4.17318	99	FALSE	-0.360137	12785	FALSE	-0.372417	12313	FALSE	3.96857	146	FALSE	-1.28484	17507
PPP2CA	FALSE	4.17101	100	FALSE	0.415052	5860	FALSE	-0.528338	13383	FALSE	-1.17633	17066	FALSE	-0.473126	15420
GLCE	FALSE	4.15084	101	FALSE	0.862422	2920	FALSE	-0.0544311	10026	FALSE	0.117861	8011	FALSE	-0.357576	14780
ALG6	FALSE	4.1109	102	FALSE	0.352963	6357	FALSE	0.0934142	8822	FALSE	3.68605	181	FALSE	-1.26211	17472
CENPO	FALSE	4.10223	103	FALSE	-0.455798	13610	FALSE	-1.35822	17439	FALSE	-2.48542	19232	FALSE	-1.92203	18115
MVK	FALSE	4.03069	104	FALSE	-0.650978	15092	FALSE	0.209201	7850	FALSE	-0.328621	11632	FALSE	-2.71304	18631
CFAP20	FALSE	4.00893	105	FALSE	0.0127071	9315	FALSE	0.303067	7009	FALSE	1.12691	2355	FALSE	-0.938679	16927
BMPR1A	FALSE	4.00645	106	FALSE	1.14284	1675	FALSE	-0.854878	15327	FALSE	0.109161	8084	FALSE	-0.947337	16947
WDR81	FALSE	4.00559	107	FALSE	0.639914	4222	FALSE	0.649566	4250	FALSE	9.61093	23	FALSE	-0.0336485	12393
RASL10A	FALSE	3.99171	108	FALSE	-1.08333	17602	FALSE	0.0271174	9368	FALSE	0.136057	7875	FALSE	0.129194	10792
DHPS	FALSE	3.97466	109	FALSE	-0.316318	12365	FALSE	0.277479	7247	FALSE	-1.16111	17004	FALSE	0.0781047	11343
CLEC16A	FALSE	3.97344	110	FALSE	-0.913325	16803	FALSE	-1.52544	17894	FALSE	6.13248	46	FALSE	0.247683	9460
WDR18	FALSE	3.95407	111	FALSE	-1.06996	17553	FALSE	-1.02636	16154	FALSE	-2.5082	19242	FALSE	-2.65385	18601
CRKL	FALSE	3.95061	112	FALSE	-0.933937	16921	FALSE	-0.477612	13047	FALSE	-0.733072	14756	FALSE	-3.72702	19033
ASUN	FALSE	3.94956	113	FALSE	0.429852	5735				FALSE	-0.723134	14682	FALSE	-1.41993	17685
POLE3	FALSE	3.93848	114	FALSE	0.609421	4410	FALSE	1.09077	2040	FALSE	-0.205958	10621	FALSE	-2.6409	18595
GTF3C4	FALSE	3.93786	115	FALSE	-0.759461	15865	FALSE	-0.683095	14340	FALSE	-2.3809	19192	FALSE	-1.65691	17903
TAF1B	FALSE	3.88058	116	FALSE	0.794775	3286	FALSE	-0.501957	13224	FALSE	-1.08444	16702	FALSE	-2.87351	18709
ACTR5	FALSE	3.86684	117	FALSE	0.200413	7663	FALSE	-0.423681	12668	FALSE	-1.03708	16483	FALSE	-0.602585	15972
CCT8L2	FALSE	3.86021	118	FALSE	0.723358	3688	FALSE	0.918491	2719	FALSE	-0.809035	15207	FALSE	0.845393	3031
PIGC	FALSE	3.85203	119	FALSE	0.258125	7163	FALSE	0.0968914	8798	FALSE	-1.28436	17476	FALSE	-0.216957	13888
SUPT7L	FALSE	3.84322	120	FALSE	-0.776608	15985	FALSE	-1.35906	17441	FALSE	0.159047	7686	FALSE	-0.294125	14420
DPH3	FALSE	3.84211	121	FALSE	-1.80992	19141	FALSE	-1.31076	17273	FALSE	-2.2752	19148	FALSE	-2.5533	18548
DPH6	FALSE	3.83572	122	FALSE	-0.110599	10421	FALSE	-0.44896	12845	FALSE	-1.96502	18920	FALSE	1.63562	187
PMVK	FALSE	3.81781	123	FALSE	-0.589612	14660	FALSE	0.0783339	8959	FALSE	-0.995628	16275	FALSE	-1.10463	17250
GTF3C5	FALSE	3.80532	124	FALSE	-0.750302	15809	FALSE	-0.966137	15888	FALSE	-2.22772	19118	FALSE	-1.21758	17415
KCNJ4	FALSE	3.79227	125	FALSE	0.522692	5008	FALSE	1.06733	2112	FALSE	0.688723	4198	FALSE	1.5575	246
KLF16	FALSE	3.79068	126	FALSE	1.71938	434	FALSE	1.82082	567	FALSE	1.4908	1387	FALSE	-0.971631	17007
ACE2	FALSE	3.74129	127	FALSE	2.83158	19	FALSE	12.2463	1	FALSE	21.9247	1	FALSE	6.68646	2
CARD10	FALSE	3.73065	128	FALSE	0.640524	4214	FALSE	-0.383022	12381	FALSE	3.50608	218	FALSE	0.557229	5870
USO1	FALSE	3.72051	129	FALSE	0.334636	6504	FALSE	0.752208	3565	FALSE	-1.39023	17811	FALSE	-4.77422	19235
CDX2	FALSE	3.71991	130	FALSE	-0.290235	12101	FALSE	-1.19272	16853	FALSE	4.23507	109	FALSE	0.438551	7204
TAB1	FALSE	3.70411	131	FALSE	-0.188493	11167	FALSE	0.502515	5341	FALSE	0.338678	6321	FALSE	0.888127	2733
GTF3C6	FALSE	3.6793	132	FALSE	-0.391157	13058	FALSE	-1.01119	16081	FALSE	-1.50476	18137	FALSE	-0.453284	15330
CCZ1B	FALSE	3.64317	133	FALSE	1.56957	634				FALSE	10.7817	17	FALSE	-1.35718	17599
HTRA2	FALSE	3.63611	134	FALSE	0.261647	7131	FALSE	0.661092	4152	FALSE	-0.281518	11229	FALSE	-0.45851	15354
SLC25A1	FALSE	3.62085	135	FALSE	-0.411056	13227	FALSE	1.00488	2340	FALSE	1.67692	1083	FALSE	0.303934	8817
SLC33A1	FALSE	3.6011	136	FALSE	0.785826	3331	FALSE	-0.382042	12375	FALSE	-1.85199	18794	FALSE	-2.81024	18678
GPAA1	FALSE	3.59942	137	FALSE	-1.19628	18027	FALSE	0.726644	3717	FALSE	-2.38208	19194	FALSE	-0.925073	16894
KLHL22	FALSE	3.585	138	FALSE	0.462453	5455	FALSE	-0.0860932	10274	FALSE	0.209497	7300	FALSE	0.64059	4968
TRMT6	FALSE	3.58118	139	FALSE	-1.02226	17351	FALSE	-0.595265	13795	FALSE	-0.846817	15451	FALSE	-0.234522	14018
SMARCB1	FALSE	3.56701	140	FALSE	-0.180838	11085	FALSE	-0.601473	13840	FALSE	9.06454	24	FALSE	0.0960105	11157
PGGT1B	FALSE	3.56318	141	FALSE	1.41755	911	FALSE	0.324971	6823	FALSE	-0.337079	11706	FALSE	-1.52426	17789
MVD	FALSE	3.53527	142	FALSE	-1.00747	17272	FALSE	-1.54457	17936	FALSE	-1.45572	18005	FALSE	-1.4005	17660
PTAR1	FALSE	3.52451	143	FALSE	0.3949	6011	FALSE	2.43968	195	FALSE	-1.02222	16399	FALSE	-5.18383	19275
TFRC	FALSE	3.52017	144	FALSE	1.25734	1283	FALSE	-0.138563	10660	FALSE	-2.56375	19259	FALSE	-2.33523	18421
UGP2	FALSE	3.51299	145	FALSE	0.472089	5377	FALSE	0.786316	3384	FALSE	-0.198505	10533	FALSE	-0.477951	15446
FAM204A	FALSE	3.48809	146	FALSE	1.4408	868	FALSE	-1.11875	16558	FALSE	1.9555	786	FALSE	0.30351	8820
MED21	FALSE	3.47647	147	FALSE	-0.95077	17007	FALSE	0.310453	6940	FALSE	-0.153455	10151	FALSE	-2.54067	18539
APC	FALSE	3.47615	148	FALSE	1.54707	671	FALSE	-0.930257	15697	FALSE	-0.505187	13103	FALSE	0.36699	8084
TAF5L	FALSE	3.47245	149	FALSE	-0.805524	16186	FALSE	-0.458138	12910	FALSE	-0.0480457	9298	FALSE	-1.86409	18061
GAB4	FALSE	3.47127	150	FALSE	-1.08607	17611	FALSE	-1.18801	16828	FALSE	0.00838962	8862	FALSE	0.0714248	11399
MTCH2	FALSE	3.46772	151	FALSE	-0.884817	16658	FALSE	-0.970823	15908	FALSE	-0.864725	15569	FALSE	-0.521223	15635
ASCC3	FALSE	3.46555	152	FALSE	-0.285493	12054	FALSE	-0.405015	12528	FALSE	10.7389	18	FALSE	-2.83318	18687
RAB2A	FALSE	3.45913	153	FALSE	0.116621	8392	FALSE	-0.659479	14192	FALSE	5.88221	51	FALSE	-0.113173	13096
PARP1	FALSE	3.454	154	FALSE	-1.05037	17473	FALSE	-0.94495	15764	FALSE	-0.630161	14031	FALSE	0.284436	9019
CREBBP	FALSE	3.44893	155	FALSE	0.346255	6410	FALSE	1.68513	727	FALSE	1.58339	1227	FALSE	2.03396	53
TSSC1	FALSE	3.44096	156	FALSE	1.28786	1213				FALSE	3.37075	244	FALSE	-0.360824	14805
GTF2A2	FALSE	3.41871	157	FALSE	-0.0145554	9546	FALSE	0.0289469	9355	FALSE	-1.70902	18550	FALSE	-3.0268	18788
RNH1	FALSE	3.40882	158	FALSE	-0.458867	13638	FALSE	0.461706	5682	FALSE	0.312378	6536	FALSE	0.304036	8813
LIMK2	FALSE	3.40065	159	FALSE	-0.514906	14061	FALSE	1.06651	2115	FALSE	-0.872452	15611	FALSE	1.66325	167
UHRF1	FALSE	3.38047	160	FALSE	0.647963	4164	FALSE	-0.485775	13100	FALSE	-2.3355	19180	FALSE	-0.41921	15139
SSB	FALSE	3.3713	161	FALSE	-0.957208	17037	FALSE	-0.530273	13395	FALSE	-3.52489	19351	FALSE	-0.175129	13584
CLTCL1	FALSE	3.36532	162	FALSE	0.373964	6177	FALSE	1.48116	1063	FALSE	-0.631082	14039	FALSE	0.373086	8028
CNOT10	FALSE	3.36064	163	FALSE	-0.674381	15254	FALSE	0.243362	7544	FALSE	-1.29136	17502	FALSE	-2.72682	18637
THAP7	FALSE	3.35952	164	FALSE	-0.297335	12167	FALSE	-0.315308	11920	FALSE	-0.248419	10975	FALSE	-0.367456	14849
TMEM206	FALSE	3.35821	165	FALSE	0.664083	4054				FALSE	-1.24864	17354	FALSE	-0.137512	13298
GSC2	FALSE	3.35762	166	FALSE	-1.63322	18981	FALSE	-0.673994	14279	FALSE	0.686621	4208	FALSE	0.803015	3398
KDM8	FALSE	3.32717	167	FALSE	-0.224094	11511	FALSE	-0.213638	11215	FALSE	-1.53557	18197	FALSE	-1.2541	17463
MEI1	FALSE	3.32618	168				FALSE	-0.687312	14361	FALSE	-0.691596	14475	FALSE	0.979925	2083
LDLR	FALSE	3.32532	169	FALSE	-1.22969	18134	FALSE	-0.673979	14278	FALSE	-1.60724	18343	FALSE	0.732919	4026
DTYMK	FALSE	3.29702	170	FALSE	-1.41305	18633	FALSE	-1.33431	17372	FALSE	-0.0099636	9001	FALSE	-4.05671	19116
CIAO1	FALSE	3.29541	171	FALSE	-2.11126	19270	FALSE	-0.745879	14720	FALSE	-2.44266	19217	FALSE	-2.526	18528
CCDC132	FALSE	3.2945	172	FALSE	-0.0189459	9587				FALSE	-2.67452	19282	FALSE	1.64171	185
UNC50	FALSE	3.27929	173	FALSE	-0.291421	12114	FALSE	-0.673085	14273	FALSE	0.479601	5394	FALSE	-2.58357	18566
C7orf26	FALSE	3.27556	174	FALSE	0.444968	5605	FALSE	-1.3265	17342	FALSE	-2.5826	19265	FALSE	-2.83316	18686
EIF4A1	FALSE	3.2721	175	FALSE	0.791666	3299	FALSE	0.211491	7828	FALSE	0.367423	6132	FALSE	-0.826848	16669
COG5	FALSE	3.27178	176	FALSE	0.7978	3265	FALSE	0.661191	4148	FALSE	1.29288	1854	FALSE	-1.7312	17974
LOC101929372	FALSE	3.25597	177	FALSE	-0.277329	11989	FALSE	0.0768501	8970	FALSE	-0.883699	15667	FALSE	0.346686	8325
DEGS1	FALSE	3.24018	178	FALSE	-0.516822	14076	FALSE	0.440538	5839	FALSE	-0.660271	14255	FALSE	0.0827272	11290
NEK1	FALSE	3.22709	179	FALSE	-1.27316	18279	FALSE	-2.02133	18638	FALSE	-0.823506	15296	FALSE	-0.141281	13322
HORMAD2	FALSE	3.22478	180	FALSE	0.864254	2907	FALSE	1.34686	1329	FALSE	1.48633	1396	FALSE	0.491381	6598
QRICH1	FALSE	3.22179	181	FALSE	1.20693	1442	FALSE	0.371374	6415	FALSE	-0.601451	13813	FALSE	-0.511974	15589
ATP2C1	FALSE	3.21469	182	FALSE	1.19526	1484	FALSE	-0.829501	15182	FALSE	0.279197	6769	FALSE	-0.478587	15449
FZR1	FALSE	3.21	183	FALSE	0.275166	7017	FALSE	-1.4256	17645	FALSE	4.94344	77	FALSE	0.480455	6731
C21orf2	FALSE	3.20309	184	FALSE	-0.90832	16778				FALSE	0.706289	4098	FALSE	-0.216101	13878
KIAA1671	FALSE	3.19623	185	FALSE	0.326818	6563	FALSE	-0.0254908	9805	FALSE	0.0159008	8787	FALSE	0.139279	10696
FAM20B	FALSE	3.19576	186	FALSE	1.85707	320	FALSE	0.640137	4316	FALSE	0.319503	6477	FALSE	0.370755	8046
SMEK1	FALSE	3.19426	187	FALSE	1.20319	1455				FALSE	1.87011	870	FALSE	1.18804	1027
ZBTB7B	FALSE	3.19034	188	FALSE	-0.878638	16619	FALSE	-1.13692	16651	FALSE	-1.66661	18461	FALSE	1.7144	138
SUN2	FALSE	3.18565	189	FALSE	1.18072	1544	FALSE	1.08	2075	FALSE	-1.14648	16949	FALSE	-0.373272	14883
CTDSPL2	FALSE	3.18363	190	FALSE	0.399042	5982	FALSE	-0.27989	11698	FALSE	-1.93883	18896	FALSE	0.0794977	11331
SYN3	FALSE	3.18313	191	FALSE	1.27577	1236	FALSE	0.11833	8620	FALSE	0.509551	5200	FALSE	0.452951	7035
CHEK2	FALSE	3.1827	192	FALSE	-0.288638	12087	FALSE	-0.237003	11389	FALSE	0.315645	6505	FALSE	0.946494	2313
NEFH	FALSE	3.18114	193	FALSE	-0.394928	13088	FALSE	-1.00403	16049	FALSE	0.188653	7458	FALSE	0.846645	3017
ARF1	FALSE	3.1784	194	FALSE	2.09703	168	FALSE	0.0655459	9073	FALSE	0.998401	2810	FALSE	-3.50017	18957
RFPL3	FALSE	3.16931	195	FALSE	-0.253829	11767	FALSE	0.746298	3602	FALSE	-0.291461	11311	FALSE	0.999129	1951
MED28	FALSE	3.16052	196	FALSE	0.965217	2384	FALSE	0.980915	2448	FALSE	-0.835859	15378	FALSE	-1.34168	17583
IL17RA	FALSE	3.15991	197	FALSE	-0.788789	16069	FALSE	0.326742	6807	FALSE	-0.132623	9974	FALSE	1.48424	331
PATZ1	FALSE	3.14098	198	FALSE	-0.861554	16519	FALSE	-0.399047	12483	FALSE	-0.149746	10121	FALSE	0.820479	3242
FDXR	FALSE	3.13652	199	FALSE	-1.26875	18267	FALSE	-0.586735	13745	FALSE	-1.661	18452	FALSE	-1.03528	17118
MED13	FALSE	3.13272	200	FALSE	1.03581	2081	FALSE	0.501182	5353	FALSE	-0.112566	9834	FALSE	0.755736	3800
NPC1	FALSE	3.12651	201	FALSE	2.5964	34	FALSE	0.947596	2582	FALSE	11.3443	15	FALSE	0.371158	8042
VPS26A	FALSE	3.11841	202	FALSE	0.799705	3249	FALSE	-0.797885	15015	FALSE	5.96987	49	FALSE	-1.88952	18085
GNG5	FALSE	3.11709	203	FALSE	-0.0109352	9511	FALSE	-0.0733877	10169	FALSE	-0.666799	14300	FALSE	-0.0367786	12434
PPP2R1A	FALSE	3.10716	204	FALSE	0.269946	7051	FALSE	0.468061	5628	FALSE	-1.47539	18057	FALSE	-4.44897	19188
ZBTB8OS	FALSE	3.10207	205	FALSE	-0.178389	11065	FALSE	-0.0372515	9888	FALSE	-0.242723	10925	FALSE	-0.12414	13187
KLF5	FALSE	3.09847	206	FALSE	-0.656623	15128	FALSE	0.568785	4827	FALSE	-1.38986	17809	FALSE	2.70233	14
DOLPP1	FALSE	3.0896	207	FALSE	0.461912	5461	FALSE	-0.173827	10917	FALSE	0.132508	7895	FALSE	0.0845332	11270
TSSK2	FALSE	3.07337	208	FALSE	-0.18926	11172	FALSE	0.683081	3998	FALSE	0.0693799	8371	FALSE	0.241703	9545
VPS11	FALSE	3.06915	209	FALSE	-1.0632	17529	FALSE	-1.37575	17494	FALSE	3.17032	270	FALSE	-2.61516	18580
DPH5	FALSE	3.0661	210	FALSE	-0.502491	13976	FALSE	0.352213	6598	FALSE	-1.42811	17913	FALSE	1.67164	162
PLA2G6	FALSE	3.05631	211	FALSE	-0.712995	15565	FALSE	0.682078	4009	FALSE	0.310565	6552	FALSE	-0.0358277	12418
CECR6	FALSE	3.05621	212	FALSE	0.741634	3570				FALSE	-0.104478	9762	FALSE	-0.121537	13169
USP18	FALSE	3.04751	213	FALSE	-1.03078	17391	FALSE	-0.279583	11695	FALSE	-1.15727	16987	FALSE	-0.0254456	12313
KIAA1109	FALSE	3.03018	214	FALSE	-1.13609	17809	FALSE	-0.81809	15129	FALSE	0.636458	4450	FALSE	1.20062	987
ODF3B	FALSE	3.02998	215	FALSE	0.376785	6161	FALSE	0.485289	5476	FALSE	-0.561436	13538	FALSE	1.20451	977
FTO	FALSE	3.02558	216	FALSE	0.674443	3985	FALSE	0.866349	2974	FALSE	0.293622	6662	FALSE	0.924178	2464
CABIN1	FALSE	3.02304	217	FALSE	0.295465	6859	FALSE	0.653276	4221	FALSE	2.08453	687	FALSE	-1.5187	17785
C1orf43	FALSE	3.01667	218	FALSE	0.136615	8225	FALSE	0.112012	8683	FALSE	0.419636	5767	FALSE	-0.419372	15142
RANBP1	FALSE	3.01262	219	FALSE	-0.773866	15969	FALSE	-0.531338	13410	FALSE	0.117583	8013	FALSE	-0.226807	13948
OSM	FALSE	3.00932	220	FALSE	-0.629173	14942	FALSE	2.14909	330	FALSE	0.104079	8123	FALSE	0.173522	10363
MAT2A	FALSE	3.00868	221	FALSE	-1.71248	19069	FALSE	-1.12592	16595	FALSE	-1.89113	18839	FALSE	-3.40728	18915
BCL2L13	FALSE	3.00396	222	FALSE	-0.272573	11946	FALSE	-0.0474329	9969	FALSE	-0.110642	9818	FALSE	0.423321	7399
PCBP2	FALSE	3.00046	223	FALSE	-0.268789	11904	FALSE	-1.22893	16975	FALSE	-2.11669	19043	FALSE	-2.57616	18560
STIP1	FALSE	2.99369	224	FALSE	-0.355159	12741	FALSE	-0.405398	12530	FALSE	0.606717	4608	FALSE	-1.95261	18138
CCAR1	FALSE	2.99267	225	FALSE	-1.6798	19030	FALSE	-1.84251	18465	FALSE	-0.460808	12723	FALSE	-1.2302	17431
ACSL4	FALSE	2.98919	226	FALSE	1.65253	507	FALSE	-0.27453	11658	FALSE	-2.95243	19326	FALSE	-0.375602	14897
POLE4	FALSE	2.98801	227	FALSE	-2.02518	19253	FALSE	-1.46508	17762	FALSE	-1.60777	18345	FALSE	-1.35312	17594
TMEM211	FALSE	2.98788	228	FALSE	1.03344	2093	FALSE	0.401276	6156	FALSE	-0.177789	10353	FALSE	1.09598	1390
APOL2	FALSE	2.98604	229	FALSE	1.25711	1289	FALSE	0.702576	3859	FALSE	0.741962	3918	FALSE	0.248788	9442
RPE	FALSE	2.98411	230	FALSE	0.50755	5106	FALSE	0.0894225	8857	FALSE	-1.19874	17157	FALSE	-0.987052	17040
UBA2	FALSE	2.98113	231	FALSE	-1.50533	18802	FALSE	-1.03662	16206	FALSE	-0.772679	14986	FALSE	-1.96226	18146
BRK1	FALSE	2.97937	232	FALSE	0.83522	3069	FALSE	1.05052	2177	FALSE	2.11623	671	FALSE	-1.36949	17616
EIF5A	FALSE	2.97655	233	FALSE	1.46356	823				FALSE	1.57204	1244	FALSE	-0.947911	16948
RNF126	FALSE	2.97623	234	FALSE	-0.572177	14511	FALSE	1.90549	488	FALSE	-0.076232	9530	FALSE	-0.272651	14276
RMI1	FALSE	2.9586	235	FALSE	-0.649609	15080	FALSE	-0.428588	12709	FALSE	-2.18311	19095	FALSE	-0.47642	15438
ZNF592	FALSE	2.95418	236	FALSE	2.10786	163	FALSE	-0.160638	10826	FALSE	-0.232725	10857	FALSE	0.533202	6129
PRODH	FALSE	2.94794	237	FALSE	0.186747	7790	FALSE	-0.482385	13076	FALSE	3.5075	217	FALSE	0.691207	4441
UCHL5	FALSE	2.943	238	FALSE	0.366279	6242	FALSE	0.429283	5923	FALSE	2.84694	349	FALSE	1.57217	236
GAS2L1	FALSE	2.93496	239	FALSE	-0.708152	15519	FALSE	0.306034	6977	FALSE	-0.349681	11828	FALSE	1.05471	1606
ELF3	FALSE	2.927	240	FALSE	1.30104	1176	FALSE	0.670449	4091	FALSE	-0.133239	9978	FALSE	2.27445	34
GUCD1	FALSE	2.92662	241	FALSE	-0.683938	15335	FALSE	-1.27289	17148	FALSE	-0.628306	14009	FALSE	0.898103	2649
CYB5R3	FALSE	2.92251	242	FALSE	0.745306	3552	FALSE	-0.252275	11500	FALSE	-0.429245	12482	FALSE	0.488519	6629
SLC25A18	FALSE	2.91527	243	FALSE	-0.484613	13839	FALSE	1.67518	750	FALSE	-0.511011	13144	FALSE	0.629745	5067
CLDN5	FALSE	2.91452	244	FALSE	1.17001	1589	FALSE	0.565394	4849	FALSE	-0.0364496	9213	FALSE	-0.200772	13758
CECR5	FALSE	2.91364	245	FALSE	-0.866638	16553				FALSE	-0.548794	13430	FALSE	0.622425	5140
DGCR2	FALSE	2.89712	246	FALSE	-0.172358	11010	FALSE	1.02892	2253	FALSE	0.426969	5715	FALSE	-0.249281	14120
SRRD	FALSE	2.88952	247	FALSE	-0.823177	16307	FALSE	-1.00893	16068	FALSE	-0.473067	12826	FALSE	-1.45284	17729
MSMO1	FALSE	2.8874	248	FALSE	-0.365446	12831	FALSE	0.436642	5867	FALSE	0.151074	7759	FALSE	-1.91001	18103
CRYBB3	FALSE	2.88669	249	FALSE	0.155177	8068	FALSE	-0.462485	12933	FALSE	0.405432	5871	FALSE	1.0182	1822
NRBP1	FALSE	2.87044	250	FALSE	-0.650484	15086	FALSE	-0.593896	13791	FALSE	-0.0794251	9557	FALSE	-0.502459	15541
ALG8	FALSE	2.86476	251	FALSE	0.614307	4387	FALSE	0.256937	7425	FALSE	1.24787	1965	FALSE	0.482492	6704
PIGQ	FALSE	2.86265	252	FALSE	0.529598	4957	FALSE	0.72938	3704	FALSE	-0.952854	16058	FALSE	0.441172	7173
C9orf114	FALSE	2.85995	253	FALSE	0.765404	3446				FALSE	-1.58748	18300	FALSE	-3.15184	18834
GTPBP1	FALSE	2.85672	254	FALSE	-0.249858	11735	FALSE	-0.385906	12402	FALSE	-0.653689	14194	FALSE	-0.908738	16859
SEC24C	FALSE	2.8558	255	FALSE	0.896982	2741	FALSE	0.370191	6424	FALSE	-1.32471	17628	FALSE	-0.852313	16728
VHL	FALSE	2.85543	256	FALSE	0.703928	3810	FALSE	0.460434	5696	FALSE	5.91614	50	FALSE	-0.000720783	12083
ARMC5	FALSE	2.84428	257	FALSE	-0.182255	11105	FALSE	0.984869	2426	FALSE	1.04023	2656	FALSE	0.693084	4424
RFPL1	FALSE	2.83995	258	FALSE	-0.0217522	9621	FALSE	0.723186	3737	FALSE	-0.266166	11099	FALSE	0.67252	4637
APOL1	FALSE	2.83332	259	FALSE	-0.0665671	10052	FALSE	-0.0722235	10157	FALSE	-1.38979	17807	FALSE	0.563105	5797
MIF	FALSE	2.8214	260	FALSE	-1.28544	18314	FALSE	-0.252354	11501	FALSE	-0.145843	10089	FALSE	0.596977	5391
AASDHPPT	FALSE	2.81995	261	FALSE	-0.173451	11019	FALSE	-0.846967	15275	FALSE	-0.261263	11063	FALSE	-0.243615	14074
COMT	FALSE	2.8146	262	FALSE	-0.967641	17088	FALSE	0.519746	5200	FALSE	1.10616	2433	FALSE	0.466058	6904
MICAL3	FALSE	2.81105	263	FALSE	1.06289	1961	FALSE	0.267072	7338	FALSE	5.48353	58	FALSE	0.165116	10448
ZBTB7A	FALSE	2.81012	264	FALSE	0.496826	5188	FALSE	0.257245	7420	FALSE	2.24053	598	FALSE	1.24495	841
P2RX6	FALSE	2.80653	265	FALSE	-0.330669	12515	FALSE	-0.893405	15517	FALSE	0.477447	5409	FALSE	0.856698	2941
GAL3ST1	FALSE	2.79861	266	FALSE	0.0220969	9210	FALSE	2.03891	394	FALSE	0.722837	4014	FALSE	0.869877	2854
LRRC74B	FALSE	2.79429	267	FALSE	0.804361	3224	FALSE	0.166136	8227	FALSE	1.39141	1598	FALSE	0.506645	6412
MTF1	FALSE	2.78946	268	FALSE	-0.967001	17086	FALSE	-0.486132	13107	FALSE	-0.79363	15117	FALSE	-0.385485	14962
DHX29	FALSE	2.78479	269	FALSE	1.2436	1336	FALSE	1.62398	834	FALSE	0.629593	4492	FALSE	1.33261	608
ZNF74	FALSE	2.7844	270	FALSE	0.130372	8273	FALSE	-0.512218	13280	FALSE	-1.18447	17096	FALSE	0.914849	2544
TRAPPC13	FALSE	2.77423	271	FALSE	1.16557	1603	FALSE	0.378224	6351	FALSE	0.529666	5067	FALSE	-1.44551	17715
APOL5	FALSE	2.7722	272	FALSE	1.2574	1282	FALSE	-0.177368	10944	FALSE	-0.425333	12448	FALSE	0.148406	10611
PPP1R8	FALSE	2.76323	273	FALSE	-1.11014	17704	FALSE	-0.785952	14950	FALSE	-2.31606	19173	FALSE	-3.24654	18863
SCAF8	FALSE	2.76105	274	FALSE	0.0512273	8946	FALSE	1.14767	1845	FALSE	3.11662	279	FALSE	-0.548511	15752
PRKDC	FALSE	2.75907	275	FALSE	0.565871	4696	FALSE	-1.61812	18077	FALSE	-0.68251	14412	FALSE	-0.622018	16037
VPS33B	FALSE	2.75583	276	FALSE	0.724333	3677	FALSE	2.24309	282	FALSE	0.617746	4548	FALSE	2.14918	41
PRAME	FALSE	2.75521	277	FALSE	0.952958	2454	FALSE	0.339392	6701	FALSE	-0.76965	14966	FALSE	0.651184	4865
SUSD2	FALSE	2.7529	278	FALSE	-0.494091	13919	FALSE	-0.152964	10763	FALSE	-0.534355	13324	FALSE	0.521161	6268
SYNGR1	FALSE	2.75236	279	FALSE	-0.994914	17218	FALSE	-0.799618	15022	FALSE	-0.399679	12242	FALSE	0.611367	5255
TADA2B	FALSE	2.75022	280	FALSE	0.258376	7160	FALSE	-0.00285852	9610	FALSE	-0.479943	12890	FALSE	-2.74163	18647
MED19	FALSE	2.7489	281	FALSE	0.0904336	8659	FALSE	0.748554	3591	FALSE	-0.0327834	9178	FALSE	-0.0362761	12426
WRAP53	FALSE	2.74374	282	FALSE	0.593568	4502	FALSE	0.956558	2541	FALSE	-0.344342	11770	FALSE	-0.969575	17001
OPCML	FALSE	2.74179	283	FALSE	-0.154921	10855	FALSE	0.270603	7302	FALSE	-0.57025	13603	FALSE	0.0143595	11925
PIWIL3	FALSE	2.74057	284	FALSE	1.817	344	FALSE	-0.016894	9729	FALSE	-1.69873	18533	FALSE	0.290064	8955
MOGS	FALSE	2.7387	285	FALSE	0.529525	4958	FALSE	0.478523	5526	FALSE	-0.227677	10817	FALSE	-0.403302	15057
TRABD	FALSE	2.72903	286	FALSE	-0.143279	10734	FALSE	0.303266	7005	FALSE	-0.591261	13739	FALSE	0.96934	2158
XRCC1	FALSE	2.72359	287	FALSE	-0.96926	17100	FALSE	-1.68884	18199	FALSE	-1.25552	17387	FALSE	-0.169076	13526
GANAB	FALSE	2.72238	288	FALSE	0.263341	7114	FALSE	0.30363	7000	FALSE	-1.09974	16750	FALSE	-1.14561	17307
TSC22D2	FALSE	2.71105	289	FALSE	-0.454573	13597	FALSE	-0.343764	12122	FALSE	-0.0669534	9455	FALSE	-0.708604	16347
TMEM191C	FALSE	2.71004	290	FALSE	0.622942	4326				FALSE	4.86009	83	FALSE	-1.01793	17083
SDF2L1	FALSE	2.70908	291	FALSE	1.6221	553	FALSE	1.17509	1765	FALSE	-0.09632	9692	FALSE	0.411518	7529
INO80C	FALSE	2.70511	292	FALSE	-0.593583	14689	FALSE	-0.581279	13705	FALSE	-0.77214	14981	FALSE	1.16508	1108
RAB35	FALSE	2.695	293	FALSE	0.837985	3052	FALSE	0.316965	6886	FALSE	-1.68174	18498	FALSE	-0.55049	15763
ACO2	FALSE	2.69207	294	FALSE	-0.538693	14244	FALSE	-0.113924	10488	FALSE	-0.336565	11703	FALSE	-3.49255	18950
SETDB1	FALSE	2.68959	295	FALSE	1.22107	1407	FALSE	-0.788819	14965	FALSE	-2.15953	19078	FALSE	1.97056	66
PIKFYVE	FALSE	2.68913	296	FALSE	0.495124	5201	FALSE	-0.298023	11815	FALSE	2.59993	432	FALSE	-2.62693	18586
TMPRSS6	FALSE	2.68673	297	FALSE	0.311763	6701	FALSE	-0.20756	11163	FALSE	0.0643009	8405	FALSE	0.135231	10742
HERC1	FALSE	2.68427	298	FALSE	0.447736	5584	FALSE	-1.37919	17509	FALSE	-0.740647	14802	FALSE	0.688863	4466
MFSD12	FALSE	2.67928	299	FALSE	-0.272726	11947	FALSE	0.558383	4904	FALSE	2.67498	402	FALSE	0.0231756	11853
RHOB	FALSE	2.67841	300	FALSE	0.102139	8530	FALSE	2.22264	289	FALSE	-0.00420372	8952	FALSE	-0.552862	15777
INPP5J	FALSE	2.67529	301	FALSE	-1.33363	18446	FALSE	-1.80728	18404	FALSE	-0.865464	15578	FALSE	0.925363	2458
DGCR6	FALSE	2.6705	302	FALSE	-0.926109	16867	FALSE	0.0745877	8983	FALSE	1.05076	2621	FALSE	0.364919	8112
YDJC	FALSE	2.66865	303	FALSE	-0.858791	16502	FALSE	-0.345975	12136	FALSE	0.109155	8085	FALSE	0.816885	3274
XKR3	FALSE	2.659	304	FALSE	1.83985	330	FALSE	0.500569	5361	FALSE	-0.865255	15575	FALSE	1.32812	628
CLASRP	FALSE	2.65834	305	FALSE	-0.632066	14961	FALSE	0.237228	7592	FALSE	0.270611	6834	FALSE	0.0799728	11327
SQLE	FALSE	2.65769	306	FALSE	-0.0744365	10115	FALSE	1.6151	852	FALSE	-0.058967	9392	FALSE	-2.67967	18614
ANKH	FALSE	2.65305	307	FALSE	-0.571046	14499	FALSE	0.466441	5645	FALSE	-0.34624	11795	FALSE	0.52518	6228
SEPHS1	FALSE	2.64987	308	FALSE	1.74458	407	FALSE	0.275337	7270	FALSE	-1.04182	16508	FALSE	0.221556	9778
CTCF	FALSE	2.64519	309	FALSE	-1.05158	17480	FALSE	0.71249	3803	FALSE	-1.08503	16705	FALSE	-1.11288	17262
VPREB1	FALSE	2.64404	310	FALSE	-0.457759	13627	FALSE	-1.25159	17067	FALSE	-0.165852	10251	FALSE	0.383562	7890
COASY	FALSE	2.64028	311	FALSE	-0.751405	15815	FALSE	-1.47528	17789	FALSE	-2.01042	18956	FALSE	-1.90776	18099
MICALL1	FALSE	2.63757	312	FALSE	0.11589	8400	FALSE	0.899873	2807	FALSE	-0.503189	13088	FALSE	-0.393564	15007
UFSP2	FALSE	2.63709	313	FALSE	-1.17078	17938	FALSE	-1.03102	16178	FALSE	0.493668	5296	FALSE	0.967324	2173
BRPF1	FALSE	2.63577	314	FALSE	0.0914752	8648	FALSE	-0.926952	15687	FALSE	-0.561201	13536	FALSE	0.388141	7814
PDCL	FALSE	2.6347	315	FALSE	-0.0933102	10270	FALSE	1.60696	860	FALSE	1.65111	1112	FALSE	0.760468	3748
TAGAP	FALSE	2.63144	316	FALSE	1.15606	1626	FALSE	0.533265	5082	FALSE	0.524326	5103	FALSE	0.0361756	11727
DNAJA1	FALSE	2.63095	317	FALSE	0.798408	3259	FALSE	-0.409445	12559	FALSE	-0.190702	10469	FALSE	-0.700913	16321
CCDC117	FALSE	2.62211	318	FALSE	-0.202073	11278	FALSE	0.356653	6547	FALSE	0.688796	4196	FALSE	0.946077	2319
HUWE1	FALSE	2.61849	319	FALSE	-0.0303297	9722	FALSE	-1.10397	16494	FALSE	-2.22432	19114	FALSE	0.668138	4687
TSC2	FALSE	2.61799	320	FALSE	0.915953	2634	FALSE	-0.552936	13543	FALSE	-2.19364	19100	FALSE	-1.51553	17777
ATP11A	FALSE	2.61745	321	FALSE	0.747929	3536	FALSE	0.583713	4721	FALSE	1.00154	2800	FALSE	0.769637	3646
KCTD17	FALSE	2.61348	322	FALSE	-1.02975	17385	FALSE	1.26048	1520	FALSE	0.203725	7346	FALSE	0.169905	10404
PIGP	FALSE	2.6109	323	FALSE	-0.873728	16594	FALSE	2.96293	77	FALSE	0.224941	7172	FALSE	-0.014266	12212
TFPT	FALSE	2.60974	324	FALSE	-0.216749	11425	FALSE	-0.741412	14692	FALSE	-0.420517	12411	FALSE	0.511545	6361
MPPED1	FALSE	2.60854	325	FALSE	0.364683	6261	FALSE	-0.982839	15967	FALSE	-0.162986	10219	FALSE	0.923458	2471
FNBP4	FALSE	2.60802	326	FALSE	-3.05654	19354	FALSE	-2.09299	18691	FALSE	-1.70704	18546	FALSE	-1.51713	17780
XKR5	FALSE	2.60642	327	FALSE	0.909126	2674	FALSE	0.591247	4664	FALSE	0.734062	3953	FALSE	0.0777677	11346
OR51A7	FALSE	2.60445	328	FALSE	0.201504	7648	FALSE	0.531646	5101	FALSE	0.565393	4844	FALSE	0.935781	2384
CHCHD10	FALSE	2.60117	329	FALSE	-1.40617	18622	FALSE	-1.83589	18459	FALSE	-0.634335	14063	FALSE	0.43392	7263
PPIH	FALSE	2.59676	330	FALSE	-0.690073	15394	FALSE	0.279991	7222	FALSE	-0.656821	14224	FALSE	0.4988	6512
IMPA2	FALSE	2.59384	331	FALSE	-1.2931	18333	FALSE	-0.10158	10392	FALSE	-0.157414	10179	FALSE	-0.281201	14333
SAMD4B	FALSE	2.59336	332	FALSE	-0.499412	13951	FALSE	-1.04154	16231	FALSE	-1.38209	17784	FALSE	-0.614814	16012
SEC14L1	FALSE	2.59328	333	FALSE	0.0433997	9011	FALSE	0.442084	5822	FALSE	-1.01877	16380	FALSE	-0.128373	13227
ANKRD17	FALSE	2.59259	334	FALSE	-0.359916	12782	FALSE	-1.00532	16057	FALSE	2.31975	547	FALSE	-1.29245	17519
LZTR1	FALSE	2.59038	335	FALSE	0.68994	3891	FALSE	-1.11627	16544	FALSE	-0.575808	13635	FALSE	0.27552	9133
CRYBB2	FALSE	2.58918	336	FALSE	-0.405226	13177	FALSE	-0.500265	13213	FALSE	0.721791	4017	FALSE	-0.143901	13349
SEC14L3	FALSE	2.58699	337	FALSE	0.430001	5729	FALSE	0.0274994	9361	FALSE	-0.317942	11551	FALSE	0.294064	8910
TPI1	FALSE	2.58454	338	FALSE	-1.15867	17893	FALSE	-1.01638	16101	FALSE	-2.7428	19293	FALSE	-0.604107	15983
HOXD1	FALSE	2.58192	339	FALSE	0.303002	6777	FALSE	-0.240787	11419	FALSE	-0.666653	14296	FALSE	0.302357	8830
CSTF2	FALSE	2.58034	340	FALSE	-0.589459	14659	FALSE	1.07558	2085	FALSE	1.19072	2146	FALSE	-0.521534	15636
KIAA0930	FALSE	2.57979	341	FALSE	1.03042	2109	FALSE	0.441967	5825	FALSE	0.885822	3244	FALSE	0.175309	10341
NCF4	FALSE	2.57816	342	FALSE	1.14871	1653	FALSE	-0.289908	11765	FALSE	0.592784	4696	FALSE	0.01894	11888
DUS3L	FALSE	2.57665	343	FALSE	1.81347	349	FALSE	0.256798	7429	FALSE	0.503319	5240	FALSE	-0.378091	14915
GGA1	FALSE	2.57613	344	FALSE	-0.421579	13326	FALSE	-0.256723	11531	FALSE	0.812487	3562	FALSE	-0.118471	13142
SPPL3	FALSE	2.57232	345	FALSE	1.87462	305	FALSE	0.054714	9154	FALSE	-1.25146	17367	FALSE	2.06066	48
STRAP	FALSE	2.56195	346	FALSE	-0.334142	12547	FALSE	-0.201499	11119	FALSE	-1.50653	18143	FALSE	1.08486	1454
STK35	FALSE	2.55493	347	FALSE	-0.0594274	9989	FALSE	2.50163	180	FALSE	-0.221918	10763	FALSE	1.37908	495
RIMBP3C	FALSE	2.55146	348	FALSE	0.296541	6849				FALSE	1.07121	2526	FALSE	0.551193	5928
ESD	FALSE	2.55066	349	FALSE	-0.336651	12575	FALSE	-1.27052	17141	FALSE	-0.522615	13235	FALSE	0.770434	3640
NBN	FALSE	2.54865	350	FALSE	-0.469758	13714	FALSE	-1.00235	16042	FALSE	-1.32209	17614	FALSE	0.96308	2206
NCBP2	FALSE	2.54743	351	FALSE	0.371898	6190	FALSE	-0.263379	11576	FALSE	-0.315519	11520	FALSE	-1.96789	18151
DBH	FALSE	2.54673	352	FALSE	1.33591	1093	FALSE	0.979112	2459	FALSE	-0.932859	15951	FALSE	0.265241	9251
SELM	FALSE	2.54621	353	FALSE	0.432792	5698				FALSE	0.30141	6616	FALSE	0.679057	4570
TXNRD2	FALSE	2.54066	354	FALSE	0.285214	6948	FALSE	-0.411554	12582	FALSE	1.37954	1639	FALSE	0.371163	8041
IFT27	FALSE	2.53532	355	FALSE	0.771944	3403	FALSE	-1.37896	17506	FALSE	-0.165673	10250	FALSE	0.926538	2449
C22orf46	FALSE	2.5352	356	FALSE	-1.07639	17576	FALSE	-0.21093	11195	FALSE	0.594435	4682	FALSE	0.275415	9135
DICER1	FALSE	2.53474	357	FALSE	0.13751	8218	FALSE	0.829348	3165	FALSE	0.236625	7076	FALSE	-1.57878	17839
C3orf58	FALSE	2.53214	358	FALSE	0.763618	3459				FALSE	-0.987937	16240	FALSE	-0.474348	15429
CYTH4	FALSE	2.52362	359	FALSE	-0.143962	10740	FALSE	-0.956439	15833	FALSE	2.0506	704	FALSE	0.594414	5420
RIMBP3	FALSE	2.52234	360	FALSE	-0.229685	11565				FALSE	-0.382661	12114	FALSE	-0.214968	13864
C15orf57	FALSE	2.52033	361	FALSE	0.796949	3272				FALSE	-0.465965	12760	FALSE	0.238826	9589
MPND	FALSE	2.51727	362	FALSE	0.704538	3803	FALSE	-0.407348	12544	FALSE	-1.96261	18916	FALSE	0.523752	6241
PI4KA	FALSE	2.51341	363	FALSE	1.18861	1511	FALSE	0.386123	6273	FALSE	-1.01266	16353	FALSE	-0.773998	16537
KATNB1	FALSE	2.51333	364	FALSE	-0.106353	10387	FALSE	1.19331	1714	FALSE	0.0368391	8614	FALSE	-0.0129492	12197
CTBP1	FALSE	2.51104	365	FALSE	-1.74472	19100	FALSE	0.126052	8554	FALSE	-1.36563	17745	FALSE	-0.0384934	12463
MFNG	FALSE	2.50984	366	FALSE	0.460572	5472	FALSE	-0.831221	15192	FALSE	-0.924767	15907	FALSE	-0.272055	14269
NFRKB	FALSE	2.50917	367	FALSE	-0.878076	16617	FALSE	0.425455	5962	FALSE	0.656992	4359	FALSE	-0.279149	14315
CCZ1	FALSE	2.50787	368	FALSE	-0.313843	12337				FALSE	7.90888	32	FALSE	-1.56712	17826
LSM6	FALSE	2.49783	369	FALSE	0.602395	4451	FALSE	0.584911	4718	FALSE	-0.720159	14665	FALSE	-3.00278	18779
TMEM251	FALSE	2.49756	370	FALSE	0.249555	7234	FALSE	-0.151555	10749	FALSE	6.38161	43	FALSE	0.796487	3443
DARS2	FALSE	2.4973	371	FALSE	0.098327	8576	FALSE	-0.080155	10225	FALSE	-1.00468	16318	FALSE	0.175728	10336
PTPRS	FALSE	2.49629	372	FALSE	0.0727049	8791	FALSE	1.00076	2365	FALSE	0.122416	7977	FALSE	0.704777	4295
MAP2K7	FALSE	2.49258	373	FALSE	-1.37556	18550	FALSE	-0.478663	13056	FALSE	-0.654247	14201	FALSE	0.494337	6557
EIF3M	FALSE	2.49037	374	FALSE	-1.96404	19232	FALSE	-0.53441	13431	FALSE	0.0194758	8758	FALSE	-0.143945	13350
EXOC8	FALSE	2.48486	375	FALSE	1.01129	2192	FALSE	0.0167852	9460	FALSE	0.601155	4651	FALSE	-1.44406	17712
POLDIP3	FALSE	2.48233	376	FALSE	1.47611	805	FALSE	1.36151	1289	FALSE	-0.779392	15027	FALSE	0.124694	10838
MN1	FALSE	2.48106	377	FALSE	-0.853673	16485	FALSE	-0.735175	14654	FALSE	-2.10593	19036	FALSE	-0.329921	14633
APOBEC3C	FALSE	2.48095	378	FALSE	0.613482	4389	FALSE	-0.386069	12404	FALSE	-0.106255	9780	FALSE	0.177848	10319
SLC5A1	FALSE	2.48005	379	FALSE	0.427631	5747	FALSE	0.345074	6648	FALSE	0.179158	7519	FALSE	-0.164327	13487
KTI12	FALSE	2.47837	380	FALSE	-1.45109	18706	FALSE	0.32163	6851	FALSE	-0.816109	15250	FALSE	-1.72878	17969
OR4F3	FALSE	2.4779	381	FALSE	-1.61036	18959				FALSE	-2.50706	19241	FALSE	-1.16692	17337
KIF4A	FALSE	2.47399	382	FALSE	0.327093	6561	FALSE	-0.122551	10551	FALSE	-0.890158	15695	FALSE	-3.96768	19102
GSTT2B	FALSE	2.47349	383	FALSE	-1.02881	17377	FALSE	-1.57613	17993	FALSE	-0.639102	14105	FALSE	-0.00631808	12133
GMPPB	FALSE	2.46903	384	FALSE	0.879611	2826	FALSE	-0.0614154	10077	FALSE	-1.79734	18724	FALSE	-6.00762	19328
ELFN2	FALSE	2.46627	385	FALSE	-0.268976	11906	FALSE	-1.51312	17864	FALSE	-0.383206	12118	FALSE	0.21487	9846
MED4	FALSE	2.46499	386	FALSE	-0.923882	16852	FALSE	-0.0180178	9743	FALSE	-1.09164	16724	FALSE	-2.85792	18705
ICE2	FALSE	2.46028	387	FALSE	-0.581633	14591	FALSE	0.387185	6265	FALSE	-1.18222	17091	FALSE	-0.753346	16478
CEP44	FALSE	2.45939	388	FALSE	0.351939	6367	FALSE	1.40948	1205	FALSE	0.111073	8065	FALSE	0.865596	2890
RNASEH2B	FALSE	2.45573	389	FALSE	-1.48902	18773	FALSE	0.00106136	9584	FALSE	-0.345948	11792	FALSE	-0.671619	16226
ZMYND8	FALSE	2.4529	390	FALSE	1.94543	259	FALSE	0.208448	7854	FALSE	-0.742649	14820	FALSE	-1.31635	17547
AHR	FALSE	2.45058	391	FALSE	-0.758936	15863	FALSE	-0.630279	14022	FALSE	-0.560175	13527	FALSE	-1.54907	17812
SIAH1	FALSE	2.44702	392	FALSE	-0.07748	10141	FALSE	-0.773352	14888	FALSE	-0.0173416	9066	FALSE	1.91563	73
CMTR1	FALSE	2.44688	393	FALSE	-0.615569	14834	FALSE	0.588547	4690	FALSE	-0.357664	11895	FALSE	-1.05645	17157
NAGPA	FALSE	2.44583	394	FALSE	-0.126235	10563	FALSE	0.237315	7591	FALSE	2.80173	363	FALSE	0.900043	2636
RBM5	FALSE	2.4445	395	FALSE	-0.697002	15438	FALSE	-0.666958	14243	FALSE	-0.466798	12765	FALSE	-0.488665	15493
TTC28	FALSE	2.44349	396	FALSE	-0.416398	13283	FALSE	0.020473	9425	FALSE	-1.36941	17750	FALSE	-0.717742	16384
PGAP2	FALSE	2.441	397	FALSE	-1.57805	18908	FALSE	2.63938	134	FALSE	0.146652	7799	FALSE	-0.914283	16869
JMJD6	FALSE	2.44076	398	FALSE	0.156022	8058	FALSE	0.600828	4606	FALSE	-0.361281	11932	FALSE	0.164897	10453
ENY2	FALSE	2.4397	399	FALSE	0.367301	6232	FALSE	0.364729	6477	FALSE	1.00753	2776	FALSE	-0.268995	14242
TKT	FALSE	2.43901	400	FALSE	-0.742956	15756	FALSE	-2.19131	18736	FALSE	-4.09695	19357	FALSE	-0.055108	12624
NCOA4	FALSE	2.4382	401	FALSE	0.164125	7995	FALSE	-1.48472	17811	FALSE	-0.401441	12259	FALSE	-0.0242807	12303
MSTO1	FALSE	2.43659	402	FALSE	0.433453	5692	FALSE	0.802956	3302	FALSE	-0.8505	15467	FALSE	-1.11443	17267
DKC1	FALSE	2.43547	403	FALSE	-0.161213	10912	FALSE	-0.185014	11007	FALSE	-1.21961	17242	FALSE	-1.60292	17863
FAM175A	FALSE	2.43524	404	FALSE	0.175446	7898				FALSE	-1.12785	16884	FALSE	0.47045	6845
CTU2	FALSE	2.43189	405	FALSE	0.667504	4029	FALSE	0.831427	3149	FALSE	-0.445331	12611	FALSE	-0.34501	14708
TSPY2	FALSE	2.43071	406	FALSE	-1.12239	17749				FALSE	1.24019	1992	FALSE	1.11912	1298
NKTR	FALSE	2.42648	407	FALSE	-0.302392	12210	FALSE	0.310281	6942	FALSE	-0.81665	15256	FALSE	-0.0225892	12292
SUPT3H	FALSE	2.42597	408	FALSE	-0.0904535	10239	FALSE	1.44534	1128	FALSE	0.787789	3683	FALSE	0.703796	4312
VMP1	FALSE	2.42209	409	FALSE	0.0445231	9003	FALSE	0.253473	7458	FALSE	-0.205159	10611	FALSE	-1.24861	17457
CD80	FALSE	2.42131	410	FALSE	-0.309596	12292	FALSE	0.861298	3000	FALSE	-0.75137	14868	FALSE	0.0918901	11201
PAGR1	FALSE	2.41695	411	FALSE	-0.490503	13892	FALSE	-0.0623985	10082	FALSE	-1.36227	17734	FALSE	0.627648	5093
ZBBX	FALSE	2.41091	412	FALSE	0.0830316	8716	FALSE	-0.0530217	10012	FALSE	0.96137	2940	FALSE	-0.79865	16588
SMARCAL1	FALSE	2.40779	413	FALSE	-0.0516511	9916	FALSE	-0.0810406	10233	FALSE	-0.779961	15031	FALSE	1.07253	1521
BTF3	FALSE	2.39958	414	FALSE	-1.39789	18595	FALSE	0.349604	6610	FALSE	0.253339	6966	FALSE	-2.99154	18768
CNOT4	FALSE	2.39874	415	FALSE	-1.58074	18913	FALSE	-0.206079	11154	FALSE	-0.816331	15252	FALSE	-1.22088	17418
ZNF76	FALSE	2.39818	416	FALSE	0.69478	3862	FALSE	0.45231	5756	FALSE	-0.148086	10105	FALSE	0.355001	8230
ZFC3H1	FALSE	2.39708	417	FALSE	-0.488223	13869	FALSE	-0.0892718	10303	FALSE	-0.18657	10418	FALSE	-0.609578	15994
FAM227A	FALSE	2.39636	418	FALSE	-0.242599	11672	FALSE	0.339368	6702	FALSE	-0.76826	14958	FALSE	0.47281	6812
C22orf29	FALSE	2.39621	419	FALSE	1.4977	763				FALSE	1.4793	1412	FALSE	0.587932	5496
TUBA8	FALSE	2.39618	420	FALSE	0.0100539	9338	FALSE	0.70053	3866	FALSE	0.644026	4416	FALSE	0.896713	2661
SERPIND1	FALSE	2.39485	421	FALSE	-0.141567	10714	FALSE	-0.510551	13269	FALSE	-1.42599	17908	FALSE	0.862022	2915
RPP14	FALSE	2.39351	422	FALSE	-1.44707	18698	FALSE	-1.39285	17547	FALSE	-2.46941	19228	FALSE	-1.18368	17363
ZBTB17	FALSE	2.39241	423	FALSE	-0.942538	16968	FALSE	0.0104168	9512	FALSE	-1.48112	18076	FALSE	-2.29066	18392
TBC1D10A	FALSE	2.38891	424	FALSE	-0.603615	14756	FALSE	-0.721424	14582	FALSE	0.730676	3974	FALSE	0.17791	10318
PIGT	FALSE	2.38828	425	FALSE	-1.72886	19087	FALSE	1.55784	940	FALSE	-1.27666	17452	FALSE	-0.64867	16143
CAPRIN1	FALSE	2.38505	426	FALSE	0.352354	6363	FALSE	0.784857	3394	FALSE	-0.52442	13249	FALSE	-1.57189	17832
FURIN	FALSE	2.38099	427	FALSE	-0.50006	13958	FALSE	1.16406	1797	FALSE	0.557622	4892	FALSE	0.113937	10960
CDK11A	FALSE	2.38063	428	FALSE	-0.345627	12657	FALSE	-1.03584	16200	FALSE	-0.985019	16221	FALSE	0.881839	2775
ATP13A3	FALSE	2.38036	429	FALSE	0.919729	2622	FALSE	-0.453193	12872	FALSE	0.325759	6432	FALSE	-0.773021	16532
FAM103A1	FALSE	2.37996	430	FALSE	1.13242	1712				FALSE	-0.765219	14946	FALSE	-0.992942	17047
SHISA4	FALSE	2.37718	431	FALSE	0.167364	7969	FALSE	-1.32688	17343	FALSE	-0.780869	15035	FALSE	0.245226	9495
NFKB1	FALSE	2.37635	432	FALSE	-1.57634	18905	FALSE	-0.619847	13967	FALSE	-0.130119	9954	FALSE	1.25601	811
PARVB	FALSE	2.37283	433	FALSE	0.518653	5030	FALSE	-0.69824	14426	FALSE	0.167719	7614	FALSE	0.955724	2249
SDC2	FALSE	2.36652	434	FALSE	-0.522957	14119	FALSE	0.948743	2576	FALSE	1.74723	995	FALSE	0.591778	5448
SEPT1	FALSE	2.36623	435							FALSE	1.05421	2601
OR2L5	FALSE	2.36327	436	FALSE	0.276304	7005	FALSE	0.0200379	9428	FALSE	0.402895	5888	FALSE	0.129714	10790
NSG1	FALSE	2.35682	437	FALSE	0.774856	3388	FALSE	0.510051	5284	FALSE	0.30173	6612	FALSE	0.905953	2608
CYP2D6	FALSE	2.35235	438	FALSE	0.150616	8102	FALSE	1.00387	2347	FALSE	0.510276	5194	FALSE	0.772287	3623
TXN2	FALSE	2.34478	439	FALSE	0.778815	3367	FALSE	1.34108	1343	FALSE	0.562849	4857	FALSE	0.015952	11906
WDR91	FALSE	2.34249	440	FALSE	1.7921	361	FALSE	-0.499627	13204	FALSE	8.39879	25	FALSE	0.493928	6562
SUCNR1	FALSE	2.33999	441	FALSE	1.62214	552	FALSE	1.78189	609	FALSE	0.4314	5681	FALSE	-1.07124	17183
LRP5L	FALSE	2.33557	442	FALSE	-0.513801	14050	FALSE	-0.310527	11887	FALSE	0.208823	7305	FALSE	-0.0520197	12595
CBLL1	FALSE	2.33556	443	FALSE	-1.22673	18122	FALSE	-0.36099	12235	FALSE	-0.20632	10626	FALSE	-0.428965	15200
SNAP29	FALSE	2.3306	444	FALSE	0.50307	5138	FALSE	0.699948	3872	FALSE	0.497083	5276	FALSE	-0.497858	15524
CECR2	FALSE	2.32851	445	FALSE	0.497784	5179	FALSE	-0.280987	11702	FALSE	-0.545675	13413	FALSE	-0.361093	14806
KHSRP	FALSE	2.32746	446	FALSE	0.577748	4614	FALSE	0.59048	4674	FALSE	-0.672807	14354	FALSE	-0.206713	13795
SMAD4	FALSE	2.32319	447	FALSE	0.526082	4986	FALSE	-0.400698	12498	FALSE	1.43435	1508	FALSE	-1.09581	17242
ZDHHC8	FALSE	2.32203	448	FALSE	-1.08865	17622	FALSE	1.24005	1579	FALSE	0.366947	6139	FALSE	0.182831	10246
KLHL7	FALSE	2.31807	449	FALSE	-0.159592	10896	FALSE	0.120651	8599	FALSE	-0.246806	10958	FALSE	-0.727147	16418
SNUPN	FALSE	2.31726	450	FALSE	-3.0971	19355	FALSE	-2.02979	18643	FALSE	-2.56003	19258	FALSE	-1.43315	17696
SEPT5	FALSE	2.30999	451							FALSE	-0.598267	13784
SNRPB2	FALSE	2.30804	452	FALSE	0.452435	5545	FALSE	0.48623	5472	FALSE	-0.434348	12527	FALSE	0.538895	6070
C1QTNF6	FALSE	2.30702	453	FALSE	1.55225	659	FALSE	0.417433	6034	FALSE	0.175245	7551	FALSE	-0.283129	14345
CUL2	FALSE	2.30576	454	FALSE	0.303873	6768	FALSE	0.0115426	9505	FALSE	0.384334	6017	FALSE	-1.16506	17333
WDR26	FALSE	2.30551	455	FALSE	-1.29642	18341	FALSE	-0.704488	14468	FALSE	-0.699943	14530	FALSE	-2.85095	18698
PLEKHA8	FALSE	2.30401	456	FALSE	1.28526	1219	FALSE	0.102716	8748	FALSE	-1.78958	18707	FALSE	0.325695	8579
CEBPA	FALSE	2.30093	457	FALSE	-0.566987	14465	FALSE	-0.846449	15272	FALSE	-0.0579668	9379	FALSE	-0.0788537	12796
GATAD2A	FALSE	2.29851	458	FALSE	-0.370729	12885	FALSE	-0.000667392	9596	FALSE	0.29356	6663	FALSE	-1.40431	17665
NENF	FALSE	2.29799	459	FALSE	-0.0669504	10054	FALSE	-0.430141	12724	FALSE	-1.53793	18202	FALSE	-0.424514	15182
ABHD17A	FALSE	2.29743	460	FALSE	-0.705219	15502	FALSE	-0.622816	13982	FALSE	0.404699	5877	FALSE	-1.26394	17474
GPC3	FALSE	2.29633	461	FALSE	1.86029	314	FALSE	-0.373312	12322	FALSE	-0.612827	13897	FALSE	0.928207	2430
SYTL3	FALSE	2.29599	462	FALSE	0.443479	5612	FALSE	0.537348	5052	FALSE	0.572664	4807	FALSE	0.350005	8284
SEC14L2	FALSE	2.2944	463	FALSE	0.389144	6048	FALSE	0.203841	7897	FALSE	0.111024	8069	FALSE	0.423297	7400
ARV1	FALSE	2.2944	464	FALSE	0.28719	6924	FALSE	0.220055	7748	FALSE	-0.0763094	9532	FALSE	0.410774	7533
PPA2	FALSE	2.29211	465	FALSE	0.85279	2970	FALSE	-0.096495	10353	FALSE	-1.99939	18950	FALSE	1.69445	147
KDM1B	FALSE	2.29164	466	FALSE	-0.666567	15204	FALSE	-1.47699	17795	FALSE	-1.3922	17816	FALSE	0.125401	10833
WFS1	FALSE	2.28923	467	FALSE	0.731668	3633	FALSE	0.78412	3400	FALSE	0.708681	4086	FALSE	0.889182	2721
USP24	FALSE	2.28775	468	FALSE	-0.763587	15896	FALSE	1.88789	506	FALSE	0.594422	4683	FALSE	-0.0499679	12576
PRR5	FALSE	2.27392	469	FALSE	-0.350796	12700	FALSE	0.442057	5823	FALSE	-0.87957	15650	FALSE	0.192504	10133
SLC10A7	FALSE	2.27241	470	FALSE	0.450891	5556	FALSE	0.358201	6533	FALSE	1.14895	2288	FALSE	-0.32258	14605
TSNAXIP1	FALSE	2.2706	471	FALSE	1.06414	1953	FALSE	0.492375	5424	FALSE	0.247558	7004	FALSE	0.114972	10952
PXN	FALSE	2.27022	472	FALSE	-2.26776	19309	FALSE	-2.24795	18753	FALSE	0.384242	6018	FALSE	-0.101816	12991
KDM4B	FALSE	2.26483	473	FALSE	1.04562	2033	FALSE	0.863844	2987	FALSE	-0.722658	14679	FALSE	0.825805	3202
AIFM3	FALSE	2.26438	474	FALSE	-0.301855	12205	FALSE	-0.0703109	10146	FALSE	-0.55027	13448	FALSE	0.760789	3744
RPRD1A	FALSE	2.25823	475	FALSE	1.29665	1190	FALSE	1.0943	2027	FALSE	2.59365	435	FALSE	0.425853	7360
RABEPK	FALSE	2.2581	476	FALSE	-0.0882565	10218	FALSE	-0.0739889	10173	FALSE	-1.60849	18347	FALSE	0.395506	7724
C22orf42	FALSE	2.25662	477	FALSE	-0.656769	15129	FALSE	-1.32476	17334	FALSE	0.2532	6969	FALSE	0.984726	2049
GMPS	FALSE	2.25359	478	FALSE	-0.482712	13823	FALSE	0.502299	5344	FALSE	-1.35955	17726	FALSE	-1.3317	17568
UHMK1	FALSE	2.24676	479	FALSE	0.207322	7601	FALSE	0.328517	6793	FALSE	-0.0790682	9554	FALSE	-0.0787997	12793
VPREB3	FALSE	2.24348	480	FALSE	-0.339703	12604	FALSE	1.39937	1226	FALSE	0.256938	6936	FALSE	0.408576	7555
MAP3K1	FALSE	2.24063	481	FALSE	-0.660281	15156	FALSE	-1.27903	17175	FALSE	-0.659818	14251	FALSE	0.188615	10172
OSBP2	FALSE	2.23899	482	FALSE	-0.334899	12555	FALSE	-2.0615	18666	FALSE	0.720943	4020	FALSE	0.0328199	11767
SMIM24	FALSE	2.23854	483	FALSE	0.792306	3297	FALSE	-0.159947	10819	FALSE	-1.00703	16335	FALSE	0.402436	7626
OGFR	FALSE	2.23389	484	FALSE	-1.36256	18525	FALSE	-0.117938	10513	FALSE	-0.916672	15871	FALSE	-0.362087	14816
GTF2H4	FALSE	2.23387	485	FALSE	-1.7426	19097	FALSE	-0.385987	12403	FALSE	-1.80064	18734	FALSE	-1.413	17671
TRIM36	FALSE	2.2275	486	FALSE	1.30303	1173	FALSE	0.321058	6856	FALSE	-0.158673	10191	FALSE	0.954378	2266
C1D	FALSE	2.22384	487	FALSE	0.410621	5897	FALSE	0.0613849	9102	FALSE	-1.23004	17283	FALSE	-0.151977	13405
GEMIN2	FALSE	2.22332	488	FALSE	0.257268	7171	FALSE	0.594505	4643	FALSE	-0.872139	15607	FALSE	-1.27063	17485
GAPVD1	FALSE	2.21834	489	FALSE	0.208536	7594	FALSE	-0.806276	15061	FALSE	-0.293575	11330	FALSE	0.847006	3015
FAH	FALSE	2.2162	490	FALSE	1.0543	1993	FALSE	2.69174	120	FALSE	1.30984	1818	FALSE	0.148067	10615
HIST2H4B	FALSE	2.21578	491	FALSE	-0.775201	15974				FALSE	-0.718225	14657	FALSE	-1.69571	17936
ATM	FALSE	2.21461	492	FALSE	-0.123032	10532	FALSE	-1.10621	16500	FALSE	-1.59026	18308	FALSE	1.06204	1575
DROSHA	FALSE	2.21442	493	FALSE	0.821886	3139	FALSE	0.0648977	9079	FALSE	-1.02712	16428	FALSE	-2.55989	18551
UGDH	FALSE	2.21375	494	FALSE	0.717104	3721	FALSE	2.84811	90	FALSE	-0.628775	14013	FALSE	0.572701	5675
DMTF1	FALSE	2.21033	495	FALSE	-0.401863	13152	FALSE	-1.0088	16067	FALSE	0.857289	3369	FALSE	0.430429	7305
SMG9	FALSE	2.20837	496	FALSE	-0.49061	13895	FALSE	0.0909398	8840	FALSE	-0.239124	10903	FALSE	0.976015	2099
PAPOLA	FALSE	2.20749	497	FALSE	0.120623	8353	FALSE	0.106479	8724	FALSE	-1.40441	17844	FALSE	1.5832	219
OAT	FALSE	2.20679	498	FALSE	0.690437	3890	FALSE	0.0643051	9083	FALSE	-0.0268258	9132	FALSE	0.266653	9233
UPK3A	FALSE	2.20667	499	FALSE	-1.23202	18146	FALSE	0.371397	6414	FALSE	-1.66804	18465	FALSE	0.776222	3593
ZNRF3	FALSE	2.20573	500	FALSE	-0.206633	11319	FALSE	-0.118145	10517	FALSE	0.943031	3007	FALSE	0.766041	3678
ATE1	FALSE	2.20557	501	FALSE	-0.359154	12775	FALSE	-0.400843	12499	FALSE	-0.0736755	9504	FALSE	1.37371	506
TBX1	FALSE	2.20294	502	FALSE	0.133612	8249	FALSE	-0.176803	10942	FALSE	-0.249868	10986	FALSE	-0.388622	14981
RNF215	FALSE	2.20101	503	FALSE	-0.231614	11587	FALSE	-0.791052	14981	FALSE	-0.459129	12709	FALSE	1.55422	250
TNPO1	FALSE	2.2007	504	FALSE	0.390023	6040	FALSE	-0.512225	13281	FALSE	-1.5725	18259	FALSE	-1.40071	17661
XRCC5	FALSE	2.19645	505	FALSE	-0.428606	13378	FALSE	0.149576	8348	FALSE	-0.851099	15472	FALSE	-3.46147	18938
PHF21B	FALSE	2.19551	506	FALSE	0.991892	2281	FALSE	-0.123792	10562	FALSE	0.142581	7818	FALSE	0.427888	7335
EFTUD1	FALSE	2.19419	507	FALSE	1.89102	289				FALSE	2.43656	493	FALSE	-0.902998	16845
NR2C2AP	FALSE	2.19385	508	FALSE	-1.66474	19012	FALSE	0.149882	8345	FALSE	-1.45291	17998	FALSE	-0.204856	13783
RAC1	FALSE	2.19284	509	FALSE	-0.0797948	10161	FALSE	-0.263733	11580	FALSE	-1.29159	17504	FALSE	-5.7752	19320
LILRB1	FALSE	2.19093	510	FALSE	0.387948	6064	FALSE	-0.0847342	10262	FALSE	0.876413	3288	FALSE	0.301124	8847
PIGA	FALSE	2.18514	511	FALSE	0.511106	5080	FALSE	0.426466	5951	FALSE	-0.974487	16162	FALSE	0.164611	10456
ADO	FALSE	2.18499	512	FALSE	2.13264	151	FALSE	0.859414	3008	FALSE	-0.276086	11177	FALSE	0.189991	10161
VWA9	FALSE	2.18291	513	FALSE	-0.0885121	10223				FALSE	-1.0268	16427	FALSE	-1.1761	17352
FAM134B	FALSE	2.17291	514	FALSE	-0.306501	12253				FALSE	1.46836	1437	FALSE	0.453545	7028
NF2	FALSE	2.16802	515	FALSE	0.405613	5936	FALSE	1.37188	1277	FALSE	2.48905	469	FALSE	1.8978	78
PAFAH1B2	FALSE	2.16729	516	FALSE	0.997688	2251	FALSE	2.37671	220	FALSE	2.72251	392	FALSE	0.0907059	11219
DOLK	FALSE	2.16536	517	FALSE	-1.35787	18511	FALSE	0.436287	5871	FALSE	-1.32983	17641	FALSE	-2.15844	18290
HMGCR	FALSE	2.16426	518	FALSE	-1.62284	18973	FALSE	-0.921839	15662	FALSE	0.509326	5201	FALSE	-1.71712	17956
DCAF10	FALSE	2.16184	519	FALSE	1.18851	1512	FALSE	0.946091	2588	FALSE	0.819503	3536	FALSE	0.46822	6875
MARCH6	FALSE	2.16126	520	FALSE	0.020435	9230				FALSE	0.791095	3662
CFHR1	FALSE	2.15838	521	FALSE	-1.34528	18478	FALSE	-0.418364	12633	FALSE	-0.461253	12729	FALSE	1.09116	1417
METTL14	FALSE	2.15673	522	FALSE	-1.16671	17925	FALSE	-0.579686	13695	FALSE	-0.843219	15432	FALSE	-2.97584	18757
NSMCE1	FALSE	2.15323	523	FALSE	-0.590677	14665	FALSE	-0.765658	14841	FALSE	-2.27319	19146	FALSE	-1.27074	17486
ZNF511	FALSE	2.14587	524	FALSE	0.514059	5058	FALSE	0.787293	3375	FALSE	-0.815698	15247	FALSE	0.539893	6063
RFPL2	FALSE	2.14577	525	FALSE	-0.796499	16136				FALSE	-0.521799	13231	FALSE	0.502934	6456
SH3BGRL	FALSE	2.14294	526	FALSE	1.99129	224	FALSE	0.0800873	8941	FALSE	1.59373	1208	FALSE	0.716218	4185
CYB5R4	FALSE	2.14091	527	FALSE	-0.184851	11132	FALSE	0.14332	8410	FALSE	4.07784	130	FALSE	-0.118071	13138
TTC14	FALSE	2.14041	528	FALSE	-1.49851	18788	FALSE	-1.30577	17263	FALSE	1.59768	1204	FALSE	-0.281446	14336
FLVCR1	FALSE	2.13801	529	FALSE	-0.798121	16148	FALSE	0.936382	2636	FALSE	-0.185891	10414	FALSE	1.32876	625
HFE2	FALSE	2.12733	530	FALSE	1.05041	2010				FALSE	-0.211845	10666	FALSE	-0.833245	16679
LOC400927-CSNK1E	FALSE	2.12567	531	FALSE	-1.14613	17841				FALSE	-1.39439	17822	FALSE	0.701587	4341
DGCR6L	FALSE	2.1176	532	FALSE	-0.265983	11878	FALSE	0.143584	8406	FALSE	-0.965279	16120	FALSE	-0.116272	13120
SLC16A8	FALSE	2.1164	533	FALSE	-0.465244	13677	FALSE	0.813165	3246	FALSE	0.0745302	8321	FALSE	0.18842	10175
LGALS1	FALSE	2.11513	534	FALSE	0.0647101	8865	FALSE	-0.0274736	9824	FALSE	-0.489422	12966	FALSE	0.736809	3991
CEPT1	FALSE	2.11411	535	FALSE	-1.07574	17573	FALSE	-1.4621	17748	FALSE	-0.975049	16167	FALSE	-0.39918	15037
AHCY	FALSE	2.11303	536	FALSE	-0.591071	14669	FALSE	0.199538	7940	FALSE	-1.02727	16431	FALSE	0.00550721	12014
DHX33	FALSE	2.11234	537	FALSE	-1.83695	19160	FALSE	-0.7903	14974	FALSE	-0.712093	14616	FALSE	-2.15786	18289
GOLT1B	FALSE	2.10898	538	FALSE	1.39043	972	FALSE	-1.0215	16121	FALSE	0.344048	6282	FALSE	0.208415	9929
PDAP1	FALSE	2.10887	539	FALSE	0.788174	3319	FALSE	0.586332	4710	FALSE	-0.18554	10410	FALSE	-0.611938	16000
DDT	FALSE	2.10828	540	FALSE	-0.476604	13777				FALSE	0.350767	6237	FALSE	-0.559805	15809
MCOLN3	FALSE	2.10332	541	FALSE	1.25059	1310	FALSE	0.288299	7147	FALSE	-0.463076	12738	FALSE	0.868298	2867
ATF4	FALSE	2.1032	542	FALSE	0.949282	2463	FALSE	1.08351	2065	FALSE	0.975013	2902	FALSE	-0.136832	13294
RAB14	FALSE	2.10252	543	FALSE	-0.571739	14506	FALSE	3.0689	67	FALSE	-3.1238	19338	FALSE	1.47393	343
TOB2	FALSE	2.09923	544	FALSE	0.434067	5687	FALSE	0.452034	5761	FALSE	-0.427064	12461	FALSE	-0.0572519	12642
AMER1	FALSE	2.09923	545	FALSE	-0.653737	15112	FALSE	3.48972	34	FALSE	0.287021	6703	FALSE	0.102592	11091
FAM175B	FALSE	2.09769	546	FALSE	0.0457736	8990				FALSE	-0.135564	9998	FALSE	1.34479	567
GP1BB	FALSE	2.09632	547	FALSE	1.03437	2085	FALSE	0.634587	4365	FALSE	0.223783	7188	FALSE	0.245751	9489
ELMO2	FALSE	2.09631	548	FALSE	0.628735	4294	FALSE	-1.87191	18502	FALSE	-1.05976	16596	FALSE	0.118179	10913
RPP30	FALSE	2.095	549	FALSE	-1.67211	19021	FALSE	-1.15591	16730	FALSE	-2.87729	19317	FALSE	-2.60774	18576
GPR143	FALSE	2.09484	550	FALSE	-0.244277	11685	FALSE	-0.0578691	10050	FALSE	0.586762	4722	FALSE	0.678755	4572
SIPA1L3	FALSE	2.09252	551	FALSE	-0.924845	16858	FALSE	0.191946	8010	FALSE	0.306449	6581	FALSE	1.06466	1559
OR2T10	FALSE	2.09108	552	FALSE	0.186032	7793	FALSE	-0.810644	15091	FALSE	-0.198546	10534	FALSE	0.145718	10633
C10orf76	FALSE	2.09078	553	FALSE	-0.809666	16219				FALSE	-0.542982	13392	FALSE	0.499908	6498
KDELR3	FALSE	2.08793	554	FALSE	-0.0777209	10145	FALSE	-0.372436	12314	FALSE	-0.323288	11586	FALSE	0.137114	10720
VPS39	FALSE	2.08719	555	FALSE	0.799573	3250	FALSE	0.735431	3666	FALSE	5.46893	59	FALSE	-1.38847	17637
UBE3C	FALSE	2.08458	556	FALSE	-0.32969	12504	FALSE	-1.42659	17651	FALSE	1.39779	1579	FALSE	0.522024	6259
SNTG2	FALSE	2.08282	557	FALSE	-0.405993	13183	FALSE	-0.24509	11455	FALSE	-0.68873	14461	FALSE	-0.182348	13627
KLHDC2	FALSE	2.08219	558	FALSE	1.18442	1526	FALSE	-0.621751	13975	FALSE	-2.38783	19201	FALSE	0.115178	10948
SNX14	FALSE	2.0812	559	FALSE	0.729786	3642	FALSE	0.719437	3767	FALSE	2.80263	362	FALSE	-0.698289	16310
GNB1	FALSE	2.07987	560	FALSE	-0.125917	10561	FALSE	1.06556	2121	FALSE	0.291259	6680	FALSE	0.351121	8275
ZW10	FALSE	2.07982	561	FALSE	-0.667575	15211	FALSE	0.975276	2475	FALSE	0.845293	3413	FALSE	-1.52268	17788
MAPK11	FALSE	2.07809	562	FALSE	1.05348	1996	FALSE	0.282019	7199	FALSE	1.07445	2519	FALSE	-0.027332	12333
PGM3	FALSE	2.07789	563	FALSE	-0.292048	12120	FALSE	1.32198	1375	FALSE	-0.162428	10214	FALSE	-1.07652	17193
PTGES3	FALSE	2.07704	564	FALSE	-0.996716	17223	FALSE	-1.59366	18026	FALSE	-2.78853	19301	FALSE	0.192878	10125
ANXA9	FALSE	2.077	565	FALSE	0.0877534	8679	FALSE	0.65449	4214	FALSE	-0.0424258	9257	FALSE	-1.51169	17774
NFKBIZ	FALSE	2.07659	566	FALSE	0.763807	3458	FALSE	-0.37054	12300	FALSE	0.123116	7970	FALSE	1.12743	1262
COPE	FALSE	2.07486	567	FALSE	-0.433247	13416	FALSE	0.395701	6195	FALSE	0.128239	7930	FALSE	-6.64887	19345
MYT1L	FALSE	2.07381	568	FALSE	0.475739	5349	FALSE	0.658089	4180	FALSE	-0.80566	15185	FALSE	0.528193	6196
PLEKHD1	FALSE	2.07347	569	FALSE	0.447887	5583	FALSE	0.95077	2569	FALSE	-0.0722625	9488	FALSE	-0.704595	16332
BRD3	FALSE	2.07341	570	FALSE	0.210486	7573	FALSE	-0.024783	9799	FALSE	-1.31042	17574	FALSE	0.698339	4372
C3orf33	FALSE	2.06978	571	FALSE	0.132129	8259	FALSE	0.149094	8355	FALSE	1.03735	2667	FALSE	-0.3577	14783
DOPEY1	FALSE	2.06767	572	FALSE	0.265272	7095				FALSE	-1.5746	18266	FALSE	-0.0406474	12489
ZCCHC4	FALSE	2.06745	573	FALSE	-1.0153	17311	FALSE	-1.01623	16100	FALSE	-0.525098	13256	FALSE	0.841153	3075
EXO1	FALSE	2.06715	574	FALSE	-0.671703	15238	FALSE	0.273285	7283	FALSE	4.67833	88	FALSE	-0.388577	14980
C3orf17	FALSE	2.06488	575	FALSE	-0.295622	12151				FALSE	-2.29788	19164	FALSE	-1.58652	17848
DR1	FALSE	2.06184	576	FALSE	-0.831677	16359	FALSE	-1.34101	17395	FALSE	-3.03642	19328	FALSE	-2.05062	18217
CCDC116	FALSE	2.0611	577	FALSE	0.28992	6900	FALSE	0.09517	8812	FALSE	0.122189	7982	FALSE	-0.3261	14612
DRICH1	FALSE	2.06101	578	FALSE	0.168367	7953	FALSE	-0.251202	11492	FALSE	0.254879	6956	FALSE	0.423865	7391
CATSPERD	FALSE	2.06033	579	FALSE	-0.166145	10952	FALSE	0.410213	6087	FALSE	0.00870245	8856	FALSE	0.0613864	11493
TRMU	FALSE	2.0597	580	FALSE	0.190475	7755	FALSE	-0.736057	14657	FALSE	0.0825009	8256	FALSE	0.230356	9675
OTUD7A	FALSE	2.05908	581	FALSE	0.755572	3490	FALSE	1.9992	416	FALSE	1.4919	1386	FALSE	0.395055	7729
MAPK1	FALSE	2.05684	582	FALSE	0.324013	6591	FALSE	0.220764	7736	FALSE	1.64924	1115	FALSE	-0.215968	13876
GRWD1	FALSE	2.0567	583	FALSE	0.723459	3686	FALSE	0.637256	4339	FALSE	-1.39147	17814	FALSE	0.8555	2953
SMDT1	FALSE	2.0557	584	FALSE	1.06296	1960	FALSE	1.209	1666	FALSE	0.237557	7070	FALSE	0.848596	3002
CBX7	FALSE	2.05538	585	FALSE	-0.684654	15340	FALSE	0.291567	7119	FALSE	-0.0106884	9010	FALSE	1.34415	569
TRMT44	FALSE	2.05417	586	FALSE	-1.04996	17468	FALSE	-0.415604	12609	FALSE	1.4786	1414	FALSE	0.666802	4704
UPK3BL	FALSE	2.05364	587	FALSE	0.0824703	8721				FALSE	-1.94375	18900	FALSE	-0.869133	16760
ZFAT	FALSE	2.05259	588	FALSE	-1.78763	19128	FALSE	-1.21341	16934	FALSE	-0.765621	14948	FALSE	-1.13324	17295
ELP6	FALSE	2.05151	589	FALSE	-0.423356	13337	FALSE	0.196564	7965	FALSE	-0.924869	15908	FALSE	-1.22415	17423
CTNS	FALSE	2.05041	590	FALSE	-0.0321161	9743	FALSE	-0.169834	10885	FALSE	0.784527	3700	FALSE	-0.377954	14914
NTN5	FALSE	2.04874	591	FALSE	2.28054	99	FALSE	0.732047	3684	FALSE	0.32081	6471	FALSE	0.383452	7892
DRAP1	FALSE	2.04768	592	FALSE	-0.631855	14958	FALSE	0.399197	6176	FALSE	-0.595347	13769	FALSE	-2.3332	18420
PRRG1	FALSE	2.04537	593	FALSE	0.452039	5549	FALSE	1.17557	1763	FALSE	-0.637319	14089	FALSE	1.10067	1366
PIGX	FALSE	2.04386	594	FALSE	0.539439	4889	FALSE	1.35271	1314	FALSE	-1.075	16665	FALSE	0.4535	7029
NPC2	FALSE	2.04383	595	FALSE	0.0719438	8797	FALSE	-0.451788	12862	FALSE	10.2082	19	FALSE	0.625188	5112
ALG5	FALSE	2.04259	596	FALSE	-0.614436	14823	FALSE	-0.867071	15388	FALSE	2.71967	394	FALSE	-0.927976	16902
DUSP18	FALSE	2.03951	597	FALSE	0.0599569	8895	FALSE	0.306896	6968	FALSE	-1.43072	17921	FALSE	0.926635	2446
RAC2	FALSE	2.03949	598	FALSE	0.207055	7603	FALSE	0.548459	4973	FALSE	0.474103	5430	FALSE	-0.382899	14944
TMEM240	FALSE	2.03947	599	FALSE	-1.12394	17751	FALSE	-1.27434	17152	FALSE	-0.401833	12265	FALSE	-0.371727	14876
EXOC7	FALSE	2.03737	600	FALSE	-0.685518	15351	FALSE	-0.429227	12716	FALSE	-2.01426	18959	FALSE	-1.17433	17347
PICK1	FALSE	2.03644	601	FALSE	0.562624	4714	FALSE	-0.446083	12832	FALSE	-0.332382	11663	FALSE	0.619582	5171
STK24	FALSE	2.03214	602	FALSE	2.35029	80	FALSE	0.0784973	8956	FALSE	0.699094	4133	FALSE	1.17909	1058
BCOR	FALSE	2.03166	603	FALSE	1.68963	459	FALSE	1.78721	605	FALSE	0.219547	7225	FALSE	0.27453	9145
MRE11A	FALSE	2.03094	604	FALSE	-1.19248	18011				FALSE	-1.88634	18830	FALSE	-0.417563	15130
VIPAS39	FALSE	2.03084	605	FALSE	0.0817041	8729	FALSE	-0.924758	15675	FALSE	-1.32723	17632	FALSE	1.09163	1412
DNAJC13	FALSE	2.02673	606	FALSE	-0.513321	14045	FALSE	-0.468232	12977	FALSE	-1.9945	18946	FALSE	-1.79978	18016
UBN2	FALSE	2.02591	607	FALSE	0.667414	4030	FALSE	0.571585	4805	FALSE	0.773552	3740	FALSE	-0.360175	14799
STK19	FALSE	2.0255	608	FALSE	0.368224	6219	FALSE	-0.533875	13426	FALSE	0.033599	8635	FALSE	-1.44588	17716
PDHB	FALSE	2.02456	609	FALSE	-1.35287	18500	FALSE	-1.25801	17090	FALSE	1.07308	2522	FALSE	0.0393231	11694
ZMIZ1	FALSE	2.02335	610	FALSE	0.565415	4698	FALSE	-0.48923	13124	FALSE	2.56076	444	FALSE	0.0412637	11676
GNA12	FALSE	2.0212	611	FALSE	0.0280023	9156	FALSE	0.716098	3784	FALSE	0.339579	6316	FALSE	-0.276774	14297
FIG4	FALSE	2.01966	612	FALSE	0.124662	8317	FALSE	0.972981	2488	FALSE	7.44798	37	FALSE	0.321869	8633
CHRNB4	FALSE	2.01739	613	FALSE	-0.173966	11025	FALSE	0.0793677	8950	FALSE	0.153936	7735	FALSE	-0.364511	14834
CACNG2	FALSE	2.01678	614	FALSE	-0.482378	13819	FALSE	-0.554073	13550	FALSE	-0.479384	12884	FALSE	0.779683	3572
LGALS2	FALSE	2.01292	615	FALSE	-1.04529	17450	FALSE	-0.0471805	9964	FALSE	1.7291	1009	FALSE	1.11753	1306
GRAMD4	FALSE	2.01171	616	FALSE	0.0331605	9112	FALSE	1.89923	494	FALSE	0.412487	5820	FALSE	0.353421	8247
SIGLEC1	FALSE	2.01045	617	FALSE	0.814152	3178	FALSE	0.159681	8274	FALSE	0.223917	7186	FALSE	-0.259967	14178
BAIAP2L2	FALSE	2.00907	618	FALSE	-0.168671	10976	FALSE	-1.90598	18544	FALSE	-0.898129	15751	FALSE	1.11952	1295
APLP2	FALSE	2.00861	619	FALSE	0.646933	4172	FALSE	1.11706	1956	FALSE	0.284653	6722	FALSE	0.462678	6936
CRYBB1	FALSE	2.00749	620	FALSE	0.701665	3832	FALSE	0.189742	8026	FALSE	0.0663381	8387	FALSE	0.406682	7573
IGLL1	FALSE	2.0063	621	FALSE	0.533327	4933	FALSE	-0.35797	12215	FALSE	-0.0134978	9033	FALSE	0.972029	2132
LARGE	FALSE	2.00602	622	FALSE	-1.35237	18498				FALSE	0.758083	3826	FALSE	0.694358	4406
TTC7A	FALSE	2.00413	623	FALSE	0.531683	4943	FALSE	0.555452	4927	FALSE	-0.0544191	9349	FALSE	-0.918829	16878
DEFB108B	FALSE	2.00111	624	FALSE	0.548954	4820	FALSE	-0.177885	10948	FALSE	0.819327	3537	FALSE	0.0939855	11176
TELO2	FALSE	2.00088	625	FALSE	-1.33305	18442	FALSE	-0.837299	15229	FALSE	-2.14961	19070	FALSE	-1.19245	17373
PYCR2	FALSE	2.00043	626	FALSE	-0.346679	12671	FALSE	-0.199948	11113	FALSE	-0.351766	11847	FALSE	-0.538587	15711
KLHL5	FALSE	1.9971	627	FALSE	0.853433	2964	FALSE	0.452921	5752	FALSE	0.322259	6461	FALSE	1.02877	1754
ZC3H7B	FALSE	1.99658	628	FALSE	-0.236519	11627	FALSE	-0.115924	10500	FALSE	-0.839117	15405	FALSE	0.537717	6079
COG1	FALSE	1.99618	629	FALSE	-1.31175	18392	FALSE	0.0926812	8826	FALSE	-1.59277	18314	FALSE	-1.82689	18031
RHBDD3	FALSE	1.99467	630	FALSE	-0.556228	14375	FALSE	-0.444612	12819	FALSE	-0.918681	15878	FALSE	0.0324245	11774
RTEL1	FALSE	1.9945	631	FALSE	-0.376526	12942	FALSE	-0.399135	12486	FALSE	-0.98265	16213	FALSE	-1.20743	17403
THUMPD1	FALSE	1.99378	632	FALSE	-0.228381	11553	FALSE	0.611847	4513	FALSE	1.41758	1547	FALSE	0.675671	4606
FBXW11	FALSE	1.98766	633	FALSE	1.0695	1935	FALSE	-0.206943	11157	FALSE	1.87181	868	FALSE	-2.4903	18502
UPF3A	FALSE	1.98414	634	FALSE	-0.520442	14102	FALSE	0.658112	4179	FALSE	0.250039	6986	FALSE	-0.305939	14486
TANGO2	FALSE	1.98334	635	FALSE	-0.0955077	10296	FALSE	-0.697728	14424	FALSE	-0.141149	10048	FALSE	1.65145	175
PIGL	FALSE	1.98299	636	FALSE	0.159437	8028	FALSE	4.24175	11	FALSE	0.279108	6771	FALSE	0.418703	7452
MAN1A1	FALSE	1.98185	637	FALSE	1.26844	1256	FALSE	1.08048	2072	FALSE	0.720454	4022	FALSE	-0.526004	15661
IFI16	FALSE	1.98087	638	FALSE	-0.618684	14870	FALSE	-0.0539059	10019	FALSE	0.43521	5651	FALSE	1.26072	801
ZNF707	FALSE	1.97888	639	FALSE	0.183321	7819	FALSE	0.792116	3348	FALSE	0.207886	7317	FALSE	-0.0978372	12961
PTX3	FALSE	1.97815	640	FALSE	-0.0351111	9775	FALSE	-0.775079	14895	FALSE	1.11403	2408	FALSE	0.177998	10314
GRAP2	FALSE	1.97733	641	FALSE	0.255015	7188	FALSE	-0.1488	10730	FALSE	-0.792327	15112	FALSE	-0.233394	14009
MCHR1	FALSE	1.97594	642	FALSE	0.269793	7052	FALSE	0.189067	8035	FALSE	0.371555	6103	FALSE	-0.0475301	12558
NCOA7	FALSE	1.97566	643	FALSE	1.22873	1381	FALSE	-0.573581	13653	FALSE	-1.37537	17764	FALSE	0.365124	8109
Non-Targeting_172	TRUE	1.97143	644	TRUE	0.446994	5589				TRUE	0.786498	3690	TRUE	0.489314	6623
PCP2	FALSE	1.9672	645	FALSE	1.55136	662	FALSE	0.218443	7762	FALSE	0.584702	4735	FALSE	-0.255895	14160
GSKIP	FALSE	1.9668	646	FALSE	-0.264868	11865	FALSE	-0.506553	13251	FALSE	-1.13699	16923	FALSE	0.824093	3214
NAA38	FALSE	1.96417	647	FALSE	-0.00480231	9451	FALSE	-0.882443	15456	FALSE	0.348696	6250	FALSE	-1.19951	17392
PNO1	FALSE	1.95828	648	FALSE	0.0547465	8928	FALSE	0.806966	3281	FALSE	-0.775331	15004	FALSE	-1.1099	17260
SLC7A6	FALSE	1.95798	649	FALSE	-0.135783	10656	FALSE	1.15982	1808	FALSE	-0.285816	11267	FALSE	0.801508	3409
SLC5A4	FALSE	1.95746	650	FALSE	-0.192164	11201	FALSE	-1.02874	16163	FALSE	-0.284563	11260	FALSE	1.25544	814
CFAP74	FALSE	1.95542	651	FALSE	0.171753	7922	FALSE	1.25038	1545	FALSE	1.06517	2554	FALSE	0.24063	9558
RREB1	FALSE	1.95527	652	FALSE	-0.0141036	9537	FALSE	0.844021	3081	FALSE	1.76295	973	FALSE	3.1951	12
BABAM1	FALSE	1.9549	653	FALSE	1.08707	1875	FALSE	0.635935	4350	FALSE	0.539919	4995	FALSE	0.761719	3729
CNKSR2	FALSE	1.95465	654	FALSE	0.0278918	9159	FALSE	1.13497	1897	FALSE	0.422146	5756	FALSE	0.969543	2153
BCR	FALSE	1.95389	655	FALSE	1.32669	1112	FALSE	0.600393	4609	FALSE	0.134419	7883	FALSE	0.378681	7943
BBS4	FALSE	1.95313	656	FALSE	1.26473	1266	FALSE	1.78448	607	FALSE	0.419826	5765	FALSE	0.20682	9952
DEPDC5	FALSE	1.9506	657	FALSE	-0.188911	11171	FALSE	-1.33818	17383	FALSE	2.87935	340	FALSE	0.192094	10136
NEO1	FALSE	1.94973	658	FALSE	-0.0051308	9454	FALSE	0.113811	8665	FALSE	0.461654	5510	FALSE	0.220481	9796
AP1B1	FALSE	1.94946	659	FALSE	-0.137767	10676	FALSE	0.357319	6543	FALSE	-0.621115	13956	FALSE	4.3857	4
NME3	FALSE	1.94804	660	FALSE	0.644907	4184	FALSE	0.727713	3714	FALSE	0.543119	4978	FALSE	0.706014	4284
ITPKB	FALSE	1.94544	661	FALSE	-0.583539	14609	FALSE	-0.567743	13626	FALSE	0.324925	6443	FALSE	-0.810858	16629
SH3YL1	FALSE	1.94507	662	FALSE	0.425674	5760	FALSE	-0.610762	13898	FALSE	-1.65019	18425	FALSE	0.934429	2391
DNAJB7	FALSE	1.94309	663	FALSE	-1.24478	18188	FALSE	-0.786259	14952	FALSE	-0.334857	11689	FALSE	0.778368	3582
USP17L1	FALSE	1.94286	664	FALSE	0.0185449	9254				FALSE	-1.81986	18757	FALSE	0.486454	6654
KCNJ10	FALSE	1.94285	665	FALSE	-0.388874	13038	FALSE	-0.112144	10469	FALSE	-0.888035	15685	FALSE	0.423711	7395
ARSA	FALSE	1.94255	666	FALSE	-0.0822665	10170	FALSE	-0.172222	10904	FALSE	0.922934	3095	FALSE	0.544482	6014
TFB1M	FALSE	1.93846	667	FALSE	0.578096	4610	FALSE	0.0811155	8930	FALSE	0.336598	6342	FALSE	0.388713	7807
TMEM191B	FALSE	1.93841	668	FALSE	-1.11536	17723				FALSE	0.396323	5930	FALSE	0.185742	10205
KLHL25	FALSE	1.93823	669	FALSE	0.0716733	8799	FALSE	-0.217626	11253	FALSE	-0.724627	14689	FALSE	0.430609	7304
DCSTAMP	FALSE	1.93618	670	FALSE	-0.110028	10419	FALSE	0.508718	5295	FALSE	0.0340586	8632	FALSE	0.966136	2179
TRNT1	FALSE	1.93577	671	FALSE	0.508388	5100	FALSE	3.26184	51	FALSE	0.798527	3625	FALSE	-3.16718	18840
ACVR1	FALSE	1.93362	672	FALSE	-0.466713	13688	FALSE	-1.02141	16120	FALSE	-1.53818	18203	FALSE	-0.397085	15028
EIF5AL1	FALSE	1.93311	673	FALSE	-1.76631	19114	FALSE	-1.24528	17035	FALSE	-0.473547	12831	FALSE	-0.603441	15980
STRA13	FALSE	1.93226	674	FALSE	-1.58957	18931				FALSE	-1.31151	17575	FALSE	0.205886	9968
Non-Targeting_197	TRUE	1.93139	675	TRUE	-0.247118	11712				TRUE	0.539132	4998	TRUE	1.2198	934
CAPN2	FALSE	1.93135	676	FALSE	0.367129	6236	FALSE	-0.0208015	9765	FALSE	-0.194081	10495	FALSE	0.0714791	11397
APOD	FALSE	1.93009	677	FALSE	1.33933	1075	FALSE	0.160635	8267	FALSE	0.137429	7865	FALSE	-0.553469	15780
SLCO1B7	FALSE	1.92949	678	FALSE	0.659592	4087	FALSE	0.345318	6646	FALSE	-0.483615	12911	FALSE	0.853482	2964
ZFAND2B	FALSE	1.92812	679	FALSE	1.32739	1110	FALSE	1.33919	1347	FALSE	-1.37164	17753	FALSE	-0.101363	12989
ZNF207	FALSE	1.92737	680	FALSE	0.499639	5166	FALSE	-0.877542	15435	FALSE	-0.231567	10849	FALSE	-3.01987	18785
KL	FALSE	1.92678	681	FALSE	0.261308	7134	FALSE	0.606752	4550	FALSE	1.40338	1573	FALSE	0.120749	10880
MED18	FALSE	1.92549	682	FALSE	-1.14997	17856	FALSE	-1.83449	18456	FALSE	-3.04925	19329	FALSE	-1.88676	18082
DRG1	FALSE	1.92508	683	FALSE	-0.367238	12843	FALSE	0.184774	8079	FALSE	-0.0818898	9579	FALSE	0.0887505	11232
PIK3CA	FALSE	1.92468	684	FALSE	3.12708	10	FALSE	0.703401	3855	FALSE	0.756433	3834	FALSE	-1.24866	17458
APOL3	FALSE	1.92458	685	FALSE	-0.938016	16944	FALSE	-1.93226	18578	FALSE	1.96251	777	FALSE	0.686153	4504
NRIP1	FALSE	1.92425	686	FALSE	-1.02208	17349	FALSE	0.688022	3958	FALSE	-1.57572	18269	FALSE	0.173411	10364
FAM71A	FALSE	1.92286	687	FALSE	-0.269559	11913	FALSE	2.64602	132	FALSE	1.19089	2145	FALSE	0.258711	9329
MMP11	FALSE	1.92286	688	FALSE	-0.554501	14358	FALSE	-1.48386	17810	FALSE	-0.986454	16231	FALSE	0.697807	4377
DERL3	FALSE	1.92252	689	FALSE	-1.09118	17637	FALSE	0.307993	6962	FALSE	0.17361	7561	FALSE	0.985056	2048
ERI1	FALSE	1.92236	690	FALSE	0.328691	6548	FALSE	-0.4868	13113	FALSE	-1.19867	17156	FALSE	1.28764	728
ZNF519	FALSE	1.91939	691	FALSE	0.854045	2958	FALSE	1.10353	1994	FALSE	-0.250383	10991	FALSE	1.25548	813
SMTN	FALSE	1.91936	692	FALSE	-0.0445751	9869	FALSE	2.54842	162	FALSE	0.0775846	8298	FALSE	-0.577381	15879
UIMC1	FALSE	1.91841	693	FALSE	-0.665551	15199	FALSE	-0.852889	15307	FALSE	0.501454	5259	FALSE	1.26493	786
PIM3	FALSE	1.91727	694	FALSE	-0.844294	16423	FALSE	-0.457194	12902	FALSE	2.2331	601	FALSE	0.151794	10575
CD46	FALSE	1.91583	695	FALSE	0.5035	5134	FALSE	-0.110017	10450	FALSE	-0.71904	14660	FALSE	-0.349002	14737
ANKRD18A	FALSE	1.91553	696	FALSE	1.38459	983	FALSE	-0.977916	15950	FALSE	1.78455	948	FALSE	0.831751	3154
RALGAPA2	FALSE	1.91548	697	FALSE	0.76545	3445	FALSE	3.04069	72	FALSE	-0.725475	14694	FALSE	0.557876	5864
TMEM140	FALSE	1.91422	698	FALSE	-0.764789	15904	FALSE	0.802853	3303	FALSE	-1.34968	17701	FALSE	0.872149	2838
NEIL2	FALSE	1.91324	699	FALSE	0.990472	2284	FALSE	1.81961	571	FALSE	0.302404	6605	FALSE	0.282715	9040
FOXRED2	FALSE	1.91278	700	FALSE	0.142887	8169	FALSE	0.182128	8094	FALSE	0.178299	7528	FALSE	0.0365191	11723
ZNF280A	FALSE	1.91092	701	FALSE	1.02368	2145	FALSE	-0.711528	14509	FALSE	-0.466391	12761	FALSE	1.0715	1532
TSEN34	FALSE	1.90867	702	FALSE	0.773284	3398	FALSE	0.223644	7718	FALSE	-0.636333	14077	FALSE	-0.449044	15309
PLD5	FALSE	1.90842	703	FALSE	1.05034	2011	FALSE	0.195729	7969	FALSE	-0.359331	11910	FALSE	1.41993	412
AMZ1	FALSE	1.90683	704	FALSE	-1.64872	18993	FALSE	2.01709	407	FALSE	0.63274	4471	FALSE	-0.183194	13638
SLC2A11	FALSE	1.90639	705	FALSE	0.197982	7688	FALSE	0.281469	7209	FALSE	0.744896	3898	FALSE	0.438064	7216
GTSE1	FALSE	1.90502	706	FALSE	0.0474298	8977	FALSE	0.730444	3695	FALSE	-1.04448	16522	FALSE	-1.01681	17082
MPZL3	FALSE	1.90491	707	FALSE	-0.391775	13063	FALSE	-0.155906	10786	FALSE	0.216039	7256	FALSE	1.01888	1814
CTDNEP1	FALSE	1.90449	708	FALSE	-2.01842	19248	FALSE	-0.373739	12324	FALSE	-1.20025	17163	FALSE	-0.27587	14291
SRPK1	FALSE	1.90367	709	FALSE	-0.371679	12897	FALSE	-1.87435	18503	FALSE	-0.986829	16235	FALSE	-0.264788	14214
LOC388849	FALSE	1.90228	710	FALSE	0.324174	6590				FALSE	0.743366	3910	FALSE	0.0169705	11900
ARHGAP8	FALSE	1.90198	711	FALSE	1.68717	464				FALSE	-1.16663	17021	FALSE	0.538143	6075
ATP7A	FALSE	1.90126	712	FALSE	-0.035662	9777	FALSE	-0.643481	14095	FALSE	-0.189592	10452	FALSE	0.321093	8644
ABCC4	FALSE	1.89684	713	FALSE	1.5743	625	FALSE	0.432495	5896	FALSE	-1.1201	16852	FALSE	1.10943	1336
FANCM	FALSE	1.89616	714	FALSE	0.391529	6037	FALSE	0.267057	7339	FALSE	-0.950051	16045	FALSE	0.0986011	11131
MTMR6	FALSE	1.89436	715	FALSE	-0.0778035	10146	FALSE	-0.112325	10473	FALSE	0.950049	2987	FALSE	0.795836	3448
C2CD4A	FALSE	1.89423	716	FALSE	-0.485179	13842	FALSE	-0.303608	11849	FALSE	-1.49595	18114	FALSE	0.372933	8030
TBPL2	FALSE	1.89217	717	FALSE	-0.0995619	10338	FALSE	1.33521	1353	FALSE	0.0486339	8532	FALSE	0.302078	8837
GOLGA6L2	FALSE	1.89128	718	FALSE	0.119952	8358	FALSE	0.408369	6103	FALSE	5.81347	53	FALSE	1.542	261
ELOVL5	FALSE	1.89052	719	FALSE	0.714531	3741	FALSE	-0.349267	12154	FALSE	0.0475485	8541	FALSE	0.155554	10536
SYCE3	FALSE	1.88502	720	FALSE	-0.661472	15165	FALSE	-0.93343	15713	FALSE	-0.520887	13226	FALSE	0.811885	3318
MAGT1	FALSE	1.88346	721	FALSE	1.39491	964	FALSE	0.832784	3143	FALSE	3.74395	172	FALSE	-0.561091	15814
SYT11	FALSE	1.88271	722	FALSE	0.45528	5522	FALSE	-0.406066	12535	FALSE	-0.907386	15801	FALSE	0.00439192	12028
NUCKS1	FALSE	1.88065	723	FALSE	-0.252263	11755	FALSE	-1.27768	17170	FALSE	1.86635	875	FALSE	0.116024	10939
DEFB132	FALSE	1.87985	724	FALSE	0.915566	2637	FALSE	1.33808	1349	FALSE	-0.150679	10129	FALSE	0.516589	6317
RBM18	FALSE	1.87957	725	FALSE	0.0277144	9161	FALSE	0.588869	4688	FALSE	-0.546017	13415	FALSE	0.436635	7231
RABIF	FALSE	1.87879	726	FALSE	-1.91874	19213	FALSE	-1.80864	18408	FALSE	-2.40082	19205	FALSE	-0.785383	16562
UBXN7	FALSE	1.87577	727	FALSE	-0.810054	16222	FALSE	0.741678	3628	FALSE	-1.06381	16618	FALSE	-0.25468	14155
TBC1D31	FALSE	1.87312	728	FALSE	1.64703	516	FALSE	0.401493	6152	FALSE	0.885601	3246	FALSE	-0.431937	15210
EFCAB6	FALSE	1.87308	729	FALSE	1.4458	859	FALSE	0.105343	8731	FALSE	0.170644	7593	FALSE	1.1737	1080
SRP9	FALSE	1.87051	730	FALSE	-2.15065	19280	FALSE	-0.574191	13657	FALSE	-1.59601	18329	FALSE	-2.99748	18775
JUN	FALSE	1.87011	731	FALSE	-0.36403	12817	FALSE	0.917967	2722	FALSE	0.314092	6521	FALSE	-0.384648	14957
PEX26	FALSE	1.86956	732	FALSE	-0.772536	15962	FALSE	-1.26068	17100	FALSE	0.246314	7014	FALSE	0.308033	8778
LMF2	FALSE	1.86932	733	FALSE	0.275231	7015	FALSE	-1.49567	17832	FALSE	-1.03208	16457	FALSE	1.13742	1215
CACNA1I	FALSE	1.86822	734	FALSE	-0.885125	16664	FALSE	1.12804	1914	FALSE	0.487519	5342	FALSE	0.474074	6799
DHRS7	FALSE	1.86789	735	FALSE	0.817015	3160	FALSE	2.16375	321	FALSE	0.0157557	8791	FALSE	0.304134	8812
ZNF516	FALSE	1.86663	736	FALSE	0.0115692	9327	FALSE	0.770334	3462	FALSE	0.441707	5614	FALSE	-0.490353	15498
LY9	FALSE	1.86581	737	FALSE	0.232118	7383	FALSE	0.192857	8000	FALSE	1.6898	1054	FALSE	0.535831	6102
DCAF15	FALSE	1.86473	738	FALSE	0.8867	2798	FALSE	0.740294	3637	FALSE	1.16784	2222	FALSE	-0.646667	16135
GFI1	FALSE	1.86415	739	FALSE	0.456711	5515	FALSE	-0.817404	15126	FALSE	-1.4551	18003	FALSE	0.649655	4877
ESR2	FALSE	1.86338	740	FALSE	0.0262147	9171	FALSE	-1.33783	17380	FALSE	0.32489	6444	FALSE	0.155322	10538
PRR36	FALSE	1.86121	741	FALSE	1.18958	1507	FALSE	0.183934	8086	FALSE	-0.358962	11903	FALSE	0.904704	2616
PMM1	FALSE	1.86065	742	FALSE	-0.365075	12826	FALSE	-0.899613	15551	FALSE	-0.731674	14741	FALSE	1.15271	1157
EIF4ENIF1	FALSE	1.85999	743	FALSE	0.26056	7143	FALSE	0.850439	3049	FALSE	-0.124204	9899	FALSE	-0.769358	16526
MMS19	FALSE	1.85732	744	FALSE	0.381486	6127	FALSE	0.0346422	9308	FALSE	-0.961421	16102	FALSE	-2.1537	18285
RNF138	FALSE	1.85538	745	FALSE	-0.19127	11189	FALSE	-0.12577	10579	FALSE	0.388036	5985	FALSE	0.806461	3356
C1QTNF7	FALSE	1.85332	746	FALSE	1.25398	1295	FALSE	0.343742	6665	FALSE	-0.590935	13737	FALSE	0.56177	5818
GP5	FALSE	1.84967	747	FALSE	0.386894	6077	FALSE	0.371491	6413	FALSE	0.335223	6357	FALSE	0.719729	4147
PARS2	FALSE	1.84807	748	FALSE	-0.227917	11548	FALSE	-0.757527	14795	FALSE	-2.64993	19278	FALSE	-1.27638	17496
CSF2RB	FALSE	1.84306	749	FALSE	-0.54739	14310	FALSE	-0.723894	14603	FALSE	-2.2615	19138	FALSE	0.701924	4337
PVALB	FALSE	1.84282	750	FALSE	0.036051	9091	FALSE	0.078427	8958	FALSE	-1.33215	17652	FALSE	0.634167	5026
DDX6	FALSE	1.84261	751	FALSE	-1.10218	17678	FALSE	-1.10829	16511	FALSE	-1.4784	18062	FALSE	-5.7585	19319
PPCS	FALSE	1.84248	752	FALSE	-0.780341	16010	FALSE	-0.798398	15016	FALSE	-2.4693	19227	FALSE	0.553584	5902
FGF22	FALSE	1.8424	753	FALSE	-0.0721151	10096	FALSE	1.24298	1569	FALSE	-0.281846	11234	FALSE	0.535433	6108
HMOX1	FALSE	1.84073	754	FALSE	-1.20932	18069	FALSE	-0.361629	12241	FALSE	-0.0536214	9340	FALSE	0.564413	5781
SFI1	FALSE	1.8388	755	FALSE	-0.0490222	9905	FALSE	-0.270453	11634	FALSE	0.941476	3016	FALSE	0.439947	7184
LRRC70	FALSE	1.83802	756	FALSE	-0.0582403	9981	FALSE	-0.0646838	10100	FALSE	1.13244	2340	FALSE	0.469074	6859
PCNXL2	FALSE	1.83677	757	FALSE	0.227778	7423				FALSE	0.521553	5117	FALSE	0.211975	9884
ZNF418	FALSE	1.83617	758	FALSE	0.0844508	8707	FALSE	0.404421	6133	FALSE	-1.21708	17233	FALSE	0.503301	6455
TACC3	FALSE	1.83383	759	FALSE	-2.60038	19345	FALSE	-1.15378	16720	FALSE	-1.25539	17386	FALSE	-3.08081	18803
ZUFSP	FALSE	1.83369	760	FALSE	1.00558	2215				FALSE	0.861808	3352	FALSE	1.16272	1116
OBSCN	FALSE	1.83277	761	FALSE	0.0371459	9082	FALSE	0.218366	7763	FALSE	-0.365789	11981	FALSE	-0.544127	15735
TOLLIP	FALSE	1.83262	762	FALSE	1.36265	1027	FALSE	1.58602	891	FALSE	1.34225	1731	FALSE	-0.0233731	12295
TGFBR1	FALSE	1.82974	763	FALSE	0.586977	4542	FALSE	0.375757	6371	FALSE	1.43441	1507	FALSE	-1.50246	17763
POLR1B	FALSE	1.82966	764	FALSE	-0.56032	14412	FALSE	0.282351	7195	FALSE	-0.227867	10820	FALSE	-1.8721	18068
EXOC5	FALSE	1.82866	765	FALSE	0.726246	3668	FALSE	0.416611	6040	FALSE	0.00680822	8873	FALSE	-2.27147	18376
SEC14L6	FALSE	1.82842	766	FALSE	-1.60648	18953	FALSE	-1.22163	16954	FALSE	-0.393739	12206	FALSE	0.504479	6437
PSMB9	FALSE	1.82739	767	FALSE	1.14897	1652	FALSE	0.134698	8480	FALSE	4.15653	117	FALSE	-6.75769e-05	12077
IKBKG	FALSE	1.82554	768	FALSE	1.29198	1202	FALSE	0.670455	4090	FALSE	-0.996357	16279	FALSE	0.364775	8115
RFX6	FALSE	1.82547	769	FALSE	0.907344	2682	FALSE	-0.412915	12589	FALSE	-0.514683	13179	FALSE	0.860626	2920
TICAM1	FALSE	1.82542	770	FALSE	0.561756	4718	FALSE	-0.802961	15041	FALSE	-0.409835	12334	FALSE	0.257341	9347
YAP1	FALSE	1.82489	771	FALSE	0.818953	3150	FALSE	0.864489	2984	FALSE	-0.810541	15214	FALSE	-0.728141	16423
OR11H1	FALSE	1.82388	772	FALSE	0.883155	2808				FALSE	-0.729547	14725	FALSE	-0.233229	14008
MAMDC2	FALSE	1.82308	773	FALSE	0.616285	4373	FALSE	0.514997	5239	FALSE	0.600841	4653	FALSE	0.437159	7225
IFNA17	FALSE	1.82221	774	FALSE	0.702403	3826				FALSE	-0.935185	15968	FALSE	-0.11702	13126
SERP1	FALSE	1.82116	775	FALSE	-0.738561	15728	FALSE	-1.65094	18133	FALSE	1.16983	2218	FALSE	-0.233967	14013
LAIR2	FALSE	1.82	776	FALSE	0.457301	5506	FALSE	0.153007	8320	FALSE	-0.101197	9737	FALSE	0.451022	7059
PLA2G2D	FALSE	1.81948	777	FALSE	0.571119	4655	FALSE	0.358648	6529	FALSE	-1.01845	16377	FALSE	0.718753	4154
TRIM3	FALSE	1.8179	778	FALSE	0.419933	5808	FALSE	0.465051	5662	FALSE	0.55122	4929	FALSE	1.00076	1936
DDX17	FALSE	1.81765	779	FALSE	0.424012	5772	FALSE	-0.358862	12223	FALSE	-0.917039	15872	FALSE	-1.15814	17320
CMTR2	FALSE	1.8176	780	FALSE	-0.526254	14144	FALSE	-0.71576	14540	FALSE	-0.218484	10737	FALSE	0.857937	2935
LARP7	FALSE	1.81719	781	FALSE	0.278064	6993	FALSE	1.52268	992	FALSE	0.624422	4516	FALSE	-0.437924	15247
POT1	FALSE	1.8163	782	FALSE	-0.761856	15884	FALSE	-1.02922	16168	FALSE	-1.42204	17896	FALSE	-3.25599	18868
MPST	FALSE	1.81306	783	FALSE	-0.785124	16044	FALSE	-0.0712473	10153	FALSE	-1.25219	17368	FALSE	0.0701435	11408
LRRC74A	FALSE	1.8124	784	FALSE	0.143153	8165	FALSE	-0.213638	11216	FALSE	0.427898	5708	FALSE	0.529952	6177
HYAL4	FALSE	1.8109	785	FALSE	-0.505386	13994	FALSE	-0.962715	15875	FALSE	0.365211	6148	FALSE	0.912748	2560
TAS2R16	FALSE	1.81084	786	FALSE	1.00908	2201	FALSE	1.62343	835	FALSE	0.72509	4006	FALSE	0.900779	2631
KIDINS220	FALSE	1.81037	787	FALSE	-0.258762	11811	FALSE	-0.933553	15715	FALSE	-0.826778	15313	FALSE	-0.159499	13458
KIAA0895L	FALSE	1.80842	788	FALSE	0.114448	8413	FALSE	0.506459	5308	FALSE	0.204296	7342	FALSE	0.257745	9338
GLG1	FALSE	1.80804	789	FALSE	0.415157	5855	FALSE	0.678454	4032	FALSE	2.63596	417	FALSE	0.403932	7608
GLMN	FALSE	1.80303	790	FALSE	-1.77119	19118	FALSE	-1.39586	17553	FALSE	-3.06011	19332	FALSE	-1.41795	17683
H1F0	FALSE	1.802	791	FALSE	-0.0436922	9858				FALSE	-0.286205	11268	FALSE	1.18897	1023
HIST2H4A	FALSE	1.80073	792	FALSE	-0.148526	10791				FALSE	0.426462	5721	FALSE	-1.56045	17820
EFNA1	FALSE	1.80062	793	FALSE	-0.199112	11256	FALSE	0.762087	3513	FALSE	-1.20151	17170	FALSE	-0.195728	13721
HSPB7	FALSE	1.79798	794	FALSE	0.895409	2750	FALSE	0.128898	8538	FALSE	0.39718	5922	FALSE	0.225646	9733
WBP2NL	FALSE	1.79717	795	FALSE	1.2481	1322	FALSE	0.228035	7678	FALSE	-0.0995907	9723	FALSE	0.321388	8641
MAX	FALSE	1.79679	796	FALSE	0.111813	8445	FALSE	0.298885	7042	FALSE	0.459845	5518	FALSE	0.212941	9866
TEX26	FALSE	1.79677	797	FALSE	0.650132	4151	FALSE	1.09393	2028	FALSE	0.13829	7857	FALSE	0.644382	4928
STAM	FALSE	1.79665	798	FALSE	0.252783	7206	FALSE	0.535641	5066	FALSE	-0.231054	10847	FALSE	0.352898	8253
YIPF4	FALSE	1.79657	799	FALSE	0.582119	4579	FALSE	-0.805765	15060	FALSE	1.10042	2455	FALSE	0.282448	9042
C22orf23	FALSE	1.79555	800	FALSE	-0.518091	14083	FALSE	-0.162713	10842	FALSE	-0.516878	13193	FALSE	0.319459	8670
MAPK12	FALSE	1.79456	801	FALSE	-0.114663	10452	FALSE	0.842878	3087	FALSE	1.38238	1630	FALSE	0.598565	5375
SHD	FALSE	1.79262	802	FALSE	0.466775	5413	FALSE	0.173425	8161	FALSE	-0.25358	11016	FALSE	0.434422	7258
MUM1L1	FALSE	1.79229	803	FALSE	0.15263	8085				FALSE	0.893552	3209	FALSE	0.60846	5290
HSPA4	FALSE	1.79201	804	FALSE	0.914737	2642	FALSE	-1.13473	16639	FALSE	-0.204781	10606	FALSE	-0.586084	15921
C9orf41	FALSE	1.79199	805	FALSE	0.866555	2895				FALSE	-1.37563	17765	FALSE	-0.632119	16077
TRIO	FALSE	1.78991	806	FALSE	-1.13545	17805	FALSE	-0.245782	11460	FALSE	1.52925	1310	FALSE	0.678516	4575
HMGXB3	FALSE	1.78855	807	FALSE	-1.0296	17383	FALSE	-0.895622	15527	FALSE	1.26169	1928	FALSE	-0.792987	16578
RAB36	FALSE	1.78693	808	FALSE	1.74644	402	FALSE	-0.132246	10610	FALSE	-0.317482	11544	FALSE	-0.41263	15100
CXorf40B	FALSE	1.78402	809	FALSE	-0.311945	12320				FALSE	-0.645826	14154	FALSE	0.0372962	11714
TCHHL1	FALSE	1.78267	810	FALSE	-0.790186	16081	FALSE	-0.953555	15820	FALSE	-0.364132	11964	FALSE	-0.211839	13838
RPS6KA6	FALSE	1.78083	811	FALSE	1.04865	2017	FALSE	1.35929	1299	FALSE	1.45984	1458	FALSE	1.25612	810
MMGT1	FALSE	1.78081	812	FALSE	-0.712832	15561	FALSE	-0.62275	13980	FALSE	1.33769	1748	FALSE	-0.789493	16572
OR2M7	FALSE	1.78064	813	FALSE	1.28547	1217	FALSE	0.12859	8539	FALSE	-1.21463	17225	FALSE	0.930759	2418
WNT7B	FALSE	1.78055	814	FALSE	-1.92942	19217	FALSE	-1.36759	17464	FALSE	-1.47029	18040	FALSE	-0.112884	13093
SOD2	FALSE	1.78038	815	FALSE	-0.324539	12447	FALSE	-0.138869	10666	FALSE	-1.67498	18481	FALSE	-1.89632	18091
NIPSNAP1	FALSE	1.77877	816	FALSE	0.187051	7785	FALSE	0.623501	4429	FALSE	0.579603	4768	FALSE	1.04332	1668
SMG8	FALSE	1.77746	817	FALSE	0.497407	5183	FALSE	-1.32033	17314	FALSE	0.456258	5540	FALSE	-0.0385544	12465
SLC25A17	FALSE	1.77699	818	FALSE	0.791427	3302	FALSE	0.79697	3330	FALSE	0.00195539	8906	FALSE	1.27851	752
LIPK	FALSE	1.77603	819	FALSE	-0.328178	12485	FALSE	0.57432	4781	FALSE	-0.373638	12036	FALSE	-0.00321173	12101
HCFC1R1	FALSE	1.77583	820	FALSE	0.685138	3920	FALSE	1.99989	415	FALSE	-0.148519	10111	FALSE	-1.03063	17104
JPH1	FALSE	1.77579	821	FALSE	0.490845	5233	FALSE	0.14769	8371	FALSE	0.428246	5703	FALSE	0.812065	3315
PSMD4	FALSE	1.7754	822	FALSE	-0.441906	13491	FALSE	1.2033	1683	FALSE	-1.18775	17106	FALSE	-3.64469	19008
PWP1	FALSE	1.77397	823	FALSE	0.675558	3979	FALSE	-0.0363899	9883	FALSE	-1.23257	17292	FALSE	-1.29341	17520
DPF2	FALSE	1.77389	824	FALSE	-1.09993	17671	FALSE	-0.368786	12291	FALSE	3.10988	281	FALSE	-0.970566	17004
PPARA	FALSE	1.77175	825	FALSE	-0.0176689	9573	FALSE	-0.158438	10806	FALSE	-0.228312	10823	FALSE	0.950854	2290
C11orf31	FALSE	1.77038	826	FALSE	1.17871	1551				FALSE	0.996899	2817	FALSE	-0.755963	16489
MESDC2	FALSE	1.76946	827	FALSE	-2.35882	19321				FALSE	-2.02983	18979	FALSE	-0.673694	16233
DPP7	FALSE	1.7691	828	FALSE	0.778641	3368	FALSE	0.670829	4087	FALSE	-0.653851	14196	FALSE	0.0898793	11224
GET4	FALSE	1.76774	829	FALSE	-0.613969	14816	FALSE	0.464159	5668	FALSE	-0.3752	12046	FALSE	-1.95797	18142
CAPS	FALSE	1.76679	830	FALSE	0.209009	7584	FALSE	1.86477	527	FALSE	0.492317	5302	FALSE	0.0419739	11670
CDC20B	FALSE	1.76588	831	FALSE	0.298641	6824	FALSE	0.769421	3473	FALSE	-0.654513	14202	FALSE	0.550237	5945
MEGF11	FALSE	1.76485	832	FALSE	-0.811276	16232	FALSE	0.332683	6755	FALSE	0.255328	6950	FALSE	0.0527234	11554
CAPN8	FALSE	1.76459	833	FALSE	0.112384	8435	FALSE	-0.438814	12780	FALSE	0.748488	3881	FALSE	-0.586041	15919
MAGEC2	FALSE	1.76364	834	FALSE	-0.168181	10969	FALSE	-0.871949	15412	FALSE	0.628466	4501	FALSE	0.465565	6908
AP3B2	FALSE	1.76134	835	FALSE	-0.178537	11068	FALSE	1.19324	1715	FALSE	1.86326	879	FALSE	0.123247	10861
TIMP3	FALSE	1.7603	836	FALSE	-0.384227	12997	FALSE	-1.38613	17526	FALSE	0.0850575	8240	FALSE	0.353565	8243
BLZF1	FALSE	1.75998	837	FALSE	1.12533	1731	FALSE	-0.744446	14710	FALSE	0.363546	6156	FALSE	0.325984	8576
SMYD4	FALSE	1.75984	838	FALSE	0.101874	8537	FALSE	1.13676	1891	FALSE	0.63494	4460	FALSE	1.4952	316
IRF2BP2	FALSE	1.75956	839	FALSE	1.1885	1513	FALSE	0.721002	3755	FALSE	0.842407	3430	FALSE	-1.22846	17428
SMAD5	FALSE	1.7584	840	FALSE	1.72102	432	FALSE	0.854716	3026	FALSE	0.718669	4032	FALSE	0.647039	4902
GEMIN8	FALSE	1.7582	841	FALSE	-1.07906	17584	FALSE	-1.72311	18266	FALSE	-2.83234	19311	FALSE	-0.882354	16793
FASLG	FALSE	1.75794	842	FALSE	1.15643	1624	FALSE	0.152254	8325	FALSE	-0.573431	13620	FALSE	0.92739	2437
SLITRK1	FALSE	1.7579	843	FALSE	-0.136812	10670	FALSE	-0.503408	13232	FALSE	0.546204	4958	FALSE	0.503566	6449
MED6	FALSE	1.75775	844	FALSE	-1.20069	18041	FALSE	-1.00512	16055	FALSE	-1.2119	17219	FALSE	-2.705	18628
CHAMP1	FALSE	1.75753	845	FALSE	0.402418	5953	FALSE	-1.42608	17647	FALSE	-0.527903	13272	FALSE	0.503532	6452
FEN1	FALSE	1.75654	846	FALSE	0.14719	8126	FALSE	1.82606	563	FALSE	0.013797	8808	FALSE	-1.72369	17963
SAE1	FALSE	1.756	847	FALSE	-1.75669	19105	FALSE	-0.718182	14557	FALSE	-1.78924	18704	FALSE	-3.38817	18909
GCM2	FALSE	1.75503	848	FALSE	0.314693	6672	FALSE	0.312404	6918	FALSE	0.533786	5035	FALSE	0.727116	4078
PTBP2	FALSE	1.75427	849	FALSE	0.385164	6088	FALSE	-0.738626	14676	FALSE	-0.0508446	9316	FALSE	-0.0260498	12320
BCAT1	FALSE	1.75391	850	FALSE	0.257362	7170	FALSE	-0.256717	11530	FALSE	-1.30631	17565	FALSE	0.792872	3468
EBLN1	FALSE	1.75359	851	FALSE	0.559914	4735	FALSE	0.953612	2556	FALSE	-0.179538	10368	FALSE	0.472695	6817
CCNF	FALSE	1.75311	852	FALSE	-0.350175	12695	FALSE	-1.07231	16365	FALSE	1.22389	2044	FALSE	0.108741	11017
NOP10	FALSE	1.75243	853	FALSE	-1.07076	17555	FALSE	-1.38468	17522	FALSE	-1.30025	17540	FALSE	-2.71641	18633
SOX21	FALSE	1.75204	854	FALSE	-0.362241	12802	FALSE	-0.593066	13786	FALSE	1.0531	2611	FALSE	1.09448	1397
ARID3A	FALSE	1.7519	855	FALSE	0.674205	3989	FALSE	0.237465	7590	FALSE	-0.0258093	9125	FALSE	-0.482167	15463
CFAP97	FALSE	1.75175	856	FALSE	1.31023	1154	FALSE	-0.494798	13171	FALSE	-0.0642221	9431	FALSE	0.575422	5639
IDI2	FALSE	1.75138	857	FALSE	1.53542	695	FALSE	-0.254027	11511	FALSE	0.435276	5649	FALSE	-0.107279	13041
ALPP	FALSE	1.75131	858	FALSE	-0.972671	17116	FALSE	-0.994468	16015	FALSE	-0.658472	14244	FALSE	0.133286	10760
TEX261	FALSE	1.75035	859	FALSE	2.86225	16	FALSE	0.89374	2840	FALSE	0.0696322	8366	FALSE	0.118455	10910
WFIKKN1	FALSE	1.74994	860	FALSE	-1.13022	17778	FALSE	-0.214203	11223	FALSE	-0.073626	9503	FALSE	-0.128912	13230
DENND4B	FALSE	1.74951	861	FALSE	-0.364519	12821	FALSE	-0.13233	10613	FALSE	0.377108	6066	FALSE	0.0339503	11753
PIAS4	FALSE	1.74942	862	FALSE	-0.389526	13047	FALSE	-0.536742	13446	FALSE	0.191813	7430	FALSE	0.359481	8184
RDH14	FALSE	1.7475	863	FALSE	-0.109746	10416	FALSE	-1.09631	16461	FALSE	-0.455464	12688	FALSE	0.815189	3286
SMC6	FALSE	1.74681	864	FALSE	0.221168	7494	FALSE	-0.323062	11976	FALSE	-1.31813	17593	FALSE	-2.93576	18736
SULT4A1	FALSE	1.74653	865	FALSE	-0.289715	12097	FALSE	-0.472417	13002	FALSE	-0.523043	13241	FALSE	1.0251	1777
HBM	FALSE	1.7451	866	FALSE	1.17537	1562	FALSE	0.538116	5048	FALSE	-0.257254	11042	FALSE	0.7011	4346
ARVCF	FALSE	1.74399	867	FALSE	-0.71975	15607	FALSE	0.138892	8448	FALSE	-1.70621	18545	FALSE	1.15803	1137
WASF3	FALSE	1.74089	868	FALSE	-1.18878	17997	FALSE	-1.30386	17258	FALSE	1.97	768	FALSE	0.74777	3873
Non-Targeting_14	TRUE	1.7399	869	TRUE	-0.450579	13557				TRUE	1.00788	2775	TRUE	0.69873	4368
SLC24A2	FALSE	1.73986	870	FALSE	-0.132778	10621	FALSE	0.40936	6093	FALSE	0.132594	7893	FALSE	1.27585	758
SGCE	FALSE	1.73893	871	FALSE	-0.530577	14185	FALSE	-0.691519	14386	FALSE	-0.853772	15495	FALSE	0.417551	7468
RBMY1A1	FALSE	1.73828	872	FALSE	0.451735	5553				FALSE	-0.0909592	9647	FALSE	1.36384	538
PKN2	FALSE	1.73804	873	FALSE	-0.0964059	10308	FALSE	0.152831	8322	FALSE	-1.47987	18067	FALSE	-0.679215	16256
UNC5A	FALSE	1.73601	874	FALSE	0.766073	3441	FALSE	-1.37101	17477	FALSE	-1.22438	17262	FALSE	-0.340604	14681
MIPEP	FALSE	1.73541	875	FALSE	0.354142	6345	FALSE	0.469233	5615	FALSE	-0.208394	10639	FALSE	-0.859131	16739
MYH9	FALSE	1.73349	876	FALSE	-0.0137325	9532	FALSE	-1.32263	17323	FALSE	-2.28985	19159	FALSE	0.227899	9708
DNLZ	FALSE	1.73203	877	FALSE	-0.171293	10999	FALSE	-0.278505	11686	FALSE	-1.89118	18840	FALSE	-1.21727	17414
TRMT2A	FALSE	1.72941	878	FALSE	-0.761783	15883	FALSE	0.330772	6769	FALSE	-1.51303	18154	FALSE	0.59866	5374
CLDN25	FALSE	1.72912	879	FALSE	-0.130346	10594	FALSE	0.850054	3051	FALSE	1.21271	2080	FALSE	0.049521	11593
SMARCA4	FALSE	1.72895	880	FALSE	-0.27743	11991	FALSE	-0.257998	11541	FALSE	-0.350152	11834	FALSE	-0.297671	14441
ZNF837	FALSE	1.72623	881	FALSE	0.356629	6326	FALSE	0.568921	4826	FALSE	0.10333	8133	FALSE	0.578084	5605
CEP120	FALSE	1.72194	882	FALSE	0.0918576	8641	FALSE	-0.576438	13675	FALSE	-0.278707	11199	FALSE	1.42508	404
VPS35	FALSE	1.72133	883	FALSE	1.1686	1596	FALSE	0.999519	2374	FALSE	11.1458	16	FALSE	-1.38491	17631
BCAR3	FALSE	1.72016	884	FALSE	-0.93586	16931	FALSE	-0.665864	14236	FALSE	0.838732	3448	FALSE	0.646435	4912
IQCB1	FALSE	1.72004	885	FALSE	1.54011	688	FALSE	0.599183	4617	FALSE	0.907654	3158	FALSE	0.760948	3740
DCAF7	FALSE	1.71973	886	FALSE	-2.02233	19251	FALSE	-2.31034	18771	FALSE	-2.55115	19252	FALSE	0.527944	6200
PDX1	FALSE	1.71756	887	FALSE	0.877068	2842	FALSE	0.441415	5832	FALSE	1.0696	2532	FALSE	0.531662	6146
RASD2	FALSE	1.71747	888	FALSE	0.0643359	8872	FALSE	0.27161	7293	FALSE	-0.020834	9090	FALSE	1.04598	1651
LSM11	FALSE	1.71708	889	FALSE	-1.5294	18839	FALSE	-2.09588	18693	FALSE	-3.26053	19345	FALSE	-3.83753	19064
LRRN2	FALSE	1.71576	890	FALSE	0.122632	8337	FALSE	0.458066	5715	FALSE	-0.549357	13437	FALSE	0.585878	5523
ITIH5	FALSE	1.71523	891	FALSE	-0.362394	12805	FALSE	1.19905	1696	FALSE	-0.556443	13490	FALSE	0.740436	3950
UBA6	FALSE	1.71483	892	FALSE	-0.907131	16766	FALSE	-0.435785	12761	FALSE	-1.63908	18403	FALSE	-1.3373	17577
SEC14L4	FALSE	1.7133	893	FALSE	-0.701822	15478	FALSE	-0.42602	12689	FALSE	-0.81917	15270	FALSE	1.00789	1889
CLK3	FALSE	1.71273	894	FALSE	-0.375333	12929	FALSE	-0.407888	12548	FALSE	1.05124	2618	FALSE	0.150317	10592
ACP2	FALSE	1.71239	895	FALSE	0.465625	5425	FALSE	0.494114	5408	FALSE	3.7755	171	FALSE	0.535304	6110
CHADL	FALSE	1.70978	896	FALSE	-0.722149	15630	FALSE	0.252477	7466	FALSE	1.43195	1516	FALSE	-0.710706	16357
PARD3	FALSE	1.70949	897	FALSE	0.166373	7979	FALSE	0.256665	7430	FALSE	0.0219544	8742	FALSE	-0.915207	16873
SPATA22	FALSE	1.70948	898	FALSE	1.17353	1571	FALSE	1.31627	1391	FALSE	-0.174901	10324	FALSE	1.21683	946
TRIM32	FALSE	1.70671	899	FALSE	-0.775235	15976	FALSE	-1.32955	17354	FALSE	0.0973489	8163	FALSE	0.523506	6242
FAM92A1	FALSE	1.70563	900	FALSE	1.47142	812				FALSE	0.183496	7497	FALSE	0.0499892	11591
KIAA1524	FALSE	1.70528	901	FALSE	-1.31191	18394				FALSE	-1.57398	18265	FALSE	0.99446	1983
PTDSS2	FALSE	1.70392	902	FALSE	0.842686	3027	FALSE	0.561585	4881	FALSE	0.273119	6817	FALSE	0.788773	3510
KRTAP7-1	FALSE	1.70332	903	FALSE	-0.483594	13834	FALSE	-1.0643	16335	FALSE	-0.998381	16292	FALSE	0.45031	7066
EEF2	FALSE	1.70211	904	FALSE	-1.07941	17585	FALSE	0.418615	6024	FALSE	-0.471275	12815	FALSE	-2.06945	18231
SYT3	FALSE	1.70194	905	FALSE	1.57225	627	FALSE	0.420201	6010	FALSE	0.771161	3759	FALSE	1.05757	1598
NSMCE2	FALSE	1.70172	906	FALSE	0.925933	2590	FALSE	0.436798	5864	FALSE	0.0262077	8696	FALSE	-1.40758	17668
AP1S2	FALSE	1.70152	907	FALSE	0.0738978	8783	FALSE	-0.460873	12926	FALSE	-0.292648	11318	FALSE	0.941726	2343
ILK	FALSE	1.70044	908	FALSE	0.125559	8306	FALSE	0.192024	8008	FALSE	-0.733733	14762	FALSE	-2.82749	18683
MEIS2	FALSE	1.69984	909	FALSE	0.56924	4667	FALSE	-0.138742	10663	FALSE	-1.22712	17272	FALSE	-0.0203582	12275
C22orf31	FALSE	1.69877	910	FALSE	0.025214	9180	FALSE	1.72433	681	FALSE	-0.6804	14403	FALSE	-0.162872	13476
RAB27A	FALSE	1.69868	911	FALSE	0.118054	8383	FALSE	-0.246284	11464	FALSE	1.31344	1813	FALSE	0.103619	11081
RCOR1	FALSE	1.69749	912	FALSE	0.561316	4720	FALSE	-0.525102	13365	FALSE	0.179321	7517	FALSE	-1.33322	17573
FNDC3B	FALSE	1.69739	913	FALSE	-3.19365	19356	FALSE	2.09071	364	FALSE	3.99785	142	FALSE	-1.97643	18154
PTK2	FALSE	1.69733	914	FALSE	-1.24705	18195	FALSE	-1.51226	17861	FALSE	-0.772915	14988	FALSE	-1.86637	18064
RIC8A	FALSE	1.69661	915	FALSE	0.416421	5841	FALSE	0.320086	6864	FALSE	0.54855	4942	FALSE	1.92648	71
TDRD9	FALSE	1.69537	916	FALSE	-0.315128	12348	FALSE	-0.912485	15614	FALSE	0.825641	3510	FALSE	-0.38802	14979
VPS16	FALSE	1.69455	917	FALSE	-0.855338	16491	FALSE	-0.427291	12702	FALSE	2.41622	507	FALSE	-3.81869	19059
PCGF3	FALSE	1.6942	918	FALSE	-0.786568	16056	FALSE	0.804148	3298	FALSE	-1.31725	17589	FALSE	0.242778	9529
HDGFRP2	FALSE	1.69408	919	FALSE	-0.862156	16522				FALSE	-0.762823	14928	FALSE	0.105937	11052
TENM4	FALSE	1.69396	920	FALSE	1.36036	1034	FALSE	0.366306	6462	FALSE	0.315979	6502	FALSE	0.171878	10378
SHANK3	FALSE	1.69333	921	FALSE	-0.407349	13192	FALSE	-0.112849	10479	FALSE	0.952312	2977	FALSE	-0.024826	12309
MBD3L2	FALSE	1.69232	922	FALSE	-0.323165	12436				FALSE	4.3361	102	FALSE	-0.162973	13477
SGSM3	FALSE	1.69169	923	FALSE	0.636851	4242	FALSE	-0.598834	13825	FALSE	0.603836	4627	FALSE	0.815863	3281
BRWD1	FALSE	1.69017	924	FALSE	-0.176623	11050	FALSE	-1.68899	18200	FALSE	-1.40098	17839	FALSE	0.783853	3546
KIAA0020	FALSE	1.69011	925	FALSE	0.573867	4632				FALSE	0.398353	5916	FALSE	0.60085	5348
HDAC3	FALSE	1.68807	926	FALSE	-0.688624	15387	FALSE	-0.0576263	10047	FALSE	-1.70748	18547	FALSE	-0.994274	17051
HIC2	FALSE	1.68762	927	FALSE	0.234552	7367	FALSE	0.134534	8481	FALSE	-0.773136	14991	FALSE	0.52078	6273
CARHSP1	FALSE	1.68701	928	FALSE	0.6527	4125	FALSE	-0.364572	12257	FALSE	-0.195798	10517	FALSE	1.272	767
POLR3D	FALSE	1.68394	929	FALSE	-0.0531995	9934	FALSE	0.602428	4590	FALSE	-0.45892	12707	FALSE	-1.26192	17471
VSNL1	FALSE	1.68233	930	FALSE	1.37836	994	FALSE	0.590281	4678	FALSE	0.385877	6004	FALSE	0.571242	5690
NAGA	FALSE	1.68207	931	FALSE	0.798001	3263	FALSE	0.549424	4964	FALSE	-0.0310197	9166	FALSE	0.221863	9771
DMC1	FALSE	1.68074	932	FALSE	-0.881791	16635	FALSE	-1.3335	17368	FALSE	0.0501358	8516	FALSE	0.589452	5477
SEPT2	FALSE	1.68048	933							FALSE	0.0773621	8299
ZMYND11	FALSE	1.68023	934	FALSE	0.83627	3061	FALSE	1.38837	1248	FALSE	2.05351	699	FALSE	0.291873	8929
NSDHL	FALSE	1.67993	935	FALSE	0.816494	3164	FALSE	-1.32564	17336	FALSE	-1.02781	16436	FALSE	0.253724	9383
RPP25	FALSE	1.67951	936	FALSE	-0.0946728	10284	FALSE	1.29395	1434	FALSE	-0.46329	12740	FALSE	0.672042	4646
TSPO	FALSE	1.67869	937	FALSE	-0.86238	16527	FALSE	-0.573106	13651	FALSE	0.103071	8136	FALSE	0.889161	2723
SMPD3	FALSE	1.67857	938	FALSE	0.0357622	9093	FALSE	-0.497007	13189	FALSE	0.778636	3721	FALSE	0.347377	8315
ACAT2	FALSE	1.67649	939	FALSE	-0.684032	15337	FALSE	0.704238	3849	FALSE	-0.145627	10087	FALSE	-0.31791	14570
MOXD1	FALSE	1.67554	940	FALSE	1.26119	1274	FALSE	3.42644	40	FALSE	1.6847	1066	FALSE	0.672792	4633
SNAPC5	FALSE	1.67506	941	FALSE	-1.20582	18055	FALSE	-1.24164	17024	FALSE	-0.226909	10811	FALSE	-1.08924	17226
MKL1	FALSE	1.6741	942	FALSE	-0.399396	13125				FALSE	0.632435	4473	FALSE	-0.395693	15018
GOLGA6L4	FALSE	1.6719	943	FALSE	-1.58711	18925				FALSE	-0.630906	14038	FALSE	-2.30557	18398
MLST8	FALSE	1.67094	944	FALSE	-1.35257	18499	FALSE	0.884198	2889	FALSE	-1.1206	16854	FALSE	-0.0342475	12399
Non-Targeting_146	TRUE	1.67091	945	TRUE	-0.8153	16262				TRUE	-0.632807	14052	TRUE	0.552966	5909
FAM174B	FALSE	1.67024	946	FALSE	0.955832	2430				FALSE	0.894796	3205	FALSE	0.102002	11098
METTL22	FALSE	1.66895	947	FALSE	0.955519	2432	FALSE	-0.0545313	10027	FALSE	0.0791277	8282	FALSE	1.36727	526
HNF1B	FALSE	1.66749	948	FALSE	1.21167	1429	FALSE	0.12893	8536	FALSE	0.920248	3105	FALSE	-2.98177	18762
OAF	FALSE	1.6671	949	FALSE	0.551375	4796	FALSE	-1.51443	17866	FALSE	-0.406553	12308	FALSE	0.375723	7995
TARBP1	FALSE	1.66551	950	FALSE	0.0383429	9070	FALSE	0.872859	2947	FALSE	-1.22183	17248	FALSE	0.111564	10987
GOLT1A	FALSE	1.66409	951	FALSE	0.0499374	8956	FALSE	-1.38974	17540	FALSE	1.66479	1096	FALSE	0.232767	9649
GALR3	FALSE	1.66291	952	FALSE	0.543239	4863	FALSE	2.15335	326	FALSE	-0.490267	12975	FALSE	0.667621	4693
SCD	FALSE	1.66283	953	FALSE	-0.641836	15021	FALSE	0.692066	3926	FALSE	0.0461333	8548	FALSE	-2.95187	18745
OR2T27	FALSE	1.66239	954	FALSE	-0.43337	13419	FALSE	0.533622	5080	FALSE	0.735394	3951	FALSE	-0.678677	16255
ZNF446	FALSE	1.66207	955	FALSE	0.799308	3252	FALSE	1.03723	2224	FALSE	-0.734919	14769	FALSE	0.278805	9080
MPDZ	FALSE	1.66194	956	FALSE	0.384191	6100	FALSE	-0.325162	11993	FALSE	0.0565809	8458	FALSE	-0.379752	14925
OR6N2	FALSE	1.66161	957	FALSE	-0.739337	15733	FALSE	-1.41608	17614	FALSE	-1.20622	17192	FALSE	0.704864	4294
IDUA	FALSE	1.66035	958	FALSE	-0.417011	13287	FALSE	-0.726346	14616	FALSE	-0.257296	11043	FALSE	0.76841	3656
CPSF4	FALSE	1.66033	959	FALSE	-0.306959	12261	FALSE	0.98406	2432	FALSE	-1.3965	17830	FALSE	-2.515	18524
ZNF200	FALSE	1.6591	960	FALSE	0.0347737	9102	FALSE	0.127525	8547	FALSE	0.680219	4244	FALSE	0.656128	4815
UFM1	FALSE	1.65745	961	FALSE	-0.652544	15105	FALSE	-0.47076	12990	FALSE	-0.152225	10142	FALSE	0.442423	7156
VMAC	FALSE	1.65724	962	FALSE	0.156907	8053	FALSE	0.928007	2667	FALSE	0.585801	4731	FALSE	0.547324	5977
NFAM1	FALSE	1.65686	963	FALSE	-0.724766	15649	FALSE	-1.0082	16064	FALSE	-0.514814	13181	FALSE	0.442216	7157
TMEM179	FALSE	1.65631	964	FALSE	-1.22886	18132	FALSE	-0.697355	14419	FALSE	1.28936	1860	FALSE	0.118919	10903
IL33	FALSE	1.65576	965	FALSE	-0.558417	14393	FALSE	1.35902	1301	FALSE	0.225811	7164	FALSE	0.672132	4642
MTMR3	FALSE	1.65572	966	FALSE	-0.279846	12002	FALSE	-0.408305	12554	FALSE	0.707901	4092	FALSE	1.09291	1408
CIC	FALSE	1.65334	967	FALSE	-0.109958	10418	FALSE	-0.794866	14999	FALSE	-0.500016	13059	FALSE	0.937399	2372
MED22	FALSE	1.65123	968	FALSE	1.0884	1869	FALSE	-1.30258	17255	FALSE	-1.78662	18700	FALSE	-1.47699	17746
MAP2K2	FALSE	1.65022	969	FALSE	1.11895	1752	FALSE	0.193655	7990	FALSE	-0.0829665	9590	FALSE	0.180936	10275
CCDC94	FALSE	1.64936	970	FALSE	-0.34474	12648				FALSE	1.11764	2386	FALSE	-4.65716	19218
CRB3	FALSE	1.64876	971	FALSE	0.773684	3394	FALSE	0.288335	7146	FALSE	1.76859	965	FALSE	0.201826	10023
MYEOV2	FALSE	1.6471	972	FALSE	-0.551456	14335				FALSE	1.64442	1122	FALSE	0.535574	6105
DEFB128	FALSE	1.64708	973	FALSE	1.16565	1601	FALSE	0.678498	4031	FALSE	-0.53835	13357	FALSE	0.112159	10978
PNPLA3	FALSE	1.6466	974	FALSE	0.5289	4963	FALSE	-0.65637	14178	FALSE	0.267395	6857	FALSE	0.384189	7878
ENTHD1	FALSE	1.64622	975	FALSE	0.905234	2695	FALSE	0.304673	6988	FALSE	-1.53699	18200	FALSE	0.741739	3937
MKRN2	FALSE	1.6458	976	FALSE	-0.968958	17098	FALSE	-0.797365	15013	FALSE	3.90439	156	FALSE	0.369213	8061
CSDC2	FALSE	1.6453	977	FALSE	-0.200169	11261	FALSE	-1.73232	18279	FALSE	-0.941895	16002	FALSE	-0.0270176	12329
DAZ1	FALSE	1.6442	978	FALSE	1.34095	1073				FALSE	0.0392265	8600	FALSE	1.2109	961
SLC7A4	FALSE	1.64348	979	FALSE	0.920267	2618	FALSE	0.459613	5703	FALSE	0.706872	4095	FALSE	1.18583	1035
PYGO2	FALSE	1.64312	980	FALSE	1.46024	828	FALSE	-0.174539	10923	FALSE	-2.46626	19226	FALSE	-0.146357	13362
VPS33A	FALSE	1.64238	981	FALSE	-0.841761	16411	FALSE	-1.59082	18018	FALSE	1.94174	797	FALSE	-2.62119	18584
RNF145	FALSE	1.64221	982	FALSE	-0.201254	11270	FALSE	0.397341	6187	FALSE	0.880754	3270	FALSE	0.305717	8804
FOXD4L5	FALSE	1.63861	983	FALSE	0.570601	4661				FALSE	0.153263	7740	FALSE	-1.95904	18143
CAPRIN2	FALSE	1.63842	984	FALSE	0.514681	5053	FALSE	0.110556	8700	FALSE	0.405378	5873	FALSE	0.784126	3541
ALG13	FALSE	1.63816	985	FALSE	0.303208	6775	FALSE	-0.232901	11371	FALSE	-2.4287	19212	FALSE	-3.50843	18959
TMEM110-MUSTN1	FALSE	1.63816	986	FALSE	1.97315	233				FALSE	-0.50647	13117	FALSE	-0.390297	14992
PDCL2	FALSE	1.63806	987	FALSE	0.269733	7053	FALSE	-0.883099	15462	FALSE	-1.66929	18467	FALSE	1.02239	1791
CBY1	FALSE	1.63767	988	FALSE	-0.996625	17222	FALSE	-0.342048	12109	FALSE	0.750234	3874	FALSE	0.107469	11034
SPAG11A	FALSE	1.63612	989	FALSE	-0.436073	13443				FALSE	-0.297028	11368	FALSE	-0.00828946	12154
PTGER2	FALSE	1.63592	990	FALSE	-1.04442	17443	FALSE	-1.80028	18392	FALSE	-0.654697	14205	FALSE	0.590449	5460
AGRP	FALSE	1.63524	991	FALSE	-0.842641	16414	FALSE	0.414585	6058	FALSE	0.176909	7540	FALSE	0.612543	5247
GALE	FALSE	1.63479	992	FALSE	-0.892368	16695	FALSE	0.949962	2571	FALSE	2.2748	575	FALSE	-0.100999	12986
ALLC	FALSE	1.63453	993	FALSE	-0.333184	12540	FALSE	-0.491593	13140	FALSE	-1.04596	16528	FALSE	0.741054	3947
PNLIP	FALSE	1.63338	994	FALSE	1.60678	581	FALSE	2.01089	410	FALSE	-0.340614	11739	FALSE	0.588476	5489
EIF3L	FALSE	1.63296	995	FALSE	0.101724	8538	FALSE	0.166112	8228	FALSE	-0.856107	15516	FALSE	-1.70606	17945
ARL1	FALSE	1.63277	996	FALSE	-0.620361	14882	FALSE	0.460801	5693	FALSE	2.90289	333	FALSE	-0.235213	14023
FGD4	FALSE	1.63262	997	FALSE	1.0156	2177	FALSE	0.348001	6624	FALSE	0.604375	4623	FALSE	-0.334723	14648
TUBE1	FALSE	1.63242	998	FALSE	-0.0434781	9856	FALSE	-1.52052	17888	FALSE	-2.16091	19079	FALSE	-0.106908	13036
MTA1	FALSE	1.63159	999	FALSE	0.275909	7011	FALSE	0.717093	3781	FALSE	1.25323	1946	FALSE	1.32915	623
WARS2	FALSE	1.63088	1000	FALSE	-0.828594	16338	FALSE	-2.03979	18652	FALSE	-0.78518	15075	FALSE	0.248881	9441
ZNF449	FALSE	1.62956	1001	FALSE	0.333981	6511	FALSE	0.391637	6227	FALSE	1.21664	2068	FALSE	0.270515	9191
IRS1	FALSE	1.62906	1002	FALSE	0.13885	8203	FALSE	-0.0816545	10238	FALSE	0.391859	5961	FALSE	0.130428	10781
MLLT6	FALSE	1.6289	1003	FALSE	0.477521	5340	FALSE	0.73098	3691	FALSE	3.40992	237	FALSE	-0.00549012	12126
HBA2	FALSE	1.62868	1004	FALSE	-0.369267	12866				FALSE	0.225866	7163	FALSE	0.188675	10170
PDHX	FALSE	1.62865	1005	FALSE	-0.148496	10790	FALSE	-0.287761	11753	FALSE	1.15599	2266	FALSE	0.770406	3641
CYP11B2	FALSE	1.62805	1006	FALSE	0.400568	5970	FALSE	0.692345	3923	FALSE	0.0809452	8268	FALSE	-0.563697	15827
PIK3IP1	FALSE	1.62645	1007	FALSE	-0.285983	12057	FALSE	-0.36723	12280	FALSE	0.693153	4173	FALSE	0.0987144	11130
C1orf106	FALSE	1.62542	1008	FALSE	0.321218	6612				FALSE	-0.22922	10833	FALSE	-0.506714	15561
DAAM1	FALSE	1.62538	1009	FALSE	0.0644468	8869	FALSE	-0.986996	15979	FALSE	0.35398	6214	FALSE	-0.196466	13726
LRRC42	FALSE	1.62459	1010	FALSE	-0.334862	12554	FALSE	-1.07644	16387	FALSE	-1.23763	17310	FALSE	0.405843	7584
CLEC4A	FALSE	1.62421	1011	FALSE	0.847587	2998	FALSE	0.668637	4111	FALSE	-0.220018	10747	FALSE	1.16854	1096
CLK4	FALSE	1.62316	1012	FALSE	0.319457	6630	FALSE	-0.543748	13487	FALSE	1.24062	1991	FALSE	0.813261	3305
THG1L	FALSE	1.62297	1013	FALSE	-0.693232	15417	FALSE	-0.401665	12507	FALSE	-0.949117	16041	FALSE	-0.337103	14659
GZF1	FALSE	1.6225	1014	FALSE	0.271048	7044	FALSE	1.35308	1313	FALSE	-0.0162109	9059	FALSE	0.298017	8877
OR2A2	FALSE	1.6224	1015	FALSE	0.354989	6342	FALSE	0.280174	7219	FALSE	0.482303	5378	FALSE	1.49046	323
PRR22	FALSE	1.62177	1016	FALSE	-1.20983	18072	FALSE	-1.51736	17876	FALSE	-0.940808	15995	FALSE	-0.00502223	12121
TMC7	FALSE	1.61974	1017	FALSE	0.731752	3632	FALSE	0.520278	5197	FALSE	0.247596	7003	FALSE	0.726283	4083
TPD52L3	FALSE	1.61887	1018	FALSE	0.59372	4500	FALSE	0.16793	8205	FALSE	3.95438	150	FALSE	-0.0415569	12498
MTHFSD	FALSE	1.61806	1019	FALSE	-0.120889	10513	FALSE	0.420958	6000	FALSE	1.11057	2421	FALSE	0.618764	5179
LDHA	FALSE	1.61468	1020	FALSE	-1.12497	17756	FALSE	0.529325	5118	FALSE	-0.0794812	9560	FALSE	0.729604	4050
ACOX3	FALSE	1.61389	1021	FALSE	-0.211096	11369	FALSE	2.44215	193	FALSE	-0.691641	14476	FALSE	0.839557	3089
SMPD1	FALSE	1.61318	1022	FALSE	0.322874	6599	FALSE	0.32518	6818	FALSE	2.92128	325	FALSE	0.844487	3042
ALB	FALSE	1.61271	1023	FALSE	1.01672	2171	FALSE	-0.0940482	10334	FALSE	0.050174	8514	FALSE	-0.341826	14689
PRLHR	FALSE	1.60932	1024	FALSE	-0.704	15498	FALSE	-0.161693	10834	FALSE	0.875671	3289	FALSE	0.0972712	11143
ARHGEF18	FALSE	1.60867	1025	FALSE	1.70172	452	FALSE	2.37182	225	FALSE	-0.0561582	9365	FALSE	1.03745	1702
TYMS	FALSE	1.60799	1026	FALSE	-0.844726	16427	FALSE	-0.788869	14966	FALSE	-0.416246	12384	FALSE	0.427246	7342
ARHGDIG	FALSE	1.60762	1027	FALSE	0.40666	5930	FALSE	0.31642	6890	FALSE	-0.530149	13291	FALSE	0.650932	4868
USP9X	FALSE	1.60761	1028	FALSE	-0.234788	11609	FALSE	0.575629	4774	FALSE	-1.32969	17640	FALSE	-0.3772	14909
QRSL1	FALSE	1.60708	1029	FALSE	-0.138629	10689	FALSE	-0.355938	12200	FALSE	-1.98909	18941	FALSE	-2.30715	18401
FNTB	FALSE	1.60634	1030	FALSE	-0.533625	14210				FALSE	-1.10373	16771	FALSE	-1.61802	17869
RSPH14	FALSE	1.60609	1031	FALSE	0.463107	5447	FALSE	0.584138	4720	FALSE	-0.136353	10009	FALSE	0.789369	3505
CTNNAL1	FALSE	1.60563	1032	FALSE	1.5954	593	FALSE	0.60798	4538	FALSE	1.34121	1738	FALSE	-0.624	16046
PEBP1	FALSE	1.60539	1033	FALSE	0.121117	8349	FALSE	0.590321	4677	FALSE	0.153123	7743	FALSE	0.284517	9017
FAM207A	FALSE	1.60371	1034	FALSE	-0.464094	13669	FALSE	-0.329431	12025	FALSE	-1.28759	17489	FALSE	0.567716	5730
ADM2	FALSE	1.60334	1035	FALSE	-0.334005	12545	FALSE	-0.694804	14407	FALSE	-1.04599	16530	FALSE	0.856494	2943
SPATA45	FALSE	1.60257	1036	FALSE	-0.679317	15307	FALSE	-0.638406	14059	FALSE	1.55666	1265	FALSE	0.186865	10191
VAV2	FALSE	1.60106	1037	FALSE	-0.311094	12311	FALSE	-0.391646	12441	FALSE	-0.172605	10299	FALSE	0.180494	10283
ESCO2	FALSE	1.60063	1038	FALSE	1.90663	282	FALSE	0.454569	5739	FALSE	0.172647	7570	FALSE	0.17795	10317
SORT1	FALSE	1.59992	1039	FALSE	-0.653086	15107	FALSE	-1.28448	17191	FALSE	-0.451448	12652	FALSE	0.257456	9343
POTEH	FALSE	1.59989	1040	FALSE	-0.807308	16200				FALSE	-1.19492	17138	FALSE	0.394071	7740
GTF3C3	FALSE	1.59954	1041	FALSE	-0.663293	15182	FALSE	-0.54943	13517	FALSE	-0.943268	16006	FALSE	-2.07178	18234
GNAL	FALSE	1.59953	1042	FALSE	-0.299715	12190	FALSE	1.66053	769	FALSE	-0.513972	13171	FALSE	0.159943	10504
MAGEB2	FALSE	1.59951	1043	FALSE	-1.39337	18585	FALSE	1.06628	2119	FALSE	-0.437487	12548	FALSE	0.452417	7040
ASB7	FALSE	1.5993	1044	FALSE	0.333398	6520	FALSE	0.086084	8887	FALSE	0.657371	4356	FALSE	1.57723	225
RPS3	FALSE	1.59921	1045	FALSE	-1.76087	19109	FALSE	-0.455438	12887	FALSE	-1.08445	16703	FALSE	-2.69368	18622
TXNDC2	FALSE	1.598	1046	FALSE	0.986858	2300	FALSE	-1.13872	16659	FALSE	-1.00136	16307	FALSE	0.504675	6435
LRRC7	FALSE	1.59738	1047	FALSE	0.511442	5078	FALSE	0.1203	8606	FALSE	0.853766	3379	FALSE	0.424199	7384
COG6	FALSE	1.59716	1048	FALSE	-0.315659	12356	FALSE	-2.03738	18650	FALSE	1.26502	1921	FALSE	-0.980046	17026
SOGA1	FALSE	1.59558	1049	FALSE	0.0664198	8854	FALSE	0.409649	6091	FALSE	0.664214	4321	FALSE	0.124599	10841
GIPC1	FALSE	1.59506	1050	FALSE	0.301165	6797	FALSE	0.871419	2952	FALSE	0.567656	4833	FALSE	1.70954	140
ASPHD2	FALSE	1.59435	1051	FALSE	0.222112	7481	FALSE	-0.239873	11412	FALSE	-0.333673	11677	FALSE	0.439469	7193
SUMF2	FALSE	1.59412	1052	FALSE	-0.931555	16906	FALSE	0.223741	7715	FALSE	1.0722	2523	FALSE	-0.558098	15798
RLN1	FALSE	1.59372	1053	FALSE	-0.811233	16231				FALSE	-1.56895	18254	FALSE	0.696371	4395
TPPP	FALSE	1.59304	1054	FALSE	-0.429425	13389	FALSE	-0.0515246	9995	FALSE	-0.438993	12560	FALSE	0.301501	8841
TBC1D22A	FALSE	1.59291	1055	FALSE	-0.287861	12079	FALSE	-0.119609	10529	FALSE	0.609382	4589	FALSE	0.613971	5237
INSIG1	FALSE	1.59202	1056	FALSE	0.48401	5284	FALSE	0.893758	2839	FALSE	0.758173	3824	FALSE	0.530812	6161
POU5F1	FALSE	1.59104	1057	FALSE	0.0804278	8738	FALSE	-0.398729	12479	FALSE	-1.05443	16574	FALSE	-0.636504	16092
FAM149A	FALSE	1.59062	1058	FALSE	-0.518298	14086	FALSE	2.51735	174	FALSE	0.278667	6772	FALSE	0.486079	6661
FMO1	FALSE	1.58904	1059	FALSE	0.497765	5180	FALSE	0.452605	5755	FALSE	1.21514	2073	FALSE	0.825827	3201
NCAPG2	FALSE	1.58881	1060	FALSE	-0.0774206	10139	FALSE	0.942277	2611	FALSE	-0.309236	11467	FALSE	-0.228094	13963
PCDH11Y	FALSE	1.58852	1061	FALSE	-1.06313	17528	FALSE	1.46588	1089	FALSE	0.66738	4304	FALSE	1.09663	1387
Non-Targeting_12	TRUE	1.5885	1062	TRUE	-0.524993	14133				TRUE	2.75108	381	TRUE	1.13342	1229
ZNF354C	FALSE	1.58783	1063	FALSE	0.121071	8351	FALSE	1.20906	1665	FALSE	-0.477772	12870	FALSE	0.0262212	11829
TMEM39A	FALSE	1.58757	1064	FALSE	0.984737	2304	FALSE	-1.30797	17267	FALSE	-0.0791627	9555	FALSE	0.951213	2284
C19orf48	FALSE	1.58737	1065	FALSE	0.280618	6974	FALSE	0.765273	3496	FALSE	-0.912099	15839	FALSE	0.127866	10800
LMO7DN	FALSE	1.58726	1066	FALSE	-1.01367	17299	FALSE	-0.244819	11453	FALSE	1.47286	1424	FALSE	0.700681	4351
PARVG	FALSE	1.5857	1067	FALSE	-0.820396	16292	FALSE	0.942589	2610	FALSE	-0.535009	13329	FALSE	1.01941	1809
SCAF4	FALSE	1.58497	1068	FALSE	0.440458	5649	FALSE	0.326111	6812	FALSE	0.793652	3649	FALSE	-0.0454181	12536
FZD2	FALSE	1.58239	1069	FALSE	-0.787704	16064	FALSE	-0.412972	12592	FALSE	-0.531474	13308	FALSE	0.0343699	11751
KIAA1644	FALSE	1.58237	1070	FALSE	1.33767	1085				FALSE	-0.581237	13687	FALSE	1.14515	1186
UCP3	FALSE	1.58203	1071	FALSE	0.437158	5669	FALSE	0.977563	2468	FALSE	0.171783	7579	FALSE	0.807296	3350
NKAPL	FALSE	1.58162	1072	FALSE	-0.269462	11910	FALSE	-0.847817	15280	FALSE	-1.57541	18268	FALSE	-1.13245	17293
SDC1	FALSE	1.58159	1073	FALSE	-0.695958	15429	FALSE	-1.39922	17561	FALSE	-0.1723	10296	FALSE	0.971268	2140
CCDC157	FALSE	1.58135	1074	FALSE	-0.809077	16216	FALSE	0.8751	2941	FALSE	-0.583522	13699	FALSE	1.00276	1917
CDK10	FALSE	1.57999	1075	FALSE	-0.293762	12133	FALSE	0.333249	6747	FALSE	0.207801	7319	FALSE	0.0553568	11535
NFIC	FALSE	1.57979	1076	FALSE	0.942826	2503	FALSE	-0.167938	10871	FALSE	-1.11132	16810	FALSE	-0.236107	14030
VASN	FALSE	1.57853	1077	FALSE	0.958729	2419	FALSE	1.5394	962	FALSE	1.1352	2328	FALSE	0.453442	7031
SAP25	FALSE	1.57548	1078	FALSE	1.40305	943	FALSE	0.699282	3875	FALSE	-0.2487	10978	FALSE	0.458727	6976
IFNA5	FALSE	1.57473	1079	FALSE	0.732134	3629	FALSE	0.851546	3041	FALSE	0.0757721	8311	FALSE	0.561113	5825
NCOA5	FALSE	1.57473	1080	FALSE	-0.217255	11430	FALSE	-1.07468	16376	FALSE	-0.222518	10767	FALSE	-0.824477	16662
TNKS	FALSE	1.57395	1081	FALSE	-0.149922	10805	FALSE	0.0969154	8797	FALSE	1.51462	1340	FALSE	-0.396579	15025
C22orf15	FALSE	1.57317	1082	FALSE	-0.281874	12026	FALSE	-1.14286	16676	FALSE	-0.00646404	8970	FALSE	0.21719	9834
ISM2	FALSE	1.57257	1083	FALSE	-0.708872	15528	FALSE	0.685576	3980	FALSE	-1.50547	18141	FALSE	0.209632	9911
CYBRD1	FALSE	1.57238	1084	FALSE	-0.744757	15772	FALSE	-2.08298	18682	FALSE	1.47581	1417	FALSE	0.382554	7901
FAM71F2	FALSE	1.57237	1085	FALSE	0.21576	7530	FALSE	-1.27722	17168	FALSE	0.659034	4347	FALSE	0.872702	2832
KCNK1	FALSE	1.57179	1086	FALSE	-0.618432	14866	FALSE	0.384007	6296	FALSE	0.283343	6731	FALSE	0.0921615	11199
CCDC110	FALSE	1.57174	1087	FALSE	1.72611	424	FALSE	-0.695257	14408	FALSE	-0.814122	15237	FALSE	0.537523	6083
CLK2	FALSE	1.57081	1088	FALSE	-0.823293	16309	FALSE	-0.27255	11647	FALSE	2.05151	703	FALSE	-0.760915	16501
DSCAML1	FALSE	1.57072	1089	FALSE	-0.536666	14228	FALSE	-1.74966	18313	FALSE	-1.85515	18801	FALSE	1.07328	1517
EMID1	FALSE	1.57061	1090	FALSE	-0.182441	11108	FALSE	0.100216	8772	FALSE	1.01364	2751	FALSE	1.40102	453
NHP2	FALSE	1.56984	1091	FALSE	-2.06538	19260	FALSE	-1.26904	17136	FALSE	-1.56799	18250	FALSE	-2.33198	18418
CCDC127	FALSE	1.56966	1092	FALSE	0.266246	7086	FALSE	0.615136	4496	FALSE	-0.249485	10983	FALSE	0.936355	2378
RB1	FALSE	1.56925	1093	FALSE	0.0831836	8713	FALSE	-0.539066	13461	FALSE	1.36596	1670	FALSE	1.31749	648
ALG1	FALSE	1.56772	1094	FALSE	-0.948884	17000	FALSE	0.657023	4188	FALSE	-1.77482	18673	FALSE	-3.18169	18841
ADSS	FALSE	1.56716	1095	FALSE	0.512649	5067				FALSE	-0.438713	12556	FALSE	1.55443	249
WRAP73	FALSE	1.56694	1096	FALSE	-0.0251054	9660	FALSE	0.03565	9300	FALSE	0.291023	6682	FALSE	0.631532	5046
CERK	FALSE	1.56678	1097	FALSE	-0.427495	13363	FALSE	-1.00852	16066	FALSE	-0.666083	14291	FALSE	0.669953	4665
HMG20A	FALSE	1.56646	1098	FALSE	-0.226252	11528	FALSE	-0.381104	12371	FALSE	2.15127	654	FALSE	-0.33508	14649
FNDC3A	FALSE	1.56587	1099	FALSE	-0.21642	11420	FALSE	-0.248486	11478	FALSE	-0.282577	11242	FALSE	0.170943	10390
PITPNB	FALSE	1.56574	1100	FALSE	1.8523	322	FALSE	1.69982	709	FALSE	0.832587	3477	FALSE	-1.3746	17622
ELOVL1	FALSE	1.56572	1101	FALSE	0.695401	3857	FALSE	0.217796	7769	FALSE	-0.288184	11282	FALSE	-0.357636	14782
PODNL1	FALSE	1.56543	1102	FALSE	0.426077	5757	FALSE	-0.0131932	9695	FALSE	0.755478	3843	FALSE	1.30757	673
PFN4	FALSE	1.56522	1103	FALSE	-0.262156	11839	FALSE	1.58432	893	FALSE	-0.165224	10245	FALSE	0.434702	7250
MAU2	FALSE	1.56347	1104	FALSE	-1.80403	19138	FALSE	-1.05954	16312	FALSE	-2.26523	19140	FALSE	-2.58585	18567
CNTN5	FALSE	1.56301	1105	FALSE	-0.490252	13887	FALSE	-0.308976	11877	FALSE	0.140472	7837	FALSE	0.610558	5262
APOBEC3A	FALSE	1.56294	1106	FALSE	0.440173	5651	FALSE	0.392998	6219	FALSE	1.67671	1084	FALSE	0.00329789	12042
METTL18	FALSE	1.56263	1107	FALSE	0.446733	5590	FALSE	-0.884251	15467	FALSE	-1.6986	18532	FALSE	1.00381	1910
IREB2	FALSE	1.56231	1108	FALSE	1.95458	251	FALSE	0.591141	4666	FALSE	0.88833	3230	FALSE	0.791715	3487
MPC1	FALSE	1.5623	1109	FALSE	-1.62633	18975	FALSE	-0.676576	14296	FALSE	0.771824	3752	FALSE	-0.472064	15414
RORB	FALSE	1.56211	1110	FALSE	-0.957523	17038	FALSE	-1.80733	18405	FALSE	-0.546861	13421	FALSE	0.56965	5711
PARD6A	FALSE	1.56103	1111	FALSE	-0.449586	13546	FALSE	0.411337	6075	FALSE	0.281773	6749	FALSE	0.292739	8925
VN1R2	FALSE	1.56099	1112	FALSE	-0.7316	15693	FALSE	0.373516	6392	FALSE	-0.30255	11413	FALSE	0.111726	10983
MBNL3	FALSE	1.56033	1113	FALSE	0.622788	4329	FALSE	0.434879	5878	FALSE	-0.268506	11117	FALSE	0.611095	5257
CDCA4	FALSE	1.55942	1114	FALSE	-0.457078	13623	FALSE	-0.856984	15335	FALSE	-0.105858	9775	FALSE	0.243108	9527
CASC3	FALSE	1.55858	1115	FALSE	-0.628274	14937	FALSE	0.0162005	9465	FALSE	-1.04017	16502	FALSE	-2.20408	18320
ZNF768	FALSE	1.55612	1116	FALSE	0.834934	3072	FALSE	0.425108	5966	FALSE	-0.0305976	9163	FALSE	0.054305	11544
GPR119	FALSE	1.55592	1117	FALSE	0.0449615	8999	FALSE	0.0266533	9375	FALSE	-0.608735	13868	FALSE	1.08176	1472
C9orf84	FALSE	1.55582	1118	FALSE	0.463009	5450				FALSE	1.23873	1998	FALSE	0.69365	4418
USP3	FALSE	1.55533	1119	FALSE	1.37283	1000	FALSE	1.09597	2018	FALSE	0.153464	7738	FALSE	-1.10898	17257
IFNA16	FALSE	1.55519	1120	FALSE	0.0703089	8812				FALSE	-0.946494	16027	FALSE	1.34074	580
MRGPRE	FALSE	1.55328	1121	FALSE	-0.616416	14842	FALSE	-0.075664	10182	FALSE	-0.611833	13893	FALSE	-0.603648	15982
C9orf66	FALSE	1.55259	1122	FALSE	0.00870726	9350				FALSE	-1.76893	18661	FALSE	0.198026	10069
RGS7	FALSE	1.5523	1123	FALSE	-0.141756	10715	FALSE	-0.158412	10804	FALSE	0.861562	3353	FALSE	0.47454	6796
ASB14	FALSE	1.55167	1124	FALSE	-0.476841	13781	FALSE	1.34655	1330	FALSE	-1.32001	17603	FALSE	0.825646	3204
AKR7A2	FALSE	1.55163	1125	FALSE	0.570499	4662	FALSE	0.869698	2960	FALSE	1.1538	2273	FALSE	-0.561974	15819
ASB16	FALSE	1.5516	1126	FALSE	-0.291986	12119	FALSE	0.835357	3128	FALSE	0.603104	4634	FALSE	0.877982	2803
TEX33	FALSE	1.54963	1127	FALSE	0.37087	6196	FALSE	-1.0965	16464	FALSE	-1.88927	18836	FALSE	0.447309	7100
C7orf55-LUC7L2	FALSE	1.54823	1128	FALSE	-0.671132	15233				FALSE	0.838848	3447	FALSE	0.129735	10789
HPCA	FALSE	1.5477	1129	FALSE	0.338981	6463	FALSE	-0.0583729	10053	FALSE	-1.79943	18728	FALSE	0.16944	10413
RAPGEF1	FALSE	1.54738	1130	FALSE	-0.694534	15424	FALSE	-0.409666	12564	FALSE	-0.970638	16144	FALSE	-2.00148	18181
EVI5	FALSE	1.54708	1131	FALSE	-0.311134	12312	FALSE	-0.468532	12978	FALSE	-0.805528	15182	FALSE	0.66959	4670
DDX42	FALSE	1.54705	1132	FALSE	-0.311087	12310	FALSE	0.0534986	9164	FALSE	-1.13568	16916	FALSE	-3.34531	18901
LCE3B	FALSE	1.54579	1133	FALSE	0.391578	6036	FALSE	0.20127	7921	FALSE	-0.0980329	9707	FALSE	-0.397394	15031
PYGL	FALSE	1.54563	1134	FALSE	1.37711	996	FALSE	-0.336366	12080	FALSE	-0.0265422	9130	FALSE	0.506547	6414
RBM25	FALSE	1.54491	1135	FALSE	-0.026133	9676	FALSE	-0.717068	14554	FALSE	-1.5088	18147	FALSE	-3.21335	18853
CHKA	FALSE	1.54425	1136	FALSE	0.567493	4684	FALSE	0.0178087	9449	FALSE	-0.200725	10553	FALSE	0.397716	7700
FBXO28	FALSE	1.54373	1137	FALSE	0.138772	8205	FALSE	-0.388485	12418	FALSE	-1.48424	18080	FALSE	0.472781	6814
GTF2A1	FALSE	1.5432	1138	FALSE	-1.10544	17691	FALSE	-0.653404	14157	FALSE	0.148042	7788	FALSE	-1.7471	17986
SQSTM1	FALSE	1.54305	1139	FALSE	0.541969	4870	FALSE	-0.72486	14608	FALSE	-1.33012	17643	FALSE	0.450453	7065
ZNF280B	FALSE	1.54278	1140	FALSE	0.160839	8017	FALSE	-0.841984	15254	FALSE	0.218151	7237	FALSE	0.462804	6932
TRIML1	FALSE	1.54253	1141	FALSE	-0.607132	14777	FALSE	3.26595	50	FALSE	-0.373053	12028	FALSE	0.734422	4016
PIGM	FALSE	1.54202	1142	FALSE	0.635839	4249	FALSE	2.10796	356	FALSE	-1.54424	18213	FALSE	-0.517012	15613
SSMEM1	FALSE	1.53996	1143	FALSE	0.503436	5135	FALSE	-0.961397	15868	FALSE	-0.709958	14601	FALSE	0.976979	2095
Non-Targeting_44	TRUE	1.5387	1144	TRUE	-1.15282	17871				TRUE	-0.317483	11545	TRUE	0.869114	2862
NUP35	FALSE	1.53601	1145	FALSE	0.769808	3420	FALSE	-0.268786	11620	FALSE	-2.02696	18972	FALSE	-1.44349	17711
CAB39L	FALSE	1.53525	1146	FALSE	-0.00167472	9427	FALSE	0.387457	6261	FALSE	-0.166787	10257	FALSE	0.382457	7905
EPOR	FALSE	1.53461	1147	FALSE	0.775658	3382	FALSE	0.721606	3750	FALSE	0.225465	7165	FALSE	0.991182	2008
GLYR1	FALSE	1.5344	1148	FALSE	0.0297121	9137	FALSE	0.634486	4366	FALSE	1.27807	1884	FALSE	0.879617	2790
KBTBD8	FALSE	1.53424	1149	FALSE	1.45838	834	FALSE	-0.289944	11766	FALSE	0.517683	5138	FALSE	0.681416	4547
APOBEC3G	FALSE	1.5326	1150	FALSE	0.720585	3702	FALSE	-0.43297	12740	FALSE	0.205097	7337	FALSE	0.62815	5088
SAV1	FALSE	1.53078	1151	FALSE	1.13097	1716	FALSE	0.480716	5511	FALSE	0.959409	2946	FALSE	2.43908	28
ABCG1	FALSE	1.53045	1152	FALSE	0.359833	6299	FALSE	0.699996	3870	FALSE	-0.542179	13384	FALSE	1.25475	816
NOTCH2	FALSE	1.53041	1153	FALSE	-1.05374	17486				FALSE	-0.200952	10555	FALSE	1.00683	1894
FCRLA	FALSE	1.53039	1154	FALSE	0.0784071	8754	FALSE	-0.463839	12941	FALSE	1.05468	2598	FALSE	0.260882	9308
ELMOD1	FALSE	1.5298	1155	FALSE	0.665484	4042	FALSE	0.344274	6658	FALSE	-0.122423	9888	FALSE	0.184323	10225
GRTP1	FALSE	1.52842	1156	FALSE	-0.514348	14056	FALSE	-0.132049	10609	FALSE	0.243601	7031	FALSE	0.178149	10311
APOL4	FALSE	1.52649	1157	FALSE	-0.939703	16954	FALSE	0.463614	5671	FALSE	0.302966	6598	FALSE	0.2177	9828
PSPC1	FALSE	1.52589	1158	FALSE	0.426654	5752	FALSE	0.442008	5824	FALSE	-0.300889	11401	FALSE	-0.0374467	12447
FAM218A	FALSE	1.52567	1159	FALSE	1.32535	1117	FALSE	0.812695	3248	FALSE	0.836129	3461	FALSE	0.0601979	11500
RAB2B	FALSE	1.52468	1160	FALSE	0.0792595	8747	FALSE	0.190669	8019	FALSE	0.00450303	8895	FALSE	0.0500015	11590
AQP8	FALSE	1.52459	1161	FALSE	-0.398725	13121	FALSE	-1.26811	17134	FALSE	-1.6938	18525	FALSE	0.38687	7834
AADAT	FALSE	1.52452	1162	FALSE	1.25294	1296	FALSE	0.188964	8036	FALSE	0.581797	4757	FALSE	0.384912	7866
FSTL3	FALSE	1.52381	1163	FALSE	-1.39617	18592	FALSE	-0.810231	15086	FALSE	-1.31258	17577	FALSE	-0.0357087	12416
JPH2	FALSE	1.52379	1164	FALSE	-0.788499	16066	FALSE	-1.70059	18220	FALSE	0.831173	3483	FALSE	-0.333165	14645
HLA-DQB2	FALSE	1.52366	1165	FALSE	0.70906	3783	FALSE	0.454632	5738	FALSE	0.0477717	8540	FALSE	-0.83216	16677
CAPZA2	FALSE	1.52277	1166	FALSE	1.2388	1347	FALSE	0.260107	7401	FALSE	-0.441585	12580	FALSE	0.51632	6319
UPP2	FALSE	1.52272	1167	FALSE	-0.452836	13581	FALSE	-0.0720338	10156	FALSE	0.333174	6366	FALSE	0.587239	5505
JAK3	FALSE	1.52267	1168	FALSE	1.74802	401	FALSE	0.499229	5370	FALSE	1.27563	1892	FALSE	-0.0113021	12183
USP12	FALSE	1.52238	1169	FALSE	1.5239	716	FALSE	0.129297	8527	FALSE	0.622409	4524	FALSE	-0.200843	13760
FEZ2	FALSE	1.51974	1170	FALSE	0.669921	4007	FALSE	0.616865	4485	FALSE	0.324999	6441	FALSE	0.590023	5469
PRMT8	FALSE	1.51898	1171	FALSE	2.26249	107	FALSE	0.547845	4979	FALSE	0.830291	3489	FALSE	0.346438	8329
KRTAP15-1	FALSE	1.51818	1172	FALSE	-0.174685	11032	FALSE	-0.893932	15519	FALSE	-1.53028	18186	FALSE	1.17073	1093
SLC39A14	FALSE	1.5176	1173	FALSE	-0.362054	12800	FALSE	0.889526	2859	FALSE	1.22813	2030	FALSE	-0.0524476	12599
APOBEC3H	FALSE	1.51721	1174	FALSE	-0.456795	13618	FALSE	-0.751491	14757	FALSE	1.60782	1182	FALSE	0.884034	2761
TSPEAR	FALSE	1.51707	1175	FALSE	-0.106262	10385	FALSE	-0.974662	15925	FALSE	-0.0701865	9477	FALSE	0.216278	9838
SCUBE1	FALSE	1.51652	1176	FALSE	0.604494	4439	FALSE	-0.557934	13572	FALSE	-0.13372	9984	FALSE	0.202801	10007
ANKRD24	FALSE	1.51619	1177	FALSE	-0.0190265	9590	FALSE	-1.46947	17776	FALSE	0.481409	5383	FALSE	-0.244463	14081
ERC1	FALSE	1.5161	1178	FALSE	-1.01143	17289	FALSE	-1.04748	16257	FALSE	1.19413	2133	FALSE	0.56087	5827
ATP6V0D2	FALSE	1.51584	1179	FALSE	-0.445469	13516	FALSE	0.7701	3464	FALSE	0.461659	5509	FALSE	0.410347	7540
ATAD3A	FALSE	1.51565	1180	FALSE	0.583227	4571	FALSE	-0.43899	12781	FALSE	-2.37955	19190	FALSE	-0.376494	14902
INSM1	FALSE	1.51511	1181	FALSE	0.20415	7627	FALSE	-0.283614	11720	FALSE	1.69296	1050	FALSE	0.0741546	11369
ISLR	FALSE	1.51505	1182	FALSE	0.587159	4541	FALSE	0.416209	6043	FALSE	0.432331	5671	FALSE	0.836221	3117
CSNK2A3	FALSE	1.51504	1183	FALSE	0.412615	5880	FALSE	0.604783	4570	FALSE	0.593946	4687	FALSE	0.62949	5072
CSNK1A1	FALSE	1.51484	1184	FALSE	1.03533	2082	FALSE	1.56229	928	FALSE	0.503101	5243	FALSE	-2.10093	18247
SNX4	FALSE	1.5146	1185	FALSE	-0.913879	16805	FALSE	-0.47605	13031	FALSE	1.34335	1726	FALSE	-0.477577	15445
PPME1	FALSE	1.51365	1186	FALSE	0.00501884	9383	FALSE	-0.110869	10458	FALSE	-0.643025	14132	FALSE	-1.34032	17582
KIAA1586	FALSE	1.5134	1187	FALSE	1.08887	1866	FALSE	0.881589	2899	FALSE	-0.943438	16008	FALSE	1.11702	1309
CGA	FALSE	1.51308	1188	FALSE	1.39618	960	FALSE	-0.0760977	10184	FALSE	1.12898	2347	FALSE	1.06206	1574
C6orf10	FALSE	1.51271	1189	FALSE	-0.0570777	9965				FALSE	-0.025716	9124	FALSE	0.173668	10360
CASC10	FALSE	1.50933	1190	FALSE	2.26537	105				FALSE	2.82782	355	FALSE	0.33517	8485
CAMSAP2	FALSE	1.50918	1191	FALSE	-0.61438	14821	FALSE	-0.591705	13776	FALSE	-1.47283	18052	FALSE	0.805516	3364
MORC2	FALSE	1.50893	1192	FALSE	0.584676	4561	FALSE	0.162595	8253	FALSE	-1.41979	17884	FALSE	1.79833	108
ZBP1	FALSE	1.50807	1193	FALSE	-0.69859	15458	FALSE	-0.703816	14466	FALSE	-1.93092	18891	FALSE	-0.895265	16825
CACNA1E	FALSE	1.50781	1194	FALSE	1.4079	930	FALSE	1.56086	932	FALSE	-0.666425	14295	FALSE	0.844806	3038
FAM9A	FALSE	1.50747	1195	FALSE	0.643118	4198	FALSE	0.114339	8660	FALSE	-1.18761	17105	FALSE	0.0639544	11468
SERPINC1	FALSE	1.50666	1196	FALSE	-0.871526	16583	FALSE	1.17765	1757	FALSE	-0.908146	15808	FALSE	-0.311095	14525
CERS2	FALSE	1.50643	1197	FALSE	-0.121773	10521	FALSE	1.63217	817	FALSE	0.776143	3732	FALSE	-0.0280189	12343
E2F2	FALSE	1.50556	1198	FALSE	0.26546	7094	FALSE	0.3909	6237	FALSE	-0.188339	10440	FALSE	-0.0458562	12540
WIPF3	FALSE	1.50538	1199	FALSE	1.21598	1420	FALSE	0.354611	6575	FALSE	-0.610808	13885	FALSE	0.0959743	11158
LONP2	FALSE	1.50515	1200	FALSE	0.899166	2736	FALSE	-0.037419	9889	FALSE	-0.277278	11188	FALSE	0.523872	6239
UGT1A6	FALSE	1.50379	1201	FALSE	0.831132	3088	FALSE	-0.566613	13621	FALSE	0.257252	6931	FALSE	-0.155478	13429
ITGA8	FALSE	1.50372	1202	FALSE	1.02527	2137	FALSE	-0.385358	12395	FALSE	1.02429	2717	FALSE	0.889547	2716
RPRD2	FALSE	1.50303	1203	FALSE	-0.693248	15418	FALSE	-1.74693	18308	FALSE	-0.125058	9902	FALSE	0.259838	9317
ODF4	FALSE	1.50292	1204	FALSE	0.110711	8459	FALSE	0.980625	2453	FALSE	1.80679	928	FALSE	1.1244	1279
TEF	FALSE	1.50198	1205	FALSE	0.102052	8532	FALSE	0.50238	5343	FALSE	1.39498	1586	FALSE	0.91086	2580
NEDD9	FALSE	1.50161	1206	FALSE	0.315627	6664	FALSE	1.48707	1050	FALSE	0.378597	6054	FALSE	1.62042	194
SELL	FALSE	1.50152	1207	FALSE	0.0150149	9288	FALSE	-0.549901	13518	FALSE	-0.63758	14092	FALSE	-0.0115854	12186
ASCC1	FALSE	1.50133	1208	FALSE	0.977522	2332	FALSE	0.532347	5091	FALSE	1.62012	1156	FALSE	-0.666337	16204
CALR3	FALSE	1.50028	1209	FALSE	0.019521	9241	FALSE	0.374553	6379	FALSE	0.674753	4270	FALSE	0.0244523	11843
BACH2	FALSE	1.50014	1210	FALSE	-0.946607	16983	FALSE	0.888531	2863	FALSE	-0.738422	14787	FALSE	0.198108	10067
PDPK1	FALSE	1.50008	1211	FALSE	0.239849	7325	FALSE	1.409	1206	FALSE	-0.0674747	9459	FALSE	-2.12311	18259
GMPR	FALSE	1.49992	1212	FALSE	0.115569	8407	FALSE	-1.12757	16604	FALSE	-1.20196	17171	FALSE	0.17513	10343
CCNY	FALSE	1.49956	1213	FALSE	1.88398	294	FALSE	-0.518729	13326	FALSE	0.159438	7683	FALSE	0.612214	5249
FBXO7	FALSE	1.49767	1214	FALSE	-0.33353	12542	FALSE	0.700272	3867	FALSE	-0.13268	9975	FALSE	0.282832	9037
CUZD1	FALSE	1.49734	1215	FALSE	1.00277	2229	FALSE	0.880166	2910	FALSE	0.453839	5556	FALSE	0.4358	7241
ZPR1	FALSE	1.4973	1216	FALSE	-1.56534	18889	FALSE	-1.63494	18103	FALSE	-2.86314	19315	FALSE	-3.09895	18813
CABP7	FALSE	1.4961	1217	FALSE	0.734998	3613	FALSE	0.84007	3098	FALSE	-0.599679	13798	FALSE	0.973517	2120
OR10K2	FALSE	1.49571	1218	FALSE	0.163381	8000	FALSE	-0.690548	14377	FALSE	-1.18057	17081	FALSE	0.45954	6968
LIN28B	FALSE	1.4938	1219	FALSE	0.0610764	8890	FALSE	-0.614309	13921	FALSE	0.897936	3194	FALSE	0.376193	7988
IPCEF1	FALSE	1.49298	1220	FALSE	0.463657	5443	FALSE	0.71743	3779	FALSE	0.426787	5717	FALSE	0.180394	10285
GDF2	FALSE	1.49081	1221	FALSE	0.0325064	9115	FALSE	1.73507	665	FALSE	1.08403	2499	FALSE	-0.210547	13831
NTF3	FALSE	1.49032	1222	FALSE	1.0529	2001	FALSE	0.566155	4843	FALSE	0.0228684	8731	FALSE	0.350403	8282
CCDC88C	FALSE	1.49032	1223	FALSE	1.53857	690	FALSE	0.796746	3332	FALSE	-0.798339	15143	FALSE	0.0870076	11245
DNAH14	FALSE	1.48991	1224	FALSE	-0.647354	15066	FALSE	-0.858664	15343	FALSE	-0.624146	13985	FALSE	0.670894	4658
GLI2	FALSE	1.48928	1225	FALSE	-0.600577	14732	FALSE	0.834113	3134	FALSE	1.32436	1782	FALSE	0.156271	10528
SARNP	FALSE	1.48883	1226	FALSE	-0.487826	13866	FALSE	-0.343022	12113	FALSE	1.4602	1457	FALSE	1.34317	575
POLQ	FALSE	1.48789	1227	FALSE	-0.532403	14196	FALSE	-0.465486	12957	FALSE	-0.656005	14215	FALSE	-0.00791904	12151
ZCCHC7	FALSE	1.48682	1228	FALSE	-1.78926	19130	FALSE	-1.2497	17054	FALSE	0.453479	5558	FALSE	1.14842	1177
SNTG1	FALSE	1.48518	1229	FALSE	-0.382163	12983	FALSE	-0.945049	15765	FALSE	-1.29688	17522	FALSE	0.10291	11088
BPHL	FALSE	1.48449	1230	FALSE	0.21144	7565	FALSE	-0.047303	9966	FALSE	0.851315	3389	FALSE	0.456264	7005
GHRHR	FALSE	1.48327	1231	FALSE	1.361	1030	FALSE	0.635605	4353	FALSE	0.232468	7100	FALSE	0.0547314	11541
ENTPD8	FALSE	1.48215	1232	FALSE	0.633053	4271	FALSE	0.865557	2977	FALSE	0.536575	5013	FALSE	-0.470866	15409
FLVCR2	FALSE	1.48108	1233	FALSE	1.96681	239	FALSE	-0.553557	13547	FALSE	-1.10411	16772	FALSE	0.727883	4067
SLC6A11	FALSE	1.4806	1234	FALSE	-0.824667	16315	FALSE	1.35232	1315	FALSE	-0.48649	12939	FALSE	0.609539	5274
AMY2A	FALSE	1.48013	1235	FALSE	-0.12356	10539				FALSE	0.985465	2857	FALSE	-0.446914	15296
OR11H12	FALSE	1.48011	1236	FALSE	-0.724345	15644				FALSE	-1.26423	17421	FALSE	0.188622	10171
C20orf85	FALSE	1.47996	1237	FALSE	0.658845	4092	FALSE	-0.223455	11296	FALSE	-0.623031	13978	FALSE	-0.202908	13771
CPEB1	FALSE	1.47991	1238	FALSE	1.15621	1625	FALSE	-0.510483	13268	FALSE	0.484281	5361	FALSE	0.969819	2151
MAP3K7	FALSE	1.47931	1239	FALSE	0.68915	3896	FALSE	-1.19173	16848	FALSE	-1.14326	16937	FALSE	-0.224733	13931
ZIC1	FALSE	1.47888	1240	FALSE	-1.04543	17451	FALSE	0.052566	9175	FALSE	-0.680526	14404	FALSE	0.46323	6928
FAM43B	FALSE	1.47824	1241	FALSE	-0.185395	11136	FALSE	0.0836557	8907	FALSE	-0.232835	10859	FALSE	0.392595	7758
CDHR5	FALSE	1.47815	1242	FALSE	1.00941	2200	FALSE	0.0350237	9305	FALSE	0.253201	6968	FALSE	-0.170797	13544
OPN1MW2	FALSE	1.47794	1243	FALSE	-1.331	18440				FALSE	1.29778	1846	FALSE	0.978191	2091
PSKH2	FALSE	1.4779	1244	FALSE	1.08643	1879	FALSE	0.503941	5328	FALSE	0.314533	6515	FALSE	0.50112	6482
KLRC3	FALSE	1.47782	1245	FALSE	0.579162	4598	FALSE	1.3936	1238	FALSE	-0.943295	16007	FALSE	0.548986	5961
BID	FALSE	1.47736	1246	FALSE	-0.70666	15512	FALSE	-1.31992	17311	FALSE	-1.03645	16477	FALSE	0.710045	4239
SLC51A	FALSE	1.47713	1247	FALSE	0.37872	6149	FALSE	-0.729782	14629	FALSE	-1.59355	18319	FALSE	-0.141549	13326
ELP5	FALSE	1.47682	1248	FALSE	-2.11403	19272	FALSE	-1.13372	16632	FALSE	-2.55434	19254	FALSE	-1.44447	17713
ASB17	FALSE	1.47624	1249	FALSE	0.251132	7222	FALSE	0.0232244	9403	FALSE	-0.621543	13961	FALSE	0.712876	4218
FAM63A	FALSE	1.47573	1250	FALSE	0.779425	3364				FALSE	0.329373	6396	FALSE	-0.396771	15026
DDX43	FALSE	1.47526	1251	FALSE	0.692463	3876	FALSE	3.41205	43	FALSE	0.719039	4029	FALSE	-0.889198	16814
CILP	FALSE	1.47342	1252	FALSE	-0.327749	12480	FALSE	-0.177807	10947	FALSE	0.458265	5527	FALSE	0.718695	4155
HMGB1	FALSE	1.47308	1253	FALSE	0.0711491	8804	FALSE	-1.33556	17377	FALSE	-0.139821	10034	FALSE	-2.5363	18536
OGG1	FALSE	1.47172	1254	FALSE	-0.158658	10887	FALSE	-0.00975474	9665	FALSE	-0.0546692	9354	FALSE	0.24681	9472
CEP170	FALSE	1.47136	1255	FALSE	0.475549	5350	FALSE	-0.192655	11068	FALSE	0.232977	7097	FALSE	1.1987	996
TMEM214	FALSE	1.46996	1256	FALSE	0.20959	7578	FALSE	-0.387216	12412	FALSE	0.111653	8059	FALSE	1.05577	1602
PAPD7	FALSE	1.4694	1257	FALSE	-0.672345	15243				FALSE	-0.0588839	9391	FALSE	0.347366	8316
NR3C1	FALSE	1.46879	1258	FALSE	0.40955	5904	FALSE	0.677703	4037	FALSE	0.339757	6315	FALSE	-0.41142	15094
SLC25A41	FALSE	1.46863	1259	FALSE	-0.103328	10364	FALSE	1.22989	1603	FALSE	0.958618	2949	FALSE	-0.109586	13059
GTF2H5	FALSE	1.46812	1260	FALSE	1.60605	582	FALSE	0.256384	7434	FALSE	0.35011	6240	FALSE	1.03234	1732
ZFYVE21	FALSE	1.46767	1261	FALSE	-0.0541261	9940	FALSE	0.712432	3804	FALSE	0.868734	3314	FALSE	0.170715	10392
CDKN1B	FALSE	1.46738	1262	FALSE	1.33712	1088	FALSE	0.538325	5045	FALSE	0.19646	7394	FALSE	0.677536	4589
ADAT3	FALSE	1.46725	1263	FALSE	-0.662748	15177	FALSE	-0.192959	11072	FALSE	-2.36233	19187	FALSE	-0.392137	14999
TULP4	FALSE	1.46656	1264	FALSE	-0.642927	15028	FALSE	-0.946933	15773	FALSE	-1.68045	18495	FALSE	-0.0709664	12735
MTFP1	FALSE	1.46655	1265	FALSE	0.869105	2884	FALSE	1.04002	2215	FALSE	-0.551589	13458	FALSE	0.75809	3772
MB	FALSE	1.46645	1266	FALSE	0.356203	6331	FALSE	-0.283832	11721	FALSE	-0.381236	12099	FALSE	0.823525	3221
NPTXR	FALSE	1.46498	1267	FALSE	-0.775255	15978	FALSE	-0.228825	11344	FALSE	-0.599845	13800	FALSE	0.320207	8659
ZWILCH	FALSE	1.46494	1268	FALSE	-0.589332	14658	FALSE	-0.173162	10912	FALSE	-0.618329	13939	FALSE	-0.712605	16365
AGR2	FALSE	1.46441	1269	FALSE	0.958588	2421	FALSE	-0.0246446	9795	FALSE	0.0589278	8441	FALSE	0.717864	4164
IFIT1B	FALSE	1.46424	1270	FALSE	1.71924	435	FALSE	0.876276	2934	FALSE	0.666506	4309	FALSE	0.57336	5668
EN2	FALSE	1.46421	1271	FALSE	-0.0327405	9747	FALSE	2.12182	348	FALSE	0.473163	5438	FALSE	0.36768	8077
MGAT4D	FALSE	1.46367	1272	FALSE	1.34198	1072	FALSE	0.556014	4921	FALSE	2.20533	620	FALSE	-0.226598	13945
TMA16	FALSE	1.46277	1273	FALSE	0.102141	8529	FALSE	-0.0648166	10101	FALSE	0.0308177	8658	FALSE	-0.552706	15776
ST3GAL4	FALSE	1.46229	1274	FALSE	0.33397	6512	FALSE	-0.313747	11907	FALSE	2.21693	613	FALSE	-0.176175	13591
XPNPEP2	FALSE	1.46201	1275	FALSE	0.816196	3165	FALSE	0.0902101	8850	FALSE	-0.80971	15210	FALSE	1.04339	1666
LELP1	FALSE	1.46167	1276	FALSE	0.0928217	8632	FALSE	-0.491601	13141	FALSE	-1.95043	18905	FALSE	0.450008	7068
RPUSD4	FALSE	1.46092	1277	FALSE	-0.746133	15784	FALSE	-0.763247	14826	FALSE	-2.38392	19197	FALSE	-1.45799	17731
AZU1	FALSE	1.45984	1278	FALSE	-0.832535	16364	FALSE	-0.236914	11388	FALSE	0.0990388	8153	FALSE	-0.212083	13841
SP100	FALSE	1.45899	1279	FALSE	0.477706	5338	FALSE	0.265419	7358	FALSE	0.1585	7691	FALSE	0.252713	9399
DNAJC22	FALSE	1.45786	1280	FALSE	-0.449754	13548	FALSE	-0.153185	10765	FALSE	0.293302	6664	FALSE	0.701163	4345
PITPNC1	FALSE	1.45765	1281	FALSE	0.4045	5941	FALSE	2.27499	265	FALSE	2.16778	641	FALSE	0.452244	7043
PSMD5	FALSE	1.45668	1282	FALSE	0.262692	7121	FALSE	-0.0554259	10033	FALSE	-0.0711348	9481	FALSE	0.723812	4110
SPATA6L	FALSE	1.45501	1283	FALSE	-0.228906	11555	FALSE	1.43981	1141	FALSE	0.561091	4865	FALSE	0.761846	3727
SMIM13	FALSE	1.45466	1284	FALSE	-0.633891	14975	FALSE	0.846516	3069	FALSE	-0.304487	11426	FALSE	0.803069	3394
HLTF	FALSE	1.45323	1285	FALSE	0.471901	5378	FALSE	-0.721558	14584	FALSE	-0.38164	12105	FALSE	0.0501555	11588
MMD	FALSE	1.45271	1286	FALSE	-1.26468	18251	FALSE	2.55815	159	FALSE	0.407772	5857	FALSE	0.668123	4688
CDC14B	FALSE	1.44937	1287	FALSE	-0.14857	10792	FALSE	0.098818	8785	FALSE	0.203229	7350	FALSE	0.646521	4910
CCDC101	FALSE	1.44834	1288	FALSE	-0.38308	12993				FALSE	-2.48745	19233	FALSE	-2.38737	18449
KLRC4	FALSE	1.44792	1289	FALSE	1.00556	2216	FALSE	0.642484	4298	FALSE	-0.0544991	9350	FALSE	0.356935	8219
PTPRE	FALSE	1.44714	1290	FALSE	0.495975	5195	FALSE	-0.0965217	10355	FALSE	0.697392	4145	FALSE	-0.31901	14581
KRTAP19-2	FALSE	1.44566	1291	FALSE	-1.26421	18248	FALSE	-0.444911	12824	FALSE	2.1857	628	FALSE	0.815866	3280
VAMP7	FALSE	1.44547	1292	FALSE	0.220558	7501	FALSE	1.23307	1594	FALSE	-0.359047	11906	FALSE	0.897807	2653
DDOST	FALSE	1.44542	1293	FALSE	-1.17376	17954	FALSE	-1.08332	16413	FALSE	-0.684599	14431	FALSE	-3.11673	18822
PAQR9	FALSE	1.44529	1294	FALSE	1.32186	1127	FALSE	0.128303	8542	FALSE	-0.0729284	9493	FALSE	0.487532	6638
COL10A1	FALSE	1.444	1295	FALSE	-0.754712	15835	FALSE	-0.0786454	10206	FALSE	-0.769087	14963	FALSE	0.159162	10507
EIF4E1B	FALSE	1.44395	1296	FALSE	-1.78577	19127	FALSE	-1.2565	17086	FALSE	-0.337075	11705	FALSE	-0.557614	15795
HLA-DMB	FALSE	1.44317	1297	FALSE	0.937314	2532	FALSE	0.384494	6290	FALSE	-0.699059	14523	FALSE	-0.573708	15863
NPVF	FALSE	1.44254	1298	FALSE	0.636528	4243	FALSE	0.135832	8469	FALSE	-0.444241	12602	FALSE	-0.673172	16231
MEOX1	FALSE	1.44242	1299	FALSE	0.401031	5963	FALSE	0.499995	5365	FALSE	-0.111642	9826	FALSE	0.142977	10660
TPM3	FALSE	1.44232	1300	FALSE	-0.490564	13893	FALSE	-0.920992	15655	FALSE	-0.965779	16124	FALSE	0.238691	9591
NUDCD2	FALSE	1.44183	1301	FALSE	-0.206362	11315	FALSE	-0.62395	13987	FALSE	0.764539	3792	FALSE	-0.115651	13115
ORC5	FALSE	1.44166	1302	FALSE	-0.193431	11211	FALSE	0.199708	7938	FALSE	-1.14064	16931	FALSE	0.885561	2753
EMC4	FALSE	1.44139	1303	FALSE	-0.467559	13696	FALSE	-0.323746	11981	FALSE	1.94058	798	FALSE	-0.505313	15550
CELA2B	FALSE	1.44135	1304	FALSE	0.961573	2402	FALSE	0.932452	2656	FALSE	1.3318	1757	FALSE	0.574864	5646
SMARCAD1	FALSE	1.44118	1305	FALSE	0.511999	5074	FALSE	-1.75419	18321	FALSE	-0.279158	11207	FALSE	0.444918	7129
ZFP82	FALSE	1.44093	1306	FALSE	0.100273	8553	FALSE	-0.0654947	10111	FALSE	-1.18192	17090	FALSE	1.50712	304
ADAMTS16	FALSE	1.44016	1307	FALSE	0.0702974	8813	FALSE	2.43474	197	FALSE	-0.351824	11848	FALSE	1.0279	1760
CAGE1	FALSE	1.4388	1308	FALSE	-0.0932986	10269	FALSE	-0.730202	14633	FALSE	2.172	639	FALSE	0.653165	4841
SOX10	FALSE	1.43868	1309	FALSE	-1.33434	18447	FALSE	-1.11822	16555	FALSE	-0.279034	11204	FALSE	-0.217428	13893
CANX	FALSE	1.43758	1310	FALSE	0.564558	4703	FALSE	0.3555	6559	FALSE	-0.241884	10920	FALSE	0.286417	8991
KLF3	FALSE	1.43729	1311	FALSE	-1.41127	18630	FALSE	1.27937	1469	FALSE	0.0751986	8312	FALSE	1.19636	1001
KREMEN1	FALSE	1.43682	1312	FALSE	0.643342	4194	FALSE	0.483122	5488	FALSE	0.713588	4058	FALSE	0.787261	3523
ACAT1	FALSE	1.43657	1313	FALSE	0.519902	5024	FALSE	1.11634	1959	FALSE	-0.139117	10033	FALSE	0.264557	9261
CD1A	FALSE	1.4364	1314	FALSE	0.337628	6472	FALSE	0.655771	4203	FALSE	0.588507	4715	FALSE	0.193818	10107
FIP1L1	FALSE	1.43567	1315	FALSE	-1.43736	18676	FALSE	1.21598	1642	FALSE	-1.48966	18096	FALSE	-2.56504	18555
MTMR9	FALSE	1.43538	1316	FALSE	-0.216835	11426	FALSE	-0.769108	14862	FALSE	-1.74226	18612	FALSE	-0.251781	14133
DDX53	FALSE	1.43534	1317	FALSE	2.42483	62	FALSE	0.143816	8404	FALSE	-0.560226	13528	FALSE	1.1794	1056
RAET1E	FALSE	1.43509	1318	FALSE	-0.203074	11287	FALSE	-0.828268	15177	FALSE	1.20944	2089	FALSE	0.677577	4588
RTN4R	FALSE	1.43495	1319	FALSE	1.22768	1386	FALSE	0.233521	7627	FALSE	-1.4603	18017	FALSE	0.212442	9879
HM13	FALSE	1.43304	1320	FALSE	0.900161	2731	FALSE	0.0151927	9474	FALSE	1.25535	1943	FALSE	-0.316544	14559
JAG1	FALSE	1.43303	1321	FALSE	-0.601065	14736	FALSE	0.0115776	9504	FALSE	2.06157	696	FALSE	0.560371	5837
MYCL	FALSE	1.43188	1322	FALSE	0.192228	7740	FALSE	1.30735	1413	FALSE	-0.0645913	9437	FALSE	-0.3446	14705
USP14	FALSE	1.43129	1323	FALSE	-0.583173	14604	FALSE	-1.59373	18028	FALSE	-3.14166	19340	FALSE	0.810324	3332
PKD1L1	FALSE	1.43073	1324	FALSE	-0.391953	13066	FALSE	0.864956	2982	FALSE	-0.962096	16107	FALSE	0.248201	9447
DGCR14	FALSE	1.42933	1325	FALSE	-1.5048	18800				FALSE	-0.964907	16118	FALSE	-2.22856	18345
NCOA1	FALSE	1.42906	1326	FALSE	1.35123	1059	FALSE	0.206633	7868	FALSE	1.24334	1977	FALSE	0.281258	9055
TLDC2	FALSE	1.42899	1327	FALSE	-1.1347	17797	FALSE	-0.263053	11573	FALSE	-1.07574	16667	FALSE	-0.0312843	12377
PPP1R21	FALSE	1.42863	1328	FALSE	-0.746297	15787	FALSE	-1.02201	16122	FALSE	-0.600369	13803	FALSE	0.416928	7478
SLITRK6	FALSE	1.42842	1329	FALSE	-0.87937	16622	FALSE	-1.77629	18358	FALSE	0.707373	4093	FALSE	0.143291	10655
PRR14L	FALSE	1.42748	1330	FALSE	-0.266794	11883	FALSE	-0.284932	11730	FALSE	0.100984	8144	FALSE	0.77414	3609
METTL2A	FALSE	1.42689	1331	FALSE	-0.614019	14817				FALSE	-1.40732	17853	FALSE	-0.102861	13002
DEFB131	FALSE	1.42685	1332	FALSE	0.546426	4840				FALSE	-0.466845	12766	FALSE	0.968861	2166
MOV10L1	FALSE	1.42625	1333	FALSE	0.0228143	9202	FALSE	-0.471126	12992	FALSE	0.457707	5532	FALSE	0.687945	4482
SYNE2	FALSE	1.426	1334	FALSE	-0.194067	11218	FALSE	0.278981	7235	FALSE	-0.108191	9796	FALSE	-0.43634	15235
MLLT11	FALSE	1.42561	1335	FALSE	-0.14188	10717	FALSE	0.544815	5001	FALSE	0.0908374	8207	FALSE	0.244408	9512
HMHB1	FALSE	1.42489	1336	FALSE	1.43984	872	FALSE	0.188578	8042	FALSE	-0.749152	14857	FALSE	0.388174	7812
NCAPD3	FALSE	1.42441	1337	FALSE	-1.46489	18731	FALSE	-0.474782	13017	FALSE	-1.25678	17393	FALSE	-0.443206	15282
TNFAIP8L2-SCNM1	FALSE	1.42392	1338	FALSE	0.645417	4179				FALSE	1.34987	1712	FALSE	-1.0745	17188
NNMT	FALSE	1.42338	1339	FALSE	-0.571757	14507	FALSE	-0.761847	14819	FALSE	-0.915899	15865	FALSE	0.562557	5806
SNX19	FALSE	1.42303	1340	FALSE	-0.0258443	9670	FALSE	0.517247	5220	FALSE	1.67842	1077	FALSE	0.126759	10818
TEDDM1	FALSE	1.42254	1341	FALSE	1.52339	718	FALSE	2.14922	329	FALSE	0.397342	5920	FALSE	1.05154	1624
RTL1	FALSE	1.42165	1342	FALSE	0.583979	4565	FALSE	-0.112241	10470	FALSE	-0.903498	15780	FALSE	-0.0758305	12773
CRELD2	FALSE	1.42136	1343	FALSE	-0.138166	10678	FALSE	1.28782	1445	FALSE	0.243297	7032	FALSE	0.121015	10878
VEZT	FALSE	1.42014	1344	FALSE	0.941607	2509	FALSE	0.266076	7350	FALSE	-0.829348	15333	FALSE	-0.0139806	12205
KLK11	FALSE	1.42009	1345	FALSE	0.50524	5118	FALSE	0.460096	5699	FALSE	0.26236	6886	FALSE	-0.0871658	12870
EDNRA	FALSE	1.41956	1346	FALSE	-0.436105	13444	FALSE	0.982942	2436	FALSE	-0.429971	12490	FALSE	1.25077	826
ZNF577	FALSE	1.41888	1347	FALSE	0.590075	4524	FALSE	-0.0740168	10174	FALSE	-1.03699	16481	FALSE	0.966257	2177
GATC	FALSE	1.41883	1348	FALSE	0.882885	2811	FALSE	0.492746	5423	FALSE	-1.44054	17954	FALSE	-0.8868	16803
SSBP3	FALSE	1.41883	1349	FALSE	1.00442	2224	FALSE	0.586838	4704	FALSE	-1.03863	16494	FALSE	0.117714	10918
PLEKHN1	FALSE	1.41668	1350	FALSE	0.745623	3549	FALSE	0.0608307	9108	FALSE	0.562862	4856	FALSE	1.10852	1341
ZNF711	FALSE	1.41662	1351	FALSE	-0.127727	10574	FALSE	0.386469	6271	FALSE	0.0296462	8668	FALSE	0.885824	2749
OR4N5	FALSE	1.41643	1352	FALSE	0.183012	7820	FALSE	-0.112296	10471	FALSE	-0.0937631	9667	FALSE	0.0623647	11482
SH3GL1	FALSE	1.41613	1353	FALSE	0.81211	3185	FALSE	0.206161	7873	FALSE	-1.9863	18939	FALSE	0.552037	5917
GBP3	FALSE	1.41593	1354	FALSE	-0.429392	13388	FALSE	-1.51683	17871	FALSE	-1.06069	16604	FALSE	0.643818	4934
TEN1	FALSE	1.41433	1355	FALSE	-0.121887	10523	FALSE	-0.180658	10974	FALSE	-0.995415	16274	FALSE	-0.721027	16388
C4orf19	FALSE	1.41431	1356	FALSE	-0.500316	13962	FALSE	-1.38908	17536	FALSE	0.954439	2966	FALSE	1.33032	617
TUSC1	FALSE	1.41429	1357	FALSE	2.41563	64	FALSE	1.07012	2105	FALSE	0.842791	3425	FALSE	0.348719	8298
GGNBP2	FALSE	1.41405	1358	FALSE	-0.473219	13742	FALSE	-0.469788	12983	FALSE	-0.513347	13168	FALSE	-3.1107	18817
GNGT1	FALSE	1.41362	1359	FALSE	0.651006	4142	FALSE	0.277581	7244	FALSE	1.26518	1920	FALSE	1.17152	1090
TTLL1	FALSE	1.41325	1360	FALSE	0.420195	5806	FALSE	0.156516	8299	FALSE	0.659243	4346	FALSE	1.20262	984
EFCAB7	FALSE	1.41311	1361	FALSE	-0.464807	13675	FALSE	-1.4993	17840	FALSE	-0.624093	13984	FALSE	0.248585	9443
DEK	FALSE	1.41308	1362	FALSE	0.142151	8174	FALSE	-0.653671	14158	FALSE	0.0447792	8559	FALSE	0.170423	10396
SRP72	FALSE	1.41243	1363	FALSE	-1.1612	17897	FALSE	-0.789952	14973	FALSE	1.64116	1130	FALSE	-3.34264	18900
PIGS	FALSE	1.41235	1364	FALSE	1.05327	1999	FALSE	0.867598	2971	FALSE	-0.00895361	8994	FALSE	-1.35379	17595
FGF14	FALSE	1.41139	1365	FALSE	0.932974	2554	FALSE	-0.0412698	9921	FALSE	0.33161	6380	FALSE	1.36124	544
ATP1B1	FALSE	1.41114	1366	FALSE	-1.02191	17347	FALSE	-1.60148	18042	FALSE	1.1575	2261	FALSE	0.168937	10416
ZMIZ2	FALSE	1.41006	1367	FALSE	-0.0280072	9701	FALSE	0.630371	4395	FALSE	-0.749886	14860	FALSE	-0.593893	15951
KATNBL1	FALSE	1.40917	1368	FALSE	-0.0308812	9731	FALSE	-0.526943	13373	FALSE	-1.36261	17735	FALSE	0.264785	9258
SYT14	FALSE	1.40865	1369	FALSE	0.184045	7812	FALSE	-1.11525	16540	FALSE	-1.78937	18705	FALSE	0.0126987	11940
PEA15	FALSE	1.4081	1370	FALSE	-0.271267	11932	FALSE	0.266641	7345	FALSE	0.738102	3941	FALSE	0.218347	9817
CLCA4	FALSE	1.40803	1371	FALSE	-0.922728	16842	FALSE	-1.55367	17948	FALSE	-0.450783	12647	FALSE	0.437333	7222
DNAL4	FALSE	1.40776	1372	FALSE	-0.311575	12317	FALSE	0.161659	8262	FALSE	0.823944	3517	FALSE	-0.593114	15946
MTG1	FALSE	1.40581	1373	FALSE	-0.935326	16924	FALSE	-1.14319	16679	FALSE	-1.61502	18357	FALSE	-0.348629	14734
STAP2	FALSE	1.40287	1374	FALSE	0.0886043	8673	FALSE	-1.13554	16644	FALSE	-1.34737	17695	FALSE	0.30677	8794
CDPF1	FALSE	1.40263	1375	FALSE	-1.24352	18185	FALSE	0.561417	4882	FALSE	1.18588	2163	FALSE	1.37629	500
LRRIQ3	FALSE	1.40234	1376	FALSE	0.624744	4317	FALSE	-0.442676	12808	FALSE	1.34492	1723	FALSE	0.345099	8349
MYOM2	FALSE	1.40199	1377	FALSE	1.11542	1766	FALSE	0.74755	3599	FALSE	1.06064	2576	FALSE	1.03382	1720
KIAA1522	FALSE	1.40158	1378	FALSE	0.198964	7679	FALSE	0.00673061	9535	FALSE	-0.536084	13339	FALSE	0.429849	7313
RABL2B	FALSE	1.40101	1379	FALSE	-1.80251	19136				FALSE	-1.45397	17999	FALSE	-0.889873	16816
ARHGAP20	FALSE	1.40088	1380	FALSE	-0.00216215	9431	FALSE	-1.55689	17956	FALSE	0.773317	3744	FALSE	0.925005	2461
ASIC3	FALSE	1.40068	1381	FALSE	0.848292	2995	FALSE	0.0731131	9003	FALSE	-0.657551	14229	FALSE	0.75212	3834
SPRYD7	FALSE	1.40063	1382	FALSE	-0.705259	15503	FALSE	-2.01172	18629	FALSE	-1.52607	18182	FALSE	0.881445	2778
TBX19	FALSE	1.40056	1383	FALSE	-0.776609	15986	FALSE	-1.20993	16923	FALSE	-1.71474	18566	FALSE	0.622512	5137
DPP9	FALSE	1.40038	1384	FALSE	-0.121683	10520				FALSE	1.25596	1940	FALSE	0.686667	4499
ZFP42	FALSE	1.40016	1385	FALSE	-0.360657	12790	FALSE	-0.364276	12256	FALSE	-1.11336	16823	FALSE	1.06325	1568
DEFB103A	FALSE	1.40005	1386	FALSE	-0.712943	15563	FALSE	-1.04775	16262	FALSE	1.67996	1074	FALSE	-0.0298445	12366
ATL2	FALSE	1.39999	1387	FALSE	0.825876	3113	FALSE	0.132834	8494	FALSE	0.0503679	8512	FALSE	-1.91383	18108
VENTX	FALSE	1.39978	1388	FALSE	-0.0753275	10122	FALSE	1.76623	628	FALSE	1.91694	821	FALSE	0.389855	7796
C18orf42	FALSE	1.39813	1389	FALSE	-0.4669	13689				FALSE	1.03207	2688	FALSE	0.107614	11031
CLNK	FALSE	1.39799	1390	FALSE	-0.548749	14320	FALSE	1.12617	1923	FALSE	0.15068	7763	FALSE	0.736258	3997
RPA4	FALSE	1.39709	1391	FALSE	2.42145	63	FALSE	0.010308	9514	FALSE	-0.0760873	9527	FALSE	0.555062	5890
DENND1C	FALSE	1.39685	1392	FALSE	1.33233	1098	FALSE	1.08502	2059	FALSE	0.234743	7088	FALSE	0.244685	9508
SH2D4A	FALSE	1.39611	1393	FALSE	0.443893	5611	FALSE	1.076	2084	FALSE	2.02818	719	FALSE	0.559394	5846
PPL	FALSE	1.39558	1394	FALSE	-0.057338	9969	FALSE	0.428111	5936	FALSE	1.60278	1195	FALSE	1.13595	1220
UBXN10	FALSE	1.3943	1395	FALSE	0.880006	2824	FALSE	1.20324	1684	FALSE	1.68661	1059	FALSE	0.73214	4029
RALGPS2	FALSE	1.39414	1396	FALSE	0.799331	3251	FALSE	-0.366504	12274	FALSE	-0.90898	15817	FALSE	-0.483024	15468
FNTA	FALSE	1.39397	1397	FALSE	0.167884	7960	FALSE	-0.787092	14960	FALSE	-1.4494	17988	FALSE	-3.37078	18904
AKAP3	FALSE	1.39372	1398	FALSE	0.234608	7366	FALSE	0.136526	8463	FALSE	-0.604609	13833	FALSE	0.513732	6344
FAM109B	FALSE	1.39333	1399	FALSE	-0.0689725	10070				FALSE	-0.3654	11978	FALSE	0.356335	8221
RINT1	FALSE	1.39275	1400	FALSE	0.433535	5690	FALSE	0.266463	7347	FALSE	0.942818	3009	FALSE	-2.387	18448
LPPR4	FALSE	1.39245	1401	FALSE	0.598434	4474				FALSE	0.491879	5306	FALSE	0.153478	10556
FAM160B1	FALSE	1.39218	1402	FALSE	-0.204579	11300	FALSE	-1.0517	16280	FALSE	1.32319	1791	FALSE	0.431619	7289
ZIC2	FALSE	1.39025	1403	FALSE	0.0405654	9039	FALSE	2.13198	341	FALSE	1.02085	2730	FALSE	0.559208	5850
KIAA0232	FALSE	1.39005	1404	FALSE	-0.435414	13436	FALSE	0.808557	3272	FALSE	-1.6404	18405	FALSE	0.922718	2482
C9orf69	FALSE	1.3895	1405	FALSE	-0.29475	12141				FALSE	-0.439634	12564	FALSE	0.158572	10510
EMC9	FALSE	1.38779	1406	FALSE	0.243545	7290	FALSE	1.76167	632	FALSE	0.0364054	8618	FALSE	-0.402675	15055
SCPEP1	FALSE	1.38718	1407	FALSE	-0.727555	15674	FALSE	0.568418	4829	FALSE	-1.75901	18648	FALSE	0.656866	4807
TEX36	FALSE	1.38699	1408	FALSE	-0.396436	13102	FALSE	-0.646959	14116	FALSE	-0.822604	15289	FALSE	0.20902	9922
C20orf195	FALSE	1.38691	1409	FALSE	-0.329055	12500				FALSE	0.277674	6781	FALSE	0.00291502	12046
TOP3A	FALSE	1.38663	1410	FALSE	-1.85883	19175	FALSE	-2.31116	18772	FALSE	-0.937139	15983	FALSE	-2.53206	18533
DIP2B	FALSE	1.38611	1411	FALSE	-0.873975	16596	FALSE	0.0495622	9198	FALSE	-0.75735	14905	FALSE	0.402081	7634
OR52W1	FALSE	1.38602	1412	FALSE	-0.630857	14950	FALSE	-0.650627	14142	FALSE	0.259674	6912	FALSE	1.10545	1350
SSR4	FALSE	1.38597	1413	FALSE	-1.12797	17768	FALSE	-1.35949	17443	FALSE	0.106848	8102	FALSE	-0.410271	15083
PPP1R42	FALSE	1.38558	1414	FALSE	-0.35034	12696	FALSE	-0.722655	14588	FALSE	-0.0292648	9151	FALSE	0.918907	2505
TRPS1	FALSE	1.3855	1415	FALSE	0.878882	2831	FALSE	0.694332	3907	FALSE	-0.587813	13718	FALSE	-0.0332984	12391
BRSK1	FALSE	1.38536	1416	FALSE	0.651005	4143	FALSE	1.66224	767	FALSE	0.727427	3992	FALSE	0.486247	6658
TCEA1	FALSE	1.38525	1417	FALSE	-0.0977682	10320	FALSE	-0.065228	10104	FALSE	0.80524	3596	FALSE	1.12475	1277
ZFY	FALSE	1.3845	1418	FALSE	-0.0244173	9653	FALSE	0.922136	2697	FALSE	0.0708104	8358	FALSE	1.49499	317
HERC2	FALSE	1.38418	1419	FALSE	0.279232	6983	FALSE	0.856395	3019	FALSE	-1.18848	17109	FALSE	0.202257	10015
CNEP1R1	FALSE	1.38287	1420	FALSE	1.1202	1745	FALSE	0.528749	5124	FALSE	0.577662	4784	FALSE	-0.128522	13228
GNA13	FALSE	1.38176	1421	FALSE	-0.565956	14458	FALSE	-2.45262	18793	FALSE	0.538614	5000	FALSE	1.68404	155
F8A1	FALSE	1.38114	1422	FALSE	-0.659153	15145				FALSE	-2.88527	19318	FALSE	-0.201262	13762
ALKBH5	FALSE	1.38069	1423	FALSE	-0.278726	11995	FALSE	0.870009	2958	FALSE	1.7743	960	FALSE	-0.727465	16420
USP17L13	FALSE	1.38013	1424	FALSE	0.430797	5719				FALSE	4.15048	118	FALSE	0.688964	4465
BECN2	FALSE	1.37902	1425	FALSE	-0.167649	10964	FALSE	0.525996	5150	FALSE	1.6854	1061	FALSE	0.114491	10956
ZNF438	FALSE	1.379	1426	FALSE	0.97943	2321	FALSE	0.767656	3479	FALSE	0.672338	4281	FALSE	0.347382	8314
TM2D3	FALSE	1.37898	1427	FALSE	-1.07291	17561	FALSE	0.3666	6456	FALSE	-1.30214	17549	FALSE	-0.44956	15311
SMIM22	FALSE	1.37836	1428	FALSE	-0.0609688	9997	FALSE	-0.277024	11679	FALSE	0.631034	4481	FALSE	0.372298	8033
CTSV	FALSE	1.37754	1429	FALSE	-0.0558593	9956	FALSE	0.156471	8300	FALSE	-0.187215	10425	FALSE	0.509619	6377
ENOX1	FALSE	1.37747	1430	FALSE	1.80567	354	FALSE	0.919226	2712	FALSE	0.699085	4134	FALSE	1.03282	1728
ACTR2	FALSE	1.37679	1431	FALSE	-0.283465	12040	FALSE	-2.27327	18759	FALSE	7.33777	38	FALSE	-4.98509	19258
CHTF18	FALSE	1.37589	1432	FALSE	-0.767191	15920	FALSE	0.659747	4167	FALSE	-0.66672	14298	FALSE	-0.953273	16953
MED1	FALSE	1.37549	1433	FALSE	-0.0579742	9977	FALSE	-1.29487	17224	FALSE	-1.10215	16765	FALSE	-2.17238	18299
UBE2G2	FALSE	1.37519	1434	FALSE	-0.523109	14122	FALSE	-0.894197	15520	FALSE	-1.98597	18937	FALSE	-1.5941	17854
DEPDC1	FALSE	1.37325	1435	FALSE	-1.38154	18564	FALSE	-1.58417	18009	FALSE	-0.510774	13143	FALSE	0.0979021	11134
CLDND2	FALSE	1.37273	1436	FALSE	-0.970405	17103	FALSE	-0.577837	13687	FALSE	0.0614711	8421	FALSE	0.974979	2106
SSX2IP	FALSE	1.36901	1437	FALSE	-0.274658	11966	FALSE	-0.521875	13341	FALSE	1.95642	785	FALSE	1.0906	1420
TBL1XR1	FALSE	1.3683	1438	FALSE	0.159407	8029	FALSE	0.492851	5421	FALSE	0.414822	5799	FALSE	-1.06723	17176
TMCO6	FALSE	1.36799	1439	FALSE	0.688672	3899	FALSE	0.704091	3850	FALSE	0.777469	3726	FALSE	-0.701276	16324
ZSCAN32	FALSE	1.36766	1440	FALSE	-0.0336997	9756	FALSE	-0.831901	15194	FALSE	-0.979893	16194	FALSE	0.866387	2881
C10orf67	FALSE	1.36764	1441	FALSE	1.07586	1912	FALSE	1.03342	2241	FALSE	0.213272	7272	FALSE	1.33331	604
RFPL4B	FALSE	1.36731	1442	FALSE	-0.568984	14481	FALSE	1.49121	1041	FALSE	0.52965	5069	FALSE	0.190727	10153
SALL3	FALSE	1.36677	1443	FALSE	0.411268	5890	FALSE	2.34449	232	FALSE	0.0879901	8223	FALSE	1.04867	1643
DIP2C	FALSE	1.36667	1444	FALSE	-0.170252	10994	FALSE	0.635778	4352	FALSE	1.12526	2362	FALSE	0.841092	3076
PBXIP1	FALSE	1.36453	1445	FALSE	0.680471	3953	FALSE	0.429126	5928	FALSE	0.0631265	8411	FALSE	0.667271	4700
SLC11A2	FALSE	1.36409	1446	FALSE	-1.00433	17252	FALSE	-0.139257	10671	FALSE	1.20722	2094	FALSE	0.767587	3667
INSR	FALSE	1.36395	1447	FALSE	0.0196907	9238	FALSE	-0.935682	15724	FALSE	0.849959	3394	FALSE	0.881328	2779
HUS1	FALSE	1.36347	1448	FALSE	-0.968547	17094	FALSE	-1.26456	17123	FALSE	-1.32106	17606	FALSE	-2.21703	18333
TNFRSF9	FALSE	1.36302	1449	FALSE	-2.13008	19277	FALSE	-0.870688	15403	FALSE	0.869123	3313	FALSE	0.573566	5662
MXRA8	FALSE	1.36284	1450	FALSE	-0.362991	12808	FALSE	0.2565	7433	FALSE	-1.92118	18878	FALSE	0.0589149	11503
SUPT20H	FALSE	1.36193	1451	FALSE	-0.939252	16952	FALSE	-1.48848	17820	FALSE	-0.503624	13090	FALSE	-0.75366	16480
FMO3	FALSE	1.36183	1452	FALSE	-0.862203	16524	FALSE	-1.81944	18432	FALSE	-0.65275	14192	FALSE	1.07576	1500
ST6GAL1	FALSE	1.36152	1453	FALSE	1.02513	2138	FALSE	0.949946	2572	FALSE	-0.688759	14462	FALSE	0.0526689	11557
NRN1	FALSE	1.36031	1454	FALSE	0.712426	3754	FALSE	-1.43684	17683	FALSE	0.156216	7720	FALSE	1.25654	806
HYAL2	FALSE	1.36021	1455	FALSE	-0.481253	13811	FALSE	2.72466	111	FALSE	0.445386	5586	FALSE	0.50374	6447
ABI1	FALSE	1.3595	1456	FALSE	0.00516213	9379	FALSE	-1.10678	16502	FALSE	-0.520845	13225	FALSE	-1.19573	17382
MRPS16	FALSE	1.35949	1457	FALSE	-0.709296	15531	FALSE	-1.25259	17074	FALSE	-2.10777	19039	FALSE	-2.58076	18563
RAP2C	FALSE	1.35937	1458	FALSE	-0.0419857	9845	FALSE	-0.551222	13527	FALSE	-0.350661	11840	FALSE	0.830794	3163
PAK4	FALSE	1.35931	1459	FALSE	0.385599	6085	FALSE	0.660761	4156	FALSE	-0.919243	15880	FALSE	0.693448	4420
PNOC	FALSE	1.35868	1460	FALSE	-0.388886	13039	FALSE	-1.6972	18214	FALSE	0.185372	7483	FALSE	0.106939	11043
FOXD4	FALSE	1.35827	1461	FALSE	-0.191195	11188				FALSE	0.129686	7922	FALSE	-0.162386	13473
F2R	FALSE	1.35793	1462	FALSE	-1.0608	17515	FALSE	1.84615	543	FALSE	1.1732	2207	FALSE	-0.273702	14281
S100A13	FALSE	1.35726	1463	FALSE	0.470509	5389	FALSE	0.60817	4535	FALSE	-0.543355	13396	FALSE	0.254339	9375
MTR	FALSE	1.35607	1464	FALSE	-0.491058	13898	FALSE	-1.94969	18594	FALSE	-0.197002	10521	FALSE	0.63295	5036
SLN	FALSE	1.35516	1465	FALSE	-0.449711	13547	FALSE	1.00084	2362	FALSE	-0.0356318	9208	FALSE	-0.051835	12593
OR2M4	FALSE	1.35386	1466	FALSE	-0.0372365	9803	FALSE	0.270286	7309	FALSE	-1.8792	18820	FALSE	0.855691	2951
ELK1	FALSE	1.35377	1467	FALSE	0.474803	5357	FALSE	0.983637	2433	FALSE	-0.299312	11389	FALSE	-0.0451714	12534
CLPP	FALSE	1.35329	1468	FALSE	0.302174	6785	FALSE	0.271616	7292	FALSE	0.124429	7962	FALSE	-0.935884	16923
ARHGAP12	FALSE	1.35317	1469	FALSE	1.12211	1739	FALSE	0.472792	5580	FALSE	0.267657	6853	FALSE	0.593732	5430
SNRNP35	FALSE	1.3511	1470	FALSE	-1.51639	18819	FALSE	-1.17946	16800	FALSE	-2.46492	19224	FALSE	-2.27728	18381
NEURL3	FALSE	1.35102	1471	FALSE	0.441145	5642	FALSE	1.98081	434	FALSE	1.07815	2515	FALSE	0.207322	9945
MBIP	FALSE	1.35039	1472	FALSE	-0.436364	13445	FALSE	0.316553	6888	FALSE	-0.239137	10904	FALSE	0.346873	8321
LDAH	FALSE	1.35024	1473	FALSE	-0.571795	14508	FALSE	-1.16311	16753	FALSE	-0.454805	12681	FALSE	1.10229	1362
TTC32	FALSE	1.35023	1474	FALSE	0.579097	4599	FALSE	0.938926	2625	FALSE	-0.0354756	9207	FALSE	0.566916	5741
LGI1	FALSE	1.34837	1475	FALSE	0.0125093	9317	FALSE	0.112584	8674	FALSE	-1.48132	18077	FALSE	1.58133	221
PPP2R2C	FALSE	1.34763	1476	FALSE	0.194214	7717	FALSE	-0.457501	12905	FALSE	0.565233	4845	FALSE	-0.468841	15393
RHNO1	FALSE	1.34721	1477	FALSE	-0.256444	11790	FALSE	0.0467783	9220	FALSE	-0.636726	14080	FALSE	0.366173	8095
THPO	FALSE	1.34688	1478	FALSE	-0.182968	11116	FALSE	-0.0326807	9857	FALSE	1.06279	2564	FALSE	0.479733	6744
PMEPA1	FALSE	1.3465	1479	FALSE	-0.671932	15239	FALSE	-0.16932	10881	FALSE	-0.491586	12987	FALSE	1.08281	1465
ITSN1	FALSE	1.3464	1480	FALSE	-0.331507	12524	FALSE	-0.817945	15128	FALSE	0.196121	7397	FALSE	0.542764	6035
EGFL8	FALSE	1.34621	1481	FALSE	0.54943	4815	FALSE	1.72549	676	FALSE	-0.67712	14382	FALSE	-0.284596	14358
Non-Targeting_63	TRUE	1.34601	1482	TRUE	-0.874008	16597				TRUE	-1.27615	17448	TRUE	0.992738	1998
TRMT1L	FALSE	1.3456	1483	FALSE	-0.0214477	9620	FALSE	0.873231	2946	FALSE	-0.579992	13669	FALSE	0.40573	7587
PDZK1IP1	FALSE	1.34483	1484	FALSE	-0.5853	14625	FALSE	0.0869014	8880	FALSE	-0.895503	15728	FALSE	0.443376	7143
AGR3	FALSE	1.34417	1485	FALSE	0.52681	4981	FALSE	0.362954	6501	FALSE	-0.171138	10286	FALSE	-0.0815582	12823
C16orf59	FALSE	1.34415	1486	FALSE	-0.493252	13915				FALSE	-1.79162	18714	FALSE	0.495322	6544
RIMBP3B	FALSE	1.34404	1487	FALSE	-0.688131	15377				FALSE	0.121517	7985	FALSE	0.51407	6340
PKNOX1	FALSE	1.3438	1488	FALSE	-0.10435	10372	FALSE	0.672331	4079	FALSE	-0.773958	14996	FALSE	0.230544	9673
CCDC134	FALSE	1.34179	1489	FALSE	-0.804759	16182	FALSE	-1.05048	16274	FALSE	-0.0128046	9027	FALSE	0.045787	11633
C1orf95	FALSE	1.34165	1490	FALSE	0.504714	5122				FALSE	1.17088	2210	FALSE	0.772436	3622
MAFF	FALSE	1.34103	1491	FALSE	0.964112	2389	FALSE	1.81729	580	FALSE	1.70035	1044	FALSE	-1.06134	17164
PNPLA5	FALSE	1.3408	1492	FALSE	0.502892	5141	FALSE	0.443724	5813	FALSE	0.149726	7770	FALSE	0.0175971	11897
PGD	FALSE	1.34062	1493	FALSE	-1.54318	18861	FALSE	-0.745538	14717	FALSE	-2.51642	19243	FALSE	0.0269361	11819
HSPA6	FALSE	1.34028	1494	FALSE	1.11875	1755	FALSE	0.643099	4291	FALSE	-0.406419	12306	FALSE	1.36671	528
NYAP2	FALSE	1.34014	1495	FALSE	-0.503179	13980	FALSE	-0.56147	13596	FALSE	-0.440177	12566	FALSE	0.29362	8918
MARCH2	FALSE	1.34014	1496	FALSE	0.303789	6771				FALSE	-0.644728	14139
PBOV1	FALSE	1.33994	1497	FALSE	-0.307905	12275	FALSE	0.261508	7387	FALSE	0.427048	5714	FALSE	0.826662	3193
RHAG	FALSE	1.33925	1498	FALSE	-0.0136571	9530	FALSE	-0.318536	11943	FALSE	-1.16553	17014	FALSE	0.273862	9153
EHF	FALSE	1.33924	1499	FALSE	-0.190982	11184	FALSE	0.429201	5926	FALSE	-1.02821	16437	FALSE	2.34557	31
CECR1	FALSE	1.33886	1500	FALSE	-0.0832437	10176				FALSE	1.13882	2313	FALSE	0.521692	6264
SEMA7A	FALSE	1.33781	1501	FALSE	0.418917	5816	FALSE	1.12271	1930	FALSE	-1.22282	17253	FALSE	0.742751	3925
TMEM39B	FALSE	1.33752	1502	FALSE	0.263147	7118	FALSE	2.37658	221	FALSE	-0.396928	12227	FALSE	-0.674902	16238
XPR1	FALSE	1.33732	1503	FALSE	0.615004	4379	FALSE	1.44001	1140	FALSE	0.712816	4062	FALSE	-0.439255	15258
EHD3	FALSE	1.33677	1504	FALSE	-0.540031	14256	FALSE	-0.0703896	10148	FALSE	-0.572519	13615	FALSE	0.350951	8276
CD1D	FALSE	1.33672	1505	FALSE	0.596162	4488	FALSE	0.0997356	8776	FALSE	1.05552	2595	FALSE	0.136415	10731
OR4K5	FALSE	1.33633	1506	FALSE	0.211907	7559	FALSE	0.599387	4616	FALSE	-1.15443	16979	FALSE	0.995107	1978
WAPAL	FALSE	1.33628	1507	FALSE	0.102948	8521				FALSE	-1.0553	16578	FALSE	-2.48121	18494
MUC1	FALSE	1.33596	1508	FALSE	-2.28995	19311	FALSE	0.576191	4770	FALSE	-0.33471	11686	FALSE	-0.73085	16434
STYX	FALSE	1.33586	1509	FALSE	0.945801	2484	FALSE	0.212036	7824	FALSE	-0.182628	10390	FALSE	0.770757	3636
CCDC78	FALSE	1.33512	1510	FALSE	0.820612	3142	FALSE	-0.976981	15945	FALSE	-0.00445431	8955	FALSE	0.400598	7655
KIAA0430	FALSE	1.33512	1511	FALSE	0.489136	5247				FALSE	-0.424771	12442	FALSE	0.234217	9633
TMEM52	FALSE	1.33495	1512	FALSE	-0.0785787	10151	FALSE	-0.454824	12883	FALSE	-0.242876	10926	FALSE	0.418638	7454
CITED2	FALSE	1.33439	1513	FALSE	0.797789	3266	FALSE	0.505179	5318	FALSE	0.153501	7737	FALSE	-0.214873	13862
CNR1	FALSE	1.33404	1514	FALSE	0.377705	6155	FALSE	1.29761	1429	FALSE	-0.622779	13975	FALSE	0.740104	3953
DAPK1	FALSE	1.33397	1515	FALSE	0.492846	5214	FALSE	0.839322	3105	FALSE	-0.584842	13704	FALSE	1.07151	1531
PTPRD	FALSE	1.33391	1516	FALSE	0.351304	6377	FALSE	0.348774	6616	FALSE	2.49547	467	FALSE	0.531404	6149
FUT3	FALSE	1.33349	1517	FALSE	-0.377195	12949	FALSE	-1.53576	17915	FALSE	-0.741546	14807	FALSE	0.410389	7539
PES1	FALSE	1.33348	1518	FALSE	-1.27601	18289	FALSE	-2.31241	18773	FALSE	-1.91187	18867	FALSE	-1.73237	17975
ZHX3	FALSE	1.33346	1519	FALSE	0.360274	6295	FALSE	1.0668	2113	FALSE	2.74447	384	FALSE	0.569619	5712
HTR3D	FALSE	1.3334	1520	FALSE	-0.262603	11844	FALSE	-0.816276	15115	FALSE	-1.38802	17800	FALSE	-0.525861	15660
ZNF251	FALSE	1.33315	1521	FALSE	0.601581	4456	FALSE	0.883238	2892	FALSE	0.423064	5751	FALSE	-0.649897	16147
ZC3HC1	FALSE	1.33266	1522	FALSE	-0.0222975	9630	FALSE	-1.09464	16453	FALSE	0.684535	4218	FALSE	-0.683655	16266
PLAG1	FALSE	1.3324	1523	FALSE	-0.534646	14215	FALSE	1.86701	525	FALSE	1.24644	1971	FALSE	0.385281	7859
DHCR24	FALSE	1.33214	1524	FALSE	0.415854	5852	FALSE	-0.877102	15430	FALSE	-0.687167	14451	FALSE	0.987533	2031
PPP2R4	FALSE	1.33207	1525	FALSE	-1.41549	18638				FALSE	-1.85844	18804	FALSE	-2.35846	18437
PIGO	FALSE	1.33202	1526	FALSE	-1.36011	18517	FALSE	-0.524006	13359	FALSE	-2.10151	19033	FALSE	-0.397362	15030
MAEA	FALSE	1.33155	1527	FALSE	-1.61233	18961	FALSE	-1.01382	16096	FALSE	-0.683034	14417	FALSE	-2.34478	18430
MESP1	FALSE	1.33086	1528	FALSE	0.789358	3312	FALSE	0.707976	3829	FALSE	1.29842	1845	FALSE	0.216522	9837
Non-Targeting_233	TRUE	1.33077	1529	TRUE	-0.505698	13998				TRUE	-0.381197	12097	TRUE	0.971026	2144
SUSD1	FALSE	1.33026	1530	FALSE	-0.0169918	9567	FALSE	-0.316819	11928	FALSE	0.00178108	8907	FALSE	0.382115	7909
EVC2	FALSE	1.33001	1531	FALSE	-0.588881	14655	FALSE	-0.117354	10508	FALSE	-0.629783	14023	FALSE	0.994212	1985
SEPT7	FALSE	1.32974	1532							FALSE	-1.6201	18371
ATAD3B	FALSE	1.32919	1533	FALSE	0.361156	6287	FALSE	0.9086	2765	FALSE	2.01771	729	FALSE	0.697036	4388
P2RY13	FALSE	1.32918	1534	FALSE	0.651119	4141	FALSE	-0.0395941	9907	FALSE	0.782778	3703	FALSE	-0.467963	15389
BEND5	FALSE	1.32905	1535	FALSE	0.752005	3508	FALSE	-0.204467	11145	FALSE	-0.259872	11056	FALSE	0.893797	2686
STRA8	FALSE	1.32806	1536	FALSE	-0.187923	11162	FALSE	1.19009	1723	FALSE	-0.207875	10634	FALSE	0.80141	3410
MGAT3	FALSE	1.32721	1537	FALSE	0.650313	4148	FALSE	0.65195	4230	FALSE	-0.0463344	9286	FALSE	-0.784941	16559
SLC19A3	FALSE	1.32709	1538	FALSE	0.558256	4746	FALSE	2.8308	96	FALSE	1.67062	1088	FALSE	0.326574	8573
IDO2	FALSE	1.3265	1539	FALSE	1.20336	1453	FALSE	-0.0821561	10245	FALSE	-0.763437	14935	FALSE	0.476403	6771
NPSR1	FALSE	1.32622	1540	FALSE	-0.252159	11752	FALSE	-0.724388	14605	FALSE	-1.18062	17083	FALSE	-0.441525	15274
ELP2	FALSE	1.32526	1541	FALSE	-0.407024	13190	FALSE	-0.475969	13028	FALSE	-1.43366	17933	FALSE	0.0927653	11195
TPRX1	FALSE	1.32523	1542	FALSE	0.0687287	8831	FALSE	-0.587306	13752	FALSE	-0.499702	13058	FALSE	0.521871	6261
CHRNA5	FALSE	1.32508	1543	FALSE	0.531502	4945	FALSE	1.1283	1913	FALSE	0.659328	4345	FALSE	0.524428	6234
SLAMF9	FALSE	1.32477	1544	FALSE	-0.380127	12962	FALSE	-0.0849572	10264	FALSE	-1.23729	17308	FALSE	-0.281308	14334
TLR5	FALSE	1.32473	1545	FALSE	0.430971	5717	FALSE	0.618387	4469	FALSE	0.766752	3780	FALSE	-0.310235	14522
GJB1	FALSE	1.32413	1546	FALSE	-0.483021	13827	FALSE	2.12547	346	FALSE	0.662119	4331	FALSE	0.581423	5562
MAMLD1	FALSE	1.32406	1547	FALSE	-0.43173	13405	FALSE	-0.97341	15919	FALSE	0.717956	4038	FALSE	0.261697	9294
SERPINI1	FALSE	1.32385	1548	FALSE	2.4521	57	FALSE	0.0120148	9502	FALSE	-0.605145	13835	FALSE	-0.449823	15314
HMGXB4	FALSE	1.32338	1549	FALSE	0.801603	3237	FALSE	-0.0251029	9801	FALSE	0.178554	7525	FALSE	0.151239	10580
PATE1	FALSE	1.32333	1550	FALSE	1.08138	1895	FALSE	0.39531	6200	FALSE	0.310262	6554	FALSE	0.501807	6470
ZNF567	FALSE	1.32283	1551	FALSE	-0.0401249	9824	FALSE	-0.267995	11616	FALSE	0.593416	4690	FALSE	0.185041	10213
C9orf92	FALSE	1.32209	1552	FALSE	-0.638038	14996				FALSE	1.10073	2452	FALSE	0.417782	7465
C9orf89	FALSE	1.32152	1553	FALSE	0.113218	8425				FALSE	0.510446	5192	FALSE	0.330187	8535
TNNT2	FALSE	1.3212	1554	FALSE	0.184318	7806	FALSE	1.44302	1134	FALSE	0.853784	3378	FALSE	-0.0349393	12404
ECHS1	FALSE	1.32114	1555	FALSE	-0.958474	17043	FALSE	-1.25025	17060	FALSE	-0.285569	11263	FALSE	0.404966	7598
LDOC1L	FALSE	1.32112	1556	FALSE	-0.885263	16665				FALSE	0.15701	7709	FALSE	0.728148	4060
S100P	FALSE	1.32097	1557	FALSE	-0.314891	12346	FALSE	1.21213	1656	FALSE	0.0478246	8539	FALSE	0.514368	6338
FGGY	FALSE	1.32027	1558	FALSE	-1.02612	17369	FALSE	-0.58013	13698	FALSE	-0.354464	11875	FALSE	-0.282698	14342
TERF2IP	FALSE	1.31964	1559	FALSE	-1.05176	17482	FALSE	-1.58353	18005	FALSE	-0.330479	11648	FALSE	-0.00841309	12155
HIST1H2BA	FALSE	1.31913	1560	FALSE	1.13283	1710				FALSE	-0.100342	9731	FALSE	0.793408	3465
C14orf142	FALSE	1.31908	1561	FALSE	0.438405	5661				FALSE	-0.00764031	8980	FALSE	0.668695	4682
PLCG1	FALSE	1.31862	1562	FALSE	-0.165071	10942	FALSE	-1.35491	17430	FALSE	-0.853202	15491	FALSE	0.46076	6951
CLEC2B	FALSE	1.31815	1563	FALSE	0.681199	3946	FALSE	1.6108	858	FALSE	2.05012	706	FALSE	1.57328	233
TNKS1BP1	FALSE	1.31811	1564	FALSE	0.156849	8054	FALSE	0.705563	3844	FALSE	0.583767	4742	FALSE	-0.0192427	12260
KATNAL1	FALSE	1.31779	1565	FALSE	0.699339	3842	FALSE	-0.429447	12718	FALSE	-0.27475	11163	FALSE	-0.227182	13954
FBXL18	FALSE	1.31733	1566	FALSE	-0.472565	13737	FALSE	0.430042	5914	FALSE	-0.496957	13040	FALSE	-0.390983	14996
ATXN1L	FALSE	1.31701	1567	FALSE	0.191017	7749	FALSE	-0.39756	12475	FALSE	-0.784582	15068	FALSE	0.201894	10020
TGOLN2	FALSE	1.31672	1568	FALSE	-0.578167	14559	FALSE	-1.10962	16517	FALSE	-1.02713	16429	FALSE	0.137256	10717
S100A4	FALSE	1.31638	1569	FALSE	-1.04187	17433	FALSE	-0.553238	13546	FALSE	0.480013	5393	FALSE	0.526447	6216
LOC388282	FALSE	1.3156	1570	FALSE	0.178506	7864	FALSE	0.954991	2550	FALSE	0.690072	4189	FALSE	1.3684	520
HSP90B1	FALSE	1.31484	1571	FALSE	0.486239	5275	FALSE	2.77465	104	FALSE	-0.598352	13787	FALSE	-1.63319	17883
TSKU	FALSE	1.31411	1572	FALSE	0.1531	8079	FALSE	0.363235	6496	FALSE	-0.00802324	8983	FALSE	0.228556	9698
CCDC154	FALSE	1.31237	1573	FALSE	-0.944596	16975	FALSE	-1.04694	16252	FALSE	0.546643	4955	FALSE	0.493701	6567
SCARA5	FALSE	1.3116	1574	FALSE	-1.4449	18693	FALSE	0.855457	3020	FALSE	0.504234	5231	FALSE	0.761582	3731
TMEM74	FALSE	1.31149	1575	FALSE	-0.643631	15037	FALSE	-1.41059	17602	FALSE	-1.08076	16690	FALSE	0.286977	8983
ABCB7	FALSE	1.31044	1576	FALSE	0.811466	3191	FALSE	-0.412115	12586	FALSE	-0.817274	15259	FALSE	-2.6037	18572
RSG1	FALSE	1.3104	1577	FALSE	1.96381	245				FALSE	2.30512	559	FALSE	0.80706	3352
ICMT	FALSE	1.30999	1578	FALSE	0.091248	8649	FALSE	0.429567	5917	FALSE	-1.34871	17697	FALSE	0.655968	4817
TCF15	FALSE	1.30924	1579	FALSE	-0.467999	13701	FALSE	0.372169	6403	FALSE	1.486	1398	FALSE	0.574172	5652
LMOD2	FALSE	1.30904	1580	FALSE	0.393927	6022	FALSE	-0.80411	15050	FALSE	-0.374617	12043	FALSE	0.0127526	11938
ZNF358	FALSE	1.30896	1581	FALSE	-0.961358	17057	FALSE	-1.09976	16476	FALSE	-1.15908	16996	FALSE	0.847219	3013
GSE1	FALSE	1.30888	1582	FALSE	-1.57392	18901	FALSE	-0.0179803	9742	FALSE	0.555317	4907	FALSE	0.472238	6822
HAS3	FALSE	1.30884	1583	FALSE	0.683857	3932	FALSE	-1.13547	16643	FALSE	1.06194	2567	FALSE	0.726882	4079
C1orf174	FALSE	1.30872	1584	FALSE	1.23529	1356	FALSE	2.17885	312	FALSE	1.3423	1730	FALSE	1.3323	609
ISX	FALSE	1.30804	1585	FALSE	1.09864	1835	FALSE	0.709343	3822	FALSE	0.218702	7231	FALSE	0.346764	8323
APOBEC3D	FALSE	1.30789	1586	FALSE	0.443367	5613	FALSE	1.12134	1937	FALSE	1.77322	962	FALSE	-0.321454	14595
MYO7A	FALSE	1.30747	1587	FALSE	-0.344589	12647	FALSE	0.418926	6022	FALSE	0.477809	5406	FALSE	-0.505591	15555
SEC23IP	FALSE	1.30736	1588	FALSE	0.731806	3631	FALSE	0.425129	5965	FALSE	-1.15131	16964	FALSE	0.0816783	11306
CSNK2A1	FALSE	1.30729	1589	FALSE	0.507134	5111	FALSE	-1.17218	16781	FALSE	0.0715803	8350	FALSE	-0.973942	17012
CANT1	FALSE	1.30727	1590	FALSE	0.888237	2785	FALSE	0.902285	2798	FALSE	0.340464	6310	FALSE	-0.934691	16918
TM6SF1	FALSE	1.30721	1591	FALSE	0.491759	5224	FALSE	0.747861	3597	FALSE	1.00526	2785	FALSE	0.374886	8004
NCKAP1	FALSE	1.30691	1592	FALSE	0.621613	4335	FALSE	0.767633	3480	FALSE	1.25558	1942	FALSE	-2.4773	18493
BBIP1	FALSE	1.30639	1593	FALSE	0.208353	7595	FALSE	0.576483	4766	FALSE	-0.460795	12722	FALSE	0.633839	5029
ST3GAL1	FALSE	1.30632	1594	FALSE	0.261984	7128	FALSE	-0.576036	13670	FALSE	-0.332711	11668	FALSE	0.143611	10652
CYP2J2	FALSE	1.30628	1595	FALSE	-0.0036935	9443	FALSE	-1.28964	17212	FALSE	-0.55045	13449	FALSE	-0.124191	13188
ALOX5AP	FALSE	1.30602	1596	FALSE	-0.365757	12833	FALSE	-0.836667	15224	FALSE	1.51202	1347	FALSE	0.724559	4100
SKIDA1	FALSE	1.30599	1597	FALSE	-1.45458	18714	FALSE	1.16496	1792	FALSE	1.10878	2425	FALSE	0.583144	5548
ZNF442	FALSE	1.30557	1598	FALSE	0.976493	2336	FALSE	0.109834	8710	FALSE	0.80453	3598	FALSE	0.510584	6366
SMCP	FALSE	1.30523	1599	FALSE	-0.372755	12907	FALSE	0.451994	5762	FALSE	0.773462	3741	FALSE	0.424243	7382
KRTAP5-9	FALSE	1.30488	1600	FALSE	-1.31633	18403	FALSE	-0.457794	12907	FALSE	-0.610066	13879	FALSE	-0.657078	16172
HGH1	FALSE	1.30467	1601	FALSE	0.226135	7441	FALSE	-0.278825	11689	FALSE	-0.483062	12902	FALSE	-0.0547647	12619
OST4	FALSE	1.30264	1602	FALSE	1.01562	2176	FALSE	-0.532844	13419	FALSE	1.27428	1897	FALSE	-1.14692	17309
DGAT2L6	FALSE	1.30252	1603	FALSE	1.54936	667	FALSE	0.487686	5463	FALSE	-0.461953	12730	FALSE	0.385402	7856
TRABD2A	FALSE	1.30225	1604	FALSE	0.941844	2507	FALSE	1.34461	1335	FALSE	0.039909	8592	FALSE	-0.225247	13933
MBD3L3	FALSE	1.30215	1605	FALSE	-0.644649	15041				FALSE	-1.88958	18838	FALSE	-0.878577	16786
TOP3B	FALSE	1.30201	1606	FALSE	-1.59909	18943	FALSE	0.553429	4940	FALSE	-0.9051	15788	FALSE	0.422097	7411
TTC19	FALSE	1.30145	1607	FALSE	0.51094	5082	FALSE	-0.214632	11225	FALSE	0.645766	4409	FALSE	0.21799	9821
CREBL2	FALSE	1.30109	1608	FALSE	-0.0547324	9945	FALSE	-0.906315	15587	FALSE	1.19015	2148	FALSE	0.972261	2129
SUB1	FALSE	1.30085	1609	FALSE	0.359499	6301	FALSE	-0.153748	10772	FALSE	0.58423	4739	FALSE	0.367203	8082
Non-Targeting_107	TRUE	1.30041	1610	TRUE	-0.821219	16296				TRUE	1.44032	1494	TRUE	0.714476	4198
IFFO2	FALSE	1.29988	1611	FALSE	-1.11688	17733	FALSE	-0.98298	15969	FALSE	1.03813	2662	FALSE	0.594812	5413
RBM15	FALSE	1.29987	1612	FALSE	1.10359	1815	FALSE	0.854121	3028	FALSE	0.941985	3014	FALSE	-0.632001	16076
DOCK7	FALSE	1.29925	1613	FALSE	0.384951	6091	FALSE	0.312207	6921	FALSE	-0.423982	12437	FALSE	-0.956244	16966
ASAP1	FALSE	1.29915	1614	FALSE	-0.189984	11176	FALSE	0.509684	5285	FALSE	-0.668628	14315	FALSE	-0.382483	14940
PQLC2	FALSE	1.29843	1615	FALSE	-0.338666	12597				FALSE	0.560187	4868	FALSE	0.531221	6154
TAMM41	FALSE	1.29828	1616	FALSE	-0.20261	11283	FALSE	-0.956164	15832	FALSE	-1.34323	17685	FALSE	-0.797358	16586
OR2G3	FALSE	1.2982	1617	FALSE	-0.255663	11784	FALSE	0.722138	3744	FALSE	-0.552777	13464	FALSE	0.755949	3797
LEFTY1	FALSE	1.29819	1618	FALSE	-0.1482	10787	FALSE	1.46032	1097	FALSE	0.481245	5384	FALSE	0.706958	4268
PLEKHH1	FALSE	1.29783	1619	FALSE	-0.72036	15614	FALSE	-1.28659	17202	FALSE	0.511139	5189	FALSE	0.446217	7114
DPF3	FALSE	1.29752	1620	FALSE	0.591442	4515	FALSE	-0.0630846	10088	FALSE	-0.744065	14827	FALSE	0.703255	4322
GPCPD1	FALSE	1.2972	1621	FALSE	-0.936027	16932	FALSE	-1.3117	17279	FALSE	0.365444	6147	FALSE	0.888543	2728
FBLN1	FALSE	1.29667	1622	FALSE	-0.660713	15161	FALSE	0.418429	6025	FALSE	-0.623882	13983	FALSE	0.405729	7588
RELL2	FALSE	1.29647	1623	FALSE	0.631031	4284	FALSE	0.864229	2985	FALSE	0.9713	2913	FALSE	0.16633	10435
GNL1	FALSE	1.29558	1624	FALSE	-1.16424	17910	FALSE	0.0606236	9109	FALSE	1.17749	2196	FALSE	-0.275578	14289
PCCA	FALSE	1.29519	1625	FALSE	0.88296	2810	FALSE	-1.51131	17860	FALSE	1.39147	1597	FALSE	1.60743	203
MTMR1	FALSE	1.29502	1626	FALSE	0.494496	5206	FALSE	-0.113297	10485	FALSE	2.17576	635	FALSE	0.667864	4691
FAM98B	FALSE	1.29468	1627	FALSE	-0.297105	12164	FALSE	0.450811	5770	FALSE	-0.146639	10095	FALSE	1.16252	1120
RGS22	FALSE	1.29425	1628	FALSE	0.586132	4555	FALSE	-0.678514	14309	FALSE	0.924004	3088	FALSE	0.775877	3595
CHKB	FALSE	1.29361	1629	FALSE	-0.257048	11795	FALSE	0.202835	7908	FALSE	-0.678809	14391	FALSE	0.605749	5304
CTAG2	FALSE	1.29337	1630	FALSE	-0.342841	12631	FALSE	-0.379046	12354	FALSE	0.857857	3366	FALSE	0.032428	11773
CYP2A13	FALSE	1.29331	1631	FALSE	-0.502455	13975	FALSE	-0.820265	15139	FALSE	0.0430832	8575	FALSE	-0.383303	14948
RGL4	FALSE	1.29303	1632	FALSE	1.13451	1704	FALSE	1.18289	1747	FALSE	-0.562845	13544	FALSE	0.969151	2162
ZNF334	FALSE	1.29203	1633	FALSE	0.373437	6183	FALSE	-0.128081	10590	FALSE	-0.432657	12507	FALSE	0.67841	4578
ZDHHC13	FALSE	1.29153	1634	FALSE	0.198491	7684	FALSE	0.132107	8502	FALSE	0.171067	7588	FALSE	0.878332	2801
TMEM25	FALSE	1.29137	1635	FALSE	0.694896	3860	FALSE	1.44437	1129	FALSE	0.32717	6420	FALSE	0.0488874	11602
NKD2	FALSE	1.29054	1636	FALSE	-0.563983	14446	FALSE	-0.556075	13563	FALSE	-1.77853	18685	FALSE	-0.363966	14830
WDR37	FALSE	1.29018	1637	FALSE	0.308049	6737	FALSE	-0.146482	10712	FALSE	-0.63416	14062	FALSE	0.425784	7361
RNF219	FALSE	1.29011	1638	FALSE	0.954723	2441				FALSE	-0.869741	15594	FALSE	1.1724	1087
LAS1L	FALSE	1.28999	1639	FALSE	-0.657132	15130	FALSE	0.14122	8424	FALSE	-1.64199	18407	FALSE	-1.47367	17745
AMMECR1	FALSE	1.28886	1640	FALSE	0.630727	4286	FALSE	0.762945	3507	FALSE	0.049444	8521	FALSE	0.374188	8010
ZNF705D	FALSE	1.28867	1641	FALSE	-1.00735	17270				FALSE	-0.18413	10403	FALSE	0.819718	3248
GOLGA6D	FALSE	1.28866	1642	FALSE	-0.51917	14091				FALSE	-0.140443	10039	FALSE	-1.50773	17767
GEMIN5	FALSE	1.28824	1643	FALSE	2.39174	69	FALSE	0.667546	4115	FALSE	0.520275	5122	FALSE	-0.538515	15710
Non-Targeting_72	TRUE	1.28775	1644	TRUE	0.361141	6288				TRUE	0.93436	3046	TRUE	0.40155	7642
SLC4A4	FALSE	1.28689	1645	FALSE	0.39184	6032	FALSE	-0.0385876	9899	FALSE	-0.217065	10722	FALSE	0.681118	4550
TRAPPC2L	FALSE	1.28646	1646	FALSE	0.111384	8451	FALSE	2.48962	184	FALSE	4.21551	111	FALSE	-1.00021	17060
CD7	FALSE	1.28612	1647	FALSE	1.71208	441	FALSE	0.275497	7266	FALSE	0.322159	6462	FALSE	-1.5803	17841
ZFP2	FALSE	1.28609	1648	FALSE	1.55742	649	FALSE	-0.753638	14765	FALSE	-1.23854	17313	FALSE	1.36748	525
KRTAP5-11	FALSE	1.28547	1649	FALSE	0.78255	3347				FALSE	0.699839	4129	FALSE	0.835495	3129
SIRPG	FALSE	1.28437	1650	FALSE	-0.0661667	10047	FALSE	-0.943325	15755	FALSE	-1.40625	17850	FALSE	0.210612	9893
GNB2	FALSE	1.28381	1651	FALSE	-0.765977	15911	FALSE	0.689276	3950	FALSE	0.690338	4187	FALSE	-0.231922	14000
ANKS4B	FALSE	1.2837	1652	FALSE	-0.412122	13239	FALSE	0.622063	4444	FALSE	2.24374	596	FALSE	0.228006	9707
PARP14	FALSE	1.28353	1653	FALSE	0.527204	4977	FALSE	0.219532	7756	FALSE	-0.493507	13004	FALSE	0.233671	9642
SIAE	FALSE	1.2834	1654	FALSE	0.284134	6953	FALSE	0.433461	5888	FALSE	-0.566573	13569	FALSE	0.63365	5030
NEUROD6	FALSE	1.28231	1655	FALSE	-0.930401	16896	FALSE	-0.680769	14328	FALSE	-1.10043	16756	FALSE	0.455289	7012
NUTM1	FALSE	1.28225	1656	FALSE	-0.207404	11326	FALSE	-0.181753	10983	FALSE	-0.0499763	9311	FALSE	0.212721	9871
CRYGN	FALSE	1.2818	1657	FALSE	0.780468	3358	FALSE	1.46145	1096	FALSE	-0.405829	12299	FALSE	1.12724	1264
TLX1	FALSE	1.28169	1658	FALSE	-0.28875	12090	FALSE	0.749277	3585	FALSE	-0.126531	9918	FALSE	1.02844	1757
TMEM255B	FALSE	1.28166	1659	FALSE	0.741056	3572	FALSE	-0.529665	13392	FALSE	0.967894	2919	FALSE	-0.413787	15109
SLC6A12	FALSE	1.27989	1660	FALSE	0.118442	8379	FALSE	1.21913	1634	FALSE	4.98591	75	FALSE	0.236031	9612
INTS10	FALSE	1.27973	1661	FALSE	0.724894	3674	FALSE	0.611484	4516	FALSE	-1.22254	17252	FALSE	-1.32711	17557
EEPD1	FALSE	1.27914	1662	FALSE	-0.353236	12719	FALSE	-0.928519	15688	FALSE	2.47399	475	FALSE	-0.508184	15570
DEFB107A	FALSE	1.27842	1663	FALSE	0.231565	7389	FALSE	-1.66708	18160	FALSE	-2.29258	19161	FALSE	0.641401	4956
GTF3C2	FALSE	1.27815	1664	FALSE	0.882314	2815	FALSE	0.64053	4311	FALSE	-0.313625	11502	FALSE	-1.74359	17982
ZSWIM4	FALSE	1.278	1665	FALSE	-1.15371	17875	FALSE	-1.20513	16904	FALSE	0.0251522	8704	FALSE	0.0949122	11165
TRAPPC6A	FALSE	1.27725	1666	FALSE	0.365376	6256	FALSE	-0.537471	13449	FALSE	0.274362	6801	FALSE	-0.19059	13683
TPST2	FALSE	1.27668	1667	FALSE	-0.513772	14049	FALSE	2.01326	409	FALSE	0.820241	3532	FALSE	0.49206	6587
C1orf189	FALSE	1.27661	1668	FALSE	-1.02186	17346	FALSE	-0.432618	12739	FALSE	-0.476607	12859	FALSE	-0.216563	13884
CENPW	FALSE	1.27652	1669	FALSE	-0.679739	15310	FALSE	0.0514898	9185	FALSE	-0.791669	15107	FALSE	-2.16877	18293
TUBD1	FALSE	1.2764	1670	FALSE	0.71787	3717	FALSE	-0.243491	11444	FALSE	-1.17482	17056	FALSE	-0.717093	16378
KRTAP5-2	FALSE	1.27616	1671	FALSE	0.187449	7781	FALSE	0.111813	8686	FALSE	-0.226873	10809	FALSE	-0.977948	17022
SERPINA12	FALSE	1.2758	1672	FALSE	0.63492	4258	FALSE	-0.151171	10747	FALSE	-0.388755	12169	FALSE	0.803407	3391
SERINC3	FALSE	1.27557	1673	FALSE	0.44275	5623	FALSE	0.904688	2783	FALSE	-0.600412	13804	FALSE	0.666851	4703
FAM208B	FALSE	1.27542	1674	FALSE	-0.308024	12279				FALSE	1.04729	2634	FALSE	-0.240178	14054
CSAG1	FALSE	1.27319	1675	FALSE	-0.119854	10504	FALSE	-1.64772	18124	FALSE	0.726614	3997	FALSE	0.65158	4856
PPIL1	FALSE	1.27303	1676	FALSE	-1.30387	18361	FALSE	-1.1302	16618	FALSE	-2.4245	19210	FALSE	-3.25005	18865
SLC22A16	FALSE	1.27257	1677	FALSE	0.213099	7549	FALSE	-1.85109	18475	FALSE	-0.709173	14592	FALSE	-0.0388641	12469
CTH	FALSE	1.27244	1678	FALSE	0.913454	2652	FALSE	0.309895	6946	FALSE	2.79345	367	FALSE	0.533845	6121
IER3IP1	FALSE	1.27206	1679	FALSE	-1.50355	18796	FALSE	-1.04576	16246	FALSE	-3.0794	19333	FALSE	-0.137774	13301
CD27	FALSE	1.27197	1680	FALSE	-0.932112	16911	FALSE	0.572241	4801	FALSE	-0.328162	11626	FALSE	-0.190859	13685
CRABP1	FALSE	1.27184	1681	FALSE	0.274705	7021	FALSE	-0.921504	15659	FALSE	-0.946866	16030	FALSE	0.278778	9081
L3MBTL2	FALSE	1.27167	1682	FALSE	-0.412781	13248	FALSE	1.67583	749	FALSE	-0.813467	15232	FALSE	-0.10019	12977
FAM19A5	FALSE	1.27166	1683	FALSE	-0.0709944	10089				FALSE	0.24895	6994	FALSE	0.594443	5419
FARP1	FALSE	1.27158	1684	FALSE	-0.150533	10812	FALSE	0.747894	3596	FALSE	1.48601	1397	FALSE	1.57376	231
UGCG	FALSE	1.27117	1685	FALSE	0.616661	4368	FALSE	-0.695767	14411	FALSE	1.01697	2742	FALSE	1.30503	684
AGT	FALSE	1.27094	1686	FALSE	-0.114982	10457	FALSE	-0.0297742	9841	FALSE	-0.402701	12272	FALSE	-0.442682	15277
CCL7	FALSE	1.27077	1687	FALSE	2.18137	135	FALSE	1.69394	716	FALSE	0.549189	4938	FALSE	0.451954	7046
KIAA0586	FALSE	1.27074	1688	FALSE	0.200523	7661	FALSE	0.532004	5096	FALSE	0.787383	3686	FALSE	1.04522	1652
PABPC4	FALSE	1.26982	1689	FALSE	-1.01066	17286	FALSE	0.678771	4028	FALSE	-1.15369	16975	FALSE	0.773554	3613
SRSF11	FALSE	1.26973	1690	FALSE	-0.617809	14859	FALSE	0.556465	4917	FALSE	0.725578	4003	FALSE	-1.37476	17623
SACS	FALSE	1.26914	1691	FALSE	0.517992	5035	FALSE	-0.238893	11404	FALSE	0.827251	3501	FALSE	-0.0746352	12760
VWA5A	FALSE	1.26839	1692	FALSE	0.724867	3675	FALSE	0.969249	2504	FALSE	2.32678	544	FALSE	1.04083	1684
MZT2B	FALSE	1.26811	1693	FALSE	0.0916487	8646				FALSE	-0.0945162	9672	FALSE	-0.276812	14298
Non-Targeting_158	TRUE	1.26761	1694	TRUE	0.77094	3410				TRUE	-1.19011	17116	TRUE	1.32069	641
C14orf166	FALSE	1.26696	1695	FALSE	0.39399	6019				FALSE	0.761434	3811	FALSE	1.01152	1863
CCDC129	FALSE	1.26676	1696	FALSE	-0.15354	10841				FALSE	-0.0772516	9539	FALSE	-0.158889	13452
Non-Targeting_67	TRUE	1.26635	1697	TRUE	-1.68827	19044				TRUE	-0.306354	11442	TRUE	0.93254	2403
ANKRD20A3	FALSE	1.2658	1698	FALSE	-2.25522	19306				FALSE	0.201459	7364	FALSE	-2.97418	18753
G3BP1	FALSE	1.26559	1699	FALSE	0.579731	4595	FALSE	-0.856781	15333	FALSE	1.34634	1719	FALSE	0.28885	8963
DIO3	FALSE	1.26517	1700	FALSE	-0.470729	13723	FALSE	-0.700576	14442	FALSE	-0.632796	14051	FALSE	0.174739	10347
ZDHHC4	FALSE	1.26495	1701	FALSE	-1.37309	18544	FALSE	-0.64267	14090	FALSE	-0.270932	11140	FALSE	-0.310977	14524
DHDH	FALSE	1.26495	1702	FALSE	1.0912	1858	FALSE	0.112261	8678	FALSE	0.327318	6417	FALSE	0.541768	6042
SGTB	FALSE	1.26475	1703	FALSE	-0.206432	11317	FALSE	-0.839457	15241	FALSE	-0.276333	11180	FALSE	0.0247451	11841
CCNB2	FALSE	1.26409	1704	FALSE	-0.159129	10892	FALSE	-0.861574	15356	FALSE	-1.47237	18050	FALSE	0.52898	6188
CDY1B	FALSE	1.26387	1705	FALSE	-0.875772	16606				FALSE	-0.877912	15642	FALSE	1.25651	807
DMRT1	FALSE	1.26382	1706	FALSE	0.404225	5945	FALSE	0.383033	6307	FALSE	0.462821	5501	FALSE	0.617394	5196
TFAP2C	FALSE	1.26286	1707	FALSE	-0.134356	10638	FALSE	-1.16929	16772	FALSE	-1.50057	18122	FALSE	0.569789	5708
AZGP1	FALSE	1.26256	1708	FALSE	0.110858	8456	FALSE	-0.651959	14148	FALSE	-0.445989	12615	FALSE	0.585467	5528
EDARADD	FALSE	1.2624	1709	FALSE	-0.173753	11023	FALSE	0.657287	4185	FALSE	-0.428651	12476	FALSE	0.26373	9271
ZNF782	FALSE	1.26139	1710	FALSE	-0.00235984	9432	FALSE	-2.03528	18647	FALSE	-1.54421	18212	FALSE	0.31543	8700
LENG9	FALSE	1.26006	1711	FALSE	-0.558921	14401	FALSE	1.25796	1523	FALSE	-0.333936	11679	FALSE	0.228707	9695
SNRPE	FALSE	1.26005	1712	FALSE	-0.897016	16709	FALSE	-0.563857	13603	FALSE	-0.492112	12991	FALSE	-1.669	17915
SLC28A1	FALSE	1.25925	1713	FALSE	-1.27612	18291	FALSE	-0.371387	12305	FALSE	0.205196	7335	FALSE	0.0380347	11708
AMN1	FALSE	1.25887	1714	FALSE	-0.350095	12694	FALSE	-1.14648	16691	FALSE	-0.928025	15923	FALSE	0.855025	2955
MS4A1	FALSE	1.25866	1715	FALSE	-0.1767	11051	FALSE	0.492898	5420	FALSE	-0.648808	14176	FALSE	0.946974	2311
FDFT1	FALSE	1.25842	1716	FALSE	-0.34656	12669	FALSE	-1.18925	16834	FALSE	0.223873	7187	FALSE	-0.850869	16725
KIF26B	FALSE	1.25792	1717	FALSE	-0.0356823	9778	FALSE	0.165251	8237	FALSE	-0.536732	13345	FALSE	-0.0351746	12406
TCTEX1D4	FALSE	1.25593	1718	FALSE	-0.26073	11825	FALSE	0.822814	3210	FALSE	0.976635	2893	FALSE	0.506006	6420
VWC2L	FALSE	1.25579	1719	FALSE	1.19553	1482	FALSE	1.58145	895	FALSE	0.379881	6048	FALSE	1.16833	1097
APPL2	FALSE	1.25575	1720	FALSE	-0.0345593	9768	FALSE	0.735173	3667	FALSE	0.0436686	8571	FALSE	0.739974	3955
FAM135B	FALSE	1.25567	1721	FALSE	0.0976527	8583	FALSE	-0.162666	10840	FALSE	-1.00576	16324	FALSE	0.227402	9711
ASCL3	FALSE	1.25541	1722	FALSE	0.416463	5840	FALSE	0.575678	4773	FALSE	0.457834	5530	FALSE	-0.255155	14158
VHLL	FALSE	1.25536	1723	FALSE	0.46336	5446	FALSE	-1.00483	16053	FALSE	-0.436507	12543	FALSE	0.629343	5074
C9orf57	FALSE	1.25513	1724	FALSE	1.23243	1368	FALSE	0.23942	7574	FALSE	-0.402915	12275	FALSE	0.384466	7874
SERPINF1	FALSE	1.25445	1725	FALSE	-0.803689	16178	FALSE	-0.816069	15113	FALSE	0.791875	3657	FALSE	0.545867	5997
FGF17	FALSE	1.25431	1726	FALSE	-0.499785	13953	FALSE	1.20697	1672	FALSE	0.538564	5002	FALSE	0.610207	5267
TRIM13	FALSE	1.2542	1727	FALSE	0.540938	4879	FALSE	0.444981	5808	FALSE	0.204592	7340	FALSE	0.795898	3447
SLC12A7	FALSE	1.25394	1728	FALSE	-1.05403	17487	FALSE	0.22961	7664	FALSE	1.83387	901	FALSE	-2.6672	18609
MIR1-1HG	FALSE	1.25327	1729	FALSE	-0.825355	16319	FALSE	-2.06474	18669	FALSE	-1.40489	17845	FALSE	0.262216	9287
USP17L21	FALSE	1.25299	1730	FALSE	-0.463633	13667				FALSE	-1.02326	16409	FALSE	0.115694	10943
CX3CR1	FALSE	1.25234	1731	FALSE	0.0761461	8767	FALSE	-0.282994	11716	FALSE	0.0413922	8586	FALSE	1.47576	339
GATA6	FALSE	1.25232	1732	FALSE	-1.63109	18979	FALSE	-1.87609	18504	FALSE	-1.97031	18925	FALSE	1.52159	279
ADGRV1	FALSE	1.25146	1733	FALSE	-1.30491	18366	FALSE	0.174244	8153	FALSE	0.33906	6320	FALSE	0.468523	6869
CSNK1E	FALSE	1.25125	1734	FALSE	-0.764159	15898				FALSE	-0.0053338	8959	FALSE	-0.117259	13129
CYP2R1	FALSE	1.25112	1735	FALSE	-0.45441	13596	FALSE	-1.33952	17388	FALSE	-1.13144	16899	FALSE	0.743851	3915
TTLL12	FALSE	1.25077	1736	FALSE	0.455647	5520	FALSE	1.42733	1169	FALSE	0.301416	6615	FALSE	0.263554	9274
DECR2	FALSE	1.25025	1737	FALSE	-0.664768	15190	FALSE	-0.0627693	10084	FALSE	0.220977	7206	FALSE	0.539803	6064
C15orf62	FALSE	1.24923	1738	FALSE	-0.202056	11277	FALSE	0.129155	8530	FALSE	0.228108	7138	FALSE	0.247471	9465
LRRC27	FALSE	1.24811	1739	FALSE	0.151393	8092	FALSE	-0.88597	15476	FALSE	-0.145306	10084	FALSE	0.687553	4492
HEXIM1	FALSE	1.24746	1740	FALSE	1.42568	894	FALSE	0.71834	3772	FALSE	-0.743472	14822	FALSE	-1.16226	17329
C11orf58	FALSE	1.24722	1741	FALSE	1.06144	1965	FALSE	0.242494	7553	FALSE	-0.992059	16260	FALSE	-0.117008	13125
ALG10B	FALSE	1.24672	1742	FALSE	0.22823	7420	FALSE	0.0701873	9028	FALSE	-0.290741	11305	FALSE	-0.931361	16910
ADORA2A	FALSE	1.24669	1743	FALSE	0.311537	6704	FALSE	0.192122	8007	FALSE	-0.658949	14246	FALSE	0.81509	3287
SYTL2	FALSE	1.24667	1744	FALSE	0.368726	6214	FALSE	0.120357	8604	FALSE	-0.297399	11373	FALSE	0.287613	8976
AGBL5	FALSE	1.24638	1745	FALSE	0.397883	5992	FALSE	0.545032	4998	FALSE	0.433685	5665	FALSE	-0.876426	16780
MYDGF	FALSE	1.2453	1746	FALSE	0.739479	3584	FALSE	0.11448	8658	FALSE	-1.16833	17029	FALSE	0.913309	2554
SETDB2	FALSE	1.24488	1747	FALSE	-0.483566	13833	FALSE	0.615631	4492	FALSE	-0.0198933	9083	FALSE	0.0874973	11242
FAM216B	FALSE	1.24429	1748	FALSE	-0.616914	14848	FALSE	1.19591	1705	FALSE	1.27013	1909	FALSE	0.983055	2060
FOXK1	FALSE	1.24412	1749	FALSE	0.443004	5619	FALSE	0.836281	3122	FALSE	1.46372	1449	FALSE	1.5674	238
ZFP69	FALSE	1.24388	1750	FALSE	1.42951	889	FALSE	1.31888	1383	FALSE	0.545194	4964	FALSE	0.600015	5358
CXorf38	FALSE	1.24381	1751	FALSE	-0.393251	13074	FALSE	-0.174266	10920	FALSE	0.039148	8602	FALSE	0.403312	7615
TLX2	FALSE	1.24369	1752	FALSE	-0.225498	11526	FALSE	1.60445	863	FALSE	-0.273384	11152	FALSE	0.509998	6373
IFNL1	FALSE	1.24341	1753	FALSE	-0.614056	14818	FALSE	-1.36486	17456	FALSE	0.989748	2846	FALSE	0.209757	9906
SRD5A1	FALSE	1.24335	1754	FALSE	-0.706628	15511	FALSE	-0.386754	12408	FALSE	-0.188629	10443	FALSE	0.821152	3233
GPX2	FALSE	1.24335	1755	FALSE	-0.441931	13492	FALSE	-1.42625	17650	FALSE	-0.126046	9915	FALSE	0.275343	9136
HLA-DPB1	FALSE	1.24328	1756	FALSE	-0.305958	12248	FALSE	0.815964	3238	FALSE	-1.0428	16514	FALSE	-0.227341	13955
MYO18B	FALSE	1.24176	1757	FALSE	-0.661605	15168	FALSE	-0.184971	11004	FALSE	0.842153	3431	FALSE	0.458753	6974
ZNF620	FALSE	1.24149	1758	FALSE	-0.626784	14919	FALSE	-0.531086	13405	FALSE	0.541406	4988	FALSE	0.232821	9648
ITM2A	FALSE	1.24082	1759	FALSE	0.338931	6467	FALSE	0.937913	2630	FALSE	-0.361047	11930	FALSE	0.80938	3337
CYB5A	FALSE	1.24056	1760	FALSE	-0.353778	12730	FALSE	-0.925581	15682	FALSE	1.37397	1650	FALSE	0.648482	4891
ZBED4	FALSE	1.24056	1761	FALSE	-1.07781	17580	FALSE	-1.8667	18491	FALSE	-1.69092	18522	FALSE	-0.0158255	12227
CES3	FALSE	1.23999	1762	FALSE	-0.514467	14057	FALSE	0.0478349	9213	FALSE	0.606663	4609	FALSE	-0.338052	14669
PRSS33	FALSE	1.23974	1763	FALSE	0.423033	5782	FALSE	0.344935	6649	FALSE	0.568178	4830	FALSE	1.4746	341
PHACTR3	FALSE	1.23949	1764	FALSE	0.274945	7019	FALSE	-0.323178	11977	FALSE	-1.90513	18858	FALSE	-0.144804	13352
DHRSX	FALSE	1.23914	1765	FALSE	-0.8793	16621	FALSE	0.44877	5780	FALSE	-1.06046	16602	FALSE	0.718042	4162
LILRB2	FALSE	1.23882	1766	FALSE	1.3721	1004	FALSE	-0.617441	13949	FALSE	-0.903275	15778	FALSE	0.664334	4727
POP7	FALSE	1.23793	1767	FALSE	-1.75852	19107	FALSE	-0.318041	11938	FALSE	-1.62488	18380	FALSE	-2.78334	18667
DIO2	FALSE	1.23726	1768	FALSE	-0.144091	10742	FALSE	0.846686	3067	FALSE	-0.308219	11455	FALSE	0.190316	10155
EDC4	FALSE	1.23665	1769	FALSE	-2.06472	19259	FALSE	-1.75342	18320	FALSE	-1.86985	18814	FALSE	-1.54121	17805
SYF2	FALSE	1.23649	1770	FALSE	0.41657	5837	FALSE	2.49746	182	FALSE	0.392438	5957	FALSE	0.662752	4740
IP6K3	FALSE	1.23594	1771	FALSE	-0.0961962	10306	FALSE	-0.584336	13726	FALSE	-0.22477	10788	FALSE	0.0659115	11450
LMO4	FALSE	1.23583	1772	FALSE	-0.628018	14933	FALSE	0.0532782	9166	FALSE	1.335	1751	FALSE	0.50109	6483
GPR161	FALSE	1.23578	1773	FALSE	0.125546	8307	FALSE	0.19849	7950	FALSE	-0.400257	12250	FALSE	0.00340208	12041
FAM92B	FALSE	1.2354	1774	FALSE	-0.197341	11241				FALSE	1.93058	808	FALSE	-0.177782	13601
FAM221B	FALSE	1.23518	1775	FALSE	0.541215	4876	FALSE	-0.396387	12470	FALSE	0.0148439	8796	FALSE	0.314507	8710
TUBA3C	FALSE	1.23502	1776	FALSE	-0.208247	11340	FALSE	0.14565	8387	FALSE	0.490795	5316	FALSE	-0.249413	14122
HMGB2	FALSE	1.23497	1777	FALSE	0.240456	7320	FALSE	1.56176	931	FALSE	-0.154976	10163	FALSE	0.481475	6719
CLUL1	FALSE	1.23469	1778	FALSE	-0.37406	12918	FALSE	1.04479	2200	FALSE	-0.129068	9948	FALSE	0.193388	10118
NAGS	FALSE	1.23469	1779	FALSE	-0.361379	12795	FALSE	-0.356921	12210	FALSE	-0.302186	11411	FALSE	-0.93281	16914
MMRN1	FALSE	1.23443	1780	FALSE	0.695265	3859	FALSE	-0.409662	12563	FALSE	-0.144141	10072	FALSE	0.138783	10707
REEP2	FALSE	1.23432	1781	FALSE	-0.761923	15885	FALSE	0.753338	3555	FALSE	0.277466	6782	FALSE	-0.148777	13383
CCP110	FALSE	1.23394	1782	FALSE	0.314189	6679	FALSE	-0.747099	14729	FALSE	-0.821602	15286	FALSE	0.636791	5003
GABPB2	FALSE	1.23382	1783	FALSE	0.295573	6858	FALSE	-0.673947	14277	FALSE	-1.49002	18100	FALSE	0.252327	9404
CHM	FALSE	1.2336	1784	FALSE	-0.193273	11207	FALSE	-0.332033	12045	FALSE	-0.497736	13044	FALSE	1.22784	906
KIF7	FALSE	1.23279	1785	FALSE	0.077535	8762	FALSE	-0.412966	12591	FALSE	0.124191	7964	FALSE	0.804226	3384
Non-Targeting_20	TRUE	1.23278	1786	TRUE	-0.353808	12731				TRUE	3.88301	161	TRUE	1.03334	1726
ACTG2	FALSE	1.23259	1787	FALSE	-0.603433	14753	FALSE	-0.491489	13137	FALSE	-0.809712	15211	FALSE	0.912905	2558
NOC3L	FALSE	1.23214	1788	FALSE	0.240444	7321	FALSE	-0.123942	10566	FALSE	-0.25296	11013	FALSE	-1.02492	17093
LHX8	FALSE	1.23152	1789	FALSE	-0.76238	15890	FALSE	0.596999	4629	FALSE	-0.712149	14617	FALSE	-0.213213	13851
CCR6	FALSE	1.23046	1790	FALSE	-0.5414	14265	FALSE	0.608009	4537	FALSE	0.564588	4847	FALSE	0.814498	3294
Non-Targeting_190	TRUE	1.23043	1791	TRUE	0.000952113	9411				TRUE	0.428518	5700	TRUE	1.12187	1288
DOCK8	FALSE	1.23033	1792	FALSE	-0.0642145	10026	FALSE	0.236682	7598	FALSE	0.519192	5128	FALSE	0.747145	3881
ZNF688	FALSE	1.2301	1793	FALSE	0.0976384	8584	FALSE	-1.25478	17080	FALSE	-0.20105	10557	FALSE	0.378658	7945
NCKAP5	FALSE	1.22968	1794	FALSE	1.52679	709	FALSE	0.367185	6448	FALSE	0.556971	4895	FALSE	0.537579	6082
ADSSL1	FALSE	1.22965	1795	FALSE	0.145316	8146				FALSE	-0.484744	12922	FALSE	0.379374	7931
FBLN2	FALSE	1.22875	1796	FALSE	0.363689	6270	FALSE	0.853915	3029	FALSE	0.111207	8062	FALSE	1.11279	1325
TRIB3	FALSE	1.22866	1797	FALSE	-0.258132	11806	FALSE	-0.0513184	9991	FALSE	-0.904072	15783	FALSE	0.958938	2228
FAM13A	FALSE	1.22841	1798	FALSE	0.0546803	8929	FALSE	0.0594512	9117	FALSE	0.97556	2898	FALSE	0.45467	7019
ARGLU1	FALSE	1.22801	1799	FALSE	0.275981	7010	FALSE	1.31278	1398	FALSE	-0.432826	12511	FALSE	-4.4001	19180
KREMEN2	FALSE	1.22792	1800	FALSE	0.201699	7645	FALSE	2.50444	179	FALSE	1.28127	1875	FALSE	0.242533	9530
CHTOP	FALSE	1.22772	1801	FALSE	-1.2244	18114	FALSE	-1.27666	17167	FALSE	-0.721581	14677	FALSE	0.0252816	11833
NDUFV3	FALSE	1.22772	1802	FALSE	-0.0621155	10005	FALSE	-0.00477718	9625	FALSE	0.399024	5910	FALSE	0.0564397	11523
POLD4	FALSE	1.22708	1803	FALSE	-2.23295	19300	FALSE	-0.0693871	10137	FALSE	0.179951	7514	FALSE	0.0852486	11266
SORCS2	FALSE	1.22699	1804	FALSE	-0.888078	16680	FALSE	0.432971	5892	FALSE	-0.538589	13360	FALSE	1.24661	834
SLC25A21	FALSE	1.22651	1805	FALSE	-0.184248	11129	FALSE	2.95991	79	FALSE	0.929101	3066	FALSE	0.724814	4098
DIAPH3	FALSE	1.22613	1806	FALSE	-0.791926	16097	FALSE	-1.4261	17648	FALSE	-0.93397	15958	FALSE	-4.54623	19203
WISP2	FALSE	1.22581	1807	FALSE	0.183685	7813				FALSE	0.287344	6700	FALSE	-0.204013	13780
CADM3	FALSE	1.22571	1808	FALSE	-0.72157	15623	FALSE	-0.495233	13176	FALSE	-1.90382	18856	FALSE	1.0003	1942
PIK3C3	FALSE	1.22563	1809	FALSE	0.71563	3730	FALSE	-1.60896	18060	FALSE	0.917085	3118	FALSE	-3.40753	18916
ADORA1	FALSE	1.22523	1810	FALSE	-0.252805	11758	FALSE	0.147906	8368	FALSE	-0.377321	12064	FALSE	0.504289	6440
LRRC16A	FALSE	1.22486	1811	FALSE	-0.204628	11301				FALSE	-0.998072	16287	FALSE	-0.918656	16877
CFLAR	FALSE	1.22292	1812	FALSE	0.344616	6423	FALSE	0.897598	2816	FALSE	0.930822	3058	FALSE	-3.67949	19019
NBPF7	FALSE	1.22283	1813	FALSE	0.396894	6001				FALSE	-0.67044	14328	FALSE	0.617083	5203
LCE3A	FALSE	1.22265	1814	FALSE	-1.1159	17725	FALSE	0.669416	4103	FALSE	1.79303	937	FALSE	-0.183669	13643
HIST1H4F	FALSE	1.22262	1815	FALSE	0.608646	4416				FALSE	-0.895884	15732	FALSE	1.02661	1767
MKX	FALSE	1.22141	1816	FALSE	1.05631	1984	FALSE	3.51605	31	FALSE	2.01793	728	FALSE	0.131329	10773
TRAPPC3L	FALSE	1.22114	1817	FALSE	0.194207	7718	FALSE	0.336503	6723	FALSE	0.241804	7041	FALSE	0.162916	10478
RNF111	FALSE	1.22025	1818	FALSE	0.749705	3524	FALSE	1.48403	1054	FALSE	3.02954	296	FALSE	0.126992	10813
SEL1L3	FALSE	1.22014	1819	FALSE	0.365623	6251	FALSE	0.892059	2851	FALSE	-0.597636	13779	FALSE	-0.588867	15931
SDC4	FALSE	1.2187	1820	FALSE	0.242807	7299	FALSE	0.251641	7481	FALSE	1.34105	1741	FALSE	-0.38158	14933
FAM177B	FALSE	1.21854	1821	FALSE	1.20363	1452	FALSE	0.764814	3499	FALSE	0.230605	7113	FALSE	-0.186174	13659
LOC101928093	FALSE	1.21816	1822	FALSE	-0.702671	15487	FALSE	-1.04531	16245	FALSE	-1.58164	18292	FALSE	0.293989	8912
CDY2B	FALSE	1.21806	1823	FALSE	-0.0205741	9608				FALSE	-0.17296	10300	FALSE	1.03936	1690
CD274	FALSE	1.21723	1824	FALSE	-0.57169	14504	FALSE	-0.613292	13910	FALSE	-0.68707	14449	FALSE	0.659327	4781
LRCH1	FALSE	1.21678	1825	FALSE	-0.374305	12923	FALSE	-0.284424	11724	FALSE	0.372183	6100	FALSE	0.417942	7463
RANBP3	FALSE	1.21657	1826	FALSE	-0.563024	14437	FALSE	0.153288	8318	FALSE	1.44765	1476	FALSE	0.735875	3999
PABPC1L2B	FALSE	1.21634	1827	FALSE	-0.556128	14374				FALSE	1.94729	791	FALSE	-0.377044	14907
ZNF331	FALSE	1.21622	1828	FALSE	-0.905615	16755	FALSE	-0.733781	14650	FALSE	-0.337148	11707	FALSE	1.11528	1317
PPP4R2	FALSE	1.21618	1829	FALSE	1.39975	951	FALSE	0.298261	7052	FALSE	-0.608686	13865	FALSE	-0.320403	14588
CERS3	FALSE	1.21592	1830	FALSE	0.726359	3667	FALSE	0.678823	4027	FALSE	0.0749769	8314	FALSE	0.264675	9260
DPH1	FALSE	1.21561	1831	FALSE	-0.676111	15271				FALSE	-0.416015	12382	FALSE	0.483285	6692
UBA5	FALSE	1.21556	1832	FALSE	0.0720798	8794	FALSE	0.235583	7605	FALSE	-0.187923	10437	FALSE	-1.761	17991
HIST3H2A	FALSE	1.21542	1833	FALSE	-1.31687	18406				FALSE	0.423245	5748	FALSE	-0.279671	14319
FSHR	FALSE	1.21506	1834	FALSE	0.401562	5957	FALSE	0.460765	5694	FALSE	1.28063	1877	FALSE	-0.00376811	12107
GIPC3	FALSE	1.21437	1835	FALSE	0.270081	7049	FALSE	-0.693835	14403	FALSE	-0.341773	11751	FALSE	0.560757	5831
ETNK1	FALSE	1.21436	1836	FALSE	0.478758	5329	FALSE	-0.310885	11889	FALSE	0.0885985	8218	FALSE	0.24783	9454
PLAC4	FALSE	1.21423	1837	FALSE	0.617881	4358	FALSE	-0.179462	10961	FALSE	1.2226	2050	FALSE	0.912067	2564
DSG3	FALSE	1.21402	1838	FALSE	-0.175204	11035	FALSE	0.00956544	9519	FALSE	-0.580233	13674	FALSE	1.22561	914
ZNF562	FALSE	1.21374	1839	FALSE	-0.421532	13325	FALSE	0.456645	5721	FALSE	-0.0212082	9094	FALSE	0.523478	6244
CES4A	FALSE	1.21344	1840	FALSE	0.429435	5736	FALSE	-0.353733	12181	FALSE	0.329244	6399	FALSE	-0.562528	15821
CNGB3	FALSE	1.21329	1841	FALSE	-0.222924	11496	FALSE	-0.77972	14919	FALSE	-0.962039	16106	FALSE	0.898011	2652
SOAT1	FALSE	1.21308	1842	FALSE	-0.135714	10655	FALSE	-0.413825	12599	FALSE	-1.7896	18708	FALSE	0.806323	3358
ADAM10	FALSE	1.2127	1843	FALSE	1.01452	2180	FALSE	0.21743	7773	FALSE	0.503417	5237	FALSE	0.372179	8034
FAM179B	FALSE	1.21249	1844	FALSE	0.222702	7474				FALSE	-0.965517	16123	FALSE	0.518111	6300
LRRC49	FALSE	1.21202	1845	FALSE	0.814583	3176	FALSE	0.339793	6698	FALSE	1.0253	2714	FALSE	-0.505388	15553
TMEM222	FALSE	1.2117	1846	FALSE	0.28276	6962	FALSE	0.222862	7723	FALSE	0.513074	5176	FALSE	0.37382	8016
UROD	FALSE	1.21123	1847	FALSE	-0.620322	14881	FALSE	-0.26898	11621	FALSE	-0.657778	14232	FALSE	-2.01404	18191
DDX58	FALSE	1.21072	1848	FALSE	-0.413243	13251	FALSE	0.130605	8514	FALSE	-0.516117	13186	FALSE	0.792765	3470
RFT1	FALSE	1.21071	1849	FALSE	-0.717225	15592	FALSE	-0.510157	13264	FALSE	-1.61689	18360	FALSE	-3.00728	18782
ZFAND5	FALSE	1.2107	1850	FALSE	0.374529	6173	FALSE	0.117643	8627	FALSE	-0.963649	16113	FALSE	0.105824	11056
TTC7B	FALSE	1.21034	1851	FALSE	-0.774627	15971	FALSE	-1.03971	16219	FALSE	-2.18016	19094	FALSE	0.380219	7922
PAOX	FALSE	1.2102	1852	FALSE	1.05891	1975	FALSE	0.215544	7790	FALSE	-0.735116	14772	FALSE	0.0156308	11911
ATXN3L	FALSE	1.21012	1853	FALSE	1.03831	2067	FALSE	-0.640565	14079	FALSE	0.435229	5650	FALSE	1.56578	240
Non-Targeting_95	TRUE	1.20898	1854	TRUE	-0.832823	16367				TRUE	-0.831535	15352	TRUE	1.29775	705
ZC2HC1B	FALSE	1.20895	1855	FALSE	-0.168905	10978	FALSE	-1.44218	17695	FALSE	-0.748554	14854	FALSE	0.916366	2532
PLEKHM3	FALSE	1.20865	1856	FALSE	-0.385626	13005	FALSE	-0.97683	15942	FALSE	0.994455	2825	FALSE	1.10339	1355
FAM118B	FALSE	1.20836	1857	FALSE	0.819266	3146	FALSE	0.204798	7887	FALSE	-0.143308	10068	FALSE	0.302315	8832
POLN	FALSE	1.20835	1858	FALSE	1.92065	277	FALSE	1.82443	565	FALSE	1.72411	1015	FALSE	0.243401	9524
GNB1L	FALSE	1.20834	1859	FALSE	0.218641	7513	FALSE	0.830274	3159	FALSE	-0.411226	12343	FALSE	0.515473	6327
CALML4	FALSE	1.20833	1860	FALSE	0.183414	7818	FALSE	-1.16225	16750	FALSE	0.445707	5584	FALSE	0.0047623	12025
XPNPEP3	FALSE	1.20824	1861	FALSE	-0.409695	13214	FALSE	-0.29229	11779	FALSE	-0.983311	16217	FALSE	0.192536	10131
NRROS	FALSE	1.20781	1862	FALSE	0.208827	7587	FALSE	0.867116	2972	FALSE	-0.394786	12213	FALSE	-0.621249	16032
TBC1D14	FALSE	1.20763	1863	FALSE	-0.0357507	9779	FALSE	0.173354	8164	FALSE	-1.10892	16798	FALSE	0.831757	3153
FAM47E	FALSE	1.2072	1864	FALSE	0.893831	2762				FALSE	-1.29944	17536	FALSE	0.6542	4830
CNN3	FALSE	1.20689	1865	FALSE	0.591224	4518	FALSE	-1.21917	16948	FALSE	-0.111173	9825	FALSE	0.0505038	11586
ADGRD1	FALSE	1.2064	1866	FALSE	0.242487	7303	FALSE	2.92806	83	FALSE	1.38858	1609	FALSE	-0.301388	14466
ARMC10	FALSE	1.20573	1867	FALSE	-0.380483	12967	FALSE	-0.386188	12406	FALSE	0.694135	4165	FALSE	-0.433261	15217
ASCC2	FALSE	1.20571	1868	FALSE	0.504023	5131	FALSE	0.465126	5659	FALSE	2.36209	529	FALSE	0.708044	4260
DNAH6	FALSE	1.20525	1869	FALSE	-0.315565	12354	FALSE	-0.711552	14510	FALSE	0.505576	5224	FALSE	0.523853	6240
SAMD3	FALSE	1.20491	1870	FALSE	-0.13803	10677	FALSE	-1.42565	17646	FALSE	-0.0284657	9145	FALSE	0.0348336	11741
C2orf76	FALSE	1.20487	1871	FALSE	-0.090378	10238	FALSE	-0.777247	14908	FALSE	-0.87228	15610	FALSE	1.08267	1467
GCKR	FALSE	1.20391	1872	FALSE	-0.149924	10806	FALSE	1.95081	453	FALSE	0.898549	3192	FALSE	-0.589063	15932
NANP	FALSE	1.20374	1873	FALSE	1.68822	461	FALSE	0.334555	6741	FALSE	0.0318179	8645	FALSE	0.640757	4962
HLA-DOB	FALSE	1.20363	1874	FALSE	0.093765	8616	FALSE	2.26811	267	FALSE	0.681394	4236	FALSE	-0.0065384	12138
ZNF70	FALSE	1.20343	1875	FALSE	-0.655432	15122	FALSE	0.216784	7780	FALSE	-0.409575	12331	FALSE	0.548576	5965
IVL	FALSE	1.20322	1876	FALSE	0.416177	5846	FALSE	0.990294	2400	FALSE	-0.549103	13436	FALSE	1.00562	1899
DCAF6	FALSE	1.20268	1877	FALSE	-0.969154	17099	FALSE	-1.42009	17625	FALSE	0.535641	5023	FALSE	0.792348	3477
FUNDC2	FALSE	1.20266	1878	FALSE	0.72059	3701	FALSE	1.83216	556	FALSE	-0.594448	13762	FALSE	-0.615191	16014
SPACA7	FALSE	1.20251	1879	FALSE	-0.1342	10637	FALSE	-0.303435	11847	FALSE	-0.27544	11173	FALSE	-0.485048	15476
C4orf32	FALSE	1.20222	1880	FALSE	1.0991	1832				FALSE	1.32972	1767	FALSE	0.877776	2804
PDZD3	FALSE	1.20208	1881	FALSE	0.733884	3621	FALSE	0.0103868	9513	FALSE	-0.864502	15567	FALSE	0.702023	4336
GAPT	FALSE	1.20203	1882	FALSE	-0.295961	12156	FALSE	-0.978948	15952	FALSE	0.443424	5598	FALSE	0.905219	2613
GIMAP6	FALSE	1.20181	1883	FALSE	-0.255638	11783	FALSE	0.498258	5377	FALSE	0.0227117	8733	FALSE	0.468986	6861
LRTM2	FALSE	1.20114	1884	FALSE	0.372355	6189	FALSE	-0.52778	13378	FALSE	1.45428	1469	FALSE	0.386271	7844
ZCCHC16	FALSE	1.20111	1885	FALSE	0.211339	7566				FALSE	-0.841542	15421	FALSE	1.27108	769
DCAF11	FALSE	1.20109	1886	FALSE	-0.903686	16745	FALSE	-1.45501	17727	FALSE	-1.05359	16571	FALSE	0.426594	7351
Non-Targeting_171	TRUE	1.20065	1887	TRUE	-0.102358	10350				TRUE	-0.0276057	9140	TRUE	1.5386	264
MXD4	FALSE	1.20057	1888	FALSE	0.317327	6645	FALSE	-0.634022	14040	FALSE	0.190368	7442	FALSE	0.230487	9674
C11orf63	FALSE	1.19978	1889	FALSE	-0.767462	15923				FALSE	-1.5503	18218	FALSE	1.03903	1691
DENND5B	FALSE	1.19967	1890	FALSE	-0.309943	12298	FALSE	-3.17452	18804	FALSE	-0.219684	10746	FALSE	0.994615	1981
WASL	FALSE	1.19929	1891	FALSE	0.739753	3581	FALSE	-0.916398	15633	FALSE	-1.68022	18494	FALSE	0.185731	10206
GRIA1	FALSE	1.19928	1892	FALSE	-0.0475629	9890	FALSE	0.166995	8218	FALSE	-0.498788	13050	FALSE	0.493355	6570
PRAMEF12	FALSE	1.19901	1893	FALSE	0.183532	7816	FALSE	-0.81102	15095	FALSE	0.994329	2828	FALSE	0.688797	4468
RLN3	FALSE	1.19893	1894	FALSE	-0.922146	16839	FALSE	-0.464696	12949	FALSE	0.541958	4986	FALSE	-0.26249	14196
LMX1A	FALSE	1.19871	1895	FALSE	-0.65228	15104	FALSE	-1.76246	18338	FALSE	-0.433992	12521	FALSE	0.567133	5739
SEPT3	FALSE	1.19788	1896							FALSE	-1.00436	16316
OR6T1	FALSE	1.1978	1897	FALSE	-0.290783	12108	FALSE	-0.478723	13057	FALSE	-0.779943	15030	FALSE	0.565973	5759
ARHGEF12	FALSE	1.19771	1898	FALSE	1.03502	2083	FALSE	0.448393	5788	FALSE	-0.509573	13134	FALSE	1.46779	351
PRAMEF20	FALSE	1.19754	1899	FALSE	0.0408786	9037	FALSE	0.328609	6792	FALSE	-1.20983	17208	FALSE	-0.301211	14463
LOC730159	FALSE	1.19753	1900	FALSE	0.655524	4112				FALSE	-0.190076	10456	FALSE	-0.558845	15802
COPS7A	FALSE	1.19724	1901	FALSE	-0.98656	17179	FALSE	-0.697532	14421	FALSE	-1.75585	18642	FALSE	-0.0472839	12556
LEAP2	FALSE	1.19699	1902	FALSE	0.471599	5379	FALSE	-0.491365	13134	FALSE	-0.456449	12692	FALSE	0.739216	3966
LEFTY2	FALSE	1.19698	1903	FALSE	0.914367	2645	FALSE	1.21156	1658	FALSE	0.672476	4279	FALSE	-0.119615	13152
TNN	FALSE	1.19696	1904	FALSE	-1.339	18460	FALSE	-0.330556	12033	FALSE	-0.641576	14122	FALSE	0.10895	11016
WDR31	FALSE	1.19677	1905	FALSE	-0.326366	12464	FALSE	-0.389226	12421	FALSE	-1.01788	16375	FALSE	1.33887	587
KCTD12	FALSE	1.19624	1906	FALSE	-1.52403	18826	FALSE	-0.901987	15560	FALSE	-0.485383	12927	FALSE	0.335749	8474
TTF1	FALSE	1.19561	1907	FALSE	-0.171564	11003	FALSE	-0.448604	12843	FALSE	-1.59492	18324	FALSE	-1.36973	17617
HBG1	FALSE	1.19538	1908	FALSE	-0.453537	13589				FALSE	-0.182776	10391	FALSE	-0.169683	13534
CCNL2	FALSE	1.19495	1909	FALSE	-0.609303	14793	FALSE	-0.679698	14318	FALSE	-1.20518	17188	FALSE	-0.318132	14572
RPS16	FALSE	1.19489	1910	FALSE	-1.63465	18983	FALSE	-1.8897	18520	FALSE	-2.31222	19172	FALSE	-2.7589	18656
OR13G1	FALSE	1.19484	1911	FALSE	-0.328424	12488	FALSE	-0.167972	10872	FALSE	0.728855	3984	FALSE	1.03953	1688
FDPS	FALSE	1.19463	1912	FALSE	1.29905	1184	FALSE	1.76353	630	FALSE	0.354478	6210	FALSE	-1.39076	17640
PIGB	FALSE	1.19411	1913	FALSE	0.587755	4538	FALSE	0.313688	6909	FALSE	0.651064	4389	FALSE	-0.615271	16015
KRTAP19-5	FALSE	1.19343	1914	FALSE	0.964435	2387	FALSE	0.11144	8691	FALSE	-0.128608	9934	FALSE	0.294444	8907
INTU	FALSE	1.19337	1915	FALSE	0.158226	8040	FALSE	2.13823	339	FALSE	0.160332	7678	FALSE	1.46811	348
PRB3	FALSE	1.1931	1916	FALSE	-0.605477	14765	FALSE	-0.639688	14071	FALSE	1.27898	1880	FALSE	0.393429	7746
PMM2	FALSE	1.19305	1917	FALSE	0.266624	7081	FALSE	-0.386172	12405	FALSE	0.478422	5400	FALSE	-0.524194	15651
A1BG	FALSE	1.19289	1918	FALSE	0.886894	2795	FALSE	1.05802	2148	FALSE	2.24642	591	FALSE	-0.114184	13101
RNF185	FALSE	1.19278	1919	FALSE	1.48009	797	FALSE	0.543481	5013	FALSE	0.529769	5066	FALSE	-0.0362509	12425
ATP1A1	FALSE	1.19219	1920	FALSE	-1.25699	18228	FALSE	-0.227362	11333	FALSE	-0.867794	15586	FALSE	-5.14569	19273
DOCK9	FALSE	1.19216	1921	FALSE	-0.151239	10817	FALSE	-0.621389	13974	FALSE	-0.823932	15297	FALSE	0.451348	7054
TGIF1	FALSE	1.19216	1922	FALSE	-0.654921	15118	FALSE	-0.400976	12500	FALSE	-2.25422	19133	FALSE	0.824012	3217
ST13	FALSE	1.1919	1923	FALSE	0.713278	3751	FALSE	0.632829	4375	FALSE	-0.301226	11403	FALSE	0.427244	7343
TCP1	FALSE	1.19128	1924	FALSE	-0.528184	14161	FALSE	0.348175	6622	FALSE	-0.148256	10107	FALSE	-4.83011	19240
AOAH	FALSE	1.19097	1925	FALSE	-0.120475	10510	FALSE	0.224645	7710	FALSE	-0.382658	12113	FALSE	-0.329537	14629
INA	FALSE	1.19034	1926	FALSE	1.18506	1524	FALSE	-0.135384	10633	FALSE	-1.31617	17587	FALSE	0.142501	10665
LRRN3	FALSE	1.19001	1927	FALSE	-0.395732	13095	FALSE	-0.965521	15883	FALSE	-0.709304	14595	FALSE	0.128662	10794
ISCU	FALSE	1.18958	1928	FALSE	0.189903	7764	FALSE	-0.227263	11331	FALSE	-1.87264	18816	FALSE	-1.99667	18173
GSDMC	FALSE	1.18914	1929	FALSE	0.94378	2495	FALSE	0.650269	4245	FALSE	-0.450735	12646	FALSE	1.01929	1812
ETAA1	FALSE	1.1889	1930	FALSE	0.981928	2312	FALSE	0.253081	7463	FALSE	-0.0402491	9240	FALSE	0.404644	7604
ZNF441	FALSE	1.18868	1931	FALSE	-1.04975	17467	FALSE	-0.511365	13272	FALSE	-0.668193	14312	FALSE	1.06911	1541
EIF2D	FALSE	1.18854	1932	FALSE	0.0354941	9096	FALSE	0.506654	5306	FALSE	-1.17598	17064	FALSE	0.151054	10582
PTPRN2	FALSE	1.18778	1933	FALSE	-0.692889	15416	FALSE	0.126044	8555	FALSE	0.241888	7039	FALSE	0.238046	9598
LOXL1	FALSE	1.18719	1934	FALSE	-0.174099	11027	FALSE	-0.445099	12826	FALSE	-0.477794	12871	FALSE	0.711911	4228
KIR3DL1	FALSE	1.18682	1935	FALSE	-0.573842	14525	FALSE	-0.00736333	9649	FALSE	-0.214362	10698	FALSE	0.689528	4459
BTN1A1	FALSE	1.18648	1936	FALSE	-0.122841	10529	FALSE	-0.71598	14542	FALSE	0.586649	4723	FALSE	-0.576124	15872
ECI2	FALSE	1.18588	1937	FALSE	-0.166946	10960	FALSE	-0.504871	13240	FALSE	0.475002	5425	FALSE	0.33029	8534
TRPC4	FALSE	1.18512	1938	FALSE	1.13298	1707	FALSE	-0.146309	10709	FALSE	-0.00455699	8956	FALSE	0.452895	7037
C22orf39	FALSE	1.18488	1939	FALSE	1.96482	243				FALSE	0.863246	3345	FALSE	-0.0152931	12223
SNRPA	FALSE	1.184	1940	FALSE	0.502823	5142	FALSE	0.454892	5735	FALSE	-0.843938	15436	FALSE	-0.456703	15343
OR8B4	FALSE	1.18399	1941	FALSE	0.436554	5676	FALSE	-0.126087	10583	FALSE	-1.09729	16744	FALSE	0.572432	5677
Non-Targeting_34	TRUE	1.18365	1942	TRUE	-1.24419	18186				TRUE	-0.559795	13522	TRUE	0.756053	3796
CRHR2	FALSE	1.18355	1943	FALSE	0.758589	3479	FALSE	0.925863	2680	FALSE	-1.67581	18483	FALSE	-0.318223	14574
EAF1	FALSE	1.18326	1944	FALSE	0.299097	6818	FALSE	0.685434	3981	FALSE	-0.247504	10966	FALSE	-0.128989	13232
RIN2	FALSE	1.18319	1945	FALSE	-0.147759	10780	FALSE	0.590146	4680	FALSE	0.0395811	8596	FALSE	1.22973	896
PEG10	FALSE	1.18274	1946	FALSE	-0.677755	15290	FALSE	0.804542	3296	FALSE	0.800561	3616	FALSE	0.295995	8892
SLC25A29	FALSE	1.18272	1947	FALSE	-0.934242	16923	FALSE	0.381777	6323	FALSE	0.397451	5919	FALSE	-0.249505	14123
FAM13C	FALSE	1.18269	1948	FALSE	0.0201549	9234	FALSE	-0.813791	15104	FALSE	-0.205816	10618	FALSE	-0.519106	15625
SPOCK3	FALSE	1.1824	1949	FALSE	-1.66009	19005	FALSE	0.541062	5026	FALSE	-0.623793	13982	FALSE	1.08403	1459
ADIG	FALSE	1.18197	1950	FALSE	1.2561	1290	FALSE	-0.22545	11315	FALSE	-0.724566	14688	FALSE	0.00593947	12009
CLEC4M	FALSE	1.1817	1951	FALSE	1.39533	962	FALSE	0.977077	2469	FALSE	-0.0288861	9147	FALSE	0.834233	3134
NKD1	FALSE	1.18125	1952	FALSE	0.51041	5085	FALSE	0.581815	4731	FALSE	-0.197935	10531	FALSE	1.26625	782
OR4N4	FALSE	1.18108	1953	FALSE	0.2413	7313	FALSE	-0.21859	11260	FALSE	-0.330143	11647	FALSE	0.172004	10375
CER1	FALSE	1.18049	1954	FALSE	0.998618	2249	FALSE	1.52186	993	FALSE	0.95909	2947	FALSE	0.286621	8989
SSH3	FALSE	1.18044	1955	FALSE	-1.70442	19060	FALSE	-0.727372	14619	FALSE	-0.430784	12492	FALSE	-0.0297467	12365
CCKAR	FALSE	1.17994	1956	FALSE	-0.223438	11502	FALSE	-1.18763	16824	FALSE	0.459066	5520	FALSE	0.499992	6496
RP2	FALSE	1.17982	1957	FALSE	0.189985	7761	FALSE	-0.0556505	10035	FALSE	-1.17411	17052	FALSE	0.692809	4428
RNF19B	FALSE	1.17972	1958	FALSE	-0.27178	11938	FALSE	-1.06422	16334	FALSE	0.807574	3580	FALSE	0.160249	10500
ERMP1	FALSE	1.17954	1959	FALSE	0.207757	7599	FALSE	0.390546	6239	FALSE	0.908368	3153	FALSE	0.706441	4276
LPCAT1	FALSE	1.17938	1960	FALSE	0.0956839	8597	FALSE	-0.266781	11603	FALSE	0.172416	7573	FALSE	0.119423	10897
OR10J3	FALSE	1.17932	1961	FALSE	-0.604551	14761	FALSE	-1.40255	17572	FALSE	-0.565744	13563	FALSE	0.360704	8167
CHST4	FALSE	1.1789	1962	FALSE	-0.775207	15975	FALSE	2.90224	86	FALSE	4.00488	141	FALSE	-0.782991	16555
PIGV	FALSE	1.17871	1963	FALSE	-0.822033	16300	FALSE	2.83325	95	FALSE	-2.28689	19157	FALSE	-0.238662	14048
TAF7	FALSE	1.17865	1964	FALSE	-1.22249	18103	FALSE	-1.8438	18467	FALSE	-1.73309	18598	FALSE	-1.0515	17146
CDC42EP1	FALSE	1.1785	1965	FALSE	-2.30689	19314	FALSE	1.48764	1047	FALSE	0.621201	4531	FALSE	0.0706234	11406
Non-Targeting_174	TRUE	1.17748	1966	TRUE	-0.985332	17174				TRUE	0.217902	7241	TRUE	1.087	1440
EPDR1	FALSE	1.17709	1967	FALSE	0.42162	5794	FALSE	1.71332	700	FALSE	-0.474121	12838	FALSE	0.713272	4212
PALMD	FALSE	1.17675	1968	FALSE	-0.343924	12642	FALSE	-0.929087	15691	FALSE	-0.683553	14421	FALSE	0.757528	3779
MAP7	FALSE	1.17656	1969	FALSE	-0.207716	11332	FALSE	-0.229904	11350	FALSE	0.349517	6244	FALSE	0.204365	9985
ZNF846	FALSE	1.17597	1970	FALSE	0.923682	2602	FALSE	-1.31415	17287	FALSE	-1.16879	17032	FALSE	0.920794	2493
P2RY4	FALSE	1.1757	1971	FALSE	0.836659	3060	FALSE	-0.119864	10535	FALSE	1.51528	1338	FALSE	-0.0455642	12537
THEMIS	FALSE	1.17551	1972	FALSE	0.526631	4982	FALSE	-0.108625	10434	FALSE	-1.10687	16783	FALSE	0.233395	9643
GTF2A1L	FALSE	1.17518	1973	FALSE	-0.643045	15029	FALSE	0.661118	4150	FALSE	0.865244	3330	FALSE	0.873676	2827
GJA1	FALSE	1.1751	1974	FALSE	0.543462	4862	FALSE	-1.21111	16927	FALSE	1.59724	1206	FALSE	0.544244	6018
ANO5	FALSE	1.17506	1975	FALSE	-0.716279	15583	FALSE	-1.40428	17577	FALSE	0.285483	6715	FALSE	1.07874	1488
CLN5	FALSE	1.17495	1976	FALSE	0.461425	5466	FALSE	0.226172	7704	FALSE	-0.227211	10812	FALSE	0.277424	9101
MAP7D3	FALSE	1.17482	1977	FALSE	0.184947	7801	FALSE	0.215877	7787	FALSE	0.237273	7073	FALSE	0.761961	3726
XKRY	FALSE	1.17449	1978	FALSE	-0.96834	17093				FALSE	0.371439	6105	FALSE	1.64829	176
SENP5	FALSE	1.17446	1979	FALSE	-0.175983	11043	FALSE	-0.709413	14496	FALSE	0.203825	7345	FALSE	0.444086	7138
KLK4	FALSE	1.17441	1980	FALSE	-0.880138	16628	FALSE	-1.70267	18229	FALSE	0.0166077	8778	FALSE	0.319817	8665
ZFP62	FALSE	1.17422	1981	FALSE	0.136252	8227	FALSE	-0.490466	13129	FALSE	1.15357	2275	FALSE	-0.0649769	12692
OR4K17	FALSE	1.17381	1982	FALSE	1.05277	2002	FALSE	-0.661253	14204	FALSE	-0.608997	13871	FALSE	0.406478	7576
MRGPRF	FALSE	1.17364	1983	FALSE	0.586306	4551	FALSE	0.919158	2713	FALSE	0.4938	5294	FALSE	0.512206	6356
LENEP	FALSE	1.17322	1984	FALSE	0.204149	7628	FALSE	1.1969	1700	FALSE	0.207324	7323	FALSE	0.127286	10808
POU3F4	FALSE	1.17321	1985	FALSE	-1.49149	18779	FALSE	0.372597	6400	FALSE	-0.935981	15974	FALSE	0.509273	6384
GGT5	FALSE	1.17313	1986	FALSE	1.48134	795	FALSE	2.18023	311	FALSE	1.49754	1371	FALSE	0.890863	2708
NHLH1	FALSE	1.1727	1987	FALSE	-0.86012	16511	FALSE	0.282387	7194	FALSE	-0.295984	11359	FALSE	0.793932	3461
IPO8	FALSE	1.17268	1988	FALSE	1.31765	1139	FALSE	0.0399652	9274	FALSE	0.522707	5112	FALSE	-0.087754	12876
DOCK11	FALSE	1.17249	1989	FALSE	-0.452088	13575	FALSE	0.715166	3790	FALSE	-0.552479	13462	FALSE	0.649199	4881
RPP40	FALSE	1.17233	1990	FALSE	-1.10465	17688	FALSE	-0.557928	13571	FALSE	-2.45648	19219	FALSE	-0.76855	16524
HEPACAM	FALSE	1.17226	1991	FALSE	0.0186485	9252	FALSE	-1.41682	17618	FALSE	-0.43113	12496	FALSE	0.933058	2400
KRTAP1-5	FALSE	1.17186	1992	FALSE	-1.05808	17501	FALSE	1.31874	1386	FALSE	0.00430707	8896	FALSE	-0.373291	14885
RHOA	FALSE	1.1718	1993	FALSE	1.49647	765	FALSE	3.8427	21	FALSE	0.354138	6213	FALSE	2.56424	22
Non-Targeting_239	TRUE	1.1717	1994	TRUE	-0.88257	16642				TRUE	1.13858	2314	TRUE	1.03389	1719
HTR1B	FALSE	1.17161	1995	FALSE	-0.103492	10366	FALSE	2.062	379	FALSE	0.597686	4666	FALSE	-0.119089	13147
HIST1H2AM	FALSE	1.17155	1996	FALSE	0.811903	3187				FALSE	0.0546367	8474	FALSE	-0.747415	16467
NOP14	FALSE	1.17092	1997	FALSE	-1.30921	18385	FALSE	-0.728669	14626	FALSE	-0.876633	15635	FALSE	-1.92673	18119
IFT74	FALSE	1.17043	1998	FALSE	0.378362	6150	FALSE	-0.015944	9720	FALSE	1.98153	755	FALSE	0.87447	2820
CTSB	FALSE	1.17036	1999	FALSE	2.03989	196	FALSE	0.368166	6439	FALSE	1.79136	938	FALSE	1.81106	101
[truncated: 18,740 more rows]

## Sheet: Gattinara
Gene Symbol	control_flag_Goujon_Calu3_Gat	residual_zscore_avg_Goujon_Calu3_Gat	Rank_residual_zscore_avg_Goujon_Calu3_Gat
ACE2	FALSE	8.05087	1
KMT2C	FALSE	5.83142	2
TMPRSS2	FALSE	5.56909	3
AP1G1	FALSE	5.34753	4
ARID2	FALSE	4.23229	5
KDM6A	FALSE	3.97888	6
PBRM1	FALSE	3.80803	7
VPS72	FALSE	3.69348	8
AP1B1	FALSE	3.63222	9
CSDE1	FALSE	3.50503	10
SSX2B	FALSE	3.50045	11
SSX2	FALSE	3.50045	11
KMT2D	FALSE	3.36306	13
FAM156A	FALSE	3.35446	14
FAM156B	FALSE	3.35446	14
JMJD8	FALSE	3.23938	16
DYRK1A	FALSE	3.13395	17
ZSCAN32	FALSE	2.94905	18
EIPR1	FALSE	2.91099	19
EFCAB11	FALSE	2.91092	20
KDM3B	FALSE	2.8969	21
AAGAB	FALSE	2.85254	22
TIMP2	FALSE	2.76368	23
VPS50	FALSE	2.70143	24
NF2	FALSE	2.69099	25
ZNF674	FALSE	2.68883	26
PAPOLA	FALSE	2.67044	27
STRAP	FALSE	2.63329	28
SSX4B	FALSE	2.60417	29
SSX4	FALSE	2.60417	29
SIAH1	FALSE	2.57015	31
TBC1D25	FALSE	2.55237	32
SAMD1	FALSE	2.55098	33
RYBP	FALSE	2.4621	34
ZXDA	FALSE	2.44379	35
BAGE2	FALSE	2.43899	36
FOXK1	FALSE	2.43434	37
MTA2	FALSE	2.42451	38
MTMR10	FALSE	2.40605	39
IL4R	FALSE	2.40283	40
PDAP1	FALSE	2.40179	41
XAGE1B	FALSE	2.39774	42
XAGE1A	FALSE	2.39774	42
ATP11A	FALSE	2.38197	44
TMEM69	FALSE	2.36321	45
SPPL3	FALSE	2.36086	46
ONE_INTERGENIC_273	FALSE	2.31967	47
TAS2R31	FALSE	2.30787	48
PLXNB1	FALSE	2.29574	49
OR9A2	FALSE	2.27588	50
APC	FALSE	2.26361	51
KRTAP12-2	FALSE	2.2519	52
FGD4	FALSE	2.22382	53
NR1H4	FALSE	2.19975	54
GLYR1	FALSE	2.19762	55
NDP	FALSE	2.19065	56
ONE_INTERGENIC_216	FALSE	2.18718	57
ZG16B	FALSE	2.18082	58
LOC107983990	FALSE	2.17753	59
FRG2KP	FALSE	2.17753	59
NXT2	FALSE	2.16194	61
NO_SITE_138	TRUE	2.15474	62
BAP1	FALSE	2.1516	63
ARHGAP36	FALSE	2.14653	64
MLN	FALSE	2.14553	65
BIRC8	FALSE	2.13677	66
NT5DC3	FALSE	2.11927	67
KCTD19	FALSE	2.11685	68
DOC2A	FALSE	2.11546	69
[truncated: 20,444 more rows]

## Sheet: Calabrese
Gene Symbol	control_flag_Goujon_Calu3_Cal	residual_zscore_avg_Goujon_Calu3_Cal	Rank_residual_zscore_avg_Goujon_Calu3_Cal	control_flag_Hsu_Calu3_Cal	residual_zscore_avg_Hsu_Calu3_Cal	Rank_residual_zscore_avg_Hsu_Calu3_Cal
[truncated: 21,901 more rows]
