# Supplementary material for: Bidirectional genome-wide CRISPR screens reveal host factors regulating SARS-CoV-2, MERS-CoV and seasonal HCoVs
Source: Res Sq. 2021 May 27:rs.3.rs-555275. Preprint. [Version 1] doi: 10.21203/rs.3.rs-555275/v1 (PMC8168385; doi:10.21203/rs.3.rs-555275/v1)
Supplement: Supplement 2 [file 6f6fd4fb81c5e0bf267c54f5.xlsx]

## Sheet: VeroE6_avg_zscore
Gene Symbol	residual_zscore_avg	Rank_residual_zscore_avg
ACE2	11.7121	1
ARID1A	7.29645	2
SMARCA4	6.93694	3
RAD54L2	6.86375	4
CTSL	6.59028	5
KDM6A	6.50814	6
PCBD1	6.29656	7
UBXN7	6.29581	8
EP300	5.645	9
SRRD	5.10275	10
DRG1	5.03577	11
CNOT4	4.75748	12
DPF2	4.70307	13
TRAF3	4.61839	14
DYRK1A	4.43965	15
VPS35	4.40128	16
ZC3H15	4.23611	17
LOC103214541	4.22319	18
OR51A1P	4.20638	19
SMARCC1	4.18904	20
PHIP	3.98808	21
KDM4A	3.92121	22
RMC1	3.9201	23
MED12	3.86389	24
KMT2D	3.83361	25
STK11	3.82774	26
TADA2B	3.7974	27
PHF6	3.78838	28
SNX27	3.76412	29
SMARCE1	3.74397	30
SUPT20H	3.64641	31
SMAD4	3.62685	32
AHR	3.59712	33
ELOA	3.57825	34
MAP2K3	3.5773	35
LDB1	3.53516	36
FBXO11	3.43534	37
SS18	3.39895	38
RBM47	3.29953	39
PARP14	3.28572	40
DHX29	3.25184	41
JMJD6	3.2048	42
HAT1	3.19752	43
MED13	3.19417	44
MAPK14	3.12303	45
DLGAP3	3.04437	46
TAF5L	3.03938	47
GLIS3	3.02285	48
PPIG	3.01089	49
PHPT1	2.99542	50
WASHC4	2.9674	51
LOC103239120	2.94687	52
ZBTB10	2.91346	53
TP53	2.91207	54
GDI2	2.9109	55
CYP2C19	2.88803	56
MASP2	2.85443	57
LOC103235697	2.83204	58
CREBBP	2.8164	59
BRWD1	2.80506	60
CRLS1	2.78051	61
C2H20orf96	2.77466	62
VPS26A	2.76998	63
LRRC38	2.73857	64
LOC103231524	2.73539	65
KIRREL1	2.71003	66
MLLT1	2.70575	67
AMBRA1	2.69886	68
IGF2BP3	2.69862	69
SCAF4	2.69619	70
ARHGAP10	2.69071	71
TACR2	2.68989	72
LOC103227694	2.68591	73
LOC103236032	2.67488	74
EED	2.67112	75
SRGAP3	2.65539	76
HNRNPK	2.65522	77
SOCS3	2.6519	78
CELF1	2.64866	79
SPTY2D1	2.63208	80
CCNO	2.62891	81
KCNIP2	2.62429	82
SEC22A	2.6191	83
SDC4	2.60876	84
PCGF1	2.59735	85
LOC103242151	2.59032	86
SUV39H1	2.56205	87
KCTD1	2.5579	88
SH3PXD2A	2.5328	89
CLDN34	2.52948	90
CFTR	2.52592	91
STK40	2.51035	92
CDKN1A	2.50983	93
KLRG2	2.49732	94
USP26	2.49716	95
AOC2	2.49544	96
S100A3	2.4896	97
CIDEC	2.47746	98
MSH3	2.47662	99
FAM220A	2.46258	100
FCRL5	2.45861	101
ITIH1	2.4584	102
SLC4A4	2.44281	103
CXCL17	2.44068	104
MS4A1	2.43855	105
GSK3B	2.43261	106
GNAT1	2.42148	107
EIF4E2	2.41921	108
LRSAM1	2.41301	109
LOC103224842	2.41216	110
ART3	2.41203	111
TMEM263	2.40358	112
VRK2	2.40316	113
ADAMTS13	2.4009	114
TRMT10A	2.40027	115
LOC103225882	2.3999	116
GGT5	2.39621	117
WDCP	2.39596	118
LOC103232527	2.38593	119
NFXL1	2.38077	120
MIDEAS	2.38075	121
ANGPTL1	2.37566	122
NOX5	2.37401	123
LOC103225901	2.37297	124
ARNT	2.37246	125
LOC103235748	2.3719	126
FAM110D	2.36559	127
SSTR4	2.35641	128
HNF1B	2.35584	129
HNF1A	2.35062	130
CDAN1	2.34487	131
LOC103245982	2.34213	132
TRAF2	2.34175	133
MED23	2.33962	134
SPPL3	2.33373	135
ZNF24	2.33189	136
LOC103246533	2.33036	137
ARID4B	2.32928	138
ZNF146	2.32785	139
VSIG10L2	2.32344	140
EZH2	2.32041	141
LOC103232182	2.31384	142
IL13	2.31197	143
ZNF727	2.30687	144
BLOC1S2	2.30237	145
OTUD6B	2.29963	146
LOC103221425	2.29431	147
TMEM170B	2.29312	148
RABGAP1	2.29066	149
SNRPF	2.28524	150
LOC103222912	2.26112	151
MYOD1	2.26039	152
NUFIP2	2.25997	153
NO_SITE_172	2.25566	154
GTSCR1	2.2482	155
LOC103221763	2.24529	156
CTDSPL	2.23973	157
LOC103233517	2.23892	158
LOC103243339	2.2294	159
RNF125	2.22569	160
DCC	2.22457	161
DNAJB13	2.22212	162
NEK4	2.20975	163
PLIN1	2.205	164
ZNF454	2.20187	165
ZBTB7B	2.20185	166
PSIP1	2.19952	167
DTWD2	2.19798	168
PAFAH1B2	2.19577	169
PARL	2.1942	170
ARHGAP44	2.1939	171
SELENOF	2.19212	172
SPATA4	2.18952	173
CTNND1	2.18226	174
ZNF143	2.18147	175
BNC2	2.16778	176
ISG20L2	2.16735	177
CAPNS2	2.16725	178
FIP1L1	2.16423	179
LOC103247771	2.16176	180
AMPD2	2.15871	181
NCR1	2.15799	182
SPRY2	2.15645	183
NME9	2.15049	184
TADA1	2.15018	185
KRT34	2.14704	186
BCKDHA	2.13828	187
PFKFB2	2.13094	188
LOC103237048	2.12955	189
ERI3	2.1288	190
EFCAB2	2.12826	191
CHRNB2	2.12754	192
PLAAT2	2.1232	193
BCDIN3D	2.12269	194
ACSM2B	2.11697	195
MAJIN	2.11606	196
TMC8	2.11465	197
ZNF414	2.11347	198
SLC26A8	2.11342	199
ANGPTL7	2.11258	200
CAGE1	2.10973	201
CCDC66	2.10814	202
CLEC9A	2.10797	203
OGN	2.10679	204
LOC103234241	2.10377	205
TMEM270	2.10048	206
KPNA6	2.09554	207
ABCF2	2.09482	208
CCL20	2.08326	209
SERPINB9	2.08086	210
SPATA25	2.08033	211
RAB21	2.07826	212
PLPP2	2.07509	213
SMARCB1	2.07193	214
HEPHL1	2.06919	215
C12H9orf50	2.06823	216
GRIN2A	2.06796	217
EXO5	2.06577	218
LOC103241665	2.0654	219
LOC103225896	2.06158	220
DPY19L3	2.05538	221
PCNX4	2.05502	222
FAM126B	2.05395	223
ERLIN2	2.05295	224
SLC10A1	2.04479	225
GULP1	2.044	226
CDH5	2.04355	227
CX3CL1	2.04175	228
PER3	2.03923	229
KMT2C	2.03743	230
HOXB7	2.03618	231
PNLIPRP3	2.03493	232
OSER1	2.03101	233
TBATA	2.03051	234
CDH13	2.0277	235
SIAH1	2.02617	236
TMEM94	2.0197	237
NO_SITE_177	2.01907	238
CLK1	2.01895	239
CDRT4	2.01797	240
FBXW5	2.01796	241
GDF15	2.01744	242
LOC103243847	2.01729	243
LOC103227122	2.01629	244
KIF20A	2.0136	245
FAF1	2.01337	246
WNT5B	2.01038	247
MRTFA	2.00888	248
OPN1SW	2.00774	249
PLEKHH2	2.00673	250
LOC103235720	2.00199	251
LOC103247382	2.00123	252
MED10	2.00095	253
MTF2	2.00018	254
CHFR	1.99951	255
METTL21A	1.99797	256
LOC103244656	1.99751	257
PPM1E	1.99534	258
PLEKHG3	1.99449	259
TMPRSS11E	1.99387	260
GLP1R	1.99354	261
SIPA1	1.9923	262
PCDH20	1.99075	263
MYH15	1.9906	264
KLK12	1.98734	265
AIRE	1.98512	266
LIPK	1.98369	267
FCGR2A	1.98178	268
FGF19	1.97975	269
TMEM135	1.97748	270
PEMT	1.97723	271
HERC4	1.97711	272
BIRC2	1.97675	273
AURKA	1.97519	274
LOC103231329	1.97399	275
LOC103239224	1.97397	276
ABHD17A	1.9689	277
NUAK1	1.96785	278
LOC103247697	1.96529	279
N4BP1	1.96345	280
IGF1	1.96251	281
NFKBIL1	1.96087	282
DNAL1	1.9582	283
EDRF1	1.95768	284
FZR1	1.95645	285
PAK6	1.95086	286
B4GALT2	1.94898	287
ACKR2	1.94888	288
NHS	1.94854	289
IL10RA	1.94573	290
HSPB3	1.94528	291
TMEM81	1.94048	292
SLC29A3	1.94043	293
ANP32B	1.93891	294
EGFL7	1.93809	295
SHF	1.93588	296
SPNS1	1.93362	297
HS3ST5	1.93352	298
GPR21	1.93341	299
KRT71	1.93084	300
LOC103247873	1.93057	301
TP53AIP1	1.92982	302
SLFN12L	1.92947	303
IRF2BP2	1.92584	304
UBE2R2	1.92425	305
SWI5	1.92402	306
ANGPT1	1.92355	307
MHC-DRA	1.9235	308
RAPGEF5	1.9232	309
EAPP	1.92303	310
SPRYD4	1.91933	311
EIF3D	1.91924	312
PXT1	1.91503	313
RBP1	1.91488	314
POLR3GL	1.9121	315
LOC103225846	1.91043	316
ZNF331	1.90889	317
ARMC6	1.90834	318
USP28	1.90496	319
KCTD18	1.90458	320
SST	1.90181	321
KRTAP12-3	1.89846	322
LOC103222397	1.89839	323
PDAP1	1.89751	324
PHACTR3	1.8959	325
SP5	1.89438	326
CGGBP1	1.89359	327
FAM133B	1.8889	328
ZNF628	1.8878	329
LOC103246592	1.8859	330
BTD	1.88367	331
ATG4A	1.88364	332
ZADH2	1.88344	333
PGBD5	1.88122	334
P2RY8	1.8801	335
MROH7	1.87895	336
LOC103244990	1.87854	337
PAFAH2	1.87765	338
MBD1	1.87711	339
BRWD3	1.87693	340
QRICH1	1.87675	341
ACVR1C	1.87389	342
ADPGK	1.87158	343
ASXL2	1.86971	344
NEK7	1.86956	345
PBRM1	1.8685	346
VASN	1.86724	347
LOC103234684	1.86711	348
LOC103242560	1.86331	349
LOC103231781	1.8624	350
LOC103221887	1.85945	351
MBNL1	1.85757	352
C6H19orf44	1.85658	353
MIEF1	1.85592	354
MAP6	1.85583	355
KIF22	1.8556	356
SPATA2	1.85358	357
LOC103232204	1.85304	358
STARD10	1.85288	359
MMP20	1.85071	360
USP15	1.85065	361
LHX1	1.85061	362
NO_SITE_40	1.84968	363
MYRF	1.84771	364
THOC7	1.8473	365
KIF24	1.84718	366
LOC103223782	1.84667	367
MRAS	1.84563	368
LOC103239473	1.84552	369
IGFL3	1.84401	370
TMEM54	1.84317	371
PYDC2	1.84172	372
GNPTAB	1.84009	373
CD1C	1.83916	374
MYMK	1.83874	375
TMEM201	1.83856	376
LOC103225112	1.83606	377
KYNU	1.83398	378
FDCSP	1.83365	379
GABRB3	1.83278	380
CRB1	1.82953	381
PSENEN	1.82896	382
ACVR2A	1.82661	383
UBE2J2	1.82535	384
TNIK	1.82356	385
LOC103248430	1.82332	386
WDR17	1.82165	387
DIPK1A	1.81963	388
FXR1	1.81868	389
IGFBP6	1.81828	390
KSR2	1.81713	391
HAPLN2	1.81422	392
ZNF830	1.81332	393
OGT	1.81296	394
SSBP4	1.8127	395
SPEGNB	1.81216	396
KLRD1	1.80894	397
CACNA2D3	1.80744	398
MGST2	1.80738	399
SKIL	1.79926	400
RGS2	1.79824	401
SPRED2	1.79814	402
ALKBH7	1.7956	403
HMG20A	1.79446	404
KDM2B	1.79362	405
TSPAN32	1.79157	406
ZSCAN29	1.79103	407
FGF11	1.78922	408
INPP1	1.78591	409
DRD2	1.78451	410
LOC103225636	1.78409	411
LOC103247976	1.78404	412
SEC31B	1.78345	413
SPPL2A	1.78329	414
RAB36	1.78298	415
LOC103231738	1.78193	416
MIR205HG	1.78188	417
PLVAP	1.7803	418
SMARCAD1	1.77825	419
GAPT	1.77783	420
ASCC1	1.77672	421
SOWAHB	1.77662	422
CPNE3	1.77653	423
MID1IP1	1.7756	424
HCLS1	1.77488	425
LTF	1.77382	426
SLC23A1	1.77356	427
POU2F1	1.77201	428
LOC103233759	1.7699	429
KHDC4	1.7698	430
LOC103237723	1.76675	431
FAR1	1.76284	432
C20H1orf43	1.76112	433
LOC103247871	1.7611	434
HAVCR1	1.76022	435
LOC103245420	1.76017	436
ERFE	1.75828	437
TMEM244	1.75654	438
LOC103241878	1.75233	439
AGO3	1.74937	440
CFAP46	1.7492	441
ARHGEF39	1.74915	442
CYP4F11	1.74899	443
LOC103234275	1.74869	444
LOC103227935	1.74797	445
LOC103220827	1.74744	446
RAD17	1.74429	447
ZNF232	1.7438	448
NPAS1	1.74266	449
ARHGEF9	1.74116	450
SLC38A6	1.74087	451
SYCE1L	1.74049	452
ATP5F1C	1.73428	453
MIB2	1.73366	454
PHF10	1.73294	455
NR2C1	1.73266	456
GUCA1B	1.73183	457
TCN2	1.73051	458
GBA2	1.72785	459
GADL1	1.72615	460
PLCXD2	1.72583	461
GRM7	1.72522	462
GLYR1	1.7247	463
MTMR3	1.72465	464
SUV39H2	1.72216	465
C8H8orf86	1.72152	466
TOGARAM1	1.72004	467
SLC25A39	1.71949	468
RAB25	1.71853	469
OPLAH	1.71851	470
ZNF316	1.71807	471
ZFC3H1	1.71805	472
TRIB1	1.717	473
TMED9	1.71639	474
LOC103247831	1.71385	475
TMEM235	1.71365	476
CRNKL1	1.71278	477
ZNF300	1.71243	478
GUCA2B	1.71238	479
SCNN1A	1.71061	480
ZKSCAN2	1.71049	481
WRNIP1	1.70987	482
AEBP2	1.70916	483
LOC103234341	1.70858	484
GSX2	1.70836	485
WDR81	1.70812	486
FAM199X	1.70672	487
TFPT	1.70663	488
LOC103218846	1.70517	489
ADGRA2	1.70445	490
MORN3	1.70437	491
RNF146	1.70274	492
RHOT2	1.70187	493
DYNC1I1	1.7017	494
TMEM88	1.70052	495
CDK4	1.70047	496
CASQ2	1.70047	497
TAS2R39	1.70013	498
LOC103247158	1.69967	499
PDE9A	1.69916	500
LOC103220844	1.69881	501
LOC103231306	1.69873	502
KBTBD11	1.69719	503
LOC103245783	1.69695	504
MYH1	1.69668	505
ANKRD26	1.69588	506
ATXN2L	1.69532	507
ADAM7	1.69487	508
TSNAXIP1	1.69281	509
TMEM154	1.69276	510
WHRN	1.6907	511
TLX1NB	1.69046	512
CCDC106	1.68839	513
RRP1	1.68736	514
CTSA	1.68647	515
INO80D	1.68595	516
AGR2	1.6849	517
LOC103236706	1.68442	518
GAL	1.68415	519
PANK2	1.68392	520
TMEM87B	1.68234	521
TPP1	1.68195	522
RAB7A	1.68183	523
BRD9	1.67919	524
PWP1	1.67742	525
SNX29	1.6772	526
RPLP2	1.67695	527
WASHC1	1.67654	528
GPC2	1.67593	529
CLYBL	1.67583	530
LOC103247405	1.6757	531
THRAP3	1.6726	532
EMID1	1.67247	533
ABAT	1.66925	534
CLNK	1.66827	535
CD2	1.6673	536
ZMYM3	1.66608	537
BZW2	1.66566	538
LOC103215663	1.66429	539
HNF4G	1.66345	540
LOC103218887	1.66156	541
MAGED2	1.65979	542
WASHC5	1.65922	543
POU2AF1	1.65888	544
KCTD14	1.65883	545
GADD45G	1.65779	546
FOXA1	1.65651	547
USP24	1.65629	548
NUP160	1.65448	549
EFS	1.65421	550
LOC103227890	1.65393	551
CXXC1	1.65249	552
LOC103233451	1.6523	553
AIMP1	1.6521	554
LOC103247129	1.64855	555
SCN9A	1.64828	556
PMCH	1.64815	557
HCAR1	1.64619	558
CYP2A24	1.64617	559
BCL9L	1.64584	560
LOC103241820	1.6458	561
ANKRD45	1.64573	562
KPNB1	1.64318	563
RIOK1	1.6423	564
CA4	1.64209	565
RNF34	1.64136	566
EIF4G2	1.63837	567
MPP2	1.63776	568
LOC103237161	1.63723	569
RNF138	1.63535	570
MCIDAS	1.63439	571
LOC103225903	1.634	572
DNAJC16	1.63285	573
CDC42SE1	1.63224	574
TOX4	1.63189	575
CYP2C18	1.63095	576
P2RY10	1.63049	577
CXCL12	1.63038	578
SLC38A3	1.63015	579
SRM	1.62902	580
CYP2D8	1.62832	581
ADAM11	1.62792	582
FAM193A	1.62779	583
STAG2	1.62593	584
FZD9	1.62557	585
TRPC3	1.6252	586
LOC103242461	1.62463	587
C9H10orf55	1.6246	588
UBE2L6	1.62288	589
CD40	1.6226	590
UCHL5	1.61912	591
ARFGAP2	1.61873	592
LOC103243818	1.61829	593
BAZ2B	1.61783	594
SPATA13	1.61747	595
ZNF638	1.61706	596
PRADC1	1.61693	597
SIT1	1.61677	598
COMMD2	1.61579	599
RAB12	1.61537	600
HELLS	1.61502	601
MBTPS1	1.61496	602
POLD3	1.61481	603
UMOD	1.61388	604
LOC103247285	1.61141	605
ZSWIM5	1.61113	606
LOC103234061	1.61025	607
FAM186A	1.60951	608
PRSS2	1.6089	609
PSMB9	1.60829	610
PRRC2C	1.60784	611
MITF	1.60773	612
CATSPERG	1.6069	613
CSMD2	1.60544	614
FOSB	1.6046	615
PHF7	1.60418	616
LUZP2	1.60228	617
FAM162A	1.60201	618
LOC103244514	1.60191	619
BTNL8	1.60127	620
CAPN5	1.59835	621
REC114	1.5982	622
ANKMY1	1.59739	623
SLC5A3	1.59653	624
ADAL	1.59575	625
HBQ1	1.59439	626
C1H11orf16	1.59109	627
KCNJ5	1.59106	628
NELL2	1.59086	629
LOC103216788	1.5905	630
CMC1	1.58991	631
ZNF740	1.58932	632
CALM2	1.58886	633
NR0B2	1.5884	634
IRS1	1.58828	635
TREX1	1.588	636
LOC103228640	1.58668	637
CCDC179	1.58663	638
PIRT	1.58644	639
NO_SITE_205	1.58634	640
SORCS1	1.58621	641
COL23A1	1.5857	642
ZMIZ1	1.58562	643
PI4KB	1.58499	644
SGCA	1.58393	645
LOC103221414	1.58273	646
LOC103225578	1.58269	647
CRPPA	1.58248	648
CNPY4	1.58188	649
PHF20	1.58156	650
ZNF584	1.58044	651
LOC103246065	1.57893	652
LOC103227061	1.57597	653
ABCE1	1.57579	654
CFL2	1.57565	655
LOC103222698	1.57556	656
NUAK2	1.57307	657
MTFR2	1.57259	658
PUSL1	1.57213	659
SMAD3	1.57213	660
ABCA10	1.57126	661
LOC103214500	1.5694	662
MOB1A	1.56912	663
ARL5B	1.56802	664
NDUFB5	1.56725	665
ZDHHC15	1.5671	666
LOC103232973	1.56619	667
LOC103241338	1.56581	668
ASXL3	1.56529	669
POU4F2	1.56505	670
FBXO17	1.56427	671
H2AFY2	1.56399	672
LOC103232523	1.56375	673
ECHDC2	1.56316	674
TUBAL3	1.56288	675
PPP1R3D	1.56188	676
LOC103239113	1.56119	677
RHOBTB2	1.56018	678
LAS1L	1.55824	679
NEIL2	1.5575	680
CLU	1.5572	681
LOC103243462	1.55523	682
NUDT3	1.55475	683
LGSN	1.55421	684
CENPW	1.55405	685
LOC103221135	1.55401	686
RRS1	1.55397	687
NO_SITE_30	1.5524	688
LOC103235242	1.55229	689
KPNA7	1.55108	690
SH2D3A	1.5509	691
AKAP4	1.54872	692
TMEM109	1.54759	693
B2M	1.54722	694
ZNFX1	1.54539	695
ZNF282	1.54533	696
LOC103248911	1.54513	697
SFR1	1.54337	698
PKMYT1	1.543	699
LOC103239253	1.54276	700
LOC103222007	1.54265	701
RAB11FIP4	1.54239	702
PELO	1.54234	703
LOC103214945	1.54226	704
GKN2	1.5422	705
ITGAD	1.5415	706
ACAD11	1.54118	707
ILRUN	1.53936	708
PRKAR1A	1.53884	709
GRXCR1	1.53818	710
SLC14A1	1.53816	711
NO_SITE_109	1.53769	712
LRRC73	1.53754	713
COMMD5	1.53652	714
GPCPD1	1.5357	715
C26H15orf62	1.53554	716
ADCY2	1.53502	717
RPRD2	1.53484	718
ASCC2	1.53465	719
YWHAE	1.53418	720
SMDT1	1.53312	721
SLC24A2	1.53151	722
ZNF442	1.53134	723
NRK	1.53125	724
FAM117B	1.53064	725
PRRG4	1.52985	726
LPGAT1	1.52947	727
MRS2	1.52944	728
STX6	1.52668	729
NELFE	1.5256	730
TNPO3	1.52515	731
MAPRE2	1.525	732
LOC103247071	1.525	733
IRAK3	1.52453	734
GRIP1	1.52422	735
PRKAB1	1.52398	736
WASHC3	1.52337	737
XPO7	1.52312	738
LOC103225959	1.5229	739
TBX20	1.52287	740
KLHDC9	1.52269	741
JCHAIN	1.52123	742
SLC4A3	1.52051	743
GPRIN2	1.52019	744
PLD6	1.5201	745
PIP	1.52001	746
LOC103246062	1.51973	747
CALN1	1.51909	748
LOC103221892	1.51887	749
WDR45	1.51848	750
GRXCR2	1.51819	751
OSM	1.51776	752
FXYD1	1.51745	753
TCHH	1.51719	754
TAGLN3	1.51643	755
LOC103227996	1.51631	756
SDHAF1	1.51607	757
LOC103245293	1.51604	758
C2H21orf62	1.51577	759
NCOR1	1.51532	760
SLC6A19	1.51287	761
LINC02881	1.51227	762
MAGIX	1.51154	763
CST6	1.5115	764
ZNF641	1.51015	765
LOC103232853	1.5098	766
GPRASP1	1.50944	767
ZFP90	1.5064	768
LOC103242007	1.50631	769
TOMM40L	1.50511	770
SERPINH1	1.50492	771
AGO2	1.50446	772
SLCO2A1	1.50425	773
PTCHD1	1.50378	774
C6H19orf73	1.50269	775
ZNF552	1.5026	776
LOC103241234	1.50254	777
LOC103222736	1.50205	778
LOC103225531	1.50141	779
PTPN3	1.50097	780
LOC103239661	1.50026	781
C9H10orf53	1.4999	782
PDLIM5	1.49915	783
SIRPB2	1.49874	784
LOC103223775	1.4986	785
SOX3	1.4982	786
ANXA3	1.49707	787
CPA3	1.49641	788
TRIM63	1.49577	789
A4GNT	1.49519	790
SUMO3	1.49519	791
RALGPS2	1.49485	792
IFNW1	1.49432	793
CCL15	1.49428	794
SLC4A1	1.49361	795
PAX6	1.49353	796
ANP32A	1.49346	797
PHLDA2	1.49279	798
RPL5	1.49136	799
LOC103247426	1.49122	800
LOC103239354	1.49083	801
KHDRBS1	1.48948	802
LOC103214904	1.48854	803
PAK4	1.48853	804
FSBP	1.48704	805
LOC103216203	1.48627	806
UCHL1	1.48505	807
GABRA4	1.48468	808
NRDC	1.48467	809
SEMA6B	1.48462	810
LOC103238682	1.48446	811
SYN2	1.48385	812
IL17A	1.48342	813
CCDC166	1.48264	814
ENKD1	1.4825	815
NO_SITE_167	1.48206	816
MCF2	1.48185	817
GOLT1A	1.48139	818
EDN1	1.48053	819
CCNI2	1.48013	820
ACSL1	1.47968	821
ADPRH	1.4789	822
LOC103238471	1.47854	823
LOC103247931	1.47736	824
EZR	1.47732	825
CCDC120	1.4769	826
RNF114	1.47633	827
BCL2L15	1.4763	828
AIP	1.47627	829
GPD2	1.47603	830
LOC103227282	1.47427	831
SAYSD1	1.47406	832
CNPY1	1.47392	833
IL7	1.47325	834
ATP11A	1.47245	835
MS4A18	1.47219	836
LOC103245014	1.47083	837
FAM13C	1.47066	838
APOC2	1.47052	839
SAXO2	1.47039	840
LOC103231026	1.47037	841
ARMH4	1.46981	842
LOC103237861	1.46939	843
ZCWPW2	1.46935	844
MOK	1.46911	845
ERBIN	1.46896	846
DNMT3B	1.46884	847
TRIM72	1.46872	848
LOC103248735	1.46823	849
ARHGEF4	1.46664	850
PRLHR	1.46634	851
NF2	1.4657	852
DNAJC12	1.4654	853
SEC11A	1.46496	854
UBR7	1.46377	855
LOC103221686	1.46371	856
FAM171A2	1.46285	857
MAN1A2	1.46123	858
LOC103238275	1.46076	859
SPG11	1.46076	860
SCAPER	1.45986	861
LOC103243180	1.45945	862
TREX2	1.45941	863
USP35	1.45936	864
PIP4K2B	1.45837	865
C12H9orf106	1.45759	866
PPP2R5A	1.45551	867
HIST2H2BE	1.45521	868
BACH1	1.45444	869
LOC103243475	1.45422	870
ZEB1	1.45351	871
ZP1	1.45244	872
SEC14L1	1.45127	873
GPX2	1.45094	874
SNRPE	1.45058	875
ISYNA1	1.44968	876
AXIN2	1.44966	877
PRKCSH	1.44932	878
LOC103245737	1.44696	879
ZFP92	1.44649	880
LOC103231534	1.44643	881
OXA1L	1.44616	882
IGSF10	1.44574	883
FANCE	1.44531	884
DDHD1	1.44479	885
MRGPRX2	1.44376	886
AKR1B1	1.44318	887
LOC103223440	1.44252	888
CLDN17	1.44066	889
AP2B1	1.44013	890
NFASC	1.43968	891
DOC2A	1.43955	892
MIER3	1.43953	893
ERBB4	1.43926	894
TENM2	1.43895	895
LOC103234660	1.43793	896
HIST2H2AB	1.43765	897
RWDD1	1.43617	898
NUDT9	1.43602	899
PPFIA3	1.43591	900
USP39	1.43553	901
LOC103218546	1.4339	902
TMEM220	1.43379	903
ZNF606	1.43353	904
CHMP4A	1.43353	905
PEAR1	1.43353	906
ZNF280B	1.43333	907
ENTR1	1.43322	908
RTN4	1.43313	909
KDM4B	1.43289	910
SPRY4	1.43236	911
LOC103218783	1.43127	912
LOC103227566	1.43109	913
CRTC1	1.4309	914
STUM	1.43003	915
LOC103222706	1.42973	916
CCDC148	1.4292	917
FAM219B	1.42916	918
SIDT2	1.42893	919
LOC103240981	1.42813	920
LOC103230413	1.42587	921
LOC103239909	1.42507	922
PIGR	1.42505	923
SCN4A	1.4247	924
PLOD3	1.42461	925
HMGA2	1.42381	926
FAM83B	1.42379	927
TRMT13	1.42266	928
KAT2B	1.42237	929
NOP53	1.42186	930
BMPR1A	1.42165	931
PLK3	1.42097	932
TMEM200A	1.42056	933
FADS1	1.41969	934
ZMYND10	1.41938	935
GP5	1.41899	936
ANAPC11	1.41815	937
C25H1orf21	1.41687	938
SPATA32	1.4159	939
NO_SITE_115	1.41537	940
FMNL3	1.41496	941
ENOX2	1.41467	942
TTBK2	1.41457	943
CCDC85B	1.41445	944
PSAPL1	1.41444	945
LOC103244143	1.41395	946
LOC103234096	1.413	947
PKNOX1	1.41297	948
GMFG	1.41154	949
CD27	1.41096	950
HOXD13	1.41085	951
NES	1.41069	952
DPH1	1.41027	953
RET	1.41015	954
CBLL2	1.40952	955
PGAM5	1.40935	956
FOXO3	1.40905	957
PLEKHA3	1.40821	958
CSN2	1.40799	959
AARS1	1.4066	960
CCNJL	1.40645	961
FAM81B	1.40542	962
VIL1	1.40512	963
RIN2	1.40512	964
C12H9orf24	1.40506	965
F11	1.40273	966
USHBP1	1.4023	967
TRAPPC9	1.40227	968
ACVR1B	1.4021	969
FAM104A	1.40161	970
LOC103229403	1.4015	971
LOC103236346	1.4015	971
POLI	1.4007	973
ASTE1	1.39874	974
BRD7	1.39829	975
EIF3H	1.39824	976
FAM124B	1.39819	977
ZDHHC22	1.39774	978
LRRC56	1.39771	979
GRK1	1.39698	980
LUZP6	1.39637	981
SPOCD1	1.39605	982
LOC103229258	1.39498	983
LOC103219707	1.39383	984
PLTP	1.39356	985
CLOCK	1.39344	986
ZBBX	1.39329	987
MHC-DQB1	1.39316	988
ARHGAP19	1.39315	989
PTPRO	1.39269	990
RCOR3	1.39243	991
RAB14	1.39154	992
LOC103235154	1.39149	993
LOC103239267	1.39125	994
LOC103232857	1.39081	995
LOC103235752	1.39058	996
RASSF2	1.39036	997
DNAI4	1.39033	998
LOC103236680	1.39014	999
ACOT4	1.38932	1000
CCKBR	1.38677	1001
LOC103240934	1.38677	1002
C16H17orf99	1.38544	1003
TMEM119	1.3854	1004
ELAVL3	1.38482	1005
CSKMT	1.3844	1006
AMOTL1	1.38413	1007
LINC02877	1.38375	1008
KLF13	1.38358	1009
GADD45B	1.38334	1010
NO_SITE_203	1.38317	1011
ZNF790	1.38053	1012
CEMP1	1.38015	1013
DCUN1D4	1.3797	1014
MRFAP1	1.37907	1015
LCN8	1.37903	1016
METTL17	1.37899	1017
LOC103247573	1.37852	1018
LOC103238971	1.37807	1019
DAAM1	1.3776	1020
TEC	1.37718	1021
HLTF	1.37704	1022
TIMM17B	1.37698	1023
UNC5CL	1.37663	1024
DNAJC1	1.37612	1025
TIGD2	1.37558	1026
LOC103243193	1.37515	1027
LOC103223269	1.37487	1028
SUMO1	1.37323	1029
VGLL4	1.37321	1030
PRTN3	1.37309	1031
VIPR1	1.37306	1032
TMEM209	1.37272	1033
DLK1	1.37243	1034
LOC103247875	1.37234	1035
PTGFRN	1.37151	1036
CSNK2B	1.3711	1037
SEC13	1.37027	1038
NMRK1	1.36915	1039
GPR171	1.36881	1040
POU3F2	1.36867	1041
TMEM9	1.36728	1042
MDN1	1.36726	1043
CYP3A5	1.36616	1044
MAK16	1.36417	1045
GIPC2	1.36386	1046
HENMT1	1.36384	1047
LOC103233412	1.36376	1048
LRRD1	1.36229	1049
NO_SITE_27	1.36117	1050
RAB26	1.35919	1051
WDR37	1.35843	1052
LOC103244725	1.3584	1053
FASLG	1.35834	1054
ARL14EP	1.35818	1055
LOC103222365	1.35795	1056
GNA15	1.35687	1057
LOC103230958	1.35654	1058
JAKMIP1	1.35645	1059
NO_SITE_138	1.35493	1060
LOC103231529	1.35433	1061
DRAXIN	1.3527	1062
RABL6	1.3527	1063
CFAP58	1.35238	1064
LOC103243832	1.35224	1065
GPR88	1.35136	1066
GALR2	1.35114	1067
LOC103223621	1.35064	1068
RPS23	1.34999	1069
CSF1	1.34992	1070
C16H17orf102	1.34949	1071
SRD5A2	1.34936	1072
SLC1A6	1.34887	1073
LOC103226091	1.34753	1074
CFC1	1.3472	1075
MYO3A	1.34709	1076
ZNF554	1.34705	1077
ABCD1	1.34675	1078
ZCCHC18	1.34649	1079
ANXA7	1.34558	1080
UNC5C	1.34553	1081
BORCS5	1.34497	1082
MFSD2A	1.34491	1083
IVL	1.34476	1084
ECE1	1.34456	1085
ARMH2	1.34116	1086
UBAC2	1.34098	1087
ZNF445	1.33991	1088
SPRED3	1.33972	1089
IPO8	1.33936	1090
PPARA	1.33897	1091
PAG1	1.33833	1092
C1QTNF7	1.33826	1093
FAT1	1.33731	1094
GDF5	1.33716	1095
ZFYVE16	1.33687	1096
LOC103244675	1.33664	1097
AKAP14	1.33663	1098
ZNF304	1.33649	1099
MSGN1	1.33647	1100
ZNF273	1.33635	1101
DLG1	1.33612	1102
ZNF263	1.33603	1103
NUF2	1.33559	1104
LOC103234519	1.33533	1105
ACYP2	1.33518	1106
SLCO3A1	1.33504	1107
TXNL4A	1.33459	1108
UQCC1	1.33356	1109
C1H11orf53	1.33323	1110
LOC103247870	1.33247	1111
ZNF335	1.33199	1112
LOC103222904	1.33122	1113
FAM210B	1.33065	1114
TAB3	1.33055	1115
BBS1	1.33041	1116
LOC103245501	1.33023	1117
FABP3	1.3294	1118
C20H1orf50	1.32926	1119
SV2A	1.329	1120
SLITRK3	1.32898	1121
PRKCH	1.32878	1122
NXT2	1.32842	1123
APLP2	1.32679	1124
MGAT2	1.32653	1125
CDK16	1.32609	1126
KRT72	1.32487	1127
ZNF112	1.3245	1128
LIG1	1.32441	1129
CAAP1	1.32396	1130
ARHGAP45	1.3236	1131
FAM180B	1.3233	1132
ATP6V1A	1.323	1133
EXOC3L1	1.3227	1134
ANGPT2	1.32266	1135
LOC103244941	1.32251	1136
MORC1	1.3217	1137
MTNR1A	1.3199	1138
LOC103232167	1.31935	1139
FAM98A	1.31746	1140
C15H3orf36	1.31693	1141
NEK8	1.31688	1142
LOC103223935	1.31668	1143
LOC103247753	1.31595	1144
LOC103244816	1.31549	1145
C5H16orf86	1.3154	1146
RBMX2	1.31492	1147
LOC103246498	1.31485	1148
TNK1	1.31482	1149
C1H11orf21	1.31472	1150
SERPINA10	1.31279	1151
LOC103216066	1.31136	1152
LOC103219292	1.3113	1153
ELK1	1.31073	1154
NOG	1.30988	1155
MAP3K12	1.30842	1156
ELOVL7	1.30531	1157
DENND5B	1.30524	1158
ADARB1	1.30492	1159
NO_SITE_127	1.30468	1160
PSMB3	1.30459	1161
ELOA2	1.30405	1162
LOC103237177	1.30281	1163
LOC103218626	1.30276	1164
LOC103229924	1.30271	1165
ZBTB21	1.30174	1166
LRRC4B	1.30156	1167
FNDC3B	1.30092	1168
COL14A1	1.30046	1169
FRRS1	1.29889	1170
CTSG	1.29831	1171
SCP2D1	1.29643	1172
MSANTD1	1.29637	1173
LOC103224454	1.29622	1174
NO_SITE_214	1.29606	1175
QKI	1.29527	1176
LOC103233614	1.29518	1177
ORMDL1	1.29515	1178
PKHD1	1.29462	1179
LOC103248202	1.29445	1180
ABCG1	1.29429	1181
RPAP2	1.29277	1182
LOC103222948	1.29263	1183
RP9	1.29229	1184
CABLES1	1.29189	1185
LOC103227154	1.29164	1186
DCX	1.29152	1187
CXCL3	1.29148	1188
TEX261	1.29093	1189
PFDN6	1.29071	1190
LOC103232772	1.29052	1191
LOC103230934	1.29034	1192
ITIH6	1.29009	1193
KLF3	1.28952	1194
TATDN1	1.28924	1195
FADD	1.2892	1196
LOC103226408	1.28855	1197
SH3RF1	1.28791	1198
EEF1AKMT3	1.28625	1199
EEF1AKNMT	1.28575	1200
GLI1	1.28555	1201
GNA12	1.28543	1202
FIGN	1.28492	1203
LOC103225847	1.2849	1204
LRRFIP1	1.2847	1205
EIF1AD	1.28466	1206
LOC103227720	1.28461	1207
LOC103224299	1.28431	1208
PTGER1	1.28389	1209
TOP1	1.28309	1210
ANXA8L1	1.28301	1211
ABCF1	1.28282	1212
PPP1CC	1.28273	1213
ETNPPL	1.2823	1214
C9H10orf62	1.28149	1215
GPATCH8	1.28061	1216
IZUMO4	1.28054	1217
MSRB3	1.28023	1218
SPRYD3	1.28004	1219
STAT4	1.27994	1220
TSC22D1	1.27922	1221
AXIN1	1.27918	1222
TEAD1	1.27868	1223
LOC103243504	1.27868	1224
SAMD4B	1.27842	1225
DHX40	1.27825	1226
ITIH4	1.2782	1227
SLC6A7	1.27818	1228
FSHR	1.27816	1229
SH3GLB1	1.27782	1230
IGSF9B	1.27767	1231
MAN2A2	1.27714	1232
MON1B	1.2771	1233
CASQ1	1.27667	1234
C15H3orf35	1.27652	1235
RNF115	1.2765	1236
ZNF189	1.27605	1237
BCORL1	1.27468	1238
SMCHD1	1.2745	1239
NPC1L1	1.27449	1240
SLC39A6	1.2736	1241
WLS	1.27352	1242
PDLIM7	1.27328	1243
MGAT4A	1.2731	1244
TBC1D10B	1.27304	1245
LOC103220184	1.27274	1246
CGN	1.2699	1247
NTMT1	1.26958	1248
LOC103226163	1.26945	1249
VPS26C	1.26938	1250
SLPI	1.26906	1251
BRF2	1.2687	1252
LOC103247862	1.26867	1253
ACRBP	1.2667	1254
BSX	1.26646	1255
LOC103219202	1.26564	1256
ANKRD2	1.2655	1257
LOC103247567	1.26532	1258
IL11RA	1.26508	1259
MAMDC2	1.26494	1260
LOC103234907	1.26481	1261
ZNF770	1.26476	1262
LOC103239913	1.26463	1263
CD53	1.26422	1264
CARD17	1.26385	1265
MNDA	1.26365	1266
RFTN1	1.2635	1267
SP1	1.26317	1268
PINK1	1.26312	1269
BIN2	1.26309	1270
CCDC182	1.26272	1271
LOC103248520	1.26266	1272
MS4A7	1.26266	1273
NCBP3	1.26245	1274
NO_SITE_194	1.26204	1275
LOC103234925	1.26197	1276
FMO1	1.26074	1277
LOC103226620	1.26051	1278
SIRT1	1.25972	1279
PLPPR3	1.25944	1280
MAB21L2	1.25916	1281
PAXX	1.25894	1282
LOC103234799	1.25881	1283
ALG11	1.25874	1284
LOC103230925	1.25693	1285
ALAS2	1.25675	1286
LOC103230378	1.25633	1287
ROBO2	1.25589	1288
IL10RB	1.25519	1289
ADAT1	1.25498	1290
BHLHE23	1.25416	1291
TSSK3	1.25376	1292
TBX1	1.2534	1293
LOC103232983	1.25314	1294
STBD1	1.25286	1295
NHLRC3	1.25243	1296
LOC103239055	1.25212	1297
ATP5F1D	1.2514	1298
NUP188	1.25133	1299
VPS37D	1.251	1300
HIF1AN	1.25048	1301
ZFYVE26	1.24996	1302
FAIM2	1.24894	1303
VASP	1.24884	1304
CASP6	1.24836	1305
RHEX	1.24834	1306
LOC103230969	1.24789	1307
URAD	1.24776	1308
STIM2	1.24766	1309
C7H4orf27	1.24603	1310
KIN	1.2458	1311
DPPA4	1.2457	1312
TTK	1.24567	1313
LIMD1	1.24561	1314
LOC103238388	1.24553	1315
GKN1	1.24472	1316
DNMT3A	1.24469	1317
KLHL34	1.24443	1318
LOC103224536	1.24393	1319
GSC	1.24341	1320
TSPAN12	1.24252	1321
ARID3A	1.24113	1322
ZNF704	1.24076	1323
HSD17B12	1.24059	1324
DUSP5	1.24005	1325
CCK	1.23983	1326
LOC103234881	1.23917	1327
SAMD8	1.23916	1328
ANGPTL6	1.23798	1329
LOC103216550	1.2371	1330
SYT16	1.23692	1331
LOC103235275	1.23586	1332
TRIM21	1.23572	1333
CCNB2	1.23563	1334
LOC103221304	1.23551	1335
GNB4	1.23486	1336
METAP2	1.23425	1337
CYLD	1.23417	1338
MMP8	1.23389	1339
CFD	1.23359	1340
TMEM222	1.23338	1341
PHLDB1	1.23318	1342
SLC1A7	1.23231	1343
TEX264	1.23194	1344
RFPL1	1.2308	1345
PKLR	1.23067	1346
STX17	1.23053	1347
NME4	1.23052	1348
YWHAG	1.23018	1349
KMT2A	1.23001	1350
DYNC1I2	1.23001	1351
TAX1BP1	1.22988	1352
CCR1	1.22913	1353
SAMD9	1.22898	1354
ATAD2	1.22877	1355
LOC103232367	1.22856	1356
CISD2	1.22845	1357
CDK5RAP1	1.22833	1358
DIRAS3	1.22808	1359
PEPD	1.22775	1360
TUSC3	1.22751	1361
HPGDS	1.22689	1362
LOC103227145	1.22511	1363
KANSL2	1.22465	1364
STAT5B	1.22459	1365
NSUN2	1.22417	1366
RYR2	1.22386	1367
EPDR1	1.22327	1368
SUSD5	1.22268	1369
ARC	1.22241	1370
LOC103232742	1.22183	1371
SMIM7	1.22181	1372
INTS5	1.2207	1373
DOK5	1.22054	1374
SEMA4A	1.22034	1375
DLL3	1.21995	1376
GATD3A	1.21993	1377
NAA40	1.21927	1378
LOC103247857	1.21913	1379
MARCHF4	1.21909	1380
LOC103219190	1.21863	1381
EVX2	1.21853	1382
PKD1L3	1.21845	1383
SMLR1	1.21807	1384
TMTC4	1.21746	1385
SPATA3	1.21716	1386
KDR	1.21707	1387
LOC103235613	1.21642	1388
PPARG	1.21589	1389
LOC103238133	1.21569	1390
PHF21A	1.21472	1391
NT5C2	1.21383	1392
LOC103229976	1.21345	1393
CIZ1	1.21336	1394
EVI2A	1.2132	1395
PDZD11	1.21317	1396
CD6	1.21306	1397
PDZK1	1.21251	1398
ARGFX	1.21215	1399
CELSR3	1.21185	1400
DELE1	1.21181	1401
LOC103242583	1.21177	1402
WRN	1.21101	1403
HFE	1.21088	1404
C21H7orf57	1.21061	1405
ANOS1	1.21055	1406
LOC103239243	1.20936	1407
LOC103214949	1.20832	1408
LOC103229971	1.20819	1409
C5H16orf89	1.20741	1410
LYPD6B	1.20688	1411
LOC103224862	1.2066	1412
TAS2R50	1.20623	1413
LOC103235769	1.20621	1414
CEACAM19	1.2059	1415
GPR108	1.20527	1416
RDH10	1.20436	1417
CEP112	1.20345	1418
NO_SITE_68	1.20344	1419
SRA1	1.20316	1420
LOC103234385	1.20315	1421
MYO1G	1.20214	1422
PLK2	1.20209	1423
TIMP4	1.20166	1424
TPRA1	1.20164	1425
LOC103222378	1.20164	1426
C7H4orf51	1.20162	1427
MBD3L1	1.20156	1428
SFMBT1	1.20096	1429
CCDC130	1.20075	1430
ADCY5	1.20032	1431
KRT4	1.19936	1432
LOC103222442	1.19936	1433
CISD3	1.19903	1434
OXCT1	1.19876	1435
FCRL3	1.19868	1436
NDRG4	1.19862	1437
CLDN9	1.19833	1438
LOC103235649	1.19671	1439
MIA3	1.19638	1440
C12H9orf64	1.19624	1441
NOB1	1.19586	1442
LOC103247836	1.19505	1443
LOC103247767	1.1948	1444
FCGR2B	1.19446	1445
ZHX1	1.19409	1446
M1AP	1.19395	1447
SLC1A3	1.19388	1448
VWA3A	1.1935	1449
LOC103218209	1.19349	1450
LOC103221886	1.19318	1451
DPRX	1.19249	1452
SLC35D3	1.19222	1453
SNAPIN	1.19189	1454
SPIN4	1.19181	1455
ARL8B	1.19157	1456
PHAX	1.19141	1457
LOC103244880	1.19053	1458
TMEM14B	1.19025	1459
KCNS1	1.19005	1460
MTMR14	1.18951	1461
LOC103236363	1.1891	1462
GM2A	1.18903	1463
FAM13B	1.18894	1464
SETD1B	1.18862	1465
RREB1	1.1876	1466
MPP6	1.18697	1467
HIGD1A	1.18692	1468
TMEM245	1.18667	1469
GOLM1	1.18646	1470
LRIG1	1.1864	1471
MUC5AC	1.18636	1472
ELF5	1.1844	1473
GLB1L3	1.18384	1474
BEGAIN	1.18381	1475
DHRSX	1.18381	1476
APOL2	1.18376	1477
ZAR1L	1.18309	1478
NO_SITE_247	1.18277	1479
APOA1	1.18275	1480
PTH	1.18227	1481
ARMH1	1.18171	1482
ADGRV1	1.18155	1483
LOC103246284	1.18107	1484
MEP1B	1.18097	1485
ZNF10	1.18086	1486
C20H1orf127	1.18083	1487
CCBE1	1.18068	1488
LHFPL2	1.18051	1489
REM2	1.18036	1490
MEGF6	1.18027	1491
SYT7	1.1802	1492
TMEM192	1.17983	1493
TMEM210	1.17932	1494
KANK3	1.17872	1495
ZIC5	1.17839	1496
WSCD2	1.1781	1497
FARSB	1.17784	1498
ZNF518B	1.1775	1499
GRP	1.17736	1500
ITM2C	1.17714	1501
PDGFD	1.17503	1502
MTRNR2L3	1.17467	1503
ABCB4	1.17434	1504
RAET1E	1.17431	1505
BFAR	1.17412	1506
FAM83G	1.17411	1507
LOC103243214	1.17389	1508
RPL13	1.17365	1509
LOC103230202	1.17356	1510
ATP8B4	1.17345	1511
SPART	1.17295	1512
LOC103224001	1.17294	1513
CFAP251	1.17256	1514
PIANP	1.17255	1515
LOC103231516	1.17217	1516
ZNF836	1.17184	1517
LOC103242522	1.17154	1518
RBM3	1.17129	1519
KCNN2	1.17115	1520
NO_SITE_164	1.1709	1521
VPS18	1.17088	1522
IDH3G	1.17066	1523
AMER3	1.17028	1524
ITIH3	1.1701	1525
CHD8	1.16992	1526
EBAG9	1.16918	1527
C1H11orf45	1.16897	1528
DCAF16	1.16832	1529
LOC103246934	1.16819	1530
YY1	1.16815	1531
KIAA0586	1.16804	1532
BAG1	1.16803	1533
TAS2R3	1.16798	1534
GRB10	1.16702	1535
IK	1.16685	1536
MESP1	1.16668	1537
WDR19	1.16652	1538
PANX2	1.16623	1539
FBXW12	1.1652	1540
DENND4B	1.16414	1541
RNF182	1.16321	1542
DOP1B	1.16242	1543
ELOC	1.1624	1544
N4BP2L2	1.1624	1545
LOC103247888	1.16237	1546
LOC103242921	1.16219	1547
CFAP97D1	1.16112	1548
PRKAG2	1.16035	1549
NO_SITE_134	1.16016	1550
H1-1	1.15987	1551
SBNO2	1.15977	1552
GPR27	1.1594	1553
HPS5	1.15933	1554
LOC103214451	1.15831	1555
PRNP	1.15825	1556
SCGB3A1	1.15792	1557
MCOLN1	1.15768	1558
SLC12A8	1.15764	1559
HAX1	1.15757	1560
RANGRF	1.15756	1561
LOC103247936	1.15753	1562
KLHL17	1.15749	1563
GSDMB	1.15694	1564
LOC103219922	1.15688	1565
WARS1	1.15655	1566
NKD1	1.15653	1567
NRARP	1.15636	1568
PLEKHB1	1.15636	1569
NO_SITE_195	1.15623	1570
LOC103218110	1.15622	1571
LUM	1.15491	1572
LRR1	1.1549	1573
SUZ12	1.15461	1574
TDRP	1.15458	1575
NKX2-6	1.1545	1576
USP14	1.15425	1577
SDS	1.15362	1578
ANO3	1.15305	1579
LOC103234209	1.15271	1580
SYNPO2	1.15265	1581
LOC103235867	1.1526	1582
LOC103234943	1.1524	1583
SNRPN	1.15234	1584
P2RX4	1.15229	1585
TARBP1	1.15226	1586
LOC103243234	1.15182	1587
SET	1.1516	1588
RDM1	1.15125	1589
ARSF	1.15106	1590
ALDH3A1	1.1509	1591
PPP1R3E	1.15075	1592
LOC103240225	1.15047	1593
LDHB	1.15022	1594
QARS1	1.15007	1595
LOC103225858	1.14991	1596
TRIM5	1.14983	1597
EFCAB13	1.14956	1598
LOC103218301	1.14951	1599
NAAA	1.14877	1600
ACSL6	1.14844	1601
LOC103234249	1.14766	1602
LOC103214209	1.1475	1603
ST8SIA2	1.14749	1604
C4H5orf49	1.14686	1605
CTBP1	1.14621	1606
ZDHHC20	1.14612	1607
DNER	1.14536	1608
SVEP1	1.14526	1609
LOC103231300	1.14514	1610
NGB	1.1446	1611
LOC103221768	1.14441	1612
LOC103245011	1.14431	1613
LOC103223965	1.14427	1614
SHISA7	1.14406	1615
LOC103223418	1.14398	1616
HTR1E	1.14378	1617
TNXB	1.14367	1618
LOC103215243	1.1436	1619
SLC4A1AP	1.14353	1620
EEF1B2	1.14353	1621
PLXNA4	1.14239	1622
IWS1	1.14237	1623
TPH1	1.14226	1624
ZXDC	1.14133	1625
CACNA1B	1.14118	1626
CBLN1	1.14113	1627
CITED2	1.14073	1628
RASGRF2	1.14057	1629
LOC103225958	1.14051	1630
CT62	1.1404	1631
SPTLC2	1.13999	1632
ARHGAP36	1.13996	1633
LOC103244678	1.13939	1634
USP44	1.13909	1635
LOC103233036	1.13888	1636
SH2D4B	1.13832	1637
LOC103225953	1.13818	1638
ATP6V1G2	1.13808	1639
NACC1	1.13785	1640
LOC103232543	1.13772	1641
PTPN12	1.13707	1642
ZNF114	1.1366	1643
HAS3	1.13655	1644
PSMA2	1.13481	1645
LELP1	1.13481	1646
C1QBP	1.13481	1647
KIAA1614	1.13457	1648
ZKSCAN8	1.13387	1649
LOC103247887	1.13372	1650
STARD7	1.13184	1651
SDR9C7	1.13165	1652
DMXL2	1.13094	1653
ZNF496	1.13093	1654
TUSC2	1.13093	1655
SPATA20	1.12977	1656
CBS	1.12888	1657
LOC103248214	1.12789	1658
UPK3B	1.12666	1659
LOC103221860	1.12652	1660
FAM222A	1.12647	1661
SAC3D1	1.12618	1662
SYN3	1.12609	1663
C23H5orf46	1.12572	1664
POLR2F	1.12569	1665
LGALSL	1.12498	1666
TUBGCP4	1.12457	1667
AFDN	1.12417	1668
SPTB	1.12392	1669
DOCK4	1.12297	1670
PPP1R18	1.12241	1671
SGPP2	1.12225	1672
ZNF560	1.12167	1673
FGF6	1.12093	1674
SCFD1	1.12091	1675
LOC103220457	1.12086	1676
LOC103238122	1.12076	1677
ZNF425	1.1207	1678
MPI	1.12051	1679
PLXNB3	1.12017	1680
PSMD12	1.1201	1681
CTSV	1.11992	1682
LCN2	1.11966	1683
MAB21L1	1.11951	1684
PROSER1	1.1192	1685
GABARAPL2	1.11888	1686
PRKAA1	1.11885	1687
LOC103234902	1.11884	1688
C5	1.11877	1689
PTH2R	1.11813	1690
ZBTB41	1.11774	1691
ATP5F1B	1.1174	1692
LOC103222455	1.11697	1693
EYA4	1.11642	1694
GPR156	1.1164	1695
YY2	1.11604	1696
PRMT3	1.11585	1697
STAG3	1.11579	1698
BOLA1	1.11483	1699
ZNF470	1.11452	1700
PRSS12	1.11424	1701
KIAA0232	1.11423	1702
LOC103220932	1.1142	1703
ADAMTS9	1.11418	1704
MAST3	1.11379	1705
LOC103227124	1.11361	1706
CHRNG	1.11309	1707
LOC103241622	1.11299	1708
LOC103232168	1.11282	1709
LOC103223598	1.11272	1710
ZBED2	1.1126	1711
CHST2	1.11138	1712
RD3L	1.11092	1713
LIX1L	1.11085	1714
LOC103231919	1.11021	1715
CLEC12B	1.11018	1716
GAPVD1	1.1098	1717
ARHGEF10L	1.10914	1718
SLC29A2	1.10899	1719
LOC103247267	1.10881	1720
CNFN	1.10845	1721
CDC42BPA	1.10839	1722
ZNF253	1.10781	1723
SLC39A2	1.10666	1724
PMP2	1.10663	1725
PRKCD	1.10615	1726
LOC103237444	1.10592	1727
CADM4	1.10558	1728
KIF2B	1.10554	1729
KIRREL3	1.10487	1730
LOC103235830	1.10428	1731
GID4	1.10393	1732
RALA	1.10387	1733
LOC103236322	1.10374	1734
PPP2R5D	1.10295	1735
SELENOW	1.10281	1736
KIF21B	1.10273	1737
LANCL2	1.10204	1738
SDC1	1.10122	1739
ARMCX1	1.10097	1740
LOC103239353	1.10077	1741
AADACL2	1.1	1742
ABLIM2	1.09968	1743
SMARCAL1	1.09963	1744
ZNF610	1.09956	1745
CCDC177	1.09814	1746
LOC103226698	1.0977	1747
ZNF345	1.09761	1748
LOC103223523	1.0975	1749
PEX12	1.09697	1750
DENND6B	1.09693	1751
HDAC2	1.09629	1752
SUN5	1.09607	1753
NEUROG1	1.09592	1754
CYP4B1	1.09582	1755
SMCO4	1.09539	1756
NXF3	1.09494	1757
MAGI1	1.0949	1758
NRIP1	1.09455	1759
LOC103235254	1.09449	1760
NO_SITE_202	1.09426	1761
KLC2	1.09383	1762
FRMD1	1.09369	1763
NOL4L	1.09354	1764
C20H1orf158	1.09343	1765
LOC103247011	1.093	1766
DENND3	1.09287	1767
TTC6	1.09261	1768
ARHGEF12	1.09249	1769
LANCL3	1.09197	1770
CLDN7	1.09193	1771
CCDC3	1.0915	1772
PPBP	1.09123	1773
RILPL1	1.09101	1774
LOC103241970	1.09092	1775
PRX	1.09064	1776
LOC103231214	1.08968	1777
KCNA3	1.08892	1778
COCH	1.0887	1779
NO_SITE_114	1.0886	1780
PIP5KL1	1.08853	1781
LYPD4	1.08815	1782
SHBG	1.08806	1783
TEX36	1.08736	1784
LOC103214856	1.08717	1785
AJAP1	1.08689	1786
ETNK2	1.08658	1787
C5AR2	1.08612	1788
SYT12	1.08592	1789
NFRKB	1.08577	1790
LOC103234798	1.08557	1791
LOC103231750	1.08535	1792
LOC103235317	1.08514	1793
HHIPL1	1.08504	1794
TMEM203	1.08397	1795
LRRC66	1.08304	1796
HM13	1.08198	1797
LRRTM2	1.08191	1798
CYB5R2	1.08138	1799
WNT8B	1.08122	1800
BRIP1	1.08122	1801
SLC4A7	1.0812	1802
DMC1	1.0812	1803
FGF17	1.08116	1804
UBE2G2	1.08113	1805
NIPA1	1.08093	1806
LOC103218175	1.08065	1807
TMEM132E	1.08062	1808
MTA2	1.0797	1809
AMOT	1.07926	1810
SF3B5	1.07872	1811
PATE4	1.0787	1812
CD22	1.07866	1813
NLRP14	1.07834	1814
PPM1G	1.0782	1815
CPA1	1.07815	1816
LOC103248163	1.07804	1817
C4BPB	1.07701	1818
VAPA	1.07648	1819
PSEN2	1.07572	1820
NPAS2	1.07559	1821
RGS17	1.07534	1822
CPAMD8	1.07514	1823
GPR6	1.07477	1824
IMPA1	1.07467	1825
MTAP	1.07404	1826
RASD1	1.07386	1827
SRSF9	1.07351	1828
LOC103244037	1.07313	1829
RUFY4	1.07263	1830
LOC103233887	1.07262	1831
ZBTB33	1.07242	1832
FAM219A	1.07235	1833
FHL5	1.07232	1834
G6PC2	1.07231	1835
EDEM3	1.07226	1836
MICAL1	1.07191	1837
LOC103234924	1.07147	1838
PLEKHH1	1.07146	1839
LOC103219251	1.07137	1840
PRDM4	1.07132	1841
IRAK4	1.07131	1842
VSIG1	1.07123	1843
PHC3	1.07113	1844
SEC24B	1.07098	1845
CCT2	1.07075	1846
PML	1.07053	1847
COPA	1.07014	1848
RASD2	1.07006	1849
ENTPD8	1.06992	1850
MUCL1	1.0699	1851
LOC103231299	1.06988	1852
SLC17A5	1.06963	1853
TNFRSF21	1.06944	1854
TEX47	1.06907	1855
LOC103219782	1.06902	1856
VPS11	1.06902	1857
ACTRT3	1.0685	1858
OPRPN	1.06843	1859
FAM168A	1.06837	1860
FAM24B	1.06833	1861
HMBS	1.06832	1862
SUPT4H1	1.06745	1863
PRRG3	1.06742	1864
NEDD8	1.06742	1865
LOC103225055	1.0671	1866
RNF144B	1.06678	1867
SPDYC	1.06644	1868
LRRC70	1.06634	1869
APOPT1	1.06627	1870
POLR3H	1.06626	1871
ARHGEF38	1.06611	1872
LOC103233488	1.06605	1873
AUH	1.06573	1874
RAB3GAP2	1.06521	1875
ANKRD13A	1.0648	1876
LOC103238472	1.06452	1877
ROGDI	1.06438	1878
ADAMTS14	1.06397	1879
CHP1	1.06394	1880
ETV3L	1.06342	1881
POP4	1.06333	1882
TIGD7	1.06298	1883
LOC103215087	1.0624	1884
AQP11	1.0624	1884
NAB2	1.06228	1886
TMEM171	1.06217	1887
PCDHB7	1.06194	1888
ZNF136	1.06188	1889
SSR3	1.06165	1890
DNTTIP1	1.06149	1891
RTN1	1.06146	1892
CALCB	1.06131	1893
LOC103229864	1.0613	1894
SLC22A1	1.06127	1895
ITGB5	1.06068	1896
LIN7B	1.06052	1897
AMHR2	1.06043	1898
ACVRL1	1.06019	1899
LOC103228639	1.05992	1900
NLRP13	1.05984	1901
ACSF3	1.05972	1902
LOC103214538	1.05971	1903
CALB2	1.05964	1904
ITGB1	1.05964	1905
DNAAF3	1.0595	1906
LOC103243798	1.05911	1907
IFNL1	1.05892	1908
SLC25A48	1.05866	1909
LIPH	1.05859	1910
LOC103227345	1.05856	1911
ANKAR	1.05813	1912
FUT5	1.05792	1913
C29H15orf40	1.05786	1914
PLEKHA4	1.05779	1915
GALR1	1.05763	1916
PRR3	1.05762	1917
LOC103231838	1.05753	1918
VSIG4	1.05703	1919
ARHGAP40	1.05695	1920
TCTA	1.05691	1921
ZNF582	1.05666	1922
NPPC	1.05639	1923
PEF1	1.05627	1924
FBLN7	1.05587	1925
PELI3	1.05543	1926
SLC4A8	1.05525	1927
CD8B	1.05456	1928
TRIM42	1.05455	1929
HEMGN	1.05436	1930
FOXN1	1.05427	1931
NR5A2	1.05414	1932
NECAP1	1.05403	1933
SNAPC1	1.05376	1934
FAM71F2	1.05368	1935
VWCE	1.05365	1936
TVP23B	1.05352	1937
ND4L	1.05268	1938
CXCR3	1.05224	1939
NRXN2	1.0522	1940
CD63	1.05198	1941
GALNTL6	1.05133	1942
BAIAP2L1	1.0513	1943
C12H9orf16	1.05107	1944
GRSF1	1.05094	1945
SPARC	1.0506	1946
KRTAP17-1	1.05026	1947
APOBEC2	1.05014	1948
RTEL1	1.05001	1949
RPL34	1.04982	1950
CYP2S1	1.04945	1951
PARVA	1.04919	1952
LTV1	1.04915	1953
PDX1	1.04914	1954
ZFP2	1.04904	1955
KLHL28	1.04883	1956
CNDP2	1.04881	1957
CPZ	1.04865	1958
ACTR1B	1.04847	1959
DNAAF4	1.04834	1960
LIMCH1	1.0481	1961
MYO9A	1.04793	1962
OAT	1.04767	1963
USH1C	1.04765	1964
CDC37L1	1.04763	1965
LOC103247114	1.04753	1966
ZRANB3	1.04752	1967
CSMD3	1.04677	1968
ABITRAM	1.04669	1969
LOC103219727	1.04617	1970
PRDX5	1.0461	1971
LOC103216942	1.04589	1972
ZNF621	1.04585	1973
GP1BB	1.0454	1974
LOC103225516	1.04537	1975
LOC103232444	1.04447	1976
ZSWIM8	1.04445	1977
CHRNB1	1.04402	1978
TOR1A	1.04392	1979
NEK1	1.04381	1980
UVSSA	1.0435	1981
ZFP69B	1.04349	1982
TRMT9B	1.04337	1983
LOC103216270	1.04326	1984
PNMA1	1.04324	1985
ZBTB45	1.04301	1986
CCDC158	1.04293	1987
FBXL6	1.04281	1988
GP2	1.04179	1989
LOC103235134	1.04173	1990
SYT5	1.0415	1991
LOC103246945	1.0407	1992
DSPP	1.04055	1993
PRSS57	1.04049	1994
PARP1	1.04049	1995
ZMYM6	1.04031	1996
TMEM233	1.04008	1997
PRDM13	1.03981	1998
BDNF	1.03972	1999
[truncated: 18,929 more rows]

## Sheet: VeroE6_genomewide_reads
Construct Barcode	Construct IDs	EMPTY	Vero E6 CRISPR population 1: CRISPR transduction efficiency 7%	Vero E6 population 1 screen 1A (CoV-2 Resistant cells, infection 1, round 1 )	Vero E6 population 1 screen 1B (CoV-2 Resistant cells, round 2 - performed on 1A surviving cells)
AAAAAAAAAAACTCAAAGAT	BRDN0003986161	1	112	29	4
AAAAAAAAACTGGAATCATG	BRDN0004006111	0	146	0	0
AAAAAAACAAAGTGTGGCGT	BRDN0003996241	0	330	308	140
AAAAAAACCTCTCGCTCCTG	BRDN0003994634	0	223	77	6
AAAAAAAGAGACACTGTTGT	BRDN0003931926	0	241	189	51
AAAAAAAGGACCTGAAAGTG	BRDN0003972444	5	487	1576	1876
AAAAAAATGACAGAGAACCT	BRDN0004007683	0	248	82	1
AAAAAACAATCGATGGACGT	BRDN0003953160	1	468	1561	1175
AAAAAACACAAGCAAGACTG	BRDN0003975969	0	319	149	30
AAAAAACAGATAAATATGCT	BRDN0003967298	0	172	23	39
AAAAAACCAAACTTTGAAGT	BRDN0003968684	0	204	0	0
AAAAAACCATAAGCTATGGA	BRDN0003963489	0	97	12	3
AAAAAACTGGAGTACGACAG	BRDN0003962029	1	340	937	785
AAAAAACTTGTGGCGAAGGG	BRDN0003951438	0	186	42	3
AAAAAACTTTGGGACGATGA	BRDN0003943402	0	197	31	7
AAAAAAGAATAAATTTCACC	BRDN0003930219	0	304	0	0
AAAAAAGCAAGTAGAACCCT	BRDN0003989484	0	151	16	8
AAAAAAGCATTTCTTATGTG	BRDN0003941522	1	368	327	196
AAAAAAGCCCCTGCAAAGAA	BRDN0003953595	0	198	9	0
AAAAAAGCGTCCGTGCTAGG	BRDN0003956884	0	204	122	143
AAAAAAGGACACTCCTCGAA	BRDN0003984202	0	402	321	181
AAAAAAGGGAAGATGTCTCA	BRDN0003978937	1	170	3	0
AAAAAAGGGTCTTAAAGACT	BRDN0003987222	3	163	943	1141
AAAAAAGGTACATCCAGCAG	BRDN0003925397	0	27	0	0
AAAAAAGTCCTCACCAACTG	BRDN0003942178	0	580	85	27
AAAAAAGTGTGTTTAAACCT	BRDN0003926229	0	105	124	139
AAAAAAGTTAGCCCTGACGG	BRDN0003935554	1	316	122	78
AAAAAATAAACACCCTGTGG	BRDN0003930033	0	152	6	0
AAAAAATACCGAATTTGCAG	BRDN0003939875	1	702	511	438
AAAAAATACTCTTCCTTCAA	BRDN0003967086	0	159	0	0
AAAAAATCAATGAACACGTC	BRDN0003941487	1	351	274	260
AAAAAATCACAACCCAGACA	BRDN0003929924	0	298	232	181
AAAAAATGACAGTCTCAGAA	BRDN0003936752	1	411	123	8
AAAAAATGCTCTTGTGAACG	BRDN0003978069	0	412	60	7
AAAAAATGGAGCTTGAAGTG	BRDN0003928527	0	177	81	15
AAAAAATGTACAGTGCCAAG	BRDN0003955110	0	174	206	27
AAAAAATGTGTGCTATGGAG	BRDN0003977094	0	212	0	0
AAAAAATTGCTCTACGACCA	BRDN0003991882	0	273	26	5
AAAAACAAAGAAGACTGTTG	BRDN0003987181	1	451	270	183
AAAAACAACAAGTTGGGACA	BRDN0003979420	2	624	1091	2564
AAAAACAACAGGATTAGAGG	BRDN0003953749	0	536	250	61
AAAAACAACGAACCCCTGAG	BRDN0004000586	0	356	84	18
AAAAACAAGATCTCTATATG	BRDN0003926143	0	33	0	0
AAAAACAATTCCATTCAAGA	BRDN0003997193	0	136	0	0
AAAAACACCCGATTCATGAG	BRDN0003942928	0	744	129	64
AAAAACACGATGTTGCGCCG	BRDN0003944394	2	418	334	365
AAAAACACTCACCTTACGGT	BRDN0004003279	0	475	170	26
AAAAACAGAATTCCAATTCG	BRDN0004003435	0	379	136	13
AAAAACAGTCCCCTGGAAGT	BRDN0004001144	0	211	0	0
AAAAACATTAATTCTCTGCC	BRDN0003929794	1	688	108	46
AAAAACCAAGAAGAACCACA	BRDN0003980794	0	233	24	37
AAAAACCACAATGATAGGCA	BRDN0003941791	2	509	162	37
AAAAACCACCTCTTGTGCAA	BRDN0003937952	0	388	252	121
AAAAACCAGAGGGTCTTGGA	BRDN0003952209	0	300	50	7
AAAAACCCAGTGGTAGTCCA	BRDN0003984204	0	243	17	0
AAAAACCTATTCCAATGACG	BRDN0003960497	0	363	955	698
AAAAACCTGCAAGTTACAGT	BRDN0003979586	1	381	334	95
AAAAACGAAGGCTCCTACGG	BRDN0003982678	0	274	11	0
AAAAACGATTAGAATCAATC	BRDN0003962637	0	28	1	0
AAAAACGCTCCCGATCGTCT	BRDN0003968911	1	380	35	3
AAAAACGGGTCACTATCCCA	BRDN0003967318	0	227	4	0
AAAAACGGTCCATTGGCAGG	BRDN0004006424	0	269	0	0
AAAAACGTCTACTGTCTCGT	BRDN0004008020	3	1104	501	120
AAAAACTCAAAGTTACCGTA	BRDN0003978102	1	372	159	92
AAAAACTCGACGCAGAACTG	BRDN0003936100	1	581	148	9
AAAAACTCTGGGAAGTAACT	BRDN0003962997	0	324	44	0
AAAAACTGAGTCATCCCATG	BRDN0003964092	1	621	113	136
AAAAACTGCCACCAGAGCAG	BRDN0003964628	2	197	41	5
AAAAACTGTGATTGAACCGA	BRDN0003983741	1	426	344	191
AAAAACTTGGGTGTTAACGG	BRDN0003936512	1	324	88	48
AAAAAGAAGATGGACGACGC	BRDN0004000245	1	638	404	332
AAAAAGAAGCAAAGTGATGT	BRDN0003928490	1	453	969	963
AAAAAGACAAGGCTACCTCT	BRDN0003931841	3	602	393	218
AAAAAGACACCTGACATATG	BRDN0003953350	0	217	1	0
AAAAAGACATACGATTGGAG	BRDN0003948333	1	399	217	194
AAAAAGAGAGTAGTAACCAA	BRDN0003982838	0	203	298	195
AAAAAGATATGGGTAACACC	BRDN0003959274	0	59	0	0
AAAAAGATCAGTATTAACAG	BRDN0003937608	1	618	182	81
AAAAAGATCTGCATTCCGCG	BRDN0003970608	0	111	31	46
AAAAAGATGCCTGTGACTGG	BRDN0003964509	1	647	253	179
AAAAAGATGCTGATATGGTC	BRDN0003957586	1	463	394	125
AAAAAGCAACCCGTAGACTT	BRDN0003953344	0	163	122	93
AAAAAGCATCTTAGGCACAA	BRDN0003963807	0	304	43	2
AAAAAGCCTTAAGTTAACCG	BRDN0003960032	0	447	77	23
AAAAAGCTACGCGCTCCGAG	BRDN0003960613	2	403	146	103
AAAAAGCTACTGCCAAAGAT	BRDN0003956693	1	547	287	19
AAAAAGGATGCAGAAACAGG	BRDN0004007838	0	478	37	2
AAAAAGGCAGCAGCGAAGGT	BRDN0003934663	1	690	1480	701
AAAAAGGCTACATTGCATGC	BRDN0003941773	0	648	208	72
AAAAAGTACCCAAACAACTG	BRDN0003954504	3	304	266	147
AAAAAGTAGTGATACCTCTG	BRDN0003949168	22	422	9872	16638
AAAAAGTGAGACAACCAACA	BRDN0003934529	0	494	220	63
AAAAAGTTCTTCCAAATGGT	BRDN0003944629	0	256	26	0
AAAAAGTTGTGAACCCCAGG	BRDN0003957060	1	283	478	464
AAAAATAAAAACTTACGGGA	BRDN0003957587	1	286	459	277
AAAAATAAAGAAAGCAACGG	BRDN0003929734	0	124	12	0
AAAAATAAATGATATTCACG	BRDN0003956859	0	82	9	0
AAAAATACATCAGACTTACA	BRDN0003937797	0	571	27	1
AAAAATACCTTAGCACGGAA	BRDN0003963076	0	339	293	221
AAAAATACTCCACCCCGATA	BRDN0004001927	0	58	61	1
AAAAATAGCAGCCTGTCAAG	BRDN0003979435	0	413	268	281
AAAAATCAAGGAGGTTACCG	BRDN0003939686	0	230	2	0
AAAAATCAATCGTCCGCCCA	BRDN0003991559	2	81	53	21
AAAAATCAGATTGGAGAAAG	BRDN0003933965	2	350	809	911
AAAAATCCCTCCCTTAAAGG	BRDN0003968796	1	447	176	121
AAAAATCCTAAAATAAAATA	BRDN0003967779	0	170	89	15
AAAAATCGCGTTCAAAACCT	BRDN0003954021	0	275	7	0
AAAAATCTCCACTTAGAACA	BRDN0003997065	0	287	67	29
AAAAATGAAACAACTGCCAA	BRDN0003979582	0	416	63	19
AAAAATGAGAGAATCAATGG	BRDN0003973043	0	557	768	411
AAAAATGATACCCTATTGTG	BRDN0003978219	1	273	104	0
AAAAATGCACACACTTCACT	BRDN0003974505	0	40	2	0
AAAAATGCATACTAACCAGG	BRDN0003962265	2	373	401	106
AAAAATGGCTCTGCTACAGG	BRDN0003931785	1	214	0	0
AAAAATGGGATAGCATGACT	BRDN0003948004	0	475	309	257
AAAAATGTAGAAGATTTCAC	BRDN0003978858	0	59	0	0
AAAAATGTGAAATTTATCGG	BRDN0003953657	0	272	60	54
AAAAATTAACCAGCTTCCAG	BRDN0004006305	1	248	121	74
AAAAATTAAGATCTCCAGAA	BRDN0004006019	2	189	407	335
AAAAATTACCCACATTCACC	BRDN0003996372	0	246	24	0
AAAAATTACGTTCCTCCCAA	BRDN0003978806	0	480	545	307
AAAAATTATGTCATACATCG	BRDN0003978193	4	441	91	0
AAAAATTGGATATTCACTGG	BRDN0003944964	0	171	24	0
AAAAATTGGCTGCCATCTCA	BRDN0003942355	1	356	119	24
AAAAATTGTCAACCGACTGG	BRDN0004000206	5	448	1603	2562
AAAAATTGTCCTGCATAACG	BRDN0004001723	1	568	57	30
AAAAATTTGAGTGACATACG	BRDN0003974235	1	111	394	132
AAAAATTTGCAACACTGCCA	BRDN0003929797	0	430	232	20
AAAACAAAACCGGTGGAACA	BRDN0003940065	0	609	107	6
AAAACAAAAGCAGATGACCG	BRDN0003982129	0	546	385	117
AAAACAAAATGGGCCAGGTG	BRDN0003927612	0	127	6	1
AAAACAAAATTTCTACTACA	BRDN0003927398	0	216	7	0
AAAACAAAGCAGTAGTCAGT	BRDN0003981685	1	417	113	1
AAAACAAATGAAGAGTTGCA	BRDN0003981372	0	151	0	1
AAAACAAATGGATTCATTCG	BRDN0003938281	0	453	379	166
AAAACAACCTTTCACAGACA	BRDN0003951044	0	432	110	14
AAAACAAGAATCATATGACC	BRDN0003948111	0	73	11	0
AAAACAAGACCCTAACCGAG	BRDN0003958309	0	402	3	0
AAAACAAGGTCGTCGGCTGG	BRDN0004002764	9	484	4137	7146
AAAACAAGTTATAATCAATC	BRDN0003955703	0	46	0	0
AAAACAAGTTTCTGGCAACC	BRDN0003993302	0	393	118	2
AAAACACAATCCATATCATG	BRDN0003957596	0	396	102	108
AAAACACAATTGCAGCAACT	BRDN0003977242	0	270	0	0
AAAACACAGAGAAGTTCTGT	BRDN0003991290	3	513	207	136
AAAACACAGCAATCTCCAGA	BRDN0003963366	2	512	1179	493
AAAACACAGCCTGGTAGCCG	BRDN0003951905	2	596	732	746
AAAACACATCAGTATAACAT	BRDN0003956056	0	220	365	152
AAAACACCTGAGAAAAACGT	BRDN0004006018	0	198	2	1
AAAACACTTCATCAAACACA	BRDN0003988725	2	496	387	383
AAAACAGAACTGCCCGACGG	BRDN0003999283	1	295	602	720
AAAACAGAATATAGTCAGTG	BRDN0003967776	1	444	288	93
AAAACAGAATGGATTCAAGA	BRDN0003973441	1	110	258	223
AAAACAGCTCCACTTTAGGT	BRDN0003976745	0	149	13	16
AAAACAGGAGGACTCCAACA	BRDN0004006703	0	363	40	4
AAAACAGGTACTCACCAAGG	BRDN0003982662	1	331	809	417
AAAACAGGTCTTATTAACCT	BRDN0003978317	0	300	0	1
AAAACAGTCCGTGCTGCCGA	BRDN0003975326	1	942	195	40
AAAACAGTCTGGCTTATTCA	BRDN0003933235	0	532	175	144
AAAACAGTGAGGCTGACAAG	BRDN0003996068	1	415	63	3
AAAACATAAAAAGAAACGCC	BRDN0004000188	0	193	15	6
AAAACATCATCTCCTACGCA	BRDN0004007618	2	719	67	22
AAAACATGGAGAAATAGACC	BRDN0003971115	0	221	31	4
AAAACATGGTCCTATCACTG	BRDN0003984450	1	514	148	70
AAAACATGTATATAAATGTG	BRDN0003933945	0	248	0	0
AAAACATTCAGATTCTGTCA	BRDN0003932126	0	58	0	1
AAAACATTTGGAGAGCGACA	BRDN0003991881	0	138	77	0
AAAACCAAAATGTCAAGTTG	BRDN0003931498	0	198	80	26
AAAACCAAAGAATACTGAAG	BRDN0003975240	0	172	41	0
AAAACCAAAGTTGTTCACAA	BRDN0004008190	0	379	180	70
AAAACCAAATGGTTACTGCA	BRDN0004007827	4	619	656	700
AAAACCAACATAAGTCACAA	BRDN0004004241	1	439	41	44
AAAACCAACCTATACATCCG	BRDN0003983023	2	297	576	393
AAAACCAACTTTCCCAAAAA	BRDN0004006874	0	115	130	71
AAAACCAATGATTTATGCCA	BRDN0003979266	0	218	69	25
AAAACCAATTCAAGTCATTA	BRDN0004000373	0	241	23	0
AAAACCACCAGGAAAACTCA	BRDN0004002209	2	255	47	24
AAAACCACCATATAGAAGAT	BRDN0003933219	0	242	44	0
AAAACCACCTCCGAAAACCA	BRDN0003977589	1	509	495	240
AAAACCACGTCAGTAACCAA	BRDN0003999875	0	51	0	0
AAAACCACTTATCCCTACAG	BRDN0003951822	0	227	361	524
AAAACCAGAAGCGTACCCAG	BRDN0003962344	2	473	116	22
AAAACCAGAAGTATGTGTGA	BRDN0003933787	1	584	636	402
AAAACCAGCTTTAATCACAC	BRDN0003929435	0	320	156	102
AAAACCATACCCCAACTCTG	BRDN0003980852	0	337	345	182
AAAACCATTTACCTCTGCAA	BRDN0003990175	0	9	0	0
AAAACCCATCCATTTGAGCT	BRDN0003958503	2	767	200	91
AAAACCCCAGCGACCCGTCG	BRDN0003960990	14	522	2030	7109
AAAACCCCAGGATGGTACTG	BRDN0003983800	0	392	190	97
AAAACCCCGTAATTCAGATG	BRDN0003967941	3	301	335	464
AAAACCCCTGATACTCTCTG	BRDN0003940897	1	591	556	143
AAAACCCGCGCAGAGCGAGA	BRDN0004007934	2	294	274	130
AAAACCCTACTATAAGGTTG	BRDN0003961595	0	193	0	5
AAAACCCTGAAAAATAAACC	BRDN0003929389	0	35	4	0
AAAACCCTGAATTCAATACC	BRDN0003928866	1	464	68	47
AAAACCCTTCGATATTACGC	BRDN0004000305	0	282	13	0
AAAACCCTTTACTTGACCGG	BRDN0003987943	1	544	161	92
AAAACCGATTCTTCAATGTG	BRDN0003966173	0	412	514	358
AAAACCGGATAAAGAGGGAT	BRDN0003945699	1	199	516	383
AAAACCGGTTGCTGGCAACG	BRDN0003942528	0	634	1631	1402
AAAACCGTGGAATTGCACAA	BRDN0003981295	0	480	609	459
AAAACCTACCAAGCTCAAAG	BRDN0003930275	3	539	1291	1873
AAAACCTAGAAAATCAACTG	BRDN0003966799	1	211	180	92
AAAACCTAGTTCTTGATCGT	BRDN0003960171	4	538	1086	1091
AAAACCTCAAAATATGATGG	BRDN0003966773	0	173	173	34
AAAACCTTACTATCTGACAC	BRDN0003958235	0	333	99	54
AAAACCTTTACTCGATCCAA	BRDN0003930211	1	226	47	5
AAAACCTTTCAATCAACTGT	BRDN0003978199	0	779	125	21
AAAACGAACCTCTATATCCG	BRDN0003930932	0	255	56	10
AAAACGACACAGAGAAAGGG	BRDN0003931110	3	726	235	43
AAAACGATGCCATCGGAGTG	BRDN0003981156	0	642	255	79
AAAACGATTGCAGAGTCTTG	BRDN0003958530	0	227	26	37
AAAACGCAAGAGAACCCGCA	BRDN0003941934	1	495	276	26
AAAACGCCAGCACGTCCCGA	BRDN0003959477	1	609	932	854
AAAACGCTATTAGCTGACAA	BRDN0003938081	1	573	161	39
AAAACGCTGTGAATTTGTCA	BRDN0003937682	0	444	51	22
AAAACGGAGATGCGCCCGGG	BRDN0003999025	1	669	150	26
AAAACGGTGGTTGTCCCACA	BRDN0003995327	0	398	179	107
AAAACGGTTCATGATTACGA	BRDN0003942384	2	593	167	56
AAAACGTCAAGCTTATTGCA	BRDN0003973981	0	439	43	8
AAAACGTGAAACTTACACAG	BRDN0003988884	2	241	0	2
AAAACGTGGTCTCAGCTGTG	BRDN0003924583	1	812	744	390
AAAACGTTACAGTTCCATTG	BRDN0004002357	0	269	82	47
AAAACGTTCAAAGTTGACGT	BRDN0004000151	0	294	100	0
AAAACGTTCAGAAACAATGC	BRDN0003999144	0	290	86	6
AAAACTAAATGTATAAAGAG	BRDN0003987791	0	52	0	0
AAAACTACTCAAGGGCTGCA	BRDN0003978218	12	1062	4809	12580
AAAACTATACCAGGGTACCA	BRDN0003952014	0	597	20	10
AAAACTCAGCAATCCACAGA	BRDN0003962110	0	229	801	780
AAAACTCATAAAGGGACCCT	BRDN0003941458	0	196	2	0
AAAACTCTCAACAACGACCT	BRDN0003961148	0	159	189	52
AAAACTCTGTCTGGTATGAA	BRDN0003997317	1	380	132	21
AAAACTCTTGGATAGTAAGG	BRDN0003988729	0	280	0	1
AAAACTGAAGCAATTAATGG	BRDN0003966954	1	550	275	38
AAAACTGCACATAACTCCGA	BRDN0003967520	3	508	1894	1736
AAAACTGCCACCAGAGCCAT	BRDN0003964635	2	838	62	6
AAAACTGCCTTAGAGTTTGG	BRDN0003958442	0	592	367	170
AAAACTGGATAGTATCCACA	BRDN0003980080	0	236	82	13
AAAACTGGATCAGATGGATG	BRDN0003988749	0	588	168	21
AAAACTGGGTGTACAGTCTG	BRDN0003939587	0	553	272	18
AAAACTGGTTTGAGAAGGTC	BRDN0004005494	0	216	4	0
AAAACTGTAGCAATAACCCA	BRDN0003933713	1	437	258	202
AAAACTTACCAGAGTGCCCA	BRDN0003932368	3	493	470	256
AAAACTTCGAAACTCATGCA	BRDN0003953712	0	257	62	0
AAAACTTCTACATTCCCTGA	BRDN0003949871	0	131	64	6
AAAACTTCTTCAAACAACCG	BRDN0003963030	0	106	3	0
AAAACTTGCTACTTTCAAAG	BRDN0003925005	0	177	24	1
AAAACTTGTAGCGATCTCCT	BRDN0003945929	1	111	145	80
AAAACTTTCACTCTGAGCAC	BRDN0003931937	0	596	897	412
AAAAGAAAATCGGTTGCATG	BRDN0003978364	2	436	87	28
AAAAGAAAGAAAGAAAAGAA	BRDN0003972556	0	4	0	0
AAAAGAACACCAAGAATCGA	BRDN0003929023	0	390	60	4
AAAAGAACTGTCTTCACTCA	BRDN0003933427	0	456	153	7
AAAAGAAGACCACTCCCCTG	BRDN0004005680	1	694	286	50
AAAAGAATCCAACGTGCAAG	BRDN0003997540	0	191	29	0
AAAAGAATCCGATAGACCCG	BRDN0003945552	0	249	72	0
AAAAGAATTGAATTTACATG	BRDN0004005191	6	235	8	0
AAAAGACACCCTGCCGCACG	BRDN0003946679	0	141	12	0
AAAAGACCACCAATAAAAGG	BRDN0003937741	1	239	37	0
AAAAGACCATGTTTACAGCT	BRDN0003982112	4	628	313	63
AAAAGACCCAATGATTGTGA	BRDN0003946082	1	651	1823	1600
AAAAGACCTTTGGTATTCGG	BRDN0003948896	0	165	19	0
AAAAGACTACACACTCATCG	BRDN0003928570	0	107	0	0
AAAAGACTGTGGAACCCCTA	BRDN0003935702	0	329	58	18
AAAAGAGAAATACCCACTGG	BRDN0003989026	0	88	7	0
AAAAGAGAAGGCGGGAAAAT	BRDN0003968794	0	139	108	13
AAAAGAGATGAGCCGAAGTG	BRDN0003963465	1	561	103	36
AAAAGAGCCCGGTTATGCTG	BRDN0003934465	1	527	264	103
AAAAGAGCCGATATTCCATC	BRDN0004006189	2	687	235	42
AAAAGAGCTGGGTCCCACAT	BRDN0003954782	0	451	74	18
AAAAGAGGCTAAACCCAAGT	BRDN0004003177	0	201	49	21
AAAAGAGTTCAGTTGGTCCT	BRDN0003949307	1	474	106	17
AAAAGATAAACAAATTTGCA	BRDN0003996407	0	225	0	0
AAAAGATACCACCTGACCAG	BRDN0003977562	0	505	395	119
AAAAGATACCATATTTCCGG	BRDN0003957372	0	366	68	49
AAAAGATATAGCCCTGCGAG	BRDN0003941519	2	503	339	107
AAAAGATATTAAACGCAATG	BRDN0003938761	1	166	5	0
AAAAGATCTACACATATGCG	BRDN0003972022	0	317	159	79
AAAAGATGAAAGCTCCAACA	BRDN0003977100	2	249	117	98
AAAAGATGAATATTCTACTG	BRDN0003943487	0	194	402	112
AAAAGATTCTAGCATCCAGG	BRDN0003924983	2	429	147	42
AAAAGATTGGGAATGAAACG	BRDN0003936808	1	491	424	152
AAAAGATTTGTAGTGACATT	BRDN0003939879	0	284	28	0
AAAAGCACCACCTTAACGCA	BRDN0004003623	0	130	2	0
AAAAGCACTGCCTTTGCACA	BRDN0003960083	2	521	272	70
AAAAGCAGAAGCTAAACGGA	BRDN0003953714	0	436	91	34
AAAAGCAGCAGGAGGTGGGA	BRDN0004005386	0	40	12	0
AAAAGCAGGATGTCTATTGG	BRDN0003992159	2	889	1182	577
AAAAGCAGGTAAGCTGCTGG	BRDN0003994953	43	719	12786	27302
AAAAGCATCCTTGGTCCCAA	BRDN0003933574	0	338	45	6
AAAAGCATGTCTCAAAAGAG	BRDN0003943347	0	455	12	1
AAAAGCATTTGCATATGTGG	BRDN0003965407	15	936	6024	11461
AAAAGCCAACACGCTGAAGT	BRDN0003940293	0	534	42	3
AAAAGCCACAGACCTCATGG	BRDN0003999922	2	515	221	151
AAAAGCCACAGGAAGTGGCT	BRDN0003931286	0	371	60	11
AAAAGCCATACAAAGGATCG	BRDN0003993340	0	202	61	1
AAAAGCGCAAAGGCGTCGAA	BRDN0004003348	1	268	233	80
AAAAGCGGACTCCCGGCTAG	BRDN0003949070	2	604	83	17
AAAAGCTACAACATTGGGCG	BRDN0003964644	11	681	3410	4794
AAAAGCTACTATGATATCTT	BRDN0003953850	3	245	649	429
AAAAGCTCTATGGTGCAGTG	BRDN0003934190	1	378	210	12
AAAAGCTCTCTGTTGAACAA	BRDN0003984770	2	219	158	25
AAAAGCTGAGTAGTAACTGA	BRDN0003988538	2	827	665	177
AAAAGCTGCACCTCCCCTCA	BRDN0003989158	1	421	120	89
AAAAGCTGTGAAATTCGGGG	BRDN0004003963	1	583	431	399
AAAAGCTGTGAGACAATCCA	BRDN0003997888	0	265	366	302
AAAAGCTGTTTCAGTAGAGA	BRDN0003934338	0	359	177	159
AAAAGCTTCAGCAGAACCAA	BRDN0003973632	1	525	289	43
AAAAGCTTTGACACCAGAAG	BRDN0003999611	1	312	598	629
AAAAGGAAAGCCACTCGTAG	BRDN0003967309	0	121	0	0
AAAAGGAAGAAAGTGAAGCT	BRDN0004000970	0	56	0	0
AAAAGGACAGGAATCTTCGA	BRDN0003988066	2	390	10	0
AAAAGGACATGACAATTGGT	BRDN0003953247	0	175	55	63
AAAAGGAGCAAATCCGTGTG	BRDN0003936972	3	656	1190	1560
AAAAGGAGGAACTTGCTGGG	BRDN0003930346	3	724	72	20
AAAAGGAGGGAATTCAGTCT	BRDN0003933403	2	540	211	62
AAAAGGATTCAACTTACACA	BRDN0003978672	3	454	324	164
AAAAGGCAAAAAGCGAAAAG	BRDN0003979099	1	323	337	129
AAAAGGCAATCGTCTAAAGT	BRDN0003935759	0	494	92	8
AAAAGGCAGACTCCATCGAG	BRDN0003940791	3	535	1604	2543
AAAAGGCATCAAGACGAGTG	BRDN0003957749	2	533	80	0
AAAAGGCATGATGCTCACCA	BRDN0003964842	0	629	304	157
AAAAGGCCAAGATTGTCGGA	BRDN0003952568	0	461	176	53
AAAAGGCCGTCATCTCGACC	BRDN0003960120	2	132	212	204
AAAAGGCTAACATAAATGTG	BRDN0003948392	0	1041	616	302
AAAAGGCTACAAGAAAAGTG	BRDN0003947941	3	580	579	327
AAAAGGGAATGGACGCGCGG	BRDN0003936712	1	882	150	38
AAAAGGGACATCAGTGACTG	BRDN0003992767	0	578	244	175
AAAAGGGAGCCCTGAGAACG	BRDN0003927687	2	431	527	407
AAAAGGGAGGGATACTCAAG	BRDN0003996595	2	320	111	31
AAAAGGGAGTAAGATGTCCG	BRDN0003946076	1	427	248	79
AAAAGGGCCAGGTAAACGCG	BRDN0003943586	1	353	52	16
AAAAGGGGACGATGGACATG	BRDN0003980034	0	532	285	150
AAAAGGTAAAGATGGAGGCA	BRDN0004003757	3	572	826	456
AAAAGGTATCGTGTATTAGC	BRDN0003928279	0	425	594	320
AAAAGGTCCATTGGATACAG	BRDN0003989869	0	697	796	314
AAAAGGTGAGAGATGTCCCG	BRDN0003956661	1	229	0	0
AAAAGGTTCAACATTCACAC	BRDN0003999871	0	15	0	0
AAAAGGTTCACATCTTCTGG	BRDN0003999562	1	664	68	10
AAAAGTAACAAGACTAACCC	BRDN0003934682	1	271	104	23
AAAAGTAACAGAGTATGACC	BRDN0003954284	0	296	4	0
AAAAGTAATGCAAGCAAAGG	BRDN0003926341	0	170	27	0
AAAAGTAATGTTCGACACAG	BRDN0003981204	0	393	138	48
AAAAGTACAGAAAAGTCTGG	BRDN0004003286	1	364	20	0
AAAAGTACATGCACCGTGGG	BRDN0003982002	2	822	332	371
AAAAGTACCTTTGCAAGACG	BRDN0003931849	1	346	56	76
AAAAGTACTACTTGACACAG	BRDN0003981192	4	707	586	532
AAAAGTAGTTAATTACCTGT	BRDN0004001722	1	285	156	25
AAAAGTATAGAAGCTCACTG	BRDN0003989313	0	259	228	104
AAAAGTATATATCCCACCTG	BRDN0003958084	0	254	33	0
AAAAGTATTCTCAAACTAGA	BRDN0003983342	0	323	95	37
AAAAGTCCAAAAAGCGCTGT	BRDN0003955097	0	319	0	0
AAAAGTCCCTCCCTCAAAGG	BRDN0003983793	1	161	0	0
AAAAGTCCTTCCAACTGGGA	BRDN0003996184	0	275	383	500
AAAAGTCGGACCCTACAAAG	BRDN0003989731	0	341	476	308
AAAAGTCTACTTACGATCAT	BRDN0003959475	0	448	44	6
AAAAGTCTTACATGACACAA	BRDN0003978953	4	364	710	774
AAAAGTGATGTATGAAAAAG	BRDN0003970439	1	210	47	2
AAAAGTGCGGAAGGTCCGCT	BRDN0003993649	0	208	0	0
AAAAGTGCTTCAAATATTCG	BRDN0004000534	0	279	300	93
AAAAGTGGCTGCATTACCAG	BRDN0004001516	1	796	113	59
AAAAGTGTAGTTGTACTGCA	BRDN0003932715	20	547	5564	11486
AAAAGTTACCAAGTGTTGAA	BRDN0003966206	1	580	379	161
AAAAGTTACTACATTGCTCA	BRDN0003997759	0	433	25	11
AAAAGTTAGTATTAATATGT	BRDN0003984010	0	129	422	419
AAAAGTTCCTCATCCCGGGT	BRDN0003978064	4	458	1344	1856
AAAAGTTCTCGACCGTCGAG	BRDN0003995417	0	102	222	160
AAAAGTTGCACCGATGCTGT	BRDN0003926270	0	603	260	108
AAAAGTTTCTTATCACACGT	BRDN0003927388	1	545	289	44
AAAATAACAAACAATCCAGA	BRDN0003975311	0	114	13	0
AAAATAACCCAATCAACCAA	BRDN0003957658	2	213	91	36
AAAATAACGATATTCAGAGA	BRDN0003934208	0	270	8	1
AAAATAAGCAGTGTCCCCAT	BRDN0003985826	2	489	27	1
AAAATAATGACTTACTTCAG	BRDN0003976942	0	194	59	16
AAAATAATGGAAGAAGGCAT	BRDN0003999789	0	124	0	0
AAAATACAACTCTCTTGTGG	BRDN0003999820	0	446	295	121
AAAATACAAGGCTAGATGCT	BRDN0003945265	2	252	392	285
AAAATACAAGTATAGCACCT	BRDN0003938135	0	158	0	0
AAAATACCAAATACTACCCG	BRDN0003938681	1	230	67	21
AAAATACCATTATAAAGAAG	BRDN0004003985	0	57	2	0
AAAATACCTAAATAATGTGG	BRDN0003978058	0	82	0	0
AAAATACGCGTAATAATCAG	BRDN0003990188	1	124	161	27
AAAATACTACTAGCTCACTC	BRDN0003957606	1	555	1369	939
AAAATACTCCAGATTCCTGG	BRDN0003942525	1	388	82	30
AAAATACTGGACGTCACGGG	BRDN0004005019	1	620	1046	2053
AAAATAGAAGAGAACGCAAC	BRDN0003988733	0	211	113	0
AAAATAGACCTTCCCGAGAG	BRDN0003981526	0	146	13	0
AAAATAGATGTACAAAGCAT	BRDN0004007514	5	582	1384	1222
AAAATAGATTAGCAATCACC	BRDN0003951930	1	193	8	0
AAAATAGCCAAGTTCAACAG	BRDN0003949400	0	331	164	80
AAAATAGTTACCTCTCCGTG	BRDN0003931533	0	689	127	13
AAAATATAATTACGTTGCTA	BRDN0003926739	2	225	124	14
AAAATATAGGAACACCAAGA	BRDN0003991950	0	202	170	15
AAAATATAGGAGCAGCAAGA	BRDN0003992341	0	157	278	77
AAAATATATAACCGTTCACT	BRDN0003968401	0	208	147	46
AAAATATCCCGGGTTTCTGG	BRDN0003979992	0	256	213	53
AAAATATGAAGGACTAACAA	BRDN0003976766	1	281	1716	1699
AAAATATGGGATACCGATGG	BRDN0003948320	0	198	17	8
AAAATATGGTACCTGGGCTG	BRDN0004005344	0	816	221	83
AAAATCAAACCAGATGCCAA	BRDN0003968939	0	413	314	126
AAAATCAAAGGTCTCACTCG	BRDN0003956777	1	479	215	33
AAAATCAAAGTGGACGACTG	BRDN0003934988	0	46	4	0
AAAATCAACAGATTCCACAC	BRDN0003996737	3	717	133	76
AAAATCAACTGCCCTCAAGG	BRDN0004002452	0	489	113	25
AAAATCAAGACATGGGCACT	BRDN0003946659	0	103	48	25
AAAATCAAGCCCCGCAACAG	BRDN0003973338	1	263	22	0
AAAATCACAACAATACAGAA	BRDN0003931172	0	202	317	63
AAAATCACCAAAGCCCACCG	BRDN0003960084	0	508	135	44
AAAATCACTACAGGCCACAA	BRDN0003969764	0	383	185	77
AAAATCAGCGAGCCAAGTGG	BRDN0003944542	1	476	645	475
AAAATCAGTAACCAGTTCGT	BRDN0003977540	1	281	114	42
AAAATCATTAGTTCAGGATG	BRDN0003981630	0	252	45	0
AAAATCCAAGCTCAGAAGGC	BRDN0004001114	1	529	307	72
AAAATCCAGTCTCATAGCAG	BRDN0003927046	1	183	0	0
AAAATCCCAGCATGAAAGGG	BRDN0003967726	1	277	144	6
AAAATCCCATTACCACACAC	BRDN0003927407	2	507	183	70
AAAATCCGAGTGGCGCTCCG	BRDN0003972593	3	1033	1982	855
AAAATCGAATCATACAGCCG	BRDN0003968985	0	215	13	0
AAAATCGAGACTTCGCCATG	BRDN0004006140	2	556	94	19
AAAATCGATCTGGTCCTGAT	BRDN0003999418	1	854	266	90
AAAATCGCAAATGCCCATCG	BRDN0003994599	2	301	202	38
AAAATCGCCTCAAAAAGTAG	BRDN0003930409	0	239	227	31
AAAATCTCATCAAAGTCCGT	BRDN0003948608	0	281	438	331
AAAATCTCGTTTCTGCCGAG	BRDN0003958953	1	746	545	132
AAAATCTCTGCTCTCAATGG	BRDN0003994881	0	853	196	67
AAAATCTGATCACTACTGGG	BRDN0003959168	0	234	59	22
AAAATGAAGACGGTTATCGG	BRDN0003936514	0	202	121	81
AAAATGACCCCTCAGGAGAG	BRDN0003940809	2	394	83	15
AAAATGAGACCGGTTTCCTG	BRDN0003936745	1	385	19	1
AAAATGAGTTCCAGTGAAGT	BRDN0003936610	2	520	644	294
AAAATGATGCTTAGTCATGA	BRDN0003977266	2	527	548	515
AAAATGCAACGCAAAAACGC	BRDN0003960482	1	383	183	50
AAAATGCAGATCACATCCCG	BRDN0003996647	1	668	131	20
AAAATGCAGCGCTTCGCCGA	BRDN0003934628	0	479	170	97
AAAATGCAGTGGTGAGACTC	BRDN0003996930	0	691	70	5
AAAATGCTTACCATGATCCG	BRDN0003967803	1	689	756	587
AAAATGGAAACACAAGACCC	BRDN0003989898	0	297	248	205
AAAATGGAGTGGATATGTTG	BRDN0003930724	2	383	354	119
AAAATGGCAAGAAGCTCCCG	BRDN0003993371	0	129	0	0
AAAATGGCCAAAAACTGGAG	BRDN0003974582	0	44	43	5
AAAATGGCCACATCTCGCGG	BRDN0003966216	4	599	1722	2106
AAAATGGCTGCTACAGCTTT	BRDN0003972015	1	301	600	586
AAAATGGCTGTAGTTAACTG	BRDN0003931133	1	516	796	522
AAAATGGGAGAATCCAACTC	BRDN0003948211	4	429	2253	4038
AAAATGGTAATATCGCCGTG	BRDN0003985935	1	431	23	21
AAAATGGTACCTGGCCACTT	BRDN0004003055	1	334	171	138
AAAATGGTGGTCTCACGATA	BRDN0003928991	1	534	69	4
AAAATGGTTTGAACTCCTTG	BRDN0003930969	0	372	379	41
AAAATGTACCCAAGCAACAA	BRDN0003988710	1	479	228	118
AAAATGTCCAAGGATAGGCG	BRDN0003971713	0	320	62	2
AAAATGTTAAGCAGTCATCG	BRDN0003941910	1	709	410	307
AAAATGTTACTCTGTATGTG	BRDN0003934342	1	341	67	5
AAAATGTTAGCTGAGACATG	BRDN0003975481	0	648	14	0
AAAATGTTATCTAGACATTG	BRDN0003927047	0	390	107	10
AAAATGTTCAAGGGCAAACG	BRDN0003964345	0	64	0	0
AAAATGTTGTAGGAGCCCGT	BRDN0003980093	1	291	105	19
AAAATTAATCACAGTTAGCA	BRDN0003982159	0	316	63	50
AAAATTACTACCTGCCCTTG	BRDN0003963324	2	592	246	117
AAAATTACTGCCAATTCCAC	BRDN0003978594	0	378	83	11
AAAATTATCCTGTCGGACGA	BRDN0003933368	2	629	228	82
AAAATTCAAACAAGTAGCGG	BRDN0003955234	0	259	107	0
AAAATTCAAACAGGTCCCCG	BRDN0003937708	0	5	0	0
AAAATTCACTGTTCACACAA	BRDN0003958759	1	473	412	235
AAAATTCAGTGATATCAGAA	BRDN0003957832	0	34	0	0
AAAATTCAGTGCATGAAGTG	BRDN0004007153	1	551	387	75
AAAATTCCTATTGTCGTGGG	BRDN0003949488	1	789	82	0
AAAATTCTACTAACAATACG	BRDN0004007703	1	437	261	67
AAAATTCTTCAAGAAATCTA	BRDN0003963447	1	290	0	0
AAAATTGAAACGCTACCCGT	BRDN0003938033	0	459	248	32
AAAATTGAACGGAGTCGCCG	BRDN0003977239	0	557	59	8
AAAATTGAGTGCCAGTTCAG	BRDN0003941042	3	347	1760	1452
AAAATTGCCAAAGTTAGCCA	BRDN0003976436	0	301	0	0
AAAATTGGAGATTCATACCG	BRDN0003931888	0	285	241	245
AAAATTGGCAAAGCGGAATG	BRDN0003982628	0	466	48	1
AAAATTTAGTAACATATCAG	BRDN0003938929	1	46	6	0
AAAATTTATGACATATACGT	BRDN0003961121	0	64	0	0
AAAATTTCAGACACAGTACA	BRDN0003968319	1	421	259	221
AAAATTTGGATACGAACATG	BRDN0003942029	0	397	310	87
AAACAAAAACAGTACGACAG	BRDN0004007471	1	690	556	147
AAACAAAACTAACTCAACCG	BRDN0003980395	1	380	479	119
AAACAAAAGCTATTACAATG	BRDN0003925534	0	117	8	0
AAACAAAAGTAGCGCGTCGG	BRDN0004003654	1	607	145	26
AAACAAACCTGGCTAAACGT	BRDN0003936169	0	4	0	0
AAACAAACGATGGTCTGACA	BRDN0004004942	0	507	88	45
AAACAAAGCCCAAGAGTCAG	BRDN0003927928	1	318	228	88
AAACAAAGGAAGCCTCCTCG	BRDN0003978276	5	608	693	508
AAACAAAGTACATCATGACC	BRDN0003930216	0	461	851	282
AAACAAAGTACTTGCGTGCA	BRDN0003934844	2	541	576	444
AAACAAATAATGAATTCCTG	BRDN0003948721	0	27	4	0
AAACAAATCAAAGCTCATGA	BRDN0003938094	1	260	221	183
AAACAACAAGGGCCCAATGG	BRDN0003935753	2	353	438	193
AAACAACATACTGAATCCAA	BRDN0003924464	2	209	400	86
AAACAACCACTTAAACCGTC	BRDN0003948373	0	279	198	8
AAACAACCAGTTTAGCCAAG	BRDN0004000486	0	160	22	23
AAACAACCCAGTAATAGCCA	BRDN0003954024	0	324	262	177
AAACAACGCCTATCCTCACA	BRDN0003929677	0	474	0	0
AAACAACGTAATCGCGCGCT	BRDN0004008370	4	979	201	28
AAACAACTGGCTTCAGTGAA	BRDN0003956695	1	782	1194	624
AAACAACTTCCAAACAGTTG	BRDN0003992620	1	449	5	9
AAACAAGAAAACAGATCGCA	BRDN0003931531	2	429	103	0
AAACAAGAAAGGTCCTCGAG	BRDN0004001409	0	433	53	41
AAACAAGAATGCACCTTCCA	BRDN0003966907	2	493	450	264
AAACAAGATATTCACTTGAG	BRDN0003966705	3	566	114	1
AAACAAGGCCCCCACATGTG	BRDN0003976102	1	650	316	146
AAACAAGTCAAATGTCCGGA	BRDN0003926478	0	383	12	0
AAACAAGTGCTCAGCTCTAG	BRDN0003961679	1	804	390	35
AAACAATATGGCGAGAACAA	BRDN0003994010	0	471	173	238
AAACAATCAAAGGACCGAGA	BRDN0003924861	1	496	424	155
AAACAATCCATACGCGACTG	BRDN0003943444	0	715	144	10
AAACAATCGTAAACACAGCG	BRDN0003951219	1	453	490	201
AAACAATGTATAGGTCATCG	BRDN0003978907	1	498	174	48
AAACAATTCCCTGTCACCCG	BRDN0003968019	1	485	158	25
AAACACAAAATTCACGTCCA	BRDN0003992950	0	151	0	0
AAACACAACTGTATTAGTAG	BRDN0003983232	1	106	167	110
AAACACAACTTACAGAGCAG	BRDN0003973921	1	472	739	566
AAACACAAGAAAGTCTATGT	BRDN0003975958	5	448	841	1964
AAACACAATGAACTAAGGAA	BRDN0003940059	0	284	23	1
AAACACACATTTCGGTCTGT	BRDN0003995414	1	541	625	419
AAACACACGAAGCCAAGCAA	BRDN0003978824	0	283	12	69
AAACACAGAATAACCACCGT	BRDN0003983031	1	226	112	87
AAACACAGTGAGCATAGCAA	BRDN0003956488	0	541	284	51
AAACACAGTGATGGTCGAAA	BRDN0004003462	2	121	82	85
AAACACAGTTAACCCGATAG	BRDN0003985882	1	288	32	0
AAACACATCAATCACTCTGA	BRDN0003930944	0	10	0	0
AAACACATCTCTCACCGCGG	BRDN0003993092	0	434	138	7
AAACACATGACCAACTATCC	BRDN0003938563	0	611	155	70
AAACACATTACATACTCATG	BRDN0003947854	2	752	541	351
AAACACCAACAATACAAAGG	BRDN0003965686	0	498	205	17
AAACACCAGAATCCCATCCA	BRDN0003947680	0	628	284	72
AAACACCATACCACTAGCAG	BRDN0003977748	0	280	40	0
AAACACCCAAGACGAGACAG	BRDN0003957688	0	952	558	96
AAACACCCTTTCAACCCCAG	BRDN0003965271	0	173	30	21
AAACACCTTACAATCCACCG	BRDN0003950836	0	244	25	0
AAACACGACGCGTGTTCGTA	BRDN0004009249	2	1053	362	267
AAACACGAGTACACCCATGT	BRDN0003933073	0	379	310	104
AAACACGATCATCCGCTCAT	BRDN0003999733	0	562	361	176
AAACACGGCAAAAACAGTAT	BRDN0003927774	1	354	209	102
AAACACGTCTACAACAGCAC	BRDN0004003770	0	434	179	20
AAACACTACGGACCTCACGT	BRDN0003935592	2	477	103	4
AAACACTCACCGATTTGTGA	BRDN0003985580	0	10	112	219
AAACACTCTTCAAACACAAG	BRDN0003981746	0	347	36	3
AAACACTCTTTCGACTCCAG	BRDN0004003904	1	1039	321	128
AAACACTGAACTAAGCTGGA	BRDN0003988478	1	645	285	158
AAACACTGACGGGAAAGTAT	BRDN0003997926	0	44	5	0
AAACACTGCACTATACATCC	BRDN0003976690	0	697	109	8
AAACACTTCCGTTCTTCCAA	BRDN0004003892	1	533	251	32
AAACACTTCTCGAACTGACT	BRDN0003952785	1	498	188	82
AAACACTTCTGAATCCCACG	BRDN0003935626	0	629	334	363
AAACACTTCTGTCAATGAGT	BRDN0003941521	0	448	68	25
AAACACTTGACCGTGCTCAA	BRDN0004003200	1	710	73	14
AAACAGAAAATTGATAACAC	BRDN0003985250	1	139	527	734
AAACAGAAACTGAACAAGGG	BRDN0003949841	0	381	689	518
AAACAGAAATATGTTGCTCT	BRDN0003972461	2	623	1787	1850
AAACAGAACAAGTGACACCT	BRDN0003938666	0	487	32	45
AAACAGAAGAGCCATTGTCC	BRDN0003979434	7	888	2621	4983
AAACAGAAGCTAAAGACTGA	BRDN0004002990	1	376	6	1
AAACAGACAATGATGACACG	BRDN0004002655	4	636	2139	2280
AAACAGACGCAGTAAAACGC	BRDN0003987926	0	190	0	0
AAACAGACGCCCAACAGGAC	BRDN0003986610	1	769	40	1
AAACAGAGATATCATCTGTC	BRDN0003947955	0	58	0	0
AAACAGAGGTCATCGAATGT	BRDN0003953434	1	966	580	142
AAACAGAGTAGCTCTCCTTG	BRDN0003941879	1	246	0	0
AAACAGATCTATCAAACGTA	BRDN0003933171	1	294	29	15
AAACAGATCTTGCTGACAAG	BRDN0004006006	3	788	1221	526
AAACAGCAGAAATCCATACA	BRDN0003985722	0	368	288	177
AAACAGCAGCCGGAAACGAA	BRDN0003986084	1	344	19	0
AAACAGCAGTATCAGAACTG	BRDN0003936134	3	503	1110	1509
AAACAGCATTCTCAGCTCCG	BRDN0004000890	0	394	83	19
AAACAGCGAGACCAATGATG	BRDN0003993922	6	465	1910	2030
AAACAGCGGTCTAAAAGGAG	BRDN0003930468	0	548	417	129
AAACAGCGTTACTTAGGCAA	BRDN0003933598	1	507	176	87
AAACAGCTGACATGGATGTG	BRDN0003927099	2	1026	1451	1908
AAACAGCTGCTGGCGCACAT	BRDN0003942123	0	866	751	622
AAACAGCTTTAAAGCTGACA	BRDN0003989741	0	86	43	0
AAACAGCTTTGTAACACATG	BRDN0003926414	0	748	178	31
AAACAGGAACAGCTATTACG	BRDN0003962759	0	454	262	185
AAACAGGCACACTCACATGT	BRDN0003946684	0	184	2	0
AAACAGGCTGATAAACCAAG	BRDN0003952964	0	300	67	62
AAACAGGGACGTGTCCACAC	BRDN0003999154	0	429	111	30
AAACAGGTCCATCCCGACAC	BRDN0003941859	0	103	33	0
AAACAGGTGCTATTACATCA	BRDN0003998187	1	711	257	43
AAACAGTACAATGCTAAAGG	BRDN0003996697	1	275	22	0
AAACAGTACCAGTTATTCCA	BRDN0003934438	0	419	318	143
AAACAGTAGAGTGTACCACG	BRDN0004008163	1	560	168	67
AAACAGTAGTAAACATGGAG	BRDN0004004637	1	334	94	63
AAACAGTGCAACTTCAACCA	BRDN0003928693	1	438	246	79
AAACAGTGTTCCAATGCCGG	BRDN0003944155	1	427	388	470
AAACAGTTAACCCTGAACCT	BRDN0003933912	12	563	2913	5886
AAACAGTTACTATCAAACAC	BRDN0003988857	2	176	881	553
AAACAGTTAGGTGTTGGGAG	BRDN0003937807	1	324	130	117
AAACAGTTCAACGGGTACAG	BRDN0003978895	2	480	772	466
AAACAGTTGTCATACCAACT	BRDN0003931022	0	130	37	0
AAACATAAAATAATACATGC	BRDN0003972550	0	227	84	6
AAACATAAAATGAAAGCTAC	BRDN0003934275	1	379	142	63
AAACATAAAGAAACTCATGT	BRDN0003972453	3	624	1054	841
AAACATAAGAGGGTACACAC	BRDN0003972551	1	408	345	159
AAACATAAGGTAATCCACAG	BRDN0003965106	0	606	491	711
AAACATAGTGGAGGCCACAG	BRDN0003990095	2	211	992	1093
AAACATAGTTATTAAAACCC	BRDN0003938054	0	352	154	11
AAACATATCGCCGAGCGCAG	BRDN0003934744	0	293	235	14
AAACATATGCAGAATCACGT	BRDN0003927730	0	218	15	0
AAACATCAGTCAGACATATG	BRDN0003927936	0	455	78	7
AAACATCGTGAGTCCAACTG	BRDN0003980531	0	557	224	195
AAACATCTCGACCTGCAGAG	BRDN0003986917	1	788	699	284
AAACATGAAGCAAAACAACA	BRDN0003980377	1	265	112	78
AAACATGACAGCTGCCCTAC	BRDN0003962351	0	254	50	43
AAACATGAGAAAAACCATAG	BRDN0003999005	2	296	533	103
AAACATGAGAATCCCACTTG	BRDN0003994372	1	406	136	39
AAACATGCGCAGGAAAATGG	BRDN0003993113	0	626	51	0
AAACATGGCGTTAAAAACTG	BRDN0003930700	1	379	339	182
AAACATGTGCCATTATTATG	BRDN0003931986	1	581	327	103
AAACATTACCTACCAAGTAT	BRDN0003958810	0	378	148	30
AAACATTATCAGTTTGAACA	BRDN0004001087	6	415	981	998
AAACATTCGGAACACTATGG	BRDN0003984851	0	113	85	2
AAACCAAACTCACAAAGTCG	BRDN0003976055	0	288	46	0
AAACCAACACTGATAGCCTG	BRDN0003954739	1	726	219	77
AAACCAACAGACACTGCCAA	BRDN0003941716	0	314	549	304
AAACCAACAGGCTGAACATG	BRDN0003994440	2	717	128	54
AAACCAACTAAAAAACAACT	BRDN0003975317	0	351	88	0
AAACCAAGAATCCACCCAGT	BRDN0003976879	0	251	50	72
AAACCAATAAGCACAGACCG	BRDN0003949728	0	449	447	149
AAACCAATGAAGATTACCTG	BRDN0003938390	0	810	563	258
AAACCAATGAGAATTAAGGA	BRDN0003949528	0	132	1	0
AAACCAATGGGATCACTCCG	BRDN0003959059	1	564	189	32
AAACCAATGTAACCTCCTGG	BRDN0003946129	2	791	98	0
AAACCAATGTTGTCAACAGT	BRDN0003977886	2	583	534	241
AAACCACAAAATGCGCCAGA	BRDN0003949264	0	113	14	35
AAACCACAAGTTACGCTCCA	BRDN0003927101	0	147	284	263
AAACCACCTAAACAACGTAG	BRDN0003959756	2	622	467	109
AAACCACTAGCATTTCGAGT	BRDN0003978359	0	469	254	53
AAACCACTCACCAAGCAGAT	BRDN0003961947	3	547	412	490
AAACCACTTTAGCGCGACTG	BRDN0003930464	0	579	57	0
AAACCAGAAAATCCCCATAG	BRDN0004005605	0	555	740	341
AAACCAGAATAAGATCTGGA	BRDN0003964734	0	489	281	184
AAACCAGACCCTTTCAGTGA	BRDN0003973709	0	480	608	600
AAACCAGAGCAAGCTTAGCG	BRDN0003953681	0	457	973	624
AAACCAGCATCATGTCCATG	BRDN0003963588	1	1005	402	150
AAACCAGCTCTCGTCCATCA	BRDN0004007794	1	818	84	7
AAACCAGCTTCCCTATTCCG	BRDN0003942223	3	1022	406	158
AAACCAGGGAATGAAGACGG	BRDN0003978532	0	466	181	84
AAACCAGGGCCAACACGTGA	BRDN0003963623	2	540	623	525
AAACCAGTCATCCTTAGGGT	BRDN0003991598	0	469	339	239
AAACCATAGTCTGACTCACA	BRDN0003947146	6	820	1184	1037
AAACCATATAGAAATGAGGT	BRDN0003983429	0	145	14	0
AAACCATCAGCAATCCAGCA	BRDN0003934372	0	839	51	0
AAACCATCAGGGTTGAAGCG	BRDN0003969502	0	591	200	28
AAACCATCCAGAAGTTCTCA	BRDN0003951027	2	490	372	184
AAACCATCCCAATACCAGAA	BRDN0003928782	0	184	33	1
AAACCATTATGGCATTCAGG	BRDN0003989290	1	249	166	27
AAACCCAAACTGGTCCACAA	BRDN0003995967	1	628	185	48
AAACCCAAAGTCAGAGCAGT	BRDN0003945538	0	432	75	45
AAACCCAAAGTGGAACCACC	BRDN0004005237	1	508	528	310
AAACCCAAATACTAAACATG	BRDN0003985024	0	258	59	4
AAACCCAATCAACTCGCCAA	BRDN0003966708	0	450	15	0
AAACCCACTGAAAGTTCAGA	BRDN0003978704	0	238	63	6
AAACCCAGAACATAGCCACA	BRDN0003970953	0	547	2	0
AAACCCATCGACTGACAATG	BRDN0004001444	0	387	291	101
AAACCCATGTAGAGAGCGCT	BRDN0004003266	2	637	494	237
AAACCCCAAAGAGGCAACCC	BRDN0003987355	3	756	1862	608
AAACCCCAAATGTTTAACCA	BRDN0003944385	0	480	114	45
AAACCCCAGTTAGTGACGGG	BRDN0003943537	0	169	94	44
AAACCCCCCACCATACGAAG	BRDN0003937828	3	335	1182	1020
AAACCCCGACCAAAGAGTGA	BRDN0003988338	32	663	8604	26276
AAACCCGAACCCACCAACCA	BRDN0003974017	1	138	55	3
AAACCCTACAAATGCGAATG	BRDN0003974198	2	686	794	150
AAACCCTATGAACCCAAGTG	BRDN0003994797	1	185	197	28
AAACCCTCCGAGCTTAGCAA	BRDN0003993125	0	287	0	1
AAACCCTCTGGACCCAGTCA	BRDN0003940439	4	732	1234	1048
AAACCCTGATGCGAATGGGT	BRDN0003952405	1	686	192	27
AAACCCTGCAAAGAAAACGA	BRDN0003967040	2	330	398	496
AAACCCTTGAGAACGCGCCG	BRDN0003990303	0	656	20	16
AAACCGAGGGATGCACCAAG	BRDN0003935728	1	559	496	109
AAACCGATTCATCAACAGAA	BRDN0003984114	0	389	200	77
AAACCGGTCGGAAAACACGA	BRDN0004001851	4	496	744	507
AAACCGTAATCTTAGTGGAG	BRDN0004000022	0	255	161	111
AAACCGTACTTGTAGAATCA	BRDN0004001877	0	231	4	0
AAACCTAGCACAAGACAAGG	BRDN0003925666	1	398	104	78
AAACCTATGGAGTTTAACCG	BRDN0003938420	0	439	99	64
AAACCTCCAGCCGACAATGG	BRDN0003957686	0	422	0	0
AAACCTCCATACCCGAAACT	BRDN0004004788	0	317	38	0
AAACCTCGATGCTGAACTGA	BRDN0003978062	4	1151	567	217
AAACCTCTATCAGTCTGCAG	BRDN0003977374	1	588	89	9
AAACCTCTGAATCAAACCAG	BRDN0004000353	1	360	616	316
AAACCTGAGTGGTAACAACC	BRDN0003995495	0	453	244	25
AAACCTGCTCTACACATCTA	BRDN0003956253	1	464	170	4
AAACCTGGACACGTTCACCC	BRDN0003981370	5	948	1313	1737
AAACCTGTATCCTTGACTGG	BRDN0003984817	9	777	4811	6552
AAACCTTACAAATGTCATGA	BRDN0003975403	3	725	376	193
AAACCTTGCGAGTACACACG	BRDN0003970470	1	339	326	166
AAACCTTTCCAAGCAAGCAT	BRDN0003972275	0	409	471	222
AAACCTTTGGACAGGAACGA	BRDN0004006856	0	533	143	23
AAACGAAAAGATCCCAACCC	BRDN0003974435	4	540	1735	2839
AAACGAAGACATAGTAGCAG	BRDN0003984773	3	357	816	688
AAACGAATCTATTGACAATG	BRDN0003957873	0	888	310	252
AAACGAATGGGTACCTATGG	BRDN0003960086	0	286	40	10
AAACGACCTTCTGGTAACTT	BRDN0003996364	10	1029	3675	7151
AAACGACGCTACGCCGATAC	BRDN0004008545	1	1107	490	280
AAACGAGGAGGAGCTCGGAA	BRDN0003981212	0	275	31	55
AAACGAGGCCAGTTACCCGG	BRDN0003935123	1	370	145	39
AAACGATATAACCATCACCC	BRDN0003941117	1	323	446	814
AAACGATCCGCGTACGGTAT	BRDN0004008674	2	692	523	210
AAACGATGAAAGATTAATCG	BRDN0003989982	0	380	243	125
AAACGATTCAGTGATCTCCA	BRDN0003951217	2	706	51	3
AAACGCAGAATAAAGCCAGC	BRDN0003986162	0	168	572	383
AAACGCATGGAAACACTCCG	BRDN0003924532	3	580	363	246
AAACGCCCACACGAAATGGG	BRDN0003945516	0	371	82	0
AAACGCCCTGATCATAGCGA	BRDN0003997295	1	388	297	224
AAACGCCGGCTCAACTTCAG	BRDN0003984027	0	603	593	576
AAACGCGAAGTCGTATGGGT	BRDN0003991834	1	443	64	25
AAACGCGAGCAAGAATCAGC	BRDN0003977391	2	346	334	304
AAACGCTCAGTAGGATCAAG	BRDN0003928539	0	403	97	174
AAACGCTGTGAGGCATACGG	BRDN0003925652	0	634	618	169
AAACGCTTCGCCTAGCAATG	BRDN0003935044	1	270	896	418
AAACGGAAAGGATTTAATGA	BRDN0003963854	0	269	421	464
AAACGGAACAAGTATCTATG	BRDN0003926742	2	614	884	683
AAACGGAATGTGGACTCGAG	BRDN0003970729	1	294	173	6
AAACGGAGCTTGGATAGTCG	BRDN0003983205	0	162	79	15
AAACGGAGGAAATTACTGTG	BRDN0003981974	3	585	196	89
AAACGGCTATGGAGAGATCC	BRDN0003953639	0	367	47	12
AAACGGGATGACATGTTCAG	BRDN0003930063	0	608	188	45
AAACGGGCCACAGACTTCCA	BRDN0003965890	1	310	100	83
AAACGGGCGATTATCTCTGG	BRDN0003953944	3	1128	1424	723
AAACGGGTAACTGGCCACAA	BRDN0003983416	0	415	95	49
AAACGGTACAAACAAACTAT	BRDN0004002156	1	390	313	128
AAACGGTCAAGATCCCAGCG	BRDN0003932096	0	786	415	157
AAACGGTCAGCCCGCATGTG	BRDN0003942735	0	349	0	0
AAACGGTCCATGTCATAGCG	BRDN0003970256	2	711	299	206
AAACGGTCCCTCAAACTCTG	BRDN0003962207	1	488	185	37
AAACGGTCGAAGCGCGTATA	BRDN0004008750	2	889	380	202
AAACGGTGAATTCGACCTAC	BRDN0003941936	4	360	800	688
AAACGGTGACGGAGCAAGTG	BRDN0003981522	5	1046	890	513
AAACGGTGCCTGTAAGTACG	BRDN0003959580	1	886	895	791
AAACGTACGTGCAAGTGCCA	BRDN0003929275	0	661	192	87
AAACGTCAACCGGCGAATCG	BRDN0004008921	1	868	281	127
AAACGTCATACAAACACCAT	BRDN0003946676	0	81	13	0
AAACGTCCCGACTTCACGCG	BRDN0003969741	1	537	45	21
AAACGTCGCTACGTCGCATA	BRDN0004008510	0	895	427	167
AAACGTCGTCCTACAGACCC	BRDN0003992534	1	313	563	221
AAACGTCTAAGCGCCGCGTA	BRDN0004009022	2	452	268	103
AAACGTGAGGATCAAGAAGC	BRDN0003983322	0	208	45	13
AAACGTGGATGCTTACGGTG	BRDN0003934650	8	1024	2354	2426
AAACGTGGTGAACCGCATGA	BRDN0003957425	1	623	422	85
AAACGTGTTTAAACCTCCCA	BRDN0003967596	0	224	60	4
AAACGTTGTCTATTGCTGAG	BRDN0003989824	1	612	738	865
AAACGTTTCTGACCCCGTCA	BRDN0003927508	0	492	65	6
AAACTAACCAAATGGGCCGC	BRDN0004005214	1	143	0	0
AAACTAACTCACATGAACCC	BRDN0003957148	1	169	61	37
AAACTAAGATTTATCTCGGC	BRDN0003975466	0	230	79	10
AAACTAATGATGTTGCATGG	BRDN0003988755	1	703	148	81
AAACTAATTGGACCAATGAG	BRDN0003964372	3	716	181	131
AAACTACACCTACGTGTGGT	BRDN0004005148	1	753	117	15
AAACTACAGGAGTTTCACGG	BRDN0003994388	3	574	1301	1027
AAACTACGCGGATTACGCTC	BRDN0004009313	2	607	407	208
AAACTACGCTTGATCCCAGG	BRDN0003966947	1	1160	780	437
AAACTACGGAAGCAATGACA	BRDN0003962224	1	586	220	107
AAACTACTTACCCATATCGA	BRDN0003938606	0	199	0	0
AAACTATCTACTCATGCACA	BRDN0003934899	1	276	54	3
AAACTCAAAATCAAGCTTGG	BRDN0003937286	1	420	53	3
AAACTCAACATATTGCATGA	BRDN0003967136	1	514	205	84
AAACTCAATACTGACAATGA	BRDN0003924578	2	345	339	231
AAACTCAATAGGGCAACAGA	BRDN0003978097	0	52	0	0
AAACTCACCAGCTCACAATG	BRDN0003991303	2	457	149	18
AAACTCACCGAATCTTCAGG	BRDN0003937683	0	702	170	15
AAACTCACTTAACCAGCGAT	BRDN0003959726	0	314	331	238
AAACTCAGCATTACTACCAT	BRDN0003977446	0	353	331	190
AAACTCAGTGAGTGTTACAG	BRDN0003947931	2	619	595	183
AAACTCATCCAAAAAAACCA	BRDN0003949316	1	175	69	33
AAACTCCCCAAATGACACCC	BRDN0003939087	0	237	35	2
AAACTCGTCACGTTCGTGTG	BRDN0003987767	9	1055	1635	2702
AAACTCGTCGACGTCGGAGT	BRDN0004003581	0	612	15	0
AAACTCTACCAGTATGTCCT	BRDN0003926630	0	637	1070	393
AAACTCTGTCTATTTGTGTA	BRDN0003925141	0	42	0	0
AAACTGAAAGAATTCGGCGC	BRDN0004004958	0	805	86	6
AAACTGAAATGTGACGTCTG	BRDN0003932115	1	822	132	9
AAACTGAACATGCTCAAACC	BRDN0003997740	0	425	159	68
AAACTGAACCGGAGCCAACG	BRDN0003995826	0	189	9	0
AAACTGACCACACTGGAACG	BRDN0003977089	2	639	706	1437
AAACTGAGGATATCCGAAAG	BRDN0003941580	2	552	1532	725
AAACTGATCCATGTTATACT	BRDN0003947427	0	557	303	124
AAACTGCAAAACGATGAAAG	BRDN0003940533	0	669	462	45
AAACTGCAGTTAATGTCCCA	BRDN0003977632	2	571	447	573
AAACTGCAGTTCGACGACAA	BRDN0004007228	0	664	233	17
AAACTGCATCAAGCTACATG	BRDN0003992164	1	463	139	24
AAACTGCCAAGAGCGGTAGG	BRDN0003969864	0	251	50	0
AAACTGCTCGAAATCCTCCT	BRDN0004002285	7	616	3715	8751
AAACTGCTCTATCCAAACTC	BRDN0004005022	2	860	926	600
AAACTGCTGCTATCTCCCGG	BRDN0003995374	0	364	13	0
AAACTGCTGGAATGTTGTCG	BRDN0003978320	2	613	169	21
AAACTGGACACTCTAGCTAC	BRDN0003955587	0	287	250	111
AAACTGGATCATCTCAGACA	BRDN0003961644	1	367	725	534
AAACTGGGAGAGACAAATCA	BRDN0003931629	1	426	81	0
AAACTGGTAAAAATGCCCGT	BRDN0003928820	2	370	890	659
AAACTGGTACTCAAGTGATG	BRDN0003974530	0	412	171	149
AAACTGTAACTGAAACAATG	BRDN0003991098	1	346	18	5
AAACTGTGACCGAATAGCAA	BRDN0003943005	4	645	1961	1889
AAACTGTGAGAATTCTGGAG	BRDN0003971169	0	322	126	119
AAACTGTGGCAAACGATGTG	BRDN0003989559	3	945	1309	1078
AAACTGTTCTAGGCCCATCA	BRDN0003935267	0	413	1083	594
AAACTGTTGCCTCTTCGCAG	BRDN0003962692	1	340	538	446
AAACTGTTGTCTGTTAATTG	BRDN0003972634	1	485	626	1006
AAACTTAAAAGTCAAGACAC	BRDN0003961690	0	141	24	10
AAACTTAAATGTGAGCATCC	BRDN0003978116	1	256	237	196
AAACTTACAAGACAGGTCAT	BRDN0003962222	0	389	75	48
AAACTTACACTGGTTGTGTG	BRDN0003956340	0	308	63	5
AAACTTACAGCTCGTTTGGA	BRDN0003967483	0	274	303	207
AAACTTACGAGTGCTCCAGA	BRDN0003971113	5	885	1984	2709
AAACTTAGGAGGTCCCGAAG	BRDN0003951474	0	361	198	195
AAACTTAGGGCCATTGTTTG	BRDN0003929614	1	376	1005	898
AAACTTCAATCAGATTGACC	BRDN0003997554	1	379	1639	487
AAACTTCACACGGAAGCACA	BRDN0004000702	3	544	218	72
AAACTTCCATAATAGATGTG	BRDN0003936885	0	39	0	0
AAACTTCGTTAAAACCGTCT	BRDN0003983330	0	178	979	1257
AAACTTCTTACTAATCATGG	BRDN0003927060	0	336	83	69
AAACTTTATTGGACGCCAGT	BRDN0003992561	2	594	424	101
AAACTTTCGGAAAAACCGAG	BRDN0003938844	0	266	71	37
AAACTTTGAAAGAGCGCGAG	BRDN0003924507	1	657	818	779
AAACTTTGACGGCGTCCGCG	BRDN0003996943	1	909	364	103
AAACTTTGTCACCTAAACCG	BRDN0003925044	2	513	49	0
AAAGAAAAAAGAGGGTCCCG	BRDN0003933091	0	203	0	0
AAAGAAAAAAGTCTCCCAAA	BRDN0003966295	2	90	385	168
AAAGAAAAACTGTGTTACGT	BRDN0003937630	1	186	19	1
AAAGAAAACCAAAAAACGAG	BRDN0003976708	0	216	2	0
AAAGAAAAGAAGAATAATGG	BRDN0003941234	1	485	231	28
AAAGAAACAAATGATAGAGG	BRDN0003929735	1	285	98	18
AAAGAAACACAAGCGAGAGG	BRDN0003944243	0	148	22	0
AAAGAAACAGAAGCTTGCCA	BRDN0003963177	0	187	0	0
AAAGAAACAGAGCCGCCCAA	BRDN0003997505	2	362	108	16
AAAGAAACCCCCATACCAAA	BRDN0003941659	0	270	128	48
AAAGAAACCCGAAACCAAGA	BRDN0003985339	0	11	0	0
AAAGAAACCTGTCACATGTG	BRDN0004002621	0	564	319	216
AAAGAAACTGAGTCCCACAA	BRDN0004003298	3	379	2418	4341
AAAGAAAGAAAGTCATCAAG	BRDN0003984857	1	105	0	0
AAAGAAAGCCCAAGAGTCAG	BRDN0003927956	0	518	130	36
AAAGAAAGGTTCCAAGAAGG	BRDN0003941681	1	252	32	0
AAAGAAATGTCTGTACATGT	BRDN0003946135	4	663	1622	708
AAAGAAATTTCAGTCTGAGA	BRDN0004003034	0	210	0	1
AAAGAACAAATGGAACGCGA	BRDN0004001947	0	180	153	83
AAAGAACAACCCGCCGACGT	BRDN0003925333	1	706	985	668
AAAGAACAACCTGTCAAATG	BRDN0003929306	2	569	1368	2002
AAAGAACACACCCAACTGAT	BRDN0003948458	1	253	705	387
AAAGAACACATACAGCCCTG	BRDN0003982294	3	373	542	259
AAAGAACACCATACACAACA	BRDN0003982018	0	493	141	27
AAAGAACAGACAAAGACAGC	BRDN0003996056	0	231	11	0
AAAGAACAGCGTAAAGAAAG	BRDN0004002716	1	175	92	35
AAAGAACAGGATTTCCAGCG	BRDN0003972954	0	444	87	35
AAAGAACCCTGCCTACGAGG	BRDN0003998046	0	266	0	1
AAAGAACGATCCGATGCTGG	BRDN0003988567	1	393	166	96
AAAGAACGCAGTTCTCTCGG	BRDN0003968292	0	193	10	5
AAAGAACTCACAGGTCACAG	BRDN0003943745	0	208	36	4
AAAGAACTCCATACGCTAAG	BRDN0003927590	1	337	29	5
AAAGAACTTAAGCGACTTCG	BRDN0004006811	1	311	941	550
AAAGAAGAAAGATGAGGCAG	BRDN0003978209	0	32	9	0
AAAGAAGACGAAAAAGTCGC	BRDN0003925228	2	390	230	122
AAAGAAGACTACCCTGACTG	BRDN0003965213	1	766	451	148
AAAGAAGAGATCGACAGTGT	BRDN0003965384	0	999	273	218
AAAGAAGAGATGCGCTCACA	BRDN0003995204	0	421	110	3
AAAGAAGAGTAGCTGAGGAG	BRDN0003939935	0	455	103	6
AAAGAAGAGTGTGACTTGGA	BRDN0003942577	1	745	312	197
AAAGAAGATAACGATCCCAC	BRDN0003954528	1	361	82	105
AAAGAAGCCAGTCAAAGTTG	BRDN0003959519	0	664	105	12
AAAGAAGCTGGTAATCGTTG	BRDN0003947413	2	428	112	15
AAAGAAGGCTGCGAAGCTGA	BRDN0003979995	1	176	1767	2025
AAAGAAGGGCTCCAAAAAGG	BRDN0003941820	0	113	0	0
AAAGAAGTCACTCACGTCAT	BRDN0003997081	0	160	35	0
AAAGAAGTCCCAGGAAACCG	BRDN0003957311	0	95	31	5
AAAGAAGTGTACCATTGAGG	BRDN0003966091	2	340	1855	1655
AAAGAATAGATAGGGAACTG	BRDN0003986860	0	149	189	174
AAAGAATATATCAAGCAGAG	BRDN0004000205	0	262	21	0
AAAGAATCAAAGAAACACTC	BRDN0003948257	1	319	196	119
AAAGAATCACCTGTAGCTTG	BRDN0003934902	2	458	726	494
AAAGAATGAGAACTTCGACA	BRDN0003926182	1	540	647	944
AAAGAATGATCCTATAGATG	BRDN0003931943	4	451	1902	2291
AAAGAATGATTGCCGCCGAA	BRDN0004002247	0	370	80	11
AAAGAATGGATGGCTTACTG	BRDN0003934332	4	747	994	1015
AAAGAATTAGGATCTGCATA	BRDN0003976538	0	159	303	63
AAAGAATTCAATTCTAGACG	BRDN0003954096	0	91	71	15
AAAGAATTGAACCAACGCAT	BRDN0003957355	0	377	8	1
AAAGAATTTGCAGAGCCGTA	BRDN0004001060	0	532	454	112
AAAGACAAACACCAATCGCA	BRDN0003965748	1	584	147	3
AAAGACAACACCCTACAGTG	BRDN0003987571	0	545	231	36
AAAGACAACTTCTTGCCGAG	BRDN0003952876	0	610	196	28
AAAGACAATGGTTGTCAGTG	BRDN0003959785	0	707	197	122
AAAGACACAAGCTTTCACCA	BRDN0003940205	0	401	1	1
AAAGACACAGACGCCGCTGT	BRDN0003932224	0	245	230	124
AAAGACACCATCATGCAAGG	BRDN0003940436	1	564	939	445
AAAGACACGTCGTTCACATG	BRDN0003960836	0	596	323	53
AAAGACACTGCAGAGCGCAG	BRDN0003933141	5	442	547	446
AAAGACAGAAATATCACCGA	BRDN0003974155	0	322	247	208
AAAGACAGCACGTGTCTGGG	BRDN0003992719	4	690	835	1448
AAAGACAGGTTGCTCAAAAG	BRDN0003986648	0	179	64	28
AAAGACAGTAACTTCTCACA	BRDN0003948437	0	167	34	1
AAAGACATAGATGGTTATGG	BRDN0003982120	2	583	660	412
AAAGACCAACAAAGCTGGCA	BRDN0003967708	1	623	1531	1993
AAAGACCAAGAGGCCTGTCA	BRDN0004005374	2	394	1648	1119
AAAGACCAAGCTGACTTTCG	BRDN0003986012	0	58	4	0
AAAGACCACAGCGCTCGAGA	BRDN0003975484	2	458	1014	775
AAAGACCAGCACAAGAGTCA	BRDN0003934774	0	226	350	441
AAAGACCATTCCTTAGAAAG	BRDN0003984894	0	306	381	285
AAAGACCCAGTTCAGCAGTG	BRDN0003997022	13	873	6243	9779
AAAGACCCGGATATTGACAT	BRDN0003976547	0	298	146	55
AAAGACCTTACCTTACTAGG	BRDN0003986969	0	433	38	6
AAAGACCTTCTGCTTACATG	BRDN0003953054	0	298	389	338
AAAGACGTACCTTTCCAACA	BRDN0003988807	2	538	121	14
AAAGACGTGACAGTGATCGA	BRDN0004007104	2	1019	769	511
AAAGACGTGGACTGTTTCGG	BRDN0003929028	1	574	114	21
AAAGACGTGTTAGATCAAGC	BRDN0003934904	0	410	38	5
AAAGACGTTGAAAACAAACG	BRDN0003986027	0	312	133	44
AAAGACTCAACCCGATCCCG	BRDN0003948381	0	176	0	0
AAAGACTCGATTCATCTATG	BRDN0003996826	0	541	34	9
AAAGACTCTCAATTCTCATG	BRDN0003997307	1	190	38	2
AAAGACTGTTCCAAAAACAG	BRDN0003962311	0	182	271	97
AAAGACTTCACTGAGTACAG	BRDN0003968937	1	358	59	45
AAAGAGAAAAGTAATTCTCC	BRDN0003966861	1	587	166	14
AAAGAGAACAGCCTTCACTC	BRDN0003992979	0	214	48	2
AAAGAGAACGAGACCAGTGA	BRDN0003975585	1	603	160	51
AAAGAGAACGTACTGTATTA	BRDN0003959143	2	285	14	6
AAAGAGAATGAATAGAACAG	BRDN0003988952	0	128	600	328
AAAGAGAATTCGAGAATCCG	BRDN0003942220	0	157	18	15
AAAGAGACTCAACCCTCAGT	BRDN0003993167	0	179	87	9
AAAGAGAGCCAGAATCGCCT	BRDN0003980741	0	367	166	53
AAAGAGAGCTATTTCTAGAG	BRDN0003955271	1	449	126	26
AAAGAGATAGCAGTGAACGA	BRDN0003958332	0	298	125	186
AAAGAGATTGCTATTACCAA	BRDN0003926660	1	375	288	131
AAAGAGATTTGTGTCTGAGG	BRDN0003968651	0	332	205	82
AAAGAGCAATATATGTGTGA	BRDN0003926170	1	380	599	706
AAAGAGCAGACTTATTACCA	BRDN0003936590	1	481	133	36
AAAGAGCGGTTCGTCGATTA	BRDN0004009307	1	416	28	1
AAAGAGCTACGCAAGAATCG	BRDN0003967368	1	575	1366	840
AAAGAGCTACTGAGAATAGG	BRDN0003975826	1	425	94	19
AAAGAGCTCACAGAGAAGAG	BRDN0003980046	0	191	160	99
AAAGAGCTGCATGCCAACCA	BRDN0003931024	2	627	198	93
AAAGAGCTGCGGCTCCAAAG	BRDN0003942025	1	460	375	371
AAAGAGCTGGTGAACAACCT	BRDN0003968494	1	259	698	1123
AAAGAGGACATAAGCCGAGG	BRDN0003996984	2	256	431	187
AAAGAGGACGAGTACCCAGT	BRDN0003951555	0	318	42	1
AAAGAGGAGGCAATAAGACG	BRDN0003986392	4	384	1963	2359
AAAGAGGGATTCCTAGCAAG	BRDN0003956147	0	297	59	10
AAAGAGGGTTGATACGACCA	BRDN0003970712	0	454	376	501
AAAGAGGTATCCAATCAGGA	BRDN0003946130	2	686	671	475
AAAGAGGTCAATAATGAAAG	BRDN0004001166	0	295	423	163
AAAGAGTCACAAACTGCAGA	BRDN0003959515	0	568	57	4
AAAGAGTCGCTCCTTATTGG	BRDN0003982590	0	368	221	14
AAAGAGTGAAAATTCCTCGG	BRDN0003955216	0	200	35	5
AAAGAGTTAATACTTGACAG	BRDN0003958090	0	387	269	214
AAAGAGTTCATTAAAACAAG	BRDN0003937681	0	149	32	0
AAAGAGTTGCAAAACGCCAT	BRDN0003988868	2	173	8	1
AAAGAGTTTCAGACCCAAAG	BRDN0003974185	1	344	13	0
AAAGATAAGAAGCTGAACAT	BRDN0003931723	1	364	57	16
AAAGATAGTCAATATAGGCC	BRDN0004003972	0	33	22	0
AAAGATATCCAGGTCACTTG	BRDN0003977341	1	395	191	151
AAAGATATGAAACATCGGCT	BRDN0003962985	4	404	556	326
AAAGATCAACTCATAGGGCA	BRDN0003966722	2	856	295	60
AAAGATCACTGTGAGAACAG	BRDN0003974646	0	394	57	59
AAAGATCCAAAAGCTGACTG	BRDN0004000062	0	575	28	0
AAAGATCCCTTCTTCCTGGG	BRDN0003988562	0	335	15	0
AAAGATCCGGAAGAAATATC	BRDN0003933861	0	371	0	0
AAAGATCGGCATGAGTCGGT	BRDN0003996213	1	495	230	142
AAAGATCTAGTGATGATCGG	BRDN0003956154	1	538	245	13
AAAGATCTCAAAGACGTGCT	BRDN0003932594	3	747	337	35
AAAGATGAAACGTCCACAAG	BRDN0003937207	0	216	3	1
AAAGATGAATCCGCTCGGCA	BRDN0004002384	2	508	536	178
AAAGATGACCCAGATAGATG	BRDN0003953491	1	320	388	195
AAAGATGAGAGTGATTCGCG	BRDN0004007351	0	979	289	71
AAAGATGAGATACATGTGTA	BRDN0003940637	1	413	328	378
AAAGATGCTACTGTATACAG	BRDN0004004873	0	716	154	38
AAAGATGGAACGGTACAACT	BRDN0003978766	1	544	872	271
AAAGATGGATACTCACCGCG	BRDN0003985797	1	1013	542	381
AAAGATGGCCTGGTGACGTG	BRDN0003932015	2	518	223	108
AAAGATGTACAGCGTAACCA	BRDN0003958138	1	626	153	5
AAAGATGTACCAAAGTATAG	BRDN0004006112	0	104	19	0
AAAGATGTTAACAAATCACA	BRDN0003952733	1	502	228	62
AAAGATGTTTGCGTCCAAAG	BRDN0003944874	0	302	90	29
AAAGATTAATATGCCTGTCG	BRDN0003934986	0	248	124	39
AAAGATTACGAACTTCCCGG	BRDN0003982011	1	96	45	0
AAAGATTATGCGAGAATGTC	BRDN0004001625	0	344	216	103
AAAGATTCTATCTCATTGGG	BRDN0003994341	0	300	121	18
AAAGATTCTTGATGTTCTTG	BRDN0003954037	1	494	149	51
AAAGATTGTGGGGACCCGTG	BRDN0003971216	0	174	103	0
AAAGATTTACGTCCACCTGA	BRDN0003963047	1	413	240	121
AAAGATTTAGGACGACATAG	BRDN0003978040	0	213	147	38
AAAGCAAAATCCTGTACACG	BRDN0003930617	0	454	18	2
AAAGCAAACATCTTGACACA	BRDN0003985013	2	355	174	164
AAAGCAAACTTGGTAATGGT	BRDN0003960358	0	670	179	43
AAAGCAAAGAAGAGAGCCGA	BRDN0003984382	0	604	361	385
AAAGCAAAGAAGTATAACCC	BRDN0003992283	0	108	0	0
AAAGCAAAGTCCCTCCACGT	BRDN0003928752	0	668	1109	613
AAAGCAAATCATCGGACGAC	BRDN0003978379	0	86	0	0
AAAGCAACCCTCAGACAACC	BRDN0003935299	2	659	349	271
AAAGCAACCTGTGTCACAGT	BRDN0003993231	0	616	768	447
AAAGCAACTTGCTACTAAAG	BRDN0003942618	2	441	885	698
AAAGCAAGAAAACTCAACTG	BRDN0003986743	0	379	398	91
AAAGCACAGGAAGAAGCTCA	BRDN0003930099	0	65	34	8
AAAGCACATCACCAAGACCG	BRDN0003940893	0	345	1	1
AAAGCACATGAAGCCGAGCA	BRDN0003939018	3	649	224	59
AAAGCACATGGCGTTCGACA	BRDN0003945134	0	345	203	228
AAAGCACATGTGGTGACTTG	BRDN0003959390	1	370	1043	933
AAAGCACCACAGTCAGATGG	BRDN0003972313	0	225	237	35
AAAGCACCGTCCACCCACAA	BRDN0003971858	1	354	27	0
AAAGCACTAAATGCTGTCCG	BRDN0003978202	0	477	104	11
AAAGCACTTCACGGTCGTAG	BRDN0003984359	0	669	103	30
AAAGCAGAGGGCATAGATTG	BRDN0003982710	1	524	427	263
AAAGCAGATTAAGCACATGA	BRDN0003937988	2	395	514	343
AAAGCAGCGACTAGCCAAAG	BRDN0003950339	5	719	2301	2648
AAAGCAGGAAGCACCCTCAA	BRDN0003961367	1	202	88	15
AAAGCAGGAAGTTTCCGCAA	BRDN0003926958	3	504	1520	813
AAAGCAGGACCGATTAACCA	BRDN0003941944	0	250	3	5
AAAGCAGGCATGTCATGAGT	BRDN0004005189	1	501	463	500
AAAGCAGGCCCTCTCGACGT	BRDN0003962219	6	469	2276	4771
AAAGCAGTGAGTGTCAACGA	BRDN0003926095	2	800	1111	971
AAAGCAGTGATAAAGATGCA	BRDN0003944374	2	473	209	152
AAAGCAGTTACTCTTCAACA	BRDN0003952625	0	50	0	0
AAAGCAGTTTGTGTCCGACG	BRDN0003952808	1	128	76	17
AAAGCATACGCATATCAACT	BRDN0003958965	0	44	0	0
AAAGCATAGTTTATATACAG	BRDN0003992688	0	183	28	20
AAAGCATCACTGTCCGGCAA	BRDN0003945751	0	469	60	41
AAAGCATCTAGACATTCCAA	BRDN0003962301	0	150	8	9
AAAGCATGGTGATATTCCCA	BRDN0004005701	0	422	77	4
AAAGCATTAAAGGCCTGTGA	BRDN0003972090	1	317	49	0
AAAGCATTACTGGGTTCGCT	BRDN0003977773	2	686	489	144
AAAGCATTATACAACTACGA	BRDN0003978760	0	413	237	83
AAAGCATTCGGTAAACATTG	BRDN0003997896	0	62	9	0
AAAGCATTCTTCGGATTCAG	BRDN0003967138	0	729	259	140
AAAGCATTGCGTACTAACCC	BRDN0003987042	0	147	119	32
AAAGCATTTCATGTGCACCT	BRDN0003955682	1	488	540	300
AAAGCCAAAACTGATGCTGG	BRDN0003957859	2	446	443	341
AAAGCCAAAATGTCTTCTGG	BRDN0004003901	0	764	360	111
AAAGCCAAAGAGGCTCAGTG	BRDN0003996833	0	649	89	30
AAAGCCAAATTATGTGTACA	BRDN0003959025	3	618	646	163
AAAGCCAACAAGTTAGACCA	BRDN0003976495	0	31	0	0
AAAGCCAACGCCGTAGGTCA	BRDN0003974121	9	603	2758	5107
AAAGCCAGAAACAAGTTGAC	BRDN0003982898	0	253	10	0
AAAGCCAGAAATAAAGATGT	BRDN0003952231	1	394	396	181
AAAGCCAGTTTACTAACTGG	BRDN0003981709	1	199	515	332
AAAGCCATATGTATCCCTGA	BRDN0003962642	0	260	0	0
AAAGCCATCTTGGTGCAAAG	BRDN0004003437	1	594	255	63
AAAGCCATGCTGATCGCTGT	BRDN0003930494	1	997	349	30
AAAGCCCAAGATCGAAGATG	BRDN0003940211	1	320	426	257
AAAGCCCAATGCCATTCAAG	BRDN0003930992	2	430	300	259
AAAGCCCACCGCGTACCGTA	BRDN0003981997	3	913	377	62
AAAGCCCCAACATTACAGAC	BRDN0003936646	0	46	0	0
AAAGCCCCCGAAATCAACAG	BRDN0003961157	0	292	22	0
AAAGCCCCCTCACCCATCCA	BRDN0003972679	1	461	105	7
AAAGCCCCTACAGAAGAGTG	BRDN0003926374	0	254	7	0
AAAGCCCCTGTGTTGACGGA	BRDN0003992034	2	775	192	284
AAAGCCCGGACCGACAAACA	BRDN0003929654	0	291	12	0
AAAGCCCGGCTGCTTGAGGG	BRDN0003962357	1	422	664	529
AAAGCCCGTAGCCATACGAG	BRDN0003964136	1	484	274	251
AAAGCCCTTACGACACTACG	BRDN0003986455	1	610	299	199
AAAGCCGCGAAAGTGCCCCT	BRDN0003987895	0	781	696	336
AAAGCCGGAGGCTTGCCGAG	BRDN0003946373	0	134	22	1
AAAGCCGTCTTGTCCGACAT	BRDN0003944888	0	615	124	21
AAAGCCTCAAAAGACAAGGA	BRDN0003931056	3	353	217	178
AAAGCCTCAATTTATACCAG	BRDN0003957947	0	315	102	0
AAAGCCTCCAACTCCGGACC	BRDN0003981065	1	718	1523	2498
AAAGCCTCTACATGTCATGT	BRDN0003931198	2	891	2418	2624
AAAGCCTCTTACCTTCATGG	BRDN0003991042	4	542	451	89
AAAGCCTGCTGCCCGTTACG	BRDN0003960741	2	1253	382	59
AAAGCCTGGCTACATAACGG	BRDN0003937228	2	482	599	521
AAAGCCTGTTAGTACTCACA	BRDN0003980325	0	25	0	0
AAAGCCTTGTAAATCCTGGG	BRDN0003974710	3	562	512	545
AAAGCGAAAAGACTTCAGTG	BRDN0003958460	1	385	75	56
AAAGCGAAATTACTCGACAT	BRDN0003960704	0	167	37	15
AAAGCGAATCCAGGGAACAC	BRDN0003969979	0	207	145	67
AAAGCGACCTTTCCCCACCA	BRDN0003990264	0	863	217	75
AAAGCGAGTTCAATCTCTTG	BRDN0003961614	2	501	1206	1562
AAAGCGATTCAGAATCTACG	BRDN0003978843	0	331	395	156
AAAGCGATTGAAGCAAGCCA	BRDN0003962140	1	317	42	29
AAAGCGCACGAACTCCACTC	BRDN0003941372	2	619	580	1018
AAAGCGCCAGCCATCAGACA	BRDN0003944654	0	601	175	13
AAAGCGGACGGCTATCGGCA	BRDN0003974221	0	483	6	0
AAAGCGGCAAAAGTTAATGC	BRDN0003941431	0	290	99	59
AAAGCGGGCTGCGGCCCGAA	BRDN0003937963	1	304	429	301
AAAGCGGGTGAGGTCTGTTT	BRDN0003986966	0	633	162	15
AAAGCGTAATCAGAAGACTA	BRDN0003978668	1	192	622	464
AAAGCGTCATCCAAGCGACC	BRDN0003953217	2	512	1517	1931
AAAGCGTCCTCAATCACTGT	BRDN0003954045	1	507	166	50
AAAGCGTCGACATATAAACC	BRDN0003940824	0	181	66	6
AAAGCGTCGATCTCACGGTA	BRDN0003973760	2	904	406	160
AAAGCGTGACCACAGACGAG	BRDN0003990423	4	536	1909	2494
AAAGCGTTCATAGATAGAAT	BRDN0003978909	0	197	50	17
AAAGCTAAATCTGATCGAGG	BRDN0003959165	1	474	138	89
AAAGCTACCATTCTTATATG	BRDN0004001720	0	598	179	13
AAAGCTACTATATCGCCACA	BRDN0003976921	1	343	157	29
AAAGCTAGAAGTAAGCCCGA	BRDN0003962159	0	272	78	7
AAAGCTAGCCAATAGGAACG	BRDN0003928696	0	150	275	208
AAAGCTATAACTGCGCAACT	BRDN0003929286	2	449	541	726
AAAGCTCATCGTTACAGGCC	BRDN0003929034	2	704	640	197
AAAGCTCCAAAGGTCCGCCT	BRDN0003939175	0	306	10	0
AAAGCTCCAATAATCAACAG	BRDN0003929252	1	257	9	0
AAAGCTCCTACACGAAAGAG	BRDN0003975938	0	110	19	0
AAAGCTCCTTGTAACATCTG	BRDN0003986870	2	718	276	115
AAAGCTCGAGGAAAACGGGC	BRDN0003925550	0	250	4	0
AAAGCTCTGGAGACTTGTGG	BRDN0003983231	0	305	120	65
AAAGCTGAACCAATCGATGG	BRDN0004007011	1	506	73	32
AAAGCTGCCACAAGACGCCA	BRDN0003997465	5	604	1055	696
AAAGCTGCCATGTTGAACCC	BRDN0003968662	3	796	464	273
AAAGCTGCCCATCAACACAC	BRDN0003988461	0	278	42	0
AAAGCTGGCAAAGAAAAAGA	BRDN0003952966	0	89	3	0
AAAGCTGTGATTATAACGAA	BRDN0004006352	0	299	103	9
AAAGCTGTTTGGCATAAGCA	BRDN0003964777	1	533	215	309
AAAGCTTAACCATGTTGCAG	BRDN0003988856	1	598	190	44
AAAGCTTACCGAGATGCCGA	BRDN0003984932	0	176	95	15
AAAGCTTATCGGTTACGAGA	BRDN0003962916	3	529	586	78
AAAGCTTCCCTGGATGAATG	BRDN0003954715	1	904	846	491
AAAGCTTCCGAGCCTATCCA	BRDN0003939145	2	447	452	469
AAAGCTTCGGGTGATATTGG	BRDN0003954640	3	639	849	493
AAAGCTTCTAACGCAATCAC	BRDN0003931782	6	318	1175	1803
AAAGCTTCTGATACATTGGT	BRDN0003986362	1	831	356	189
AAAGCTTTCAGTGTTCACAT	BRDN0003975955	0	839	418	391
AAAGCTTTGAAGAAGCACAA	BRDN0003941997	6	429	3928	4524
AAAGGAAAACAATACCGACT	BRDN0003983528	1	231	199	10
AAAGGAAAATCCAATAAATG	BRDN0003965687	0	186	0	0
AAAGGAAAGCCAGAGAGTGA	BRDN0003967067	2	496	123	25
AAAGGAAAGCTCCATCAAAG	BRDN0003945303	1	274	50	1
AAAGGAAAGTGGAATCTCTG	BRDN0004003337	0	105	1	0
AAAGGAAATCAAGGAGTATG	BRDN0003995529	1	545	250	135
AAAGGAAATGTAATCCACCA	BRDN0003960352	4	603	2476	2143
AAAGGAACAAAAAATACTTG	BRDN0003941605	1	219	50	1
AAAGGAACTAGGAAAACTGA	BRDN0003971494	0	275	1	0
AAAGGAACTTGGAAAATCAT	BRDN0003953879	0	389	193	8
AAAGGAAGAAGTAATTGGCA	BRDN0003990181	0	195	7	0
AAAGGAAGACGGATTCGTAT	BRDN0003970693	0	355	171	40
AAAGGAAGATGGTAACATGG	BRDN0003928035	2	424	284	59
AAAGGAATGCCTATTCAGAA	BRDN0003977750	13	387	4062	4399
AAAGGAATTAGCTAAAAACA	BRDN0003931665	1	207	22	24
AAAGGAATTCAAATTAATGG	BRDN0003932769	0	537	74	5
AAAGGACACTTACGTGCACA	BRDN0003942331	2	626	226	182
AAAGGACAGAAAGGCAGTGT	BRDN0003939010	0	64	0	0
AAAGGACATTACAGATCACC	BRDN0003948609	1	331	98	20
AAAGGACCAGACAATTCCAT	BRDN0003983712	0	293	234	153
AAAGGACCCTCAAAGGACGT	BRDN0003985392	0	461	4	0
AAAGGACGATAAACAGATCG	BRDN0003963212	2	579	216	25
AAAGGACGGCCATTACCTAA	BRDN0003952760	0	222	77	55
AAAGGAGAAGAGGCAGAGGG	BRDN0003939891	0	41	0	0
AAAGGAGCACACGATCAACA	BRDN0003994645	2	641	55	0
AAAGGAGCAGAGCAAAACCG	BRDN0003994064	0	512	15	21
AAAGGAGCAGTCTCTCTGTG	BRDN0003987713	6	736	1938	2823
AAAGGAGCCAACAAAAGCTA	BRDN0003984745	0	278	48	24
AAAGGAGTGACCATCGCCAG	BRDN0003928476	0	126	0	1
AAAGGATCACGAACATCGAG	BRDN0003992592	0	269	316	158
AAAGGATGGCCTGATTAACG	BRDN0003967909	0	351	14	0
AAAGGATGGCTCAATCAAAG	BRDN0003983866	0	246	64	15
AAAGGATTAACACACCCGTA	BRDN0003932548	0	295	127	29
AAAGGATTAATATTCACTTG	BRDN0003987484	1	181	0	0
AAAGGATTGTGCTCTGACTG	BRDN0003979864	8	1234	2908	2572
AAAGGCAAAGCCATCAGGGT	BRDN0003954261	0	308	27	17
AAAGGCAACTGAACCATCCA	BRDN0003990785	0	629	460	119
AAAGGCAAGGACGAGAAGTG	BRDN0003984812	3	679	151	66
AAAGGCAATACGTACCACTG	BRDN0003938212	3	811	255	49
AAAGGCACAGTCACATTTCG	BRDN0003931081	1	347	50	3
AAAGGCACAGTCATTTGACG	BRDN0003930173	3	577	576	441
AAAGGCATACCAAATGCGAT	BRDN0003945302	2	722	181	66
AAAGGCATAGTAGTGCCTGA	BRDN0003965491	14	746	4265	8144
AAAGGCATAGTCCGAACAGA	BRDN0003925435	0	476	784	420
AAAGGCATCGTGCTGCTCGA	BRDN0004003032	0	565	267	171
AAAGGCCAATTCTTGATGGT	BRDN0003963563	1	525	810	896
AAAGGCCAGAGAATCAGACC	BRDN0003948013	3	413	1362	1914
AAAGGCCCAAGGGAGAAACC	BRDN0003943268	8	260	1408	2486
AAAGGCCGTGATCAAAAATG	BRDN0003954853	0	226	1	0
AAAGGCCTCATGACGGCACG	BRDN0003967403	6	539	1226	723
AAAGGCCTCGCACATTCAGT	BRDN0003996054	1	355	166	63
AAAGGCGACGTGCACGACAT	BRDN0003963241	2	816	227	38
AAAGGCGACTTATGATTGGT	BRDN0003953008	0	900	211	88
AAAGGCGAGTAAAGGCCAGT	BRDN0003950620	1	111	6	10
AAAGGCGCCTACGTGGTCGT	BRDN0003945722	1	444	106	63
AAAGGCGCTTTAGCGGAGAG	BRDN0003988529	0	397	61	6
AAAGGCGGAGATAAAAAGAG	BRDN0003963389	3	297	1464	2083
AAAGGCGTGTGGATGCACGT	BRDN0003943865	1	539	228	38
AAAGGCTAACTCTCGTAAGG	BRDN0003973887	0	352	152	37
AAAGGCTGCATGAATAATGG	BRDN0003961541	0	493	338	189
AAAGGCTGGGAGCTCAAAGC	BRDN0003974945	0	586	226	299
AAAGGCTGTTATTGAACAAG	BRDN0003980213	1	528	54	0
AAAGGCTTATACATGTCCCA	BRDN0003932198	0	249	0	0
AAAGGCTTCGAGCGCGATGT	BRDN0003993572	2	670	172	143
AAAGGCTTGATCGTGCTCAC	BRDN0003996852	1	354	102	69
AAAGGGAAGAATTAGAGCCG	BRDN0003950277	0	267	7	0
AAAGGGAAGACTTCGAAGCA	BRDN0003977358	3	644	1522	1577
AAAGGGAGCTGCTAGCAACG	BRDN0003928919	2	861	194	82
AAAGGGATGAGGACTCGACT	BRDN0003962401	0	967	210	19
AAAGGGCACTGGTCGAGTGG	BRDN0003967988	1	381	103	25
AAAGGGCAGCACCGTACTAG	BRDN0003980681	1	562	312	173
AAAGGGCATCTTACACGTCA	BRDN0003946203	1	466	104	55
AAAGGGCCAGAAATACAGGT	BRDN0003937840	0	287	43	10
AAAGGGCCAGATACCAGACG	BRDN0004003631	0	165	68	3
AAAGGGCCCAGTGATAGTGA	BRDN0003946077	4	578	1294	1781
AAAGGGCGAACACCAGTGAA	BRDN0003972420	1	740	281	173
AAAGGGCGAGAAGACAGACC	BRDN0003950992	0	212	5	0
AAAGGGCTCTACATCAACCG	BRDN0003986299	0	623	71	3
AAAGGGCTGACCGTATCCAA	BRDN0003989264	0	303	157	132
AAAGGGGAGAAAGAATGACG	BRDN0003924572	2	358	29	5
AAAGGGGAGTGAAGTAACAC	BRDN0003933414	1	433	686	257
AAAGGGGCAGATTTCCGGAG	BRDN0003950102	0	348	540	373
AAAGGGGTAAATAACTTCTG	BRDN0003937793	0	283	10	0
AAAGGGTCAACAACACACTG	BRDN0003964693	1	343	28	0
AAAGGGTCATCACTTCAGCA	BRDN0003971168	2	862	253	203
AAAGGGTCTAGGATGCGCGG	BRDN0003973879	0	312	28	0
AAAGGGTTGTATAGGATGCG	BRDN0003948145	1	502	419	241
AAAGGTAAAAATTGTGACAG	BRDN0003927098	0	658	450	174
AAAGGTACGTCTTCCAACAA	BRDN0003967716	2	630	403	40
AAAGGTACGTCTTCCAAGAA	BRDN0003967718	0	352	184	212
AAAGGTACGTTCTCGCATAG	BRDN0003948576	0	691	11	0
AAAGGTACTGAATGTTGTCG	BRDN0003983465	1	417	127	29
AAAGGTAGAATCTTTCACTT	BRDN0003960012	3	648	685	467
AAAGGTAGATACACTCACAG	BRDN0004001946	0	318	78	64
AAAGGTATTCCAGTTAAAAG	BRDN0003985038	1	282	1	0
AAAGGTCAAAGGAATAGACC	BRDN0003996305	0	214	12	0
AAAGGTCAACATAGGCACGA	BRDN0003924704	1	324	588	216
AAAGGTCACATCATCATGAG	BRDN0003946523	1	391	170	55
AAAGGTCAGTCCTCAGCCGG	BRDN0003928535	1	389	4	1
AAAGGTCCCCCATAAGATGG	BRDN0003927820	1	252	327	191
AAAGGTCGACAGGCCAACTT	BRDN0003990205	0	322	162	54
AAAGGTCGCCACACCCAAAG	BRDN0003935366	0	430	56	17
AAAGGTCGGGCAGATCTCTG	BRDN0003971886	2	765	845	1223
AAAGGTCGTACATTACGCCA	BRDN0003951808	1	692	618	284
AAAGGTGAAGTCCCCGTTAG	BRDN0003938274	1	466	202	73
AAAGGTGATTCACACCTAGG	BRDN0003934386	1	187	0	0
AAAGGTGCCATTGTTACATG	BRDN0003972969	1	424	226	163
AAAGGTGGACCACTCCCGGT	BRDN0003932745	0	223	59	8
AAAGGTGTCTTCGTTACGAA	BRDN0003941094	1	299	39	0
AAAGGTTCAGAGGTCCAAAG	BRDN0003929678	2	273	4	0
AAAGGTTCTAAATCAAACGG	BRDN0003994771	0	224	22	0
AAAGGTTCTGGAGGTACCGT	BRDN0003976668	0	73	36	5
AAAGGTTGTATATGTTCTGG	BRDN0003991405	2	325	398	305
AAAGGTTGTGTGATAAATGA	BRDN0003971493	2	594	1238	839
AAAGGTTTACACTCGCCATG	BRDN0003941348	1	610	716	357
AAAGGTTTCTCTCTAGCGTG	BRDN0003971432	0	298	185	90
AAAGTAAACAGTTCCGTGAC	BRDN0003977039	1	412	459	154
AAAGTAAACGTACCAACAAG	BRDN0003991947	0	297	21	0
AAAGTAAATGGTCTCCAAAG	BRDN0003932604	0	338	75	63
AAAGTAACACAGTACAAGAA	BRDN0003990386	0	11	0	0
AAAGTAACCCTCCTTGAACT	BRDN0003981618	0	276	153	9
AAAGTAATGAAGTGACACTT	BRDN0004000400	1	530	425	270
AAAGTACAACCTGCCACTGT	BRDN0003982805	2	946	349	201
AAAGTACAATCGGAGATATG	BRDN0003953700	1	528	305	84
AAAGTACATGATTTCCCTAG	BRDN0003932572	1	282	36	0
AAAGTACATGTTTCGCATGG	BRDN0003932680	0	975	409	194
AAAGTACCAAGTGCTACCAG	BRDN0003939401	2	591	613	230
AAAGTACGACGCGTAACCGG	BRDN0004008531	0	628	263	199
AAAGTACTACGTGCAGCTTG	BRDN0003990058	1	760	1275	1267
AAAGTACTGATTGTTCTGAA	BRDN0003988776	2	1024	682	399
AAAGTACTTACTAATTGTCA	BRDN0003958102	0	241	649	763
AAAGTAGAAAGATGTCGCTG	BRDN0003981352	0	28	0	0
AAAGTAGAGGCCTTCACACG	BRDN0003968844	1	223	15	0
AAAGTAGATAGCGGTTCCCT	BRDN0003971368	2	596	482	381
AAAGTAGCCAAGATAACATG	BRDN0003990113	0	584	115	7
AAAGTAGGGATAGACTCCCA	BRDN0003976015	0	26	0	0
AAAGTAGTCCAACAAAGGGA	BRDN0004004594	0	450	250	96
AAAGTAGTCCACGTGTCCAA	BRDN0003957701	1	558	144	19
AAAGTAGTGGTGTTCCGTAG	BRDN0003968394	0	83	0	0
AAAGTATAACTGGAGTGCCA	BRDN0003997707	0	12	0	0
AAAGTATACTATCTCCCCGG	BRDN0003935711	2	129	846	2773
AAAGTATATGAGCTGTTAGG	BRDN0003966199	0	183	18	0
AAAGTATCAGACGAAAAGAG	BRDN0003967151	0	367	457	219
AAAGTATCCAATGCGTTGTG	BRDN0003967588	1	685	508	182
AAAGTATCTTGACTATCACA	BRDN0003929460	0	395	83	0
AAAGTATGAGTCGGTGACAA	BRDN0003971569	0	230	38	3
AAAGTATGTTCAAACGTCTT	BRDN0004007826	1	364	246	179
AAAGTATGTTTCCTTATCTG	BRDN0003988194	2	516	150	54
AAAGTATTATTAAAAATGTG	BRDN0004006508	0	198	151	139
AAAGTATTCTGAATCCGTGA	BRDN0003935490	6	442	825	2202
AAAGTCAAAGAGACTATTGG	BRDN0004006988	2	323	42	2
AAAGTCAAAGCAGATACCAA	BRDN0003968933	0	456	101	1
AAAGTCAACTTACCCAAAAG	BRDN0003929073	1	273	43	1
AAAGTCAAGAAATCCGATAA	BRDN0003976765	0	204	277	129
AAAGTCACCGTTGAACACAT	BRDN0003977208	0	286	642	694
AAAGTCACGCTGAATACAGT	BRDN0003969149	1	392	32	16
AAAGTCACGGGCATAGATTG	BRDN0003969495	1	705	116	67
AAAGTCACTAAGTAACACAA	BRDN0003943707	1	257	172	103
AAAGTCACTCCGGCTCCAAG	BRDN0003978083	1	821	93	13
AAAGTCACTGAAATTACCAT	BRDN0003978330	0	226	65	7
AAAGTCACTTACTTTGACAT	BRDN0003929598	0	69	0	0
AAAGTCAGGAATATCCTCCA	BRDN0003944153	1	702	582	441
AAAGTCAGGGTACGTTCCTG	BRDN0003940210	1	550	123	77
AAAGTCAGTGAAATGGACAG	BRDN0003934422	1	545	211	60
AAAGTCATAACGTCTGTGAT	BRDN0003980485	0	314	24	0
AAAGTCATATACCTTAGTAG	BRDN0003987342	0	117	0	0
AAAGTCCAATCCAATCACTG	BRDN0003931660	3	683	269	55
AAAGTCCACCAGAACGTTAG	BRDN0003946099	1	555	28	0
AAAGTCCCTTCCCATACGAT	BRDN0003985736	0	207	85	4
AAAGTCCGGAGCCGATCACA	BRDN0003924954	0	194	60	38
AAAGTCCTGGCGATGAAGTG	BRDN0003952818	6	890	1570	2274
AAAGTCGACCCCAACAAGCG	BRDN0003927904	2	374	80	0
AAAGTCGAGAAATCTGACAA	BRDN0003992619	0	278	131	5
AAAGTCGAGAGTCTCTCCGA	BRDN0003963352	1	740	93	1
AAAGTCGAGTATCATGCTGG	BRDN0003928205	5	666	1093	1271
AAAGTCGAGTCATTGTCCAT	BRDN0003930949	1	585	639	167
AAAGTCGATCTCGTAGACAT	BRDN0003942795	1	522	8	12
AAAGTCGATTTGCCGCACGA	BRDN0003986524	1	740	38	33
AAAGTCGCATGTGTTTCCGG	BRDN0003952161	0	523	121	17
AAAGTCGGGACTATCGATGA	BRDN0004004660	1	642	54	35
AAAGTCGGTGTCCGAACCAG	BRDN0003972480	0	55	0	0
AAAGTCTAAAAGAAGTACAG	BRDN0003986040	0	339	191	95
AAAGTCTAAGTAATCTGCGG	BRDN0003926657	0	367	20	1
AAAGTCTACCCCTCCTGTCG	BRDN0003950080	1	243	0	0
AAAGTCTATCGTTATTGGAG	BRDN0003971483	2	836	378	186
AAAGTCTCGCTGATGTTCAG	BRDN0003946481	3	1186	591	478
AAAGTCTGAGGAGTCCACGT	BRDN0003937621	2	446	616	501
AAAGTCTGGACCCCAGCGGA	BRDN0003955642	0	289	118	26
AAAGTCTTATAAAAATGGGA	BRDN0003988326	1	336	868	794
AAAGTCTTATGATTTAACTC	BRDN0003958677	0	41	526	618
AAAGTCTTGTGAAGAAAATG	BRDN0003967031	0	340	215	17
AAAGTCTTTAAATCTCACTC	BRDN0003972421	1	474	1399	1149
AAAGTGAAAAAGTCTGACTG	BRDN0003954432	0	522	56	3
AAAGTGAAACCCGGCATCTG	BRDN0003981825	2	348	810	464
AAAGTGAAACCTCTGTGAGG	BRDN0003946987	2	182	382	177
AAAGTGAAACGCTCCACCGG	BRDN0003962368	1	482	23	9
AAAGTGAAATGCCTCTGCCG	BRDN0003989110	1	465	28	0
AAAGTGAACAAAAACAGCAG	BRDN0004004793	3	244	1384	2649
AAAGTGAAGGACATGCTCCA	BRDN0004007253	0	528	41	7
AAAGTGAAGTCAGAGACCCA	BRDN0003975218	0	138	0	0
AAAGTGAATGTGGATACAGT	BRDN0004005648	3	545	291	183
AAAGTGACACAGTACAAGAA	BRDN0003988760	0	30	0	0
AAAGTGACCTCGAAGTGGTG	BRDN0003951494	4	561	583	273
AAAGTGAGCAGTCTCCACTA	BRDN0003983242	0	516	211	57
AAAGTGAGGAAGATTACTGT	BRDN0004003916	1	688	105	7
AAAGTGAGTTCAGAGCCTAG	BRDN0003997592	0	349	76	22
AAAGTGAGTTGCTGTGAACT	BRDN0003993354	3	520	419	126
AAAGTGCACCCGAGGCAACT	BRDN0003976922	4	599	644	502
AAAGTGCAGCTTGCCAAAGA	BRDN0003967042	1	808	212	4
AAAGTGCCAATCCCTTGAAA	BRDN0003987336	0	249	132	29
AAAGTGCCGAATGACCCAAG	BRDN0003971120	0	362	10	2
AAAGTGCTCAGTGATCGGGG	BRDN0003954932	0	390	18	0
AAAGTGCTTCCCGACAGACA	BRDN0003995946	2	631	589	439
AAAGTGGAAAAAATCATCTG	BRDN0003963325	1	321	219	43
AAAGTGGACAGGTAGAGCCC	BRDN0003936023	1	259	624	446
AAAGTGGACAGTCTTCTACA	BRDN0004003380	1	601	249	264
AAAGTGGACTCTAAAACTGT	BRDN0003925453	0	287	91	10
AAAGTGGAGATCAGGGTTAG	BRDN0003956341	0	531	8	2
AAAGTGGCACCTACCTGACT	BRDN0003933257	0	769	135	21
AAAGTGGGAAGTACGTCCTG	BRDN0003925229	0	53	0	0
AAAGTGGTTCTGGAAAAGCG	BRDN0003966545	1	262	35	28
AAAGTGGTTGATCCGATTGG	BRDN0003946157	0	951	210	78
AAAGTGTAACATACCCACGC	BRDN0003932458	1	346	171	38
AAAGTGTACATGTGATCTTG	BRDN0003983614	1	417	82	55
AAAGTGTGAGTGTCAAGCGT	BRDN0003952932	1	277	10	1
AAAGTGTGGGATGGAATGGG	BRDN0003986502	0	58	0	0
AAAGTGTGGGTAATTGCAAG	BRDN0003952256	0	435	336	171
AAAGTGTTCAAAAGAAAATG	BRDN0003988022	0	158	32	1
AAAGTGTTCAGAAAAATCCA	BRDN0004006563	0	165	27	0
AAAGTGTTCCTGGATTTGGT	BRDN0003938323	1	611	353	170
AAAGTGTTGTCTATTCTCTG	BRDN0003961685	2	401	810	969
AAAGTTAACCGATTTCACAG	BRDN0003934344	4	991	2254	2768
AAAGTTAACTCGGACCTGGG	BRDN0003992831	8	775	2646	4897
AAAGTTAATGAGATCCCCCT	BRDN0003971369	1	576	128	47
AAAGTTACCTCAGTGCACCT	BRDN0003957109	11	1196	2704	6174
AAAGTTACCTGAAACAGCGA	BRDN0003940220	1	368	63	1
AAAGTTAGAGCAGTTCAGAG	BRDN0003952740	5	713	2032	2428
AAAGTTATCCTCACCCAGGA	BRDN0003972552	2	613	559	186
AAAGTTATGTGCCACAGACG	BRDN0003943526	1	469	185	51
AAAGTTCACACTATGTTGCG	BRDN0003985510	0	114	45	22
AAAGTTCAGTAATAATCCCA	BRDN0003924893	0	205	133	27
AAAGTTCCACCTAATCATGT	BRDN0003938267	2	688	94	43
AAAGTTCCCCAACAAGATCC	BRDN0003963317	5	331	892	648
AAAGTTCGAAGCTTGCTAGG	BRDN0003932456	0	215	24	17
AAAGTTCTAGATGCCGTCCG	BRDN0003943029	0	223	601	496
AAAGTTCTCAAAGCTGAACG	BRDN0003951628	0	470	55	0
AAAGTTCTCTTACCATAGGC	BRDN0003983562	0	346	183	13
AAAGTTCTTATGGCTACACA	BRDN0003930725	1	766	382	712
AAAGTTGAATCTTGTACCAG	BRDN0003983905	0	23	0	0
AAAGTTGACGACACCTCTCA	BRDN0003986744	0	575	260	128
AAAGTTGGAACAGTTAGCAG	BRDN0003978457	0	685	359	133
AAAGTTGTACTTATTCCAGT	BRDN0003954034	1	614	113	20
AAAGTTGTATTCATACCTCC	BRDN0003934852	0	96	0	0
AAAGTTTACCAGACACCGCG	BRDN0003999240	1	316	131	82
AAAGTTTGGAGCCAAGTCGT	BRDN0004006177	1	293	253	160
AAATAAAAACCCTCAACCGG	BRDN0003938901	0	8	0	0
AAATAAAAGAAATCCGCCCA	BRDN0003969574	2	338	76	5
AAATAAAAGGTCTTGATCTG	BRDN0003988069	0	291	4	0
AAATAAAAGTTGTAGCACCT	BRDN0003933232	0	112	0	0
AAATAAAATCACTCGTCACG	BRDN0003985103	0	136	1	0
AAATAAACACATCACCCACG	BRDN0003968987	0	289	22	33
AAATAAACATTCACATGGGG	BRDN0003963678	1	312	259	116
AAATAAACCTACTTGTGCTG	BRDN0004006576	1	271	10	0
AAATAAACGTGGGTTCCATG	BRDN0003957332	5	487	1615	1643
AAATAAACTACAGTCACCAG	BRDN0003979784	2	1056	22	9
AAATAAAGGCACAAAAACAG	BRDN0003986463	0	211	19	0
AAATAAAGGCGGATCCCGAC	BRDN0003998970	0	110	9	8
AAATAACCTATCACATTCGG	BRDN0003927257	0	149	6	0
AAATAACGGTAACCACCAGT	BRDN0003990220	1	803	52	1
AAATAACTAAAAATGGGCAA	BRDN0003979996	0	131	3	0
AAATAACTCACATCACACAA	BRDN0003943949	0	274	259	37
AAATAACTTAGGGTGACCCT	BRDN0003996368	0	351	741	533
AAATAAGAAGCTGTTTGAAG	BRDN0003946954	1	286	483	252
AAATAAGACAGATAATTCCC	BRDN0003933893	1	280	0	0
AAATAAGCAACCCTTCTGTG	BRDN0004008237	1	162	87	31
AAATAAGGAGGGATAACACC	BRDN0003987534	0	401	109	23
AAATAAGGTACAACTCCAAA	BRDN0003984600	0	59	130	58
AAATAAGTTACACCAAAAGG	BRDN0003984843	3	351	213	68
AAATAATACCTGTCCTCCCT	BRDN0003928811	3	415	866	286
AAATAATAGTATAAATGTGG	BRDN0003983432	0	286	160	17
AAATAATCATTAGTATCTCG	BRDN0003938061	0	148	0	0
AAATAATCCATAAACTGCTG	BRDN0003981305	1	180	99	0
AAATAATGAGAAAATTTCCA	BRDN0003964453	0	79	0	0
AAATAATGCACAGAACACAA	BRDN0003972830	0	466	311	138
AAATAATGGCATCAGAAGAG	BRDN0003934451	0	511	20	0
AAATAATTAAGCGAACTGGT	BRDN0003937313	0	202	29	0
AAATAATTAAGTATGCACAT	BRDN0003924848	0	60	0	0
AAATAATTCCTATAAACACA	BRDN0004006514	2	175	1	0
AAATAATTGCACCTCATACG	BRDN0003983471	0	165	112	25
AAATACAAAAGTGATAGACT	BRDN0003938019	0	42	65	119
AAATACAAACCCTACCTGGT	BRDN0003939090	0	158	6	0
AAATACAACTCTGCAACAGA	BRDN0003945517	1	139	40	1
AAATACAAGAGAGTCGCTGT	BRDN0003960288	1	660	23	4
AAATACAAGAGGAGTACGAT	BRDN0004002240	0	406	39	7
AAATACAGCATCTGTAAGAG	BRDN0003955463	0	330	71	0
AAATACAGCCAACTATTCAG	BRDN0003935575	0	214	8	4
AAATACAGTTAGATAGACAT	BRDN0003963280	0	266	8	0
AAATACCAACCAAATATCAT	BRDN0003925696	1	128	251	253
AAATACCACCCCAAAGTCGA	BRDN0003929649	1	314	0	2
AAATACCATACCTTGCAAGA	BRDN0003935850	3	563	1669	1780
AAATACCATATACCTGAAGG	BRDN0003987798	0	241	203	115
AAATACCGACATCGCGACGA	BRDN0004008558	1	860	315	163
AAATACCGGGAAAACAACCG	BRDN0003956688	1	303	537	315
AAATACCTCACAAACAGGTC	BRDN0003951986	0	208	0	0
AAATACCTTTCCAGTCAGCG	BRDN0003995612	0	91	11	0
AAATACGATATTGCGCGCGT	BRDN0004008466	0	482	485	158
AAATACGCAATGGCCAGGGT	BRDN0003948442	1	464	211	66
AAATACGCGCGCTTTCCATG	BRDN0003935988	2	390	421	372
AAATACGCTTGACGCCGCCG	BRDN0003941848	1	721	135	50
AAATACGGTGATATTCCTCG	BRDN0003927340	1	413	9	1
AAATACGTGAGGTTGCGAGC	BRDN0003937296	0	471	20	8
AAATACTACTTACGGTCACT	BRDN0003931741	3	466	46	0
AAATACTCATGAATTTCTAC	BRDN0003937599	0	175	10	5
AAATACTCTTGTCGTGACTG	BRDN0003946143	0	625	218	86
AAATACTGCTGACGTCATCG	BRDN0003946531	1	391	406	236
AAATACTGGGACATATCCAG	BRDN0003948758	2	172	875	715
AAATACTGGTACCTACCATA	BRDN0003959113	1	255	302	153
AAATACTTACAGATGCTCAA	BRDN0003947391	3	607	1719	1731
AAATACTTCCTTGGTCACGT	BRDN0004003921	0	250	48	0
AAATACTTGATGCTCAAACA	BRDN0003976686	2	472	514	363
AAATAGAGATGGGAAACGAA	BRDN0003977037	2	417	337	284
AAATAGAGCGCCTCACCATG	BRDN0003989893	0	337	187	93
AAATAGAGCTCATGACCATG	BRDN0003941550	0	384	168	10
AAATAGATGAGCCAACTGAG	BRDN0003938401	0	316	1	0
AAATAGCACCCCAGGCCTTG	BRDN0003985606	0	547	81	20
AAATAGCAGGAGACAATACA	BRDN0003978413	0	92	27	9
AAATAGCCAACTTACACGAA	BRDN0003968776	0	28	0	0
AAATAGCCCGCTTCCACCAG	BRDN0003945652	0	429	73	16
AAATAGCTGAAATGACTACA	BRDN0004001887	0	203	28	1
AAATAGGAGAGAGCGAAACA	BRDN0003958424	0	470	217	104
AAATAGGAGCAATACACAAG	BRDN0003996665	1	177	105	43
AAATAGGATTGCGAATCAGG	BRDN0003945367	0	284	1	0
AAATAGGGGAAGCACCAAGG	BRDN0004001374	0	235	395	340
AAATAGTCCAATCCTGAAGT	BRDN0003981723	0	314	189	86
AAATAGTTTAGACATCGCCA	BRDN0003942185	1	360	23	1
AAATATAAACATGAGTACGT	BRDN0003978644	2	605	163	53
AAATATAATACCTTGCGCTG	BRDN0003932128	2	243	450	744
AAATATACTAACAACCTGGG	BRDN0003961297	0	454	94	70
AAATATAGATCTATCCGGAT	BRDN0003990210	0	143	58	5
AAATATAGCGAAGCTTGGAA	BRDN0003930995	1	115	191	26
AAATATATGCAAGTCTGCTG	BRDN0003991983	0	134	0	0
AAATATATTTGATTACTGCA	BRDN0003962484	0	297	149	90
AAATATCAAACATTTCTGCA	BRDN0004006554	0	352	311	139
AAATATCAACAGCTACAGAA	BRDN0003940939	0	72	117	24
AAATATCCAACTAAGGACCA	BRDN0003948310	2	478	978	1005
AAATATCCAGCTACAAACAA	BRDN0003925781	0	121	112	21
AAATATCCTTCAGACCACAC	BRDN0003991928	0	544	381	178
AAATATCGCGGTACGAACGT	BRDN0004009168	0	574	307	160
AAATATCGGCCAACTCCTAG	BRDN0003924988	1	455	167	32
AAATATCTGAAAACACCACC	BRDN0003990246	0	293	60	0
AAATATCTGAATGTCCTACG	BRDN0003947336	6	1083	1883	1541
AAATATCTGACAGTATACAT	BRDN0003951948	6	222	1266	2116
AAATATCTTCACGTTGACAG	BRDN0004007024	0	591	205	133
AAATATGAGATCACTCATCA	BRDN0003963910	0	492	85	7
AAATATGATACTGACCACAG	BRDN0003979835	12	711	2596	3410
AAATATGCTAGAGTGCCTTG	BRDN0003962313	2	960	1427	805
AAATATGCTGCATAGACTAC	BRDN0003962235	2	818	497	273
AAATATGGAACGTCCACACA	BRDN0003972984	2	462	147	120
AAATATGGAAGAAAATAGGG	BRDN0003979618	0	155	1	0
AAATATGGACGAATAGTGGA	BRDN0003967653	0	98	0	0
AAATATGGGGAAACATCCAA	BRDN0003962508	2	339	61	24
AAATATGTAGAATCCTCCTG	BRDN0003959301	0	309	112	25
AAATATGTGCACAATCAACA	BRDN0003981191	0	307	148	10
AAATATTAATAGTTTGCAGG	BRDN0003988946	2	319	26	4
AAATATTACAAGACCGTTTG	BRDN0003987684	1	209	885	895
AAATATTAGCTATAATGCAC	BRDN0003989562	0	174	14	0
AAATATTATCTTCCGCTGCA	BRDN0003928522	0	224	0	0
AAATATTATTGCAGAGTCAG	BRDN0003926551	0	431	60	8
AAATATTGAAGCACCAGACA	BRDN0003939222	0	298	127	0
AAATATTGACCCGATAACCA	BRDN0003951304	0	248	156	107
AAATATTTCCATCATAGTCG	BRDN0003924615	0	56	0	0
AAATCAAAAAAAGGAATACT	BRDN0003936161	0	98	23	24
AAATCAAACCCAGAGATCCG	BRDN0003983343	2	350	346	69
AAATCAACCTGGGCTCAGTC	BRDN0003948951	1	544	352	105
AAATCAAGCAGAGGCGAAGT	BRDN0003989356	0	222	265	125
AAATCAAGTAACCTCAGCTG	BRDN0003924609	11	515	3409	4673
AAATCACAACGAGAACACAG	BRDN0003969034	0	289	20	0
AAATCACAGAAACCTGAACA	BRDN0004007993	0	273	80	6
AAATCACAGAAATCTGAACA	BRDN0004006466	5	113	2108	3877
AAATCACAGCACTTACTATG	BRDN0004006578	0	218	137	60
AAATCACGATACCTTCCGAG	BRDN0004003451	2	250	231	337
AAATCAGATCTTCTTGTAGG	BRDN0003984706	5	845	1703	1088
AAATCAGCCACTTTGAGTGT	BRDN0003950278	0	197	1	0
AAATCAGGTACAGCTCCAAA	BRDN0003989904	0	22	2	0
AAATCAGTATTCGAAAAGCA	BRDN0003928280	0	513	340	91
AAATCATAAAGTCCCATGTG	BRDN0003976572	0	417	65	0
AAATCATATGCAGAAGAGGT	BRDN0003979913	2	486	599	510
AAATCATGCACCATCAACGG	BRDN0003926420	1	529	183	56
AAATCATTAGTGAAGAACAC	BRDN0003969584	2	201	30	1
AAATCATTTCCAGACACGCC	BRDN0003953848	0	461	111	92
AAATCATTTGCAGACACCGC	BRDN0003927583	6	887	2282	2442
AAATCCAATGCATGTAGCTG	BRDN0003931625	2	352	1396	1441
AAATCCACAACCCATCCATG	BRDN0003948641	0	97	1	0
AAATCCACCCTATTAACCAA	BRDN0003930569	17	709	4762	10278
AAATCCACGCTCGCACATGG	BRDN0003954280	1	578	500	150
AAATCCAGGACATACATATC	BRDN0003927631	0	512	130	14
AAATCCAGTACTCTGACTTG	BRDN0003964347	0	32	0	0
AAATCCATCGTGAACCACAG	BRDN0003971075	0	540	75	26
AAATCCCACGGTGTCAACGA	BRDN0003977279	1	343	27	0
AAATCCCAGGCAATTGAGCT	BRDN0003949119	4	844	1057	1038
AAATCCCCAGATGTTATACA	BRDN0003962189	3	644	1160	631
AAATCCCCATACCTTAGTGA	BRDN0003974062	1	526	479	188
AAATCCCTAAGTACCAAGCT	BRDN0003975737	13	685	4978	6382
AAATCCGACAAGTTCCAGAG	BRDN0003925465	1	568	546	266
AAATCCGAGTCGAGTGCCAA	BRDN0003939660	0	296	105	64
AAATCCGCCAGTATTTGCGG	BRDN0003929293	0	305	10	0
AAATCCGCTCTTACCTAACG	BRDN0003970252	3	888	427	280
AAATCCTAATAGATCTCCAT	BRDN0003978190	0	159	81	16
AAATCCTAGCACATTACCAC	BRDN0003932877	0	758	304	48
AAATCCTAGTCCAACACCAA	BRDN0004006797	2	261	5	0
AAATCCTCTCTCGCAACAAG	BRDN0003968966	1	385	145	39
AAATCCTGTAGTCTAAAGGG	BRDN0003953629	0	223	41	6
AAATCCTTAGGATAAGACCA	BRDN0003935656	1	265	458	363
AAATCCTTATGAAACAGACG	BRDN0003939447	1	390	68	16
AAATCGAAGTACCTGCGTGG	BRDN0003987043	1	553	358	258
AAATCGACCCAGGCCCACCT	BRDN0003966829	0	615	104	9
AAATCGATCCCAGCATCCAG	BRDN0003982494	0	313	49	6
AAATCGCTGCTACAGTTTGG	BRDN0003951677	0	470	4	0
AAATCGGATCCTTCTTTCGG	BRDN0003959031	0	363	204	147
AAATCGGGCACGGGTAATGG	BRDN0004007509	0	420	0	1
AAATCGTAGCTTCACCACAA	BRDN0003959603	0	354	254	67
AAATCGTCAACACTTACTTG	BRDN0003967501	3	359	1640	1299
AAATCTAAGAATGAGGACCG	BRDN0003981129	0	238	204	167
AAATCTAGAACTTACCCCAG	BRDN0003938295	1	392	98	29
AAATCTCCATGGTCTCTTCG	BRDN0003986281	5	790	2968	3927
AAATCTCGTATCAGCTCTCG	BRDN0003929939	0	107	7	0
AAATCTGACCAAGAGATAGG	BRDN0003949533	8	644	1546	2365
AAATCTGAGAGCAGAGAATG	BRDN0004006298	1	186	368	153
AAATCTGCACAAAGTGATTG	BRDN0003947802	2	493	1277	1272
AAATCTGTACAAACCATCCG	BRDN0003925000	3	412	2270	2519
AAATCTGTCTAATTCCCTCA	BRDN0003931978	1	249	41	10
AAATCTGTCTTGAATTGCAC	BRDN0003976056	1	711	186	18
AAATCTTAGAGACCACATGA	BRDN0003996613	0	47	0	0
AAATCTTATTGCGAGCATCC	BRDN0003971030	1	489	171	207
AAATCTTCCACAGGACCATG	BRDN0003925755	2	399	510	255
AAATCTTCGATATGCCACAA	BRDN0003979973	2	232	278	142
AAATCTTGGGGATCTCAATG	BRDN0003993966	1	282	41	0
AAATGAAAGAGTACACGTCA	BRDN0003942974	2	429	1200	659
AAATGAACATGGTACCACAC	BRDN0004007760	1	688	89	47
AAATGAAGAGCAGTACACCC	BRDN0003938935	2	512	351	138
AAATGAAGGACAAGATCTCG	BRDN0003952754	0	372	16	1
AAATGAAGTAAAGACACACG	BRDN0003952305	0	197	35	0
AAATGAAGTATCTCTCCGAG	BRDN0003959149	0	150	240	305
AAATGAATACCGGTCCCGTG	BRDN0003992400	1	388	310	352
AAATGAATGGCACACTCCAA	BRDN0003926250	0	673	126	33
AAATGACACCAATTACGACG	BRDN0004008119	0	129	12	8
AAATGACACTGCAATTTGGG	BRDN0003936359	3	497	258	109
AAATGACATAAAAGTCCCTG	BRDN0003925427	1	526	112	0
AAATGACCGGGGATCTAAGG	BRDN0003944951	0	294	251	73
AAATGACCTAGTATTCATAG	BRDN0003999968	0	214	3	0
AAATGACTCCGATGTATGCT	BRDN0004001809	1	790	503	302
AAATGACTGATGTGGAGTCT	BRDN0003987482	1	695	141	25
AAATGAGACTCCATCGGACC	BRDN0003927041	1	911	803	932
AAATGAGCCAGTTTAATCCT	BRDN0003978326	1	412	4	1
AAATGAGGACATATCCGTAT	BRDN0003997396	4	838	1934	2438
AAATGAGGTAAGGACCTCCA	BRDN0003937758	1	722	99	19
AAATGAGTGGCCTTATTGTG	BRDN0003985938	0	499	402	590
AAATGATACTGGATAGTCAG	BRDN0003947382	0	485	230	79
AAATGATAGCTCCTCCACGG	BRDN0003980532	2	301	237	103
AAATGATATCAACGGTTGTG	BRDN0003989463	2	588	895	841
AAATGATATTGCCGAAGGGT	BRDN0003970502	0	171	106	23
AAATGATCAAGGAGAGAGCT	BRDN0003966076	1	575	750	325
AAATGATGGATCAATCACAA	BRDN0003957510	0	411	159	55
AAATGATTGCCACAAATACA	BRDN0003983933	1	314	285	78
AAATGCAACTTCAGTAACCA	BRDN0003989715	0	185	36	0
AAATGCAACTTGAAACCCAG	BRDN0003971148	1	292	43	0
AAATGCAAGATAGTTGTGGT	BRDN0003930772	0	680	105	2
AAATGCAATACATGATATCC	BRDN0003979650	2	502	944	891
AAATGCAGAAAAAGATGTGT	BRDN0003976781	0	288	72	10
AAATGCAGAATAAAGTCAGC	BRDN0003959595	1	481	346	112
AAATGCAGAATATAACCCAA	BRDN0003960933	0	242	89	14
AAATGCAGACTCTCCCATCA	BRDN0003937165	2	296	220	128
AAATGCAGGAATGAGGAGTG	BRDN0003975094	2	189	105	37
AAATGCAGTTCCTTGCACCG	BRDN0003938161	1	406	906	455
AAATGCATAACCTTTGTGAA	BRDN0003979741	0	527	36	20
AAATGCATCTCGCCCCCTGA	BRDN0004004597	2	743	893	899
AAATGCCGAACGAGACACCA	BRDN0003959981	2	550	66	8
AAATGCGAGTGCTATCCCAG	BRDN0003991831	7	905	4092	5258
AAATGCGCGCAACTCAGAAG	BRDN0004008159	3	962	1267	969
AAATGCGTATGTTTACGAAG	BRDN0003988085	0	256	44	0
AAATGCTAACCACCAATCTG	BRDN0003959251	1	604	209	54
AAATGCTAATACATACTGCG	BRDN0003986039	1	402	35	7
AAATGCTCCACAAAAATACG	BRDN0003995047	0	333	3	0
AAATGCTGAATCTAAATCGA	BRDN0003996426	0	129	4	0
AAATGCTGCATACGGCAGGA	BRDN0003979666	0	787	286	89
AAATGCTTACCTTGACACCA	BRDN0003981688	7	869	2449	2684
AAATGCTTCCAAATGTCACG	BRDN0003939996	0	213	0	0
AAATGGAAAAGAAAGTACGC	BRDN0003934510	0	519	636	526
AAATGGAAGACATTCCATCG	BRDN0004000420	3	476	810	1050
AAATGGAGCAGCCGGCTGCA	BRDN0003968570	1	958	379	183
AAATGGATCTATGTTCACAA	BRDN0003980381	1	478	42	0
AAATGGATTTACATAACCAA	BRDN0003948332	0	348	101	79
AAATGGCAAAGTTGCTTCTG	BRDN0003953322	0	59	44	4
AAATGGCACCGAGAGAGCCA	BRDN0003941256	0	63	59	0
AAATGGCACTGATGAAACAT	BRDN0003966850	0	534	60	13
AAATGGCCGATTTATATAGG	BRDN0004004775	1	277	269	183
AAATGGCTATGCAGATCGCG	BRDN0003936096	1	358	59	24
AAATGGCTATTCATACAAAG	BRDN0003948556	0	429	8	0
AAATGGCTCACTTCTCATTG	BRDN0003998186	0	330	149	36
AAATGGGAGTTCACTAGCTG	BRDN0003992586	1	585	132	10
AAATGGGATAACATTGCCGG	BRDN0003999045	0	119	34	2
AAATGGGATGAAACCCCACT	BRDN0003951923	2	568	840	287
AAATGGGATTATTTGTGAAG	BRDN0003945615	0	217	10	0
AAATGGGGACTCGACTCTTG	BRDN0003960863	0	257	49	25
AAATGGTATCCAGTGTTCCG	BRDN0003954529	0	568	272	69
AAATGGTATTACAATGCTGC	BRDN0003979970	0	430	267	77
AAATGGTCATGTTCTGACCG	BRDN0003956187	1	307	30	0
AAATGGTCTGGTCCTATCAG	BRDN0003940102	12	649	3654	6952
AAATGGTTCAAATTTCAAAG	BRDN0003948325	1	176	95	14
AAATGGTTCAACGTCCGGAA	BRDN0003991474	1	222	94	34
AAATGTAACACCGTTAAAGA	BRDN0003977491	0	265	43	10
AAATGTAAGGAATGTAGACA	BRDN0003973468	0	306	59	23
AAATGTACAAGGACCGACAA	BRDN0003965568	1	269	14	0
AAATGTACAGGCTCAAAACG	BRDN0004004639	2	582	291	277
AAATGTACATCACGTATGTG	BRDN0003951801	0	67	0	0
AAATGTACATGATCTTGCCT	BRDN0003940347	0	454	152	158
AAATGTAGCCAGTCCAAGCA	BRDN0003990533	3	847	1152	399
AAATGTATATTCCCGTCCTG	BRDN0003981035	0	723	952	520
AAATGTATGACTATCAAGGC	BRDN0003987737	0	136	0	0
AAATGTATGTGACTGTACAC	BRDN0003977642	1	661	495	184
AAATGTATGTGTTCATCCGG	BRDN0003953449	0	169	0	7
AAATGTCAAGACACAAGGAG	BRDN0003977529	0	213	241	137
AAATGTCAAGTTCAACGTAT	BRDN0003958996	0	182	260	288
AAATGTCAGACTTACCAACA	BRDN0003993227	1	261	211	41
AAATGTCCTCATCCGATGAG	BRDN0003941166	2	652	980	564
AAATGTCCTTCTGTGGACCT	BRDN0003964473	3	848	448	215
AAATGTCTGTGATATCTGCA	BRDN0003936031	1	853	414	261
AAATGTCTTCAGATAACCAG	BRDN0003982350	0	403	7	0
AAATGTGAAGGCCAAAATCC	BRDN0003991978	2	525	449	444
AAATGTGCCGCAACAACCAG	BRDN0003994633	1	222	48	7
AAATGTGGAGAGCAGAAACA	BRDN0004002226	2	296	329	672
AAATGTGGTACACAAAACTG	BRDN0003926506	0	51	51	41
AAATGTGTCAATATTTGCTC	BRDN0003945642	0	280	5	0
AAATGTGTGACATCGCAGGT	BRDN0003947040	1	718	689	430
AAATGTGTGTGATGGGCCAA	BRDN0003996874	1	342	128	19
AAATGTGTTGACGTAACAAG	BRDN0003950590	1	308	87	62
AAATGTTAAAGATGCTATCG	BRDN0003943400	0	441	371	204
AAATGTTCAAAAGACCGGCA	BRDN0003987862	1	533	632	273
AAATGTTCAAAGCCTGCTTG	BRDN0003931114	6	665	774	871
AAATGTTCTCTCTATAACAG	BRDN0003963335	0	435	292	74
AAATGTTGGACCGCTTAACG	BRDN0003939542	0	362	29	29
AAATTAAAACGACTCCTGAA	BRDN0003992666	0	304	101	1
AAATTAAAGATGCATGCTGA	BRDN0003979731	1	635	70	9
AAATTAAGTAGATGACACTG	BRDN0003937734	0	631	222	33
AAATTACGAGTTCGCGCGTT	BRDN0004009199	2	664	351	145
AAATTACTAACAAAATCTAA	BRDN0003943786	0	153	23	53
AAATTACTAGACGTGCCTAC	BRDN0003993961	2	387	249	105
AAATTACTTTGAATATCATG	BRDN0003951949	27	491	6614	16255
AAATTAGAACGACTTCACGT	BRDN0003933724	0	420	223	178
AAATTAGCACCCGAATGTCA	BRDN0003939265	0	421	265	105
AAATTAGCTGGGTATGATGG	BRDN0003992280	0	82	130	109
AAATTATATAGACGTTGCCC	BRDN0003938926	0	119	19	7
AAATTATGAAAAAATTTACA	BRDN0003956711	0	32	0	0
AAATTATGAAGTTAGGCCAG	BRDN0003928997	0	89	0	0
AAATTATGGGATATTCGAGA	BRDN0003939683	1	186	228	234
AAATTATTTAAAGCAGCCTG	BRDN0003934735	0	170	29	48
AAATTCACGTTAGCACGGGT	BRDN0003982688	4	725	108	12
AAATTCACTCACCATTTCAG	BRDN0003987865	0	198	4	0
AAATTCAGGGATAGTCATCG	BRDN0003972664	0	440	170	87
AAATTCATAAAGCATTTCAC	BRDN0003979217	1	473	56	11
AAATTCATCTACCCTTACAG	BRDN0003945585	0	556	59	19
AAATTCATGTGTCATGGAGA	BRDN0003988362	0	367	17	0
AAATTCCAAAGAGCCGAATG	BRDN0003926180	0	371	317	47
AAATTCCGTACGGTCGCTAC	BRDN0004008582	4	520	536	152
AAATTCGAGATTTGGAGACA	BRDN0003984734	0	370	29	26
AAATTCGGTCTTCATAGATT	BRDN0003931106	1	424	297	299
AAATTCTACCGACATTGCTC	BRDN0003978497	0	337	335	434
AAATTCTCAGTCAATTTCTG	BRDN0003996162	1	469	1029	1095
AAATTCTCGGAAACGCAGGC	BRDN0003976165	0	112	0	0
AAATTCTGTACCTTTCGAGA	BRDN0003951631	1	151	309	208
AAATTCTGTCACTTTAACTC	BRDN0003989181	5	260	1175	1943
AAATTGAAAATAAATAACGT	BRDN0003990130	0	183	0	0
AAATTGAAGTAAGAGGAACC	BRDN0003950113	0	81	0	0
AAATTGACGACAGCGTCCTG	BRDN0003971013	1	247	478	294
AAATTGAGGAAGTTGAAACC	BRDN0003943294	2	230	670	128
AAATTGATAATCAACTTGAG	BRDN0003975467	0	258	258	218
AAATTGATGACAGCAACACT	BRDN0003945732	0	171	4	0
AAATTGATGATCTTATGGAA	BRDN0003985216	2	322	106	88
AAATTGCAAGACCCAAAAAG	BRDN0003934413	1	423	144	51
AAATTGCAGAGCATTATCTG	BRDN0003929054	0	382	483	288
AAATTGCAGATTACGAAAGG	BRDN0003952029	0	16	0	0
AAATTGCCATGGACTCACCA	BRDN0003980809	1	504	187	14
AAATTGCGCAGATTAACATC	BRDN0003969213	0	360	65	0
AAATTGCGGGATATGCCAGA	BRDN0003949050	0	383	277	192
AAATTGCTCTCTAACATGGG	BRDN0003959513	2	776	994	619
AAATTGCTGAACGCTCTGAC	BRDN0003988177	3	1032	2217	2333
AAATTGCTGAATTACCAGGG	BRDN0004006602	0	483	338	377
AAATTGGAAAAAGTCCACGC	BRDN0003961218	0	253	6	0
AAATTGGAGAATAACATGCG	BRDN0003977612	0	10	0	0
AAATTGGAGCTAAGAAACTG	BRDN0004004400	0	310	259	169
AAATTGGAGGCTGAAAGCAT	BRDN0004006741	2	564	64	11
AAATTGGATCCACCACCTGG	BRDN0003993782	3	570	177	158
AAATTGGCAAAGTCAAAACG	BRDN0003980040	2	306	92	0
AAATTGGCGACCAGTCACAC	BRDN0003962563	1	542	417	330
AAATTGGTGAAACACTACAC	BRDN0003943212	1	376	31	10
AAATTGGTGAATTATAGATG	BRDN0004006588	0	469	69	1
AAATTGTAATCCTCTCCAGA	BRDN0003925029	0	294	86	86
AAATTGTACAGTTTATTAGG	BRDN0003934911	1	341	842	672
AAATTGTACTAACAGGGATG	BRDN0003980538	0	653	156	54
AAATTGTATGGGCGTGACAG	BRDN0003938903	0	117	0	0
AAATTGTCTGGACAACAAGG	BRDN0003933753	2	622	1124	625
AAATTGTGTGAAAATCGGAG	BRDN0004002148	0	179	13	0
AAATTGTTCATGAAATCTCG	BRDN0003967791	0	277	549	355
AAATTGTTCCTCGAGATCTG	BRDN0003939113	1	609	471	80
AAATTGTTGACCTAAGAGAA	BRDN0003977946	2	524	403	195
AAATTGTTTCTAGCTCAGTA	BRDN0003965147	1	612	231	96
AAATTTAAATAACCGAAACT	BRDN0003980223	3	189	598	452
AAATTTAAATCTAGGATCAG	BRDN0003924815	1	404	93	47
AAATTTACCATTGCACCAAG	BRDN0003984533	2	568	612	616
AAATTTACGAAGAAATCTGA	BRDN0003989274	2	385	702	193
AAATTTAGAATCGATAACAG	BRDN0003977683	0	139	0	0
AAATTTAGATAGTACAACAG	BRDN0003983576	1	437	47	22
AAATTTAGGAACATCCACTG	BRDN0003985787	3	367	344	207
AAATTTAGGTGCGATCACGA	BRDN0003949578	1	444	114	75
AAATTTATATGTCCCTCGTG	BRDN0003990727	0	251	19	13
AAATTTATCTGCTTAATACA	BRDN0003987954	2	324	275	226
AAATTTATGATAGTTATGCG	BRDN0003997797	0	209	0	0
AAATTTATTGAAACCAACCA	BRDN0003949166	12	488	2639	3975
AAATTTCATTGGTTCGAGAG	BRDN0003976697	0	44	0	0
AAATTTCCGAGTGATCGCCT	BRDN0003924714	0	657	267	37
AAATTTCCTCAGGGTACCCA	BRDN0004006236	8	495	2538	4936
AAATTTCGAAGAATACTCGA	BRDN0003979709	0	525	52	0
AAATTTGAAAAATGTGGACG	BRDN0003972430	0	282	720	735
AAATTTGACCTACCGAGGGT	BRDN0003934172	4	481	1098	940
AAATTTGACTCCAAACCACC	BRDN0003941968	3	566	534	281
AAATTTGTTCCGAATGAGTG	BRDN0003957258	0	148	17	2
AACAAAAAAGAGGAGCGCGG	BRDN0004002153	2	491	447	373
AACAAAAAAGCCCTTAACAG	BRDN0003941956	4	375	801	1243
AACAAAACTATTGTGAGTCG	BRDN0004003652	1	308	38	50
AACAAAAGAACTGAACCCAT	BRDN0003993809	1	180	33	0
AACAAACACTTGTCCATTGG	BRDN0003996696	2	462	41	0
AACAAACAGATAGTGACAAG	BRDN0003952359	0	378	78	46
AACAAACATCATCAAAGTGG	BRDN0003956443	0	434	170	209
AACAAACCGGACTCCCATGG	BRDN0003932580	1	395	161	27
AACAAACGGTCAACCAACAG	BRDN0003989471	0	245	383	183
AACAAACTAACATACTCACA	BRDN0003968224	1	511	681	712
AACAAACTGTAATTAACAGG	BRDN0003997774	0	161	35	0
AACAAAGAAACATGTCAGCA	BRDN0003930474	0	165	109	56
AACAAAGAAAGAGCGACTGT	BRDN0003946825	1	449	263	7
AACAAAGAAGACCACACACT	BRDN0004002984	0	32	21	3
AACAAAGAAGCATGTCAGCA	BRDN0003977860	0	106	4	1
AACAAAGAAGTGGTGCAACC	BRDN0003964549	1	555	270	71
AACAAAGCCCAACATACCAG	BRDN0003927289	11	403	5156	9079
AACAAATACACAGTGTCATG	BRDN0003978935	0	201	89	79
AACAAATACAGATACACTCG	BRDN0003988076	0	623	265	101
AACAAATACATCCAGAAACC	BRDN0003950358	2	373	40	0
AACAAATAGCATAATAACAG	BRDN0003934097	3	277	77	63
AACAAATCTGAGCATCCCAA	BRDN0003934534	0	237	316	167
AACAAATTCTGAAACGTGTG	BRDN0003935445	2	602	723	526
AACAACAAAGGACTTCGACT	BRDN0003987771	0	503	158	48
AACAACAACAGCCTGGTCCG	BRDN0003958397	1	1063	170	33
AACAACAACGAGATCCTCAG	BRDN0003943900	0	439	46	1
AACAACAACTAGATGCCCGA	BRDN0003946974	0	601	214	164
AACAACAACTGGTCCTACGA	BRDN0004007696	5	817	176	39
AACAACACAGAAGTTAGAAC	BRDN0003974117	3	81	900	1669
AACAACATAAGATTGAGACC	BRDN0003932290	0	368	140	56
AACAACATAGATAGTAGGCA	BRDN0003971635	1	758	167	37
AACAACATGTGGTTCGACTT	BRDN0003933099	1	535	69	38
AACAACCCCAGATACTGCAT	BRDN0003953841	1	802	307	96
AACAACCCGAGCAAGAAGCG	BRDN0003949771	0	589	679	877
AACAACCCTAACTCGCAGGT	BRDN0003962060	1	383	784	792
AACAACCGCCTGACTTCCCG	BRDN0003948771	1	879	279	267
AACAACCGGACCGTGCAGCA	BRDN0003939247	0	328	232	166
AACAACCGTAGCCCAAACGT	BRDN0003948096	4	261	1224	1500
AACAACGACAACCTCCTGCA	BRDN0003967970	0	701	408	160
AACAACGACATTGCACCCCG	BRDN0003939588	5	941	1527	1995
AACAACGACTCGGAGATCTG	BRDN0003984176	0	647	275	70
AACAACGATCCGCTCTTGAG	BRDN0003959185	2	842	301	37
AACAACTACCTGACCGACGA	BRDN0003948768	1	290	582	820
AACAACTACGAGCCCCGCAG	BRDN0003950540	1	779	673	740
AACAACTCCCAACCAAGCAA	BRDN0003925949	2	429	795	683
AACAACTCCGAAAAAAACTT	BRDN0003979110	1	245	7	0
AACAACTCTTACTGCATCGT	BRDN0003964352	4	667	1127	909
AACAACTGGAAACTTCCAGG	BRDN0003948178	0	191	22	11
AACAAGAAAACACCATGCTG	BRDN0003961467	2	527	484	67
AACAAGAGCAATTTCAGTCG	BRDN0003960110	0	309	58	14
AACAAGATGCCTCCTCAAAG	BRDN0003984717	0	316	30	0
AACAAGCACAGATCCCCGTC	BRDN0003979312	2	1015	190	113
AACAAGCACTTCCCAATGCA	BRDN0003925098	3	550	1783	1500
AACAAGCAGACACAAACATG	BRDN0004006555	0	113	7	0
AACAAGCTGCAATTCATGAC	BRDN0003928033	8	859	4540	6226
AACAAGCTTTACATAGTGGG	BRDN0004000088	1	378	39	1
AACAAGGAAAATGGCTCTGT	BRDN0003948199	2	572	464	244
AACAAGGAGAGCAACAACCT	BRDN0003953948	1	534	53	1
AACAAGGAGGAGCCTCAGCG	BRDN0003955011	2	408	49	0
AACAAGGCCATGTCCAGCGT	BRDN0003951123	2	814	253	602
AACAAGGGCTCAAGACCACA	BRDN0003954762	0	606	59	11
AACAAGTACGAGTCATCCTG	BRDN0003926104	7	455	1531	1809
AACAAGTAGCCCTCTTAGTG	BRDN0004001197	1	911	483	475
AACAAGTATACCAAGAGCCG	BRDN0003987805	1	259	204	88
AACAAGTCAATCTATCTCAA	BRDN0003995050	0	225	20	0
AACAAGTCTCATCGCCACCA	BRDN0003995159	0	541	281	248
AACAAGTGATCCTAATGCTG	BRDN0003942814	3	595	1816	2108
AACAAGTGGCAGGTCCTCTG	BRDN0003983958	1	562	229	20
AACAAGTGGTCCAACTATCG	BRDN0003965665	1	384	550	506
AACAATAACTTCATTCGCTG	BRDN0003984950	0	390	18	0
AACAATACCCCAATCACCAA	BRDN0003941049	2	552	579	1240
AACAATATGTCCAGAAACCG	BRDN0003989643	2	326	120	11
AACAATCAAATTCCAATCAG	BRDN0003959334	5	337	2563	1563
AACAATCACTAAAACTAGTG	BRDN0003930859	2	290	23	1
AACAATCGAAGACCTTCGTG	BRDN0003926172	1	538	81	18
AACAATGCAGAATTTCCAGA	BRDN0003958269	4	208	417	402
AACAATGGCAAGTTCTACGT	BRDN0003933298	0	573	281	159
AACAATGTGACCGTATCGCA	BRDN0003951965	2	530	470	106
AACAATGTTGACCACACCCG	BRDN0003984413	2	595	123	6
AACAATTAGCAGATAAACTT	BRDN0004001561	0	82	106	17
AACAATTGCAAAGTTAACCA	BRDN0003991841	1	256	12	0
AACAATTTCTGATAATTGTG	BRDN0003962212	1	599	753	351
AACACAAACTTTATCAACTC	BRDN0003931759	0	265	132	49
AACACAAGCTCATATCTACC	BRDN0003966723	4	417	1475	1365
AACACAATGCACAACATCCG	BRDN0003935241	5	833	1106	1390
AACACAATGTCAGGAGACCT	BRDN0003938798	1	284	403	276
AACACAATGTGCACCCACTG	BRDN0003938535	0	402	398	286
AACACACAGATGTCTCACAG	BRDN0003954714	3	854	461	211
AACACACAGCACAGCTCGTG	BRDN0003992960	0	550	164	31
AACACACCGACGTTCTCCCG	BRDN0003943552	0	681	149	41
AACACACCTGAGAGCCATTG	BRDN0003952587	1	343	712	398
AACACACCTGGCAGTCGTAG	BRDN0003969449	2	670	549	542
AACACACTATTCAACCTACC	BRDN0003929477	1	629	1256	924
AACACACTGCAAGAGCCCAA	BRDN0003976989	0	326	5	2
AACACAGAATCAGCAAACCC	BRDN0003946092	7	474	2895	5268
AACACAGACATTAGCATGAG	BRDN0003947429	0	736	362	118
AACACAGCATGGCGGCACAA	BRDN0003926298	3	935	641	207
AACACAGCCAGTGTGAATGC	BRDN0003969559	2	494	241	47
AACACAGGGTCCTACCTCAG	BRDN0003943393	2	725	194	159
AACACAGTGATTGATCTGGA	BRDN0003934177	2	1054	420	165
AACACAGTGCCCCAAACACT	BRDN0003946433	0	127	0	0
AACACATCATAAATAATAAG	BRDN0003952887	0	67	207	248
AACACATCCAGTTAAAAGTG	BRDN0003988784	0	196	649	156
AACACATCTACCCTCCGTAG	BRDN0003998095	0	332	130	32
AACACATCTGACCTACAGGT	BRDN0004006702	5	466	1100	1850
AACACATGCAGGTGCGAACG	BRDN0003945488	0	726	139	101
AACACATGGAACCTCGCTCA	BRDN0003979534	0	623	235	95
AACACATTCACAAAAAAGTG	BRDN0003928659	1	394	127	19
AACACCAAAGACTGCACGCG	BRDN0003926476	1	537	43	395
AACACCAAGAAAGCCCCACT	BRDN0003964510	3	944	160	72
AACACCAAGACTTCCCCAAG	BRDN0003964190	0	503	55	20
AACACCAAGCACAGTGGGAA	BRDN0004005750	3	1222	1394	705
AACACCAAGGAACAAACTGT	BRDN0003976063	0	249	82	33
AACACCACCAGATACATGCA	BRDN0003955717	0	976	481	146
AACACCAGTTATAACCAGTG	BRDN0003952040	1	917	285	125
AACACCATACATGCTATCTG	BRDN0003948256	3	712	707	59
AACACCATCTACCAGTACGG	BRDN0003992231	1	609	401	331
AACACCATGTCAAAAATCCG	BRDN0003935956	1	589	430	289
AACACCCCAGGATTGGAGCA	BRDN0003946727	5	330	1138	1377
AACACCGAGGCCGGTTGGAG	BRDN0003941126	1	319	569	1004
AACACCGAGTGAGAGCTCAT	BRDN0003947840	4	509	646	166
AACACCGATACGCGTAAACG	BRDN0004009258	1	671	901	302
AACACCGTAGTCAGGGCACG	BRDN0003979924	3	725	138	36
AACACCTGACATATCCGGCG	BRDN0003976443	1	749	348	488
AACACCTGAGGGGGTACCAA	BRDN0003971147	5	391	1223	1134
AACACCTGTCTTGAACGAAG	BRDN0004003422	1	614	109	32
AACACCTTGCGCACTCAGTG	BRDN0003972169	0	801	475	64
AACACCTTTCGATATTAACG	BRDN0003945924	0	590	323	87
AACACGAACGGGGATATCTG	BRDN0003956964	2	537	198	202
AACACGAAGAGCTTTCGGCG	BRDN0003940766	5	869	1038	1103
AACACGACAATATATAACAT	BRDN0003997673	0	266	456	145
AACACGATCAGGTCAATTCG	BRDN0003945072	0	225	73	14
AACACGATGAGTGCAAGCGT	BRDN0003976465	1	722	1059	474
AACACGATGTGCAAGATCAG	BRDN0003977062	1	736	529	142
AACACGCATATACACTAAGG	BRDN0003982907	2	347	794	441
AACACGCCCAGGAACGCTGG	BRDN0003969970	7	340	1175	2103
AACACGCCCCAGTATCATGA	BRDN0003926013	1	808	276	12
AACACGCGTCGCGACGATAA	BRDN0004008485	1	618	59	4
AACACGCTAGAGCATGAAAG	BRDN0003943976	1	365	53	9
AACACGCTCATCACAATGAG	BRDN0003998724	0	126	103	42
AACACGGACAGGCACAACCA	BRDN0003949386	1	606	60	23
AACACGGTGTCCAAGATCCG	BRDN0003970612	0	394	133	28
AACACGTCTTAATGCAACAC	BRDN0003996605	0	226	5	0
AACACTACTACCGCCAACAA	BRDN0003954311	1	176	9	1
AACACTAGTGACTCGAGAAG	BRDN0003930457	0	452	648	315
AACACTCACAGAGACACCCG	BRDN0003974207	1	178	28	8
AACACTCCAAAGAAATGACC	BRDN0003931064	0	319	15	1
AACACTCCAAGGCAAGTGTT	BRDN0003953043	0	514	100	3
AACACTCCACCATATAGACC	BRDN0003947496	1	291	168	45
AACACTCCATAGATCCACAG	BRDN0003953436	0	195	0	1
AACACTGATGATAACATCGG	BRDN0003981412	1	490	40	2
AACACTGCCTAAAGCCATCA	BRDN0003957897	1	516	565	281
AACACTGGAGCTGACTCCCT	BRDN0003998146	0	487	44	0
AACACTGTGTCAAAGATCCG	BRDN0003963841	1	779	294	74
AACACTGTTACCCCAGCCGT	BRDN0003949601	0	131	9	0
AACACTTACCAGTCTGGACA	BRDN0003943137	1	666	296	274
AACACTTGCTAAGGATTGGG	BRDN0003931908	0	664	161	269
AACACTTGTGATACAAGTGA	BRDN0003971485	2	398	654	358
AACAGAAAGTACCAATCACA	BRDN0003934713	0	290	32	0
AACAGAAATATAACAAACTC	BRDN0003959594	0	125	115	19
AACAGAACATCGGCACACAG	BRDN0003928666	1	588	309	112
AACAGAACTAGGATCAGGGG	BRDN0003979656	0	118	1	0
AACAGAAGGCATCTCAACAT	BRDN0003965468	1	647	1432	714
AACAGAATCCATGCTCACGT	BRDN0003978225	1	702	118	0
AACAGACACATGATGATCCG	BRDN0003996887	1	36	10	26
AACAGACACCGTGTATGACG	BRDN0003959805	3	423	95	41
AACAGACAGACCCCTCGCTG	BRDN0003955858	2	470	1949	2243
AACAGACATTCCAGAGCACA	BRDN0003994136	0	598	464	150
AACAGACCTCCCTATTAAGG	BRDN0003931731	0	428	125	55
AACAGACGAGACTGGACGTT	BRDN0004000872	9	685	2507	4875
AACAGACGTATCAGGACAGG	BRDN0003986350	1	332	375	357
AACAGAGAGGCCATGTGCAG	BRDN0003975433	2	775	81	41
AACAGAGATCGTCCAACCCG	BRDN0004006593	0	386	452	277
AACAGAGCAGGGGACAACTG	BRDN0003971187	0	334	533	426
AACAGAGGTTGCTCGTTGCG	BRDN0003952216	2	587	801	399
AACAGATACTGAAAGCGTCC	BRDN0003961694	0	671	417	160
AACAGATGACAATATCCAGA	BRDN0004006153	5	501	991	840
AACAGATTCAAATATAAGTG	BRDN0003934498	0	162	40	0
AACAGATTTAGAGATCGCCA	BRDN0003998249	1	800	487	147
AACAGCAAACCCCCCAACAT	BRDN0003944471	6	274	2141	1854
AACAGCAAATCTCCTCAGAC	BRDN0003995444	1	852	257	180
AACAGCAACGCGGACCACGT	BRDN0003930304	1	509	1647	855
AACAGCAACTGGTTTAAAGC	BRDN0003993101	0	267	280	59
AACAGCAAGGACAGTCAGGT	BRDN0003986168	0	436	240	125
AACAGCAAGGACTTTCCATG	BRDN0003967704	1	770	735	268
AACAGCAATGCAAAACACAA	BRDN0003934686	1	181	130	118
AACAGCAATTTGATCCGCCC	BRDN0003987150	2	633	47	0
AACAGCACAAGACATCCAAA	BRDN0003988002	1	391	7	1
AACAGCACAAGGCAATACAG	BRDN0003975443	0	598	41	3
AACAGCACCAAATCCAGTAT	BRDN0004005849	0	327	25	9
AACAGCACCTCTCTCCAGGA	BRDN0003937871	1	746	298	82
AACAGCACTTAGATTCCCAT	BRDN0004002591	1	299	68	9
AACAGCAGAACTCCTAAACA	BRDN0003955709	1	410	71	8
AACAGCAGACAAGAAGCCAA	BRDN0003959394	3	405	396	539
AACAGCAGGAATTTCCACAG	BRDN0003942675	0	777	1383	436
AACAGCAGGCCACCAGTTCA	BRDN0003997646	0	465	458	236
AACAGCAGTTGATACTTCTG	BRDN0003964916	0	246	12	1
AACAGCATCAGTTACATCGA	BRDN0003961373	1	398	46	2
AACAGCATGACAAGCCAGGA	BRDN0003939528	0	464	92	0
AACAGCATTATCGATAAGGT	BRDN0003942140	0	125	0	0
AACAGCCACAGTGACCACAT	BRDN0003955122	0	684	202	211
AACAGCCACGACTGTCTCGG	BRDN0003997972	0	414	991	394
AACAGCCCATACCTCATGCG	BRDN0003956752	0	888	271	41
AACAGCCCGAACATCCTGGC	BRDN0003993132	0	432	44	0
AACAGCCCTGTAGTTAGCTG	BRDN0003997897	0	209	156	57
AACAGCCTGCACCCACACTG	BRDN0003939801	2	709	429	296
AACAGCCTTAGTAATGAGCT	BRDN0003941868	1	763	24	0
AACAGCGCAAGTTCCAGTAT	BRDN0004003188	0	146	0	0
AACAGCGCGGGCCCTTCTGT	BRDN0003948691	0	543	128	37
AACAGCGGGACGCGAACCGA	BRDN0003953763	6	942	813	817
AACAGCTACAACACCAGACG	BRDN0003930466	4	196	2689	2522
AACAGCTACGCATAGAAGCC	BRDN0003970429	1	259	346	221
AACAGCTACGTCTACTTCCA	BRDN0003970209	1	173	386	293
AACAGCTAGCACAACCCGAG	BRDN0003929096	0	310	62	17
AACAGCTATAGTTGACCGAG	BRDN0003943040	4	626	2004	3395
AACAGCTATTTACAACAAAG	BRDN0003938394	1	307	94	32
AACAGCTCATGTAATTGCGA	BRDN0003939122	2	505	243	54
AACAGCTCCAAGTCAAACGG	BRDN0004001159	1	723	229	50
AACAGCTGAATAGTTACCAA	BRDN0003941721	3	612	371	227
AACAGCTGAGAATGTACCGG	BRDN0003935752	3	793	266	40
AACAGCTGTTTACCAAGCAA	BRDN0003924851	0	92	0	0
AACAGCTTAAAGTTTATACC	BRDN0003937539	2	286	110	32
AACAGCTTACCTGTCACGAA	BRDN0003979359	0	410	126	49
AACAGCTTCATATGGACAGA	BRDN0003973082	4	462	959	1035
AACAGCTTTCTCAATGCTAG	BRDN0003977650	0	445	38	21
AACAGCTTTGAACAGGTCAT	BRDN0004004819	1	472	469	763
AACAGGAAAGCCTTACATCA	BRDN0003962345	5	456	523	685
AACAGGAAAGGACCTACCAA	BRDN0003960498	1	293	429	166
AACAGGAAGAAGGCCGAAGG	BRDN0003979998	0	425	100	19
AACAGGAAGAATCCAGACCT	BRDN0003968445	0	595	514	257
AACAGGAATATAAACCACGA	BRDN0003954306	1	184	7	0
AACAGGACAAACAAACACTT	BRDN0003975990	0	459	193	31
AACAGGACTTGACCATCGAA	BRDN0003967449	1	802	266	154
AACAGGAGGAAGAGAAACGT	BRDN0003961183	0	502	253	132
AACAGGATATGACCCGAGAG	BRDN0003970040	0	302	9	1
AACAGGATCCATTCACCCTG	BRDN0003940477	4	321	410	98
AACAGGATCTGTGTCGAGGT	BRDN0003997559	3	506	999	904
AACAGGCAAATGGGCAAAGG	BRDN0004002224	1	702	120	49
AACAGGCATAGCCATATCTG	BRDN0003935251	1	552	236	68
AACAGGGAACGGTTTCCTCG	BRDN0003946348	1	449	28	0
AACAGGGACTACTTCGTGAA	BRDN0004001805	5	374	1577	2553
AACAGGGTGAGCATGCCCCG	BRDN0003952644	0	817	425	74
AACAGGTATGTCCGACCAGG	BRDN0003998317	1	651	777	692
AACAGGTCAGTACCTAGACA	BRDN0003948724	2	1121	1041	350
AACAGGTCATCGAAACCATG	BRDN0003980231	1	311	455	180
AACAGGTCCAGCACCGACCG	BRDN0003969060	0	320	57	1
AACAGGTCGTTACACAACAC	BRDN0004001739	2	517	283	186
AACAGGTCTGAAACAAAGCT	BRDN0003987780	2	701	535	248
AACAGGTGATACTTATGACA	BRDN0003935529	0	542	261	206
AACAGGTTACCTAAAACCTC	BRDN0004002606	1	141	9	0
AACAGGTTGCGCTAGTTGGT	BRDN0003979493	0	356	234	107
AACAGGTTGGAACACCAGGC	BRDN0003952076	0	103	0	0
AACAGGTTGTGATATCATGA	BRDN0003974016	1	482	270	137
AACAGTACCTTTCGTCCCGG	BRDN0003934799	1	490	366	277
AACAGTACTTACAAGTATGC	BRDN0003953574	0	650	117	71
AACAGTATCAGTGAACCCAA	BRDN0003925287	3	737	353	57
AACAGTCAAGCCCAGATCAG	BRDN0004005776	0	614	173	88
AACAGTCACGAGAAGATGAC	BRDN0003950439	0	605	269	236
AACAGTCAGTGCAGTAACCA	BRDN0003993748	2	537	113	25
AACAGTCCAGAAAATAAACT	BRDN0003989478	0	120	106	66
AACAGTCTCAAATAACTAGG	BRDN0003985940	0	301	366	149
AACAGTGAAACTCTATTGAG	BRDN0003936128	3	456	2036	3667
AACAGTGAAGTGTCGTAATG	BRDN0003931666	2	751	549	525
AACAGTGAATGCTAACTGGC	BRDN0003964419	3	1007	1600	1928
[truncated: 82,964 more rows]

## Sheet: VeroE6_guide_mapping
Construct Barcode	Gene Symbol
AAAAAAAAAAACTCAAAGAT	SET
AAAAAAAAACTGGAATCATG	LOC103248058
AAAAAAACAAAGTGTGGCGT	LOC103243876
AAAAAAACCTCTCGCTCCTG	LOC103243369
AAAAAAAGAGACACTGTTGT	ICOS
AAAAAAAGGACCTGAAAGTG	LOC103234249
AAAAAAATGACAGAGAACCT	TMEM218
AAAAAACAATCGATGGACGT	AHR
AAAAAACACAAGCAAGACTG	ZNF470
AAAAAACAGATAAATATGCT	CAPN6
AAAAAACCAAACTTTGAAGT	CIAPIN1
AAAAAACCATAAGCTATGGA	LOC103230934
AAAAAACTGGAGTACGACAG	NAV1
AAAAAACTTGTGGCGAAGGG	LOC103229403
AAAAAACTTGTGGCGAAGGG	LOC103236346
AAAAAACTTGTGGCGAAGGG	RPL22
AAAAAACTTTGGGACGATGA	GNAL
AAAAAAGAATAAATTTCACC	LOC103216800
AAAAAAGCAAGTAGAACCCT	SLC22A18AS
AAAAAAGCATTTCTTATGTG	LOC103221889
AAAAAAGCCCCTGCAAAGAA	LOC103226627
AAAAAAGCGTCCGTGCTAGG	LOC103227935
AAAAAAGGACACTCCTCGAA	WSCD2
AAAAAAGGGAAGATGTCTCA	CENPU
AAAAAAGGGTCTTAAAGACT	LOC103240328
AAAAAAGGTACATCCAGCAG	LOC103214728
AAAAAAGGTACATCCAGCAG	LOC103244020
AAAAAAGTCCTCACCAACTG	TBC1D7
AAAAAAGTGTGTTTAAACCT	WDR70
AAAAAAGTTAGCCCTGACGG	C12H9orf131
AAAAAATAAACACCCTGTGG	DHX32
AAAAAATACCGAATTTGCAG	SERPINI2
AAAAAATACTCTTCCTTCAA	TMSB15B
AAAAAATCAATGAACACGTC	UBD
AAAAAATCACAACCCAGACA	FAM24B
AAAAAATGACAGTCTCAGAA	LOC103219792
AAAAAATGCTCTTGTGAACG	TNIP3
AAAAAATGGAGCTTGAAGTG	CEP250
AAAAAATGTACAGTGCCAAG	SMARCD3
AAAAAATGTGTGCTATGGAG	AFM
AAAAAATTGCTCTACGACCA	MYOCD
AAAAACAAAGAAGACTGTTG	IL22RA2
AAAAACAACAAGTTGGGACA	CYP7B1
AAAAACAACAGGATTAGAGG	SRPK2
AAAAACAACGAACCCCTGAG	SLC12A1
AAAAACAAGATCTCTATATG	BRIX1
AAAAACAATTCCATTCAAGA	ARL14EPL
AAAAACACCCGATTCATGAG	SLC39A6
AAAAACACGATGTTGCGCCG	GAL3ST1
AAAAACACTCACCTTACGGT	LOC103246766
AAAAACAGAATTCCAATTCG	MCM8
AAAAACAGTCCCCTGGAAGT	KATNBL1
AAAAACATTAATTCTCTGCC	SMIM11A
AAAAACCAAGAAGAACCACA	NRBP2
AAAAACCACAATGATAGGCA	LOC103221986
AAAAACCACCTCTTGTGCAA	STPG4
AAAAACCAGAGGGTCTTGGA	LOC103225994
AAAAACCCAGTGGTAGTCCA	CMKLR1
AAAAACCTATTCCAATGACG	EML1
AAAAACCTGCAAGTTACAGT	RDH10
AAAAACGAAGGCTCCTACGG	HOXC11
AAAAACGATTAGAATCAATC	CENPL
AAAAACGCTCCCGATCGTCT	GLG1
AAAAACGGGTCACTATCCCA	TRPC5
AAAAACGGTCCATTGGCAGG	KIF3B
AAAAACGTCTACTGTCTCGT	ZW10
AAAAACTCAAAGTTACCGTA	BBS7
AAAAACTCGACGCAGAACTG	LOC103219486
AAAAACTCTGGGAAGTAACT	SPHAR
AAAAACTGAGTCATCCCATG	LOC103231171
AAAAACTGCCACCAGAGCAG	RNASE8
AAAAACTGTGATTGAACCGA	ATP2B1
AAAAACTTGGGTGTTAACGG	TUT7
AAAAAGAAGATGGACGACGC	BNIP2
AAAAAGAAGCAAAGTGATGT	LOC103216066
AAAAAGACAAGGCTACCTCT	TMEM237
AAAAAGACACCTGACATATG	SLC25A13
AAAAAGACATACGATTGGAG	LRRIQ3
AAAAAGAGAGTAGTAACCAA	LOC103238472
AAAAAGATATGGGTAACACC	ACTR10
AAAAAGATCAGTATTAACAG	ETAA1
AAAAAGATCTGCATTCCGCG	CHAF1A
AAAAAGATGCCTGTGACTGG	PARP2
AAAAAGATGCTGATATGGTC	FAM162A
AAAAAGCAACCCGTAGACTT	SEM1
AAAAAGCATCTTAGGCACAA	LOC103231065
AAAAAGCCTTAAGTTAACCG	NRXN3
AAAAAGCTACGCGCTCCGAG	LOC103229739
AAAAAGCTACTGCCAAAGAT	SNTN
AAAAAGGATGCAGAAACAGG	ARHGAP32
AAAAAGGCAGCAGCGAAGGT	HMGN1
AAAAAGGCTACATTGCATGC	BTN1A1
AAAAAGTACCCAAACAACTG	UBN2
AAAAAGTAGTGATACCTCTG	ERI3
AAAAAGTGAGACAACCAACA	SYT10
AAAAAGTTCTTCCAAATGGT	PVALB
AAAAAGTTGTGAACCCCAGG	LOC103227996
AAAAATAAAAACTTACGGGA	FAM162A
AAAAATAAAGAAAGCAACGG	CCDC172
AAAAATAAATGATATTCACG	CNTN4
AAAAATACATCAGACTTACA	PPP4R3B
AAAAATACCTTAGCACGGAA	TRIM67-AS1
AAAAATACTCCACCCCGATA	LOC103246235
AAAAATAGCAGCCTGTCAAG	DNAJC5B
AAAAATCAAGGAGGTTACCG	MFN1
AAAAATCAATCGTCCGCCCA	TNFSF13
AAAAATCAGATTGGAGAAAG	LOC103218614
AAAAATCCCTCCCTTAAAGG	LOC103233100
AAAAATCCTAAAATAAAATA	TMEM257
AAAAATCGCGTTCAAAACCT	FEZF1
AAAAATCTCCACTTAGAACA	MAN2A1
AAAAATGAAACAACTGCCAA	C8H8orf89
AAAAATGAGAGAATCAATGG	LOC103234475
AAAAATGATACCCTATTGTG	C1H11orf49
AAAAATGCACACACTTCACT	LOC103220086
AAAAATGCACACACTTCACT	LOC103220672
AAAAATGCACACACTTCACT	LOC103225055
AAAAATGCACACACTTCACT	LOC103229439
AAAAATGCACACACTTCACT	LOC103234243
AAAAATGCACACACTTCACT	LOC103234303
AAAAATGCACACACTTCACT	LOC103234925
AAAAATGCACACACTTCACT	LOC103238149
AAAAATGCACACACTTCACT	LOC103239267
AAAAATGCACACACTTCACT	LOC103241012
AAAAATGCACACACTTCACT	LOC103243391
AAAAATGCATACTAACCAGG	PLA2G4A
AAAAATGGCTCTGCTACAGG	ORC2
AAAAATGGGATAGCATGACT	HFM1
AAAAATGTAGAAGATTTCAC	SPCS3
AAAAATGTGAAATTTATCGG	CCDC146
AAAAATTAACCAGCTTCCAG	TMEM126A
AAAAATTAAGATCTCCAGAA	DNAJB13
AAAAATTACCCACATTCACC	CBLN4
AAAAATTACGTTCCTCCCAA	HMGB2
AAAAATTATGTCATACATCG	LARP1B
AAAAATTGGATATTCACTGG	DNAJB7
AAAAATTGGCTGCCATCTCA	RGS7BP
AAAAATTGTCAACCGACTGG	TLN2
AAAAATTGTCCTGCATAACG	YIPF7
AAAAATTTGAGTGACATACG	MRPL16
AAAAATTTGCAACACTGCCA	RAB11FIP2
AAAACAAAACCGGTGGAACA	CRISP3
AAAACAAAAGCAGATGACCG	CCNT1
AAAACAAAATGGGCCAGGTG	LOC103215738
AAAACAAAATTTCTACTACA	LOC103215662
AAAACAAAGCAGTAGTCAGT	APBB1IP
AAAACAAATGAAGAGTTGCA	MCM10
AAAACAAATGGATTCATTCG	SLC30A6
AAAACAACCTTTCACAGACA	LOC103225580
AAAACAAGAATCATATGACC	LOC103224501
AAAACAAGACCCTAACCGAG	TRAK1
AAAACAAGGTCGTCGGCTGG	SBDS
AAAACAAGTTATAATCAATC	SACM1L
AAAACAAGTTTCTGGCAACC	STXBP4
AAAACACAATCCATATCATG	TVP23A
AAAACACAATTGCAGCAACT	NUP54
AAAACACAGAGAAGTTCTGT	ZFP3
AAAACACAGCAATCTCCAGA	CATSPERE
AAAACACAGCCTGGTAGCCG	SARS1
AAAACACATCAGTATAACAT	RHOA
AAAACACCTGAGAAAAACGT	PAAF1
AAAACACTTCATCAAACACA	SYT9
AAAACAGAACTGCCCGACGG	ZFP2
AAAACAGAATATAGTCAGTG	TMEM257
AAAACAGAATGGATTCAAGA	ZNF875
AAAACAGCTCCACTTTAGGT	LOC103235650
AAAACAGCTCCACTTTAGGT	LOC103237366
AAAACAGGAGGACTCCAACA	MMP10
AAAACAGGTACTCACCAAGG	ATP5MC2
AAAACAGGTCTTATTAACCT	USP38
AAAACAGTCCGTGCTGCCGA	LOC103235174
AAAACAGTCTGGCTTATTCA	LOC103218339
AAAACAGTGAGGCTGACAAG	UNC45B
AAAACATAAAAAGAAACGCC	RPS27L
AAAACATCATCTCCTACGCA	LOC103248735
AAAACATGGAGAAATAGACC	LOC103233855
AAAACATGGTCCTATCACTG	HECTD4
AAAACATGTATATAAATGTG	TAS2R20
AAAACATTCAGATTCTGTCA	BARD1
AAAACATTTGGAGAGCGACA	MYOCD
AAAACCAAAATGTCAAGTTG	ZNF804A
AAAACCAAAGAATACTGAAG	ZNF649
AAAACCAAAGTTGTTCACAA	LOC103249012
AAAACCAAATGGTTACTGCA	LOC103248816
AAAACCAACATAAGTCACAA	LOC103247163
AAAACCAACCTATACATCCG	RBMS2
AAAACCAACTTTCCCAAAAA	FKBP3
AAAACCAACTTTCCCAAAAA	LOC103248413
AAAACCAATGATTTATGCCA	LOC103236809
AAAACCAATTCAAGTCATTA	C26H15orf65
AAAACCACCAGGAAAACTCA	LYAR
AAAACCACCATATAGAAGAT	LIPI
AAAACCACCTCCGAAAACCA	FAM13A
AAAACCACGTCAGTAACCAA	KIF23
AAAACCACTTATCCCTACAG	LOC103225840
AAAACCAGAAGCGTACCCAG	RGL1
AAAACCAGAAGTATGTGTGA	LOC103218553
AAAACCAGCTTTAATCACAC	ACTR1A
AAAACCATACCCCAACTCTG	LOC103237609
AAAACCATTTACCTCTGCAA	RPL15
AAAACCCATCCATTTGAGCT	EMC9
AAAACCCCAGCGACCCGTCG	LOC103229924
AAAACCCCAGGATGGTACTG	SOCS2
AAAACCCCGTAATTCAGATG	PNMA3
AAAACCCCTGATACTCTCTG	ZBTB9
AAAACCCGCGCAGAGCGAGA	THYN1
AAAACCCTACTATAAGGTTG	CD46
AAAACCCTGAAAAATAAACC	NOLC1
AAAACCCTGAATTCAATACC	IFIT1B
AAAACCCTTCGATATTACGC	ALDH1A2
AAAACCCTTTACTTGACCGG	FAXC
AAAACCGATTCTTCAATGTG	RIBC1
AAAACCGGATAAAGAGGGAT	RIBC2
AAAACCGGTTGCTGGCAACG	CRIP3
AAAACCGTGGAATTGCACAA	ITIH2
AAAACCTACCAAGCTCAAAG	PNLIPRP3
AAAACCTAGAAAATCAACTG	KLHL4
AAAACCTAGTTCTTGATCGT	TTC7B
AAAACCTCAAAATATGATGG	ITFG1
AAAACCTTACTATCTGACAC	ARL13B
AAAACCTTTACTCGATCCAA	SLC25A16
AAAACCTTTCAATCAACTGT	C7H4orf33
AAAACGAACCTCTATATCCG	RBMS1
AAAACGACACAGAGAAAGGG	CCDC173
AAAACGATGCCATCGGAGTG	LOC103237761
AAAACGATTGCAGAGTCTTG	LOC103228715
AAAACGCAAGAGAACCCGCA	LOC103222031
AAAACGCCAGCACGTCCCGA	GPRC5B
AAAACGCTATTAGCTGACAA	MTA3
AAAACGCTGTGAATTTGTCA	UGP2
AAAACGGAGATGCGCCCGGG	GRM6
AAAACGGTGGTTGTCCCACA	APCDD1L
AAAACGGTTCATGATTACGA	SLC22A23
AAAACGTCAAGCTTATTGCA	LOC103234758
AAAACGTGAAACTTACACAG	MRPS9
AAAACGTGGTCTCAGCTGTG	LOC103214277
AAAACGTTACAGTTCCATTG	TRMT44
AAAACGTTCAAAGTTGACGT	LOC103245501
AAAACGTTCAGAAACAATGC	ZFP62
AAAACTAAATGTATAAAGAG	CEP57L1
AAAACTACTCAAGGGCTGCA	PABPC4L
AAAACTATACCAGGGTACCA	LOC103225936
AAAACTCAGCAATCCACAGA	DDX59
AAAACTCATAAAGGGACCCT	RPP21
AAAACTCTCAACAACGACCT	COQ8A
AAAACTCTGTCTGGTATGAA	C23H5orf63
AAAACTCTTGGATAGTAAGG	TSGA10
AAAACTGAAGCAATTAATGG	ZMAT1
AAAACTGCACATAACTCCGA	PHF6
AAAACTGCCACCAGAGCCAT	RNASE7
AAAACTGCCTTAGAGTTTGG	LOC103228677
AAAACTGGATAGTATCCACA	ANKRD46
AAAACTGGATCAGATGGATG	TXNDC9
AAAACTGGGTGTACAGTCTG	MCCC1
AAAACTGGTTTGAGAAGGTC	LOC103247834
AAAACTGTAGCAATAACCCA	CLEC4D
AAAACTTACCAGAGTGCCCA	DNAJB2
AAAACTTCGAAACTCATGCA	DNAJC2
AAAACTTCTACATTCCCTGA	BSDC1
AAAACTTCTTCAAACAACCG	URB2
AAAACTTGCTACTTTCAAAG	LOC103214474
AAAACTTGTAGCGATCTCCT	SLAMF1
AAAACTTTCACTCTGAGCAC	LOC103217698
AAAAGAAAATCGGTTGCATG	C7H4orf51
AAAAGAAAGAAAGAAAAGAA	LOC103214439
AAAAGAAAGAAAGAAAAGAA	LOC103234308
AAAAGAACACCAAGAATCGA	CYP2C9
AAAAGAACTGTCTTCACTCA	AKAP3
AAAAGAAGACCACTCCCCTG	LOC103247912
AAAAGAATCCAACGTGCAAG	PPP2CA
AAAAGAATCCGATAGACCCG	BHMT2
AAAAGAATTGAATTTACATG	RNF24
AAAAGACACCCTGCCGCACG	INTS3
AAAAGACCACCAATAAAAGG	C14H2orf74
AAAAGACCATGTTTACAGCT	LOC103238236
AAAAGACCCAATGATTGTGA	PYHIN1
AAAAGACCTTTGGTATTCGG	LOC103224846
AAAAGACTACACACTCATCG	DNA2
AAAAGACTGTGGAACCCCTA	BAG1
AAAAGAGAAATACCCACTGG	BCL2L11
AAAAGAGAAGGCGGGAAAAT	LOC103233098
AAAAGAGAAGGCGGGAAAAT	LOC103238879
AAAAGAGATGAGCCGAAGTG	NLRP3
AAAAGAGCCCGGTTATGCTG	TMTC1
AAAAGAGCCGATATTCCATC	ACER3
AAAAGAGCTGGGTCCCACAT	LOC103227138
AAAAGAGGCTAAACCCAAGT	C28H7orf61
AAAAGAGTTCAGTTGGTCCT	LOC103224984
AAAAGATAAACAAATTTGCA	PFDN4
AAAAGATACCACCTGACCAG	HERC6
AAAAGATACCATATTTCCGG	EEFSEC
AAAAGATATAGCCCTGCGAG	LOC103221888
AAAAGATATTAAACGCAATG	SMC6
AAAAGATCTACACATATGCG	MYO9B
AAAAGATGAAAGCTCCAACA	LOC103235783
AAAAGATGAATATTCTACTG	RNMT
AAAAGATTCTAGCATCCAGG	UTP14C
AAAAGATTGGGAATGAAACG	PRXL2C
AAAAGATTTGTAGTGACATT	MOCS2
AAAAGCACCACCTTAACGCA	MICALL2
AAAAGCACTGCCTTTGCACA	GPR65
AAAAGCAGAAGCTAAACGGA	DNAJC2
AAAAGCAGCAGGAGGTGGGA	LOC103242764
AAAAGCAGCAGGAGGTGGGA	LOC103242769
AAAAGCAGCAGGAGGTGGGA	LOC103247783
AAAAGCAGGATGTCTATTGG	RNF112
AAAAGCAGGTAAGCTGCTGG	KRT34
AAAAGCATCCTTGGTCCCAA	CD4
AAAAGCATGTCTCAAAAGAG	ANKRD12
AAAAGCATTTGCATATGTGG	DDX53
AAAAGCCAACACGCTGAAGT	GPX8
AAAAGCCACAGACCTCATGG	CALML4
AAAAGCCACAGGAAGTGGCT	KRTAP31-2
AAAAGCCACAGGAAGTGGCT	LOC103247058
AAAAGCCATACAAAGGATCG	TOB1
AAAAGCGCAAAGGCGTCGAA	PDAP1
AAAAGCGGACTCCCGGCTAG	GPBP1L1
AAAAGCTACAACATTGGGCG	TMEM253
AAAAGCTACTATGATATCTT	DNAJB9
AAAAGCTCTATGGTGCAGTG	STRAP
AAAAGCTCTCTGTTGAACAA	ANAPC5
AAAAGCTGAGTAGTAACTGA	LOC103241052
AAAAGCTGCACCTCCCCTCA	LOC103241299
AAAAGCTGTGAAATTCGGGG	LOC103247020
AAAAGCTGTGAGACAATCCA	LOC103244662
AAAAGCTGTTTCAGTAGAGA	C11H12orf77
AAAAGCTTCAGCAGAACCAA	NCCRP1
AAAAGCTTTGACACCAGAAG	PPCDC
AAAAGGAAAGCCACTCGTAG	ALG13
AAAAGGAAGAAAGTGAAGCT	DNAJC17
AAAAGGACAGGAATCTTCGA	OPRM1
AAAAGGACATGACAATTGGT	LOC103226467
AAAAGGAGCAAATCCGTGTG	C12H9orf47
AAAAGGAGGAACTTGCTGGG	MZT2B
AAAAGGAGGGAATTCAGTCT	FGF23
AAAAGGATTCAACTTACACA	NPY1R
AAAAGGCAAAAAGCGAAAAG	LOC103236709
AAAAGGCAATCGTCTAAAGT	LINGO2
AAAAGGCAGACTCCATCGAG	SPTBN2
AAAAGGCATCAAGACGAGTG	CLEC16A
AAAAGGCATGATGCTCACCA	TMEM262
AAAAGGCCAAGATTGTCGGA	STK17A
AAAAGGCCGTCATCTCGACC	LOC103229508
AAAAGGCTAACATAAATGTG	LOC103224641
AAAAGGCTACAAGAAAAGTG	CCDC18
AAAAGGGAATGGACGCGCGG	LOC103219774
AAAAGGGACATCAGTGACTG	C16H17orf102
AAAAGGGAGCCCTGAGAACG	LOC103215767
AAAAGGGAGGGATACTCAAG	SMIM21
AAAAGGGAGTAAGATGTCCG	IFI16
AAAAGGGCCAGGTAAACGCG	CECR2
AAAAGGGGACGATGGACATG	KCNS2
AAAAGGTAAAGATGGAGGCA	LOC103246937
AAAAGGTATCGTGTATTAGC	PPP3CB
AAAAGGTCCATTGGATACAG	MSL2
AAAAGGTGAGAGATGTCCCG	FHIT
AAAAGGTTCAACATTCACAC	LOC103234603
AAAAGGTTCAACATTCACAC	RPLP1
AAAAGGTTCACATCTTCTGG	SPINT4
AAAAGTAACAAGACTAACCC	CNTRL
AAAAGTAACAGAGTATGACC	TSGA13
AAAAGTAATGCAAGCAAAGG	CCDC152
AAAAGTAATGTTCGACACAG	LOC103237814
AAAAGTACAGAAAAGTCTGG	CYP3A7
AAAAGTACAGAAAAGTCTGG	CYP3A166
AAAAGTACATGCACCGTGGG	ANO6
AAAAGTACCTTTGCAAGACG	ALS2
AAAAGTACTACTTGACACAG	LOC103237808
AAAAGTAGTTAATTACCTGT	GNPDA2
AAAAGTATAGAAGCTCACTG	IFT80
AAAAGTATATATCCCACCTG	LOC103228442
AAAAGTATTCTCAAACTAGA	LLPH
AAAAGTCCAAAAAGCGCTGT	LOC103227249
AAAAGTCCCTCCCTCAAAGG	LOC103232698
AAAAGTCCCTCCCTCAAAGG	LOC103233237
AAAAGTCCCTCCCTCAAAGG	UBE2N
AAAAGTCCTTCCAACTGGGA	LOC103243860
AAAAGTCGGACCCTACAAAG	PXYLP1
AAAAGTCTACTTACGATCAT	CHURC1
AAAAGTCTTACATGACACAA	CFAP97
AAAAGTGATGTATGAAAAAG	LOC103216027
AAAAGTGATGTATGAAAAAG	LOC103233655
AAAAGTGATGTATGAAAAAG	TBCA
AAAAGTGCGGAAGGTCCGCT	LOC103243020
AAAAGTGCTTCAAATATTCG	FAM227B
AAAAGTGGCTGCATTACCAG	LOC103246074
AAAAGTGTAGTTGTACTGCA	EIF4E2
AAAAGTTACCAAGTGTTGAA	LOC103215130
AAAAGTTACCAAGTGTTGAA	LOC103232026
AAAAGTTACTACATTGCTCA	NME5
AAAAGTTAGTATTAATATGT	PMCH
AAAAGTTCCTCATCCCGGGT	NDNF
AAAAGTTCTCGACCGTCGAG	CBX1
AAAAGTTCTCGACCGTCGAG	LOC103238486
AAAAGTTGCACCGATGCTGT	C9
AAAAGTTTCTTATCACACGT	ADAM9
AAAATAACAAACAATCCAGA	ZNF528
AAAATAACCCAATCAACCAA	FSTL1
AAAATAACGATATTCAGAGA	LMO3
AAAATAAGCAGTGTCCCCAT	DBH
AAAATAATGACTTACTTCAG	LOC103235730
AAAATAATGGAAGAAGGCAT	ARIH1
AAAATACAACTCTCTTGTGG	SENP8
AAAATACAAGGCTAGATGCT	SMC1B
AAAATACAAGTATAGCACCT	DHX57
AAAATACCAAATACTACCCG	LOC103220704
AAAATACCATTATAAAGAAG	NANP
AAAATACCTAAATAATGTGG	MAD2L1
AAAATACGCGTAATAATCAG	THRB
AAAATACTACTAGCTCACTC	CD86
AAAATACTCCAGATTCCTGG	LOC103222335
AAAATACTGGACGTCACGGG	CSF2RA
AAAATAGAAGAGAACGCAAC	MITD1
AAAATAGACCTTCCCGAGAG	LMO2
AAAATAGATGTACAAAGCAT	CLMP
AAAATAGATTAGCAATCACC	LOC103225894
AAAATAGCCAAGTTCAACAG	CTPS1
AAAATAGTTACCTCTCCGTG	GRIK1
AAAATATAATTACGTTGCTA	CNOT7
AAAATATAGGAACACCAAGA	LOC103242435
AAAATATAGGAGCAGCAAGA	TBC1D28
AAAATATATAACCGTTCACT	LOC103232956
AAAATATCCCGGGTTTCTGG	TSPYL5
AAAATATGAAGGACTAACAA	EXOC1
AAAATATGGGATACCGATGG	CRYZ
AAAATATGGTACCTGGGCTG	LOC103247760
AAAATCAAACCAGATGCCAA	DDX19B
AAAATCAAAGGTCTCACTCG	FRMD4B
AAAATCAAAGTGGACGACTG	FRRS1L
AAAATCAACAGATTCCACAC	LOC103244154
AAAATCAACTGCCCTCAAGG	MKKS
AAAATCAAGACATGGGCACT	ZCCHC9
AAAATCAAGCCCCGCAACAG	CD5
AAAATCACAACAATACAGAA	METTL8
AAAATCACCAAAGCCCACCG	KCNK10
AAAATCACTACAGGCCACAA	BANP
AAAATCAGCGAGCCAAGTGG	ISX
AAAATCAGTAACCAGTTCGT	SPP1
AAAATCATTAGTTCAGGATG	LOC103238005
AAAATCCAAGCTCAGAAGGC	GJD2
AAAATCCAGTCTCATAGCAG	PPP2R2A
AAAATCCCAGCATGAAAGGG	LOC103232684
AAAATCCCATTACCACACAC	LOC103215664
AAAATCCGAGTGGCGCTCCG	LOC103234319
AAAATCGAATCATACAGCCG	PHLPP2
AAAATCGAGACTTCGCCATG	UVRAG
AAAATCGATCTGGTCCTGAT	CHRNA3
AAAATCGCAAATGCCCATCG	CFAP97D1
AAAATCGCCTCAAAAAGTAG	IFNAR1
AAAATCTCATCAAAGTCCGT	DAB1
AAAATCTCGTTTCTGCCGAG	RPL10L
AAAATCTCTGCTCTCAATGG	GAST
AAAATCTGATCACTACTGGG	WDHD1
AAAATGAAGACGGTTATCGG	TUT7
AAAATGACCCCTCAGGAGAG	TAF11
AAAATGAGACCGGTTTCCTG	MFSD14B
AAAATGAGTTCCAGTGAAGT	AUH
AAAATGATGCTTAGTCATGA	CCDC158
AAAATGCAACGCAAAAACGC	SETD3
AAAATGCAGATCACATCCCG	TIMM21
AAAATGCAGCGCTTCGCCGA	LOC103218894
AAAATGCAGTGGTGAGACTC	RAB27B
AAAATGCTTACCATGATCCG	IDS
AAAATGGAAACACAAGACCC	KY
AAAATGGAGTGGATATGTTG	ZEB2
AAAATGGCAAGAAGCTCCCG	LOC103242926
AAAATGGCCAAAAACTGGAG	NAPA
AAAATGGCCACATCTCGCGG	TRO
AAAATGGCTGCTACAGCTTT	LOC103234118
AAAATGGCTGTAGTTAACTG	UBR3
AAAATGGGAGAATCCAACTC	PRKACB
AAAATGGTAATATCGCCGTG	GTF3C4
AAAATGGTACCTGGCCACTT	AP1S1
AAAATGGTGGTCTCACGATA	SLC35G1
AAAATGGTTTGAACTCCTTG	IFIH1
AAAATGTACCCAAGCAACAA	OLFML1
AAAATGTCCAAGGATAGGCG	C6H19orf67
AAAATGTTAAGCAGTCATCG	TRIM38
AAAATGTTACTCTGTATGTG	CFAP94
AAAATGTTAGCTGAGACATG	LOC103235225
AAAATGTTATCTAGACATTG	PPP2R2A
AAAATGTTCAAGGGCAAACG	SNRPA1
AAAATGTTGTAGGAGCCCGT	LOC103230608
AAAATGTTGTAGGAGCCCGT	LOC103238003
AAAATGTTGTAGGAGCCCGT	YWHAZ
AAAATTAATCACAGTTAGCA	IMMP1L
AAAATTACTACCTGCCCTTG	LOC103230866
AAAATTACTGCCAATTCCAC	ASIC5
AAAATTATCCTGTCGGACGA	TEAD4
AAAATTCAAACAAGTAGCGG	DNAJB6
AAAATTCAAACAGGTCCCCG	LOC103215172
AAAATTCAAACAGGTCCCCG	LOC103220182
AAAATTCAAACAGGTCCCCG	LOC103226417
AAAATTCAAACAGGTCCCCG	LOC103237317
AAAATTCAAACAGGTCCCCG	LOC103246242
AAAATTCAAACAGGTCCCCG	RPS17
AAAATTCACTGTTCACACAA	LOC103228807
AAAATTCAGTGATATCAGAA	NEPRO
AAAATTCAGTGCATGAAGTG	PAFAH1B2
AAAATTCCTATTGTCGTGGG	TRIT1
AAAATTCTACTAACAATACG	EI24
AAAATTCTTCAAGAAATCTA	ZNF124
AAAATTGAAACGCTACCCGT	LRPPRC
AAAATTGAACGGAGTCGCCG	NUP54
AAAATTGAGTGCCAGTTCAG	MAP3K1
AAAATTGCCAAAGTTAGCCA	SAE1
AAAATTGGAGATTCATACCG	CARF
AAAATTGGCAAAGCGGAATG	TARBP2
AAAATTTAGTAACATATCAG	CPSF3
AAAATTTATGACATATACGT	PRSS38
AAAATTTCAGACACAGTACA	RBL2
AAAATTTGGATACGAACATG	CDKAL1
AAACAAAAACAGTACGACAG	TECTA
AAACAAAACTAACTCAACCG	FER1L6
AAACAAAAGCTATTACAATG	ARHGEF7
AAACAAAAGTAGCGCGTCGG	GET4
AAACAAACCTGGCTAAACGT	U2AF1
AAACAAACGATGGTCTGACA	SRPX
AAACAAAGCCCAAGAGTCAG	FAM25A
AAACAAAGGAAGCCTCCTCG	CLGN
AAACAAAGTACATCATGACC	LOC103216800
AAACAAAGTACTTGCGTGCA	RNF183
AAACAAATAATGAATTCCTG	HSPB11
AAACAAATCAAAGCTCATGA	EML4
AAACAACAAGGGCCCAATGG	DDX58
AAACAACATACTGAATCCAA	SEMG1
AAACAACCACTTAAACCGTC	HHLA3
AAACAACCAGTTTAGCCAAG	TNFAIP8L3
AAACAACCCAGTAATAGCCA	TAS2R16
AAACAACGCCTATCCTCACA	NHLRC2
AAACAACGTAATCGCGCGCT	NO_SITE_211
AAACAACTGGCTTCAGTGAA	SNTN
AAACAACTTCCAAACAGTTG	TMIGD1
AAACAAGAAAACAGATCGCA	GULP1
AAACAAGAAAGGTCCTCGAG	UBE3A
AAACAAGAATGCACCTTCCA	BTK
AAACAAGATATTCACTTGAG	DNAJA2
AAACAAGGCCCCCACATGTG	ZNF135
AAACAAGTCAAATGTCCGGA	CLN8
AAACAAGTGCTCAGCTCTAG	FAM72A
AAACAATATGGCGAGAACAA	ABCA5
AAACAATCAAAGGACCGAGA	RB1
AAACAATCCATACGCGACTG	PSMG2
AAACAATCGTAAACACAGCG	KIF1B
AAACAATGTATAGGTCATCG	RWDD4
AAACAATTCCCTGTCACCCG	SSR4
AAACACAAAATTCACGTCCA	DDX52
AAACACAACTGTATTAGTAG	TSFM
AAACACAACTTACAGAGCAG	LOC103234740
AAACACAAGAAAGTCTATGT	ZNF471
AAACACAATGAACTAAGGAA	CRISP2
AAACACACATTTCGGTCTGT	VAPB
AAACACACGAAGCCAAGCAA	FBXO8
AAACACAGAATAACCACCGT	ATP5F1B
AAACACAGTGAGCATAGCAA	CACNA1D
AAACACAGTGATGGTCGAAA	ZDHHC4
AAACACAGTTAACCCGATAG	ABO
AAACACATCAATCACTCTGA	PSMD14
AAACACATCTCTCACCGCGG	GDPD1
AAACACATGACCAACTATCC	SELENOI
AAACACATTACATACTCATG	AGL
AAACACCAACAATACAAAGG	GPR82
AAACACCAGAATCCCATCCA	TMEM167B
AAACACCATACCACTAGCAG	BANK1
AAACACCCAAGACGAGACAG	CFAP91
AAACACCCTTTCAACCCCAG	TXLNG
AAACACCTTACAATCCACCG	LOC103225513
AAACACGACGCGTGTTCGTA	NO_SITE_127
AAACACGAGTACACCCATGT	FARP2
AAACACGATCATCCGCTCAT	STOML1
AAACACGGCAAAAACAGTAT	ALOX5
AAACACGTCTACAACAGCAC	LOC103246940
AAACACTACGGACCTCACGT	C2CD2
AAACACTCACCGATTTGTGA	RPS13
AAACACTCTTCAAACACAAG	DEPDC7
AAACACTCTTTCGACTCCAG	LOC103246986
AAACACTGAACTAAGCTGGA	LOC103241029
AAACACTGACGGGAAAGTAT	HARS1
AAACACTGCACTATACATCC	LOC103235621
AAACACTTCCGTTCTTCCAA	LOC103246981
AAACACTTCTCGAACTGACT	MUS81
AAACACTTCTGAATCCCACG	UMODL1
AAACACTTCTGTCAATGAGT	LOC103221889
AAACACTTGACCGTGCTCAA	MAP11
AAACAGAAAATTGATAACAC	FAM186A
AAACAGAAACTGAACAAGGG	KIAA1522
AAACAGAAATATGTTGCTCT	LOC103234255
AAACAGAACAAGTGACACCT	MFSD2B
AAACAGAAGAGCCATTGTCC	ARMC1
AAACAGAAGCTAAAGACTGA	ALKBH4
AAACAGACAATGATGACACG	SLC2A9
AAACAGACGCAGTAAAACGC	PNISR
AAACAGACGCCCAACAGGAC	HTR1B
AAACAGAGATATCATCTGTC	RPL5
AAACAGAGGTCATCGAATGT	SAMD9
AAACAGAGTAGCTCTCCTTG	LOC103222015
AAACAGATCTATCAAACGTA	HSPA13
AAACAGATCTTGCTGACAAG	RAB6A
AAACAGCAGAAATCCATACA	CAMSAP1
AAACAGCAGCCGGAAACGAA	CALCA
AAACAGCAGTATCAGAACTG	CDC37L1
AAACAGCATTCTCAGCTCCG	NUSAP1
AAACAGCGAGACCAATGATG	TTYH2
AAACAGCGGTCTAAAAGGAG	CDK2AP2
AAACAGCGTTACTTAGGCAA	ENO2
AAACAGCTGACATGGATGTG	CCDC25
AAACAGCTGACATGGATGTG	LOC103241525
AAACAGCTGCTGGCGCACAT	RIC8A
AAACAGCTTTAAAGCTGACA	TRIM42
AAACAGCTTTGTAACACATG	LOC103215235
AAACAGGAACAGCTATTACG	KIFAP3
AAACAGGCACACTCACATGT	ILF2
AAACAGGCTGATAAACCAAG	CBX3
AAACAGGGACGTGTCCACAC	LOC103245141
AAACAGGTCCATCCCGACAC	LOC103222010
AAACAGGTGCTATTACATCA	SPINK13
AAACAGTACAATGCTAAAGG	DSEL
AAACAGTACCAGTTATTCCA	MANSC4
AAACAGTAGAGTGTACCACG	SACS
AAACAGTAGTAAACATGGAG	CXHXorf56
AAACAGTGCAACTTCAACCA	FAM13C
AAACAGTGTTCCAATGCCGG	TMEM211
AAACAGTTAACCCTGAACCT	TAS2R9
AAACAGTTACTATCAAACAC	IL18R1
AAACAGTTAGGTGTTGGGAG	LOC103220237
AAACAGTTCAACGGGTACAG	CDKN2AIP
AAACAGTTGTCATACCAACT	TTC21B
AAACATAAAATAATACATGC	LOC103234305
AAACATAAAATGAAAGCTAC	GOLT1B
AAACATAAAGAAACTCATGT	LOC103234252
AAACATAAGAGGGTACACAC	LOC103234305
AAACATAAGGTAATCCACAG	LOC103231593
AAACATAGTGGAGGCCACAG	LOC103241722
AAACATAGTTATTAAAACCC	C1GALT1C1L
AAACATATCGCCGAGCGCAG	LOC103218947
AAACATATGCAGAATCACGT	LOC103215795
AAACATCAGTCAGACATATG	SHLD2
AAACATCGTGAGTCCAACTG	ZFAT
AAACATCTCGACCTGCAGAG	RAET1E
AAACATGAAGCAAAACAACA	NTAQ1
AAACATGACAGCTGCCCTAC	ARPC5
AAACATGAGAAAAACCATAG	ZNF354A
AAACATGAGAATCCCACTTG	EFCAB3
AAACATGCGCAGGAAAATGG	PPM1E
AAACATGGCGTTAAAAACTG	SPOPL
AAACATGTGCCATTATTATG	CPO
AAACATTACCTACCAAGTAT	RALGAPA1
AAACATTATCAGTTTGAACA	TMCO5A
AAACATTCGGAACACTATGG	KNTC1
AAACCAAACTCACAAAGTCG	LOC103235401
AAACCAACACTGATAGCCTG	TAS2R40
AAACCAACAGACACTGCCAA	ZNF184
AAACCAACAGGCTGAACATG	LOC103243306
AAACCAACTAAAAAACAACT	ZNF480
AAACCAAGAATCCACCCAGT	LOC103235707
AAACCAATAAGCACAGACCG	NAIP
AAACCAATGAAGATTACCTG	SLC4A1AP
AAACCAATGAGAATTAAGGA	PPIE
AAACCAATGGGATCACTCCG	PYGL
AAACCAATGTAACCTCCTGG	LOC103223780
AAACCAATGTTGTCAACAGT	MCUB
AAACCACAAAATGCGCCAGA	CDC20
AAACCACAAGTTACGCTCCA	ESCO2
AAACCACCTAAACAACGTAG	REXO5
AAACCACTAGCATTTCGAGT	MMAA
AAACCACTCACCAAGCAGAT	ADIPOR1
AAACCACTTTAGCGCGACTG	CLASP1
AAACCAGAAAATCCCCATAG	LOC103247887
AAACCAGAATAAGATCTGGA	ABHD4
AAACCAGACCCTTTCAGTGA	LEUTX
AAACCAGAGCAAGCTTAGCG	TRAF7
AAACCAGCATCATGTCCATG	LOC103230967
AAACCAGCTCTCGTCCATCA	TP53INP2
AAACCAGCTTCCCTATTCCG	GCM2
AAACCAGGGAATGAAGACGG	LOC103236413
AAACCAGGGCCAACACGTGA	LOC103230977
AAACCAGTCATCCTTAGGGT	SHBG
AAACCATAGTCTGACTCACA	LOC103224084
AAACCATATAGAAATGAGGT	YEATS4
AAACCATCAGCAATCCAGCA	LOC103218775
AAACCATCAGGGTTGAAGCG	MON1B
AAACCATCCAGAAGTTCTCA	LOC103225573
AAACCATCCCAATACCAGAA	LOC103216203
AAACCATTATGGCATTCAGG	B3GALNT1
AAACCCAAACTGGTCCACAA	FN3KRP
AAACCCAAAGTCAGAGCAGT	LOC103223588
AAACCCAAAGTGGAACCACC	LOC103247665
AAACCCAAATACTAAACATG	LOC103239372
AAACCCAATCAACTCGCCAA	GPR174
AAACCCACTGAAAGTTCAGA	TMEM192
AAACCCAGAACATAGCCACA	PET100
AAACCCATCGACTGACAATG	CSPG4
AAACCCATGTAGAGAGCGCT	GJC3
AAACCCCAAAGAGGCAACCC	SAMD3
AAACCCCAAATGTTTAACCA	SEC14L3
AAACCCCAGTTAGTGACGGG	ABHD3
AAACCCCCCACCATACGAAG	RTN4
AAACCCCGACCAAAGAGTGA	AFDN
AAACCCGAACCCACCAACCA	MS4A6A
AAACCCTACAAATGCGAATG	ZNF229
AAACCCTATGAACCCAAGTG	LOC103217705
AAACCCTATGAACCCAAGTG	LOC103236479
AAACCCTATGAACCCAAGTG	PRELID3B
AAACCCTCCGAGCTTAGCAA	RAD51C
AAACCCTCTGGACCCAGTCA	LOC103221503
AAACCCTGATGCGAATGGGT	SUN3
AAACCCTGCAAAGAAAACGA	TCEAL7
AAACCCTTGAGAACGCGCCG	CMTM6
AAACCGAGGGATGCACCAAG	TMEM215
AAACCGATTCATCAACAGAA	APPL2
AAACCGGTCGGAAAACACGA	KLB
AAACCGTAATCTTAGTGGAG	DENND4A
AAACCGTACTTGTAGAATCA	TMEM156
AAACCTAGCACAAGACAAGG	LOC103214859
AAACCTATGGAGTTTAACCG	LOC103220594
AAACCTCCAGCCGACAATGG	NR1I2
AAACCTCCATACCCGAAACT	LOC103247401
AAACCTCGATGCTGAACTGA	PRDM5
AAACCTCTATCAGTCTGCAG	RASGEF1B
AAACCTCTGAATCAAACCAG	LOC103245582
AAACCTGAGTGGTAACAACC	CALCOCO2
AAACCTGCTCTACACATCTA	LOC103227687
AAACCTGCTCTACACATCTA	MAPKAPK3
AAACCTGGACACGTTCACCC	OPTN
AAACCTGTATCCTTGACTGG	MLXIP
AAACCTTACAAATGTCATGA	LOC103235199
AAACCTTGCGAGTACACACG	ZNF57
AAACCTTTCCAAGCAAGCAT	CRTC1
AAACCTTTGGACAGGAACGA	POGLUT3
AAACGAAAAGATCCCAACCC	IGFL1
AAACGAAGACATAGTAGCAG	RNF34
AAACGAATCTATTGACAATG	LOC103228323
AAACGAATGGGTACCTATGG	KCNK10
AAACGACCTTCTGGTAACTT	SDHAF4
AAACGACGCTACGCCGATAC	NO_SITE_25
AAACGAGGAGGAGCTCGGAA	LOC103237816
AAACGAGGCCAGTTACCCGG	PPP3R2
AAACGATATAACCATCACCC	MIER3
AAACGATCCGCGTACGGTAT	NO_SITE_97
AAACGATGAAAGATTAATCG	NPHP3
AAACGATTCAGTGATCTCCA	KIF1B
AAACGCAGAATAAAGCCAGC	LOC103225320
AAACGCAGAATAAAGCCAGC	SET
AAACGCATGGAAACACTCCG	STARD13
AAACGCCCACACGAAATGGG	LOC103223579
AAACGCCCTGATCATAGCGA	GRAMD2B
AAACGCCGGCTCAACTTCAG	ASCL1
AAACGCGAAGTCGTATGGGT	MYH4
AAACGCGAGCAAGAATCAGC	HNRNPDL
AAACGCTCAGTAGGATCAAG	KIFBP
AAACGCTGTGAGGCATACGG	LOC103214854
AAACGCTTCGCCTAGCAATG	TAL2
AAACGGAAAGGATTTAATGA	HDGFL3
AAACGGAACAAGTATCTATG	SLC7A2
AAACGGAATGTGGACTCGAG	SAFB
AAACGGAGCTTGGATAGTCG	AGAP2
AAACGGAGGAAATTACTGTG	ADAMTS20
AAACGGCTATGGAGAGATCC	GNAT3
AAACGGGATGACATGTTCAG	DOCK1
AAACGGGCCACAGACTTCCA	LOC103231917
AAACGGGCCACAGACTTCCA	LOC103231920
AAACGGGCGATTATCTCTGG	WNT2
AAACGGGTAACTGGCCACAA	CPM
AAACGGTACAAACAAACTAT	RAB28
AAACGGTCAAGATCCCAGCG	CPS1
AAACGGTCAGCCCGCATGTG	CXXC1
AAACGGTCCATGTCATAGCG	NDUFS7
AAACGGTCCCTCAAACTCTG	B3GALT2
AAACGGTCGAAGCGCGTATA	NO_SITE_73
AAACGGTGAATTCGACCTAC	LOC103222032
AAACGGTGACGGAGCAAGTG	TMEM236
AAACGGTGCCTGTAAGTACG	ZFP36L1
AAACGTACGTGCAAGTGCCA	WNT8B
AAACGTCAACCGGCGAATCG	NO_SITE_219
AAACGTCATACAAACACCAT	INTS3
AAACGTCCCGACTTCACGCG	FBXO31
AAACGTCGCTACGTCGCATA	NO_SITE_221
AAACGTCGTCCTACAGACCC	FLOT2
AAACGTCTAAGCGCCGCGTA	NO_SITE_147
AAACGTGAGGATCAAGAAGC	MRPL23
AAACGTGGATGCTTACGGTG	BRWD1
AAACGTGGTGAACCGCATGA	CHCHD6
AAACGTGTTTAAACCTCCCA	LOC103232624
AAACGTTGTCTATTGCTGAG	A4GNT
AAACGTTTCTGACCCCGTCA	CHRNA6
AAACTAACCAAATGGGCCGC	LOC103247648
AAACTAACTCACATGAACCC	MKRN2
AAACTAAGATTTATCTCGGC	LOC103235219
AAACTAATGATGTTGCATGG	REV1
AAACTAATTGGACCAATGAG	LOC103231299
AAACTACACCTACGTGTGGT	LOC103247592
AAACTACAGGAGTTTCACGG	SPATA32
AAACTACGCGGATTACGCTC	NO_SITE_133
AAACTACGCTTGATCCCAGG	ARMCX2
AAACTACGGAAGCAATGACA	RGS21
AAACTACTTACCCATATCGA	EFR3B
AAACTATCTACTCATGCACA	HSDL2
AAACTCAAAATCAAGCTTGG	INO80B
AAACTCAACATATTGCATGA	IL1RAPL2
AAACTCAATACTGACAATGA	CCDC169
AAACTCAATAGGGCAACAGA	EXOSC9
AAACTCACCAGCTCACAATG	SCIMP
AAACTCACCGAATCTTCAGG	UGP2
AAACTCACTTAACCAGCGAT	ACSM1
AAACTCAGCATTACTACCAT	HELQ
AAACTCAGTGAGTGTTACAG	FNBP1L
AAACTCATCCAAAAAAACCA	ZNF691
AAACTCCCCAAATGACACCC	RAB5IF
AAACTCGTCACGTTCGTGTG	CD164
AAACTCGTCGACGTCGGAGT	CHST12
AAACTCTACCAGTATGTCCT	C8H8orf74
AAACTCTGTCTATTTGTGTA	MZT1
AAACTGAAAGAATTCGGCGC	SHOX
AAACTGAAATGTGACGTCTG	IKZF2
AAACTGAACATGCTCAAACC	GFRA3
AAACTGAACCGGAGCCAACG	ALYREF
AAACTGACCACACTGGAACG	AFP
AAACTGAGGATATCCGAAAG	ZBED9
AAACTGATCCATGTTATACT	CAPZA1
AAACTGCAAAACGATGAAAG	LOC103221530
AAACTGCAGTTAATGTCCCA	PDLIM5
AAACTGCAGTTCGACGACAA	MPZL2
AAACTGCATCAAGCTACATG	SLC47A1
AAACTGCCAAGAGCGGTAGG	LOC103233475
AAACTGCTCGAAATCCTCCT	MRFAP1
AAACTGCTCTATCCAAACTC	CSF2RA
AAACTGCTGCTATCTCCCGG	MRPL10
AAACTGCTGGAATGTTGTCG	GAB1
AAACTGGACACTCTAGCTAC	SNRK
AAACTGGATCATCTCAGACA	IL10
AAACTGGGAGAGACAAATCA	USP16
AAACTGGTAAAAATGCCCGT	LIPN
AAACTGGTACTCAAGTGATG	ZC3H4
AAACTGTAACTGAAACAATG	SPATA22
AAACTGTGACCGAATAGCAA	MEP1B
AAACTGTGAGAATTCTGGAG	LOC103233872
AAACTGTGGCAAACGATGTG	TM4SF1
AAACTGTTCTAGGCCCATCA	TRMO
AAACTGTTGCCTCTTCGCAG	DNM3
AAACTGTTGTCTGTTAATTG	YJU2
AAACTTAAAAGTCAAGACAC	AVPR1B
AAACTTAAATGTGAGCATCC	IL2
AAACTTACAAGACAGGTCAT	RO60
AAACTTACACTGGTTGTGTG	RPL29
AAACTTACAGCTCGTTTGGA	FRMD7
AAACTTACGAGTGCTCCAGA	LOC103233855
AAACTTAGGAGGTCCCGAAG	FIBP
AAACTTAGGGCCATTGTTTG	BBIP1
AAACTTCAATCAGATTGACC	CDKL3
AAACTTCACACGGAAGCACA	FRMD5
AAACTTCCATAATAGATGTG	PRPF4
AAACTTCGTTAAAACCGTCT	ANO3
AAACTTCTTACTAATCATGG	DPYSL2
AAACTTTATTGGACGCCAGT	CRYBA1
AAACTTTCGGAAAAACCGAG	LOC103220816
AAACTTTGAAAGAGCGCGAG	B3GLCT
AAACTTTGACGGCGTCCGCG	LOC103244247
AAACTTTGTCACCTAAACCG	FLRT3
AAAGAAAAAAGAGGGTCCCG	ING5
AAAGAAAAAAGTCTCCCAAA	LOC103232065
AAAGAAAAACTGTGTTACGT	ACTR2
AAAGAAAACCAAAAAACGAG	REST
AAAGAAAAGAAGAATAATGG	GPANK1
AAAGAAACAAATGATAGAGG	CCDC172
AAAGAAACACAAGCGAGAGG	CCDC117
AAAGAAACAGAAGCTTGCCA	TOMM20
AAAGAAACAGAGCCGCCCAA	AFF4
AAAGAAACCCCCATACCAAA	DEPDC1B
AAAGAAACCCGAAACCAAGA	RPL6
AAAGAAACCTGTCACATGTG	ZNF721
AAAGAAACTGAGTCCCACAA	CYP3A5
AAAGAAAGAAAGTCATCAAG	RSRC2
AAAGAAAGCCCAAGAGTCAG	FAM25G
AAAGAAAGGTTCCAAGAAGG	LOC103221940
AAAGAAATGTCTGTACATGT	LOC103223781
AAAGAAATTTCAGTCTGAGA	FIS1
AAAGAACAAATGGAACGCGA	RBPJ
AAAGAACAACCCGCCGACGT	STK24
AAAGAACAACCTGTCAAATG	SLF2
AAAGAACACACCCAACTGAT	TCTEX1D1
AAAGAACACATACAGCCCTG	AQP6
AAAGAACACCATACACAACA	SLC38A2
AAAGAACAGACAAAGACAGC	RHOT1
AAAGAACAGCGTAAAGAAAG	LOC103246573
AAAGAACAGGATTTCCAGCG	TMEM216
AAAGAACCCTGCCTACGAGG	PCDH12
AAAGAACGATCCGATGCTGG	ADRA2B
AAAGAACGCAGTTCTCTCGG	LOC103232898
AAAGAACTCACAGGTCACAG	PPM1F
AAAGAACTCCATACGCTAAG	ANKRD30A
AAAGAACTTAAGCGACTTCG	CWF19L2
AAAGAAGAAAGATGAGGCAG	LOC103233336
AAAGAAGAAAGATGAGGCAG	LOC103236258
AAAGAAGACGAAAAAGTCGC	LOC103214626
AAAGAAGACTACCCTGACTG	BMX
AAAGAAGAGATCGACAGTGT	SMS
AAAGAAGAGATGCGCTCACA	IKZF3
AAAGAAGAGTAGCTGAGGAG	LOC103221334
AAAGAAGAGTGTGACTTGGA	LOC103222357
AAAGAAGATAACGATCCCAC	SLC37A3
AAAGAAGCCAGTCAAAGTTG	KNOP1
AAAGAAGCTGGTAATCGTTG	RHOC
AAAGAAGGCTGCGAAGCTGA	LOC103214542
AAAGAAGGCTGCGAAGCTGA	LOC103215908
AAAGAAGGCTGCGAAGCTGA	LOC103232205
AAAGAAGGCTGCGAAGCTGA	LOC103237177
AAAGAAGGCTGCGAAGCTGA	LOC103238971
AAAGAAGGCTGCGAAGCTGA	LOC103240273
AAAGAAGGGCTCCAAAAAGG	LOC103221998
AAAGAAGTCACTCACGTCAT	WDR36
AAAGAAGTCCCAGGAAACCG	ISY1
AAAGAAGTGTACCATTGAGG	CCNB3
AAAGAATAGATAGGGAACTG	GJA10
AAAGAATATATCAAGCAGAG	TLN2
AAAGAATCAAAGAAACACTC	LOC103224576
AAAGAATCACCTGTAGCTTG	PTBP3
AAAGAATGAGAACTTCGACA	UGT3A2
AAAGAATGATCCTATAGATG	INO80D
AAAGAATGATTGCCGCCGAA	EVC
AAAGAATGGATGGCTTACTG	LOC103218757
AAAGAATTAGGATCTGCATA	LOC103235558
AAAGAATTCAATTCTAGACG	ZNF800
AAAGAATTGAACCAACGCAT	ATF7IP2
AAAGAATTTGCAGAGCCGTA	C26H15orf54
AAAGACAAACACCAATCGCA	VWA3A
AAAGACAACACCCTACAGTG	ZUP1
AAAGACAACTTCTTGCCGAG	TAX1BP1
AAAGACAATGGTTGTCAGTG	PTGR2
AAAGACACAAGCTTTCACCA	SLC35B2
AAAGACACAGACGCCGCTGT	ARPC2
AAAGACACCATCATGCAAGG	LOC103221503
AAAGACACGTCGTTCACATG	LOC103229815
AAAGACACTGCAGAGCGCAG	LOC103218294
AAAGACAGAAATATCACCGA	ZNF221
AAAGACAGCACGTGTCTGGG	LOC103242699
AAAGACAGGTTGCTCAAAAG	TTK
AAAGACAGTAACTTCTCACA	C20H1orf141
AAAGACATAGATGGTTATGG	LALBA
AAAGACCAACAAAGCTGGCA	LOC103232671
AAAGACCAACAAAGCTGGCA	LOC103232673
AAAGACCAAGAGGCCTGTCA	LOC103247771
AAAGACCAAGCTGACTTTCG	FUBP3
AAAGACCACAGCGCTCGAGA	ZNF331
AAAGACCAGCACAAGAGTCA	TMEM268
AAAGACCATTCCTTAGAAAG	TPH1
AAAGACCCAGTTCAGCAGTG	LOC103244293
AAAGACCCGGATATTGACAT	LOC103235562
AAAGACCTTACCTTACTAGG	UST
AAAGACCTTCTGCTTACATG	GPNMB
AAAGACGTACCTTTCCAACA	RFX8
AAAGACGTGACAGTGATCGA	CADM1
AAAGACGTGGACTGTTTCGG	PDLIM1
AAAGACGTGTTAGATCAAGC	UGCG
AAAGACGTTGAAAACAAACG	NCS1
AAAGACTCAACCCGATCCCG	SF3B2
AAAGACTCGATTCATCTATG	SALL4
AAAGACTCTCAATTCTCATG	LMNB1
AAAGACTGTTCCAAAAACAG	LOC103230436
AAAGACTGTTCCAAAAACAG	PPIB
AAAGACTTCACTGAGTACAG	DDX19B
AAAGAGAAAAGTAATTCTCC	TSPAN6
AAAGAGAACAGCCTTCACTC	LHX1
AAAGAGAACGAGACCAGTGA	TSEN34
AAAGAGAACGTACTGTATTA	CDKN3
AAAGAGAATGAATAGAACAG	LOC103241216
AAAGAGAATTCGAGAATCCG	GCM2
AAAGAGACTCAACCCTCAGT	LPO
AAAGAGAGCCAGAATCGCCT	COMMD9
AAAGAGAGCTATTTCTAGAG	LOC103227326
AAAGAGATAGCAGTGAACGA	CDC25A
AAAGAGATTGCTATTACCAA	ERI1
AAAGAGATTTGTGTCTGAGG	PSME3IP1
AAAGAGATTTGTGTCTGAGG	LOC103241337
AAAGAGCAATATATGTGTGA	IL7R
AAAGAGCAGACTTATTACCA	SHC3
AAAGAGCGGTTCGTCGATTA	NO_SITE_168
AAAGAGCTACGCAAGAATCG	LOC103232523
AAAGAGCTACTGAGAATAGG	MED19
AAAGAGCTCACAGAGAAGAG	API5
AAAGAGCTGCATGCCAACCA	SCN1A
AAAGAGCTGCGGCTCCAAAG	SOX4
AAAGAGCTGGTGAACAACCT	EHD1
AAAGAGGACATAAGCCGAGG	SLCO4C1
AAAGAGGACGAGTACCCAGT	TNFRSF14
AAAGAGGAGGCAATAAGACG	GAPVD1
AAAGAGGGATTCCTAGCAAG	LOC103227656
AAAGAGGGTTGATACGACCA	ZNRF4
AAAGAGGTATCCAATCAGGA	LOC103223780
AAAGAGGTCAATAATGAAAG	AVEN
AAAGAGTCACAAACTGCAGA	FAM71D
AAAGAGTCGCTCCTTATTGG	RARG
AAAGAGTGAAAATTCCTCGG	NOM1
AAAGAGTTAATACTTGACAG	IMPG2
AAAGAGTTCATTAAAACAAG	UGP2
AAAGAGTTGCAAAACGCCAT	MFSD9
AAAGAGTTTCAGACCCAAAG	ZNF235
AAAGATAAGAAGCTGAACAT	BOLL
AAAGATAGTCAATATAGGCC	LOC103247026
AAAGATATCCAGGTCACTTG	ANTXR2
AAAGATATGAAACATCGGCT	RGS4
AAAGATCAACTCATAGGGCA	TENT5D
AAAGATCACTGTGAGAACAG	LOC103234968
AAAGATCCAAAAGCTGACTG	PARP16
AAAGATCCCTTCTTCCTGGG	LOC103241058
AAAGATCCCTTCTTCCTGGG	LOC103241059
AAAGATCCGGAAGAAATATC	GABARAPL1
AAAGATCGGCATGAGTCGGT	MED1
AAAGATCTAGTGATGATCGG	RBM5
AAAGATCTCAAAGACGTGCT	LOC103218032
AAAGATGAAACGTCCACAAG	GCFC2
AAAGATGAATCCGCTCGGCA	DOK7
AAAGATGACCCAGATAGATG	CLDN12
AAAGATGAGAGTGATTCGCG	HMBS
AAAGATGAGATACATGTGTA	TMEM217
AAAGATGCTACTGTATACAG	GDI1
AAAGATGGAACGGTACAACT	NEK1
AAAGATGGATACTCACCGCG	COL5A1
AAAGATGGCCTGGTGACGTG	PLEKHM3
AAAGATGTACAGCGTAACCA	FILIP1L
AAAGATGTACCAAAGTATAG	LOC103248058
AAAGATGTTAACAAATCACA	BBS9
AAAGATGTTTGCGTCCAAAG	APOBEC3G
AAAGATTAATATGCCTGTCG	EPB41L4B
AAAGATTACGAACTTCCCGG	SLC38A1
AAAGATTATGCGAGAATGTC	OCIAD2
AAAGATTCTATCTCATTGGG	LRRC37A2
AAAGATTCTTGATGTTCTTG	NDUFA5
AAAGATTGTGGGGACCCGTG	POLR2G
AAAGATTTACGTCCACCTGA	PGBD5
AAAGATTTAGGACGACATAG	USP53
AAAGCAAAATCCTGTACACG	SYNJ1
AAAGCAAACATCTTGACACA	TMEM132B
AAAGCAAACTTGGTAATGGT	SERPINA11
AAAGCAAAGAAGAGAGCCGA	MYL2
AAAGCAAAGAAGTATAACCC	DHX33
AAAGCAAAGTCCCTCCACGT	CSTF2T
AAAGCAAATCATCGGACGAC	LSM6
AAAGCAACCCTCAGACAACC	TDRD7
AAAGCAACCTGTGTCACAGT	COIL
AAAGCAACTTGCTACTAAAG	LOC103222374
AAAGCAAGAAAACTCAACTG	ZNF292
AAAGCACAGGAAGAAGCTCA	DONSON
AAAGCACATCACCAAGACCG	ITPR3
AAAGCACATGAAGCCGAGCA	RNASEH1
AAAGCACATGGCGTTCGACA	LOC103223421
AAAGCACATGGCGTTCGACA	LOC103223422
AAAGCACATGTGGTGACTTG	SYT16
AAAGCACCACAGTCAGATGG	TMEM258
AAAGCACCGTCCACCCACAA	WIZ
AAAGCACTAAATGCTGTCCG	C7H4orf33
AAAGCACTTCACGGTCGTAG	HVCN1
AAAGCAGAGGGCATAGATTG	SMUG1
AAAGCAGATTAAGCACATGA	ATP6V1E2
AAAGCAGCGACTAGCCAAAG	MPG
AAAGCAGGAAGCACCCTCAA	LOC103230071
AAAGCAGGAAGTTTCCGCAA	TNFRSF10D
AAAGCAGGACCGATTAACCA	LOC103222034
AAAGCAGGCATGTCATGAGT	PANK2
AAAGCAGGCCCTCTCGACGT	UCHL5
AAAGCAGTGAGTGTCAACGA	MTMR12
AAAGCAGTGATAAAGATGCA	FAM169A
AAAGCAGTTACTCTTCAACA	YAE1
AAAGCAGTTTGTGTCCGACG	NUBP2
AAAGCATACGCATATCAACT	LRR1
AAAGCATAGTTTATATACAG	ATAD5
AAAGCATCACTGTCCGGCAA	SPATA46
AAAGCATCTAGACATTCCAA	TRMT1L
AAAGCATGGTGATATTCCCA	LOC103247918
AAAGCATGGTGATATTCCCA	LOC103247919
AAAGCATTAAAGGCCTGTGA	LOC103234137
AAAGCATTACTGGGTTCGCT	CISD2
AAAGCATTATACAACTACGA	SH3RF1
AAAGCATTCGGTAAACATTG	IK
AAAGCATTCTTCGGATTCAG	IL1RAPL2
AAAGCATTGCGTACTAACCC	CTR9
AAAGCATTTCATGTGCACCT	CLEC3B
AAAGCCAAAACTGATGCTGG	ATG3
AAAGCCAAAATGTCTTCTGG	LOC103246985
AAAGCCAAAGAGGCTCAGTG	LMAN1
AAAGCCAAATTATGTGTACA	L2HGDH
AAAGCCAACAAGTTAGACCA	PRMT1
AAAGCCAACGCCGTAGGTCA	LOC103234799
AAAGCCAGAAACAAGTTGAC	CDK2
AAAGCCAGAAATAAAGATGT	LOC103226005
AAAGCCAGAAATAAAGATGT	LOC103226006
AAAGCCAGTTTACTAACTGG	ANKRD26
AAAGCCATATGTATCCCTGA	DARS2
AAAGCCATCTTGGTGCAAAG	MCM8
AAAGCCATGCTGATCGCTGT	TMEM185B
AAAGCCCAAGATCGAAGATG	HSP90AB1
AAAGCCCAATGCCATTCAAG	SLC38A11
AAAGCCCACCGCGTACCGTA	DBX2
AAAGCCCCAACATTACAGAC	IARS1
AAAGCCCCCGAAATCAACAG	LCMT1
AAAGCCCCCTCACCCATCCA	LOC103234344
AAAGCCCCTACAGAAGAGTG	KIZ
AAAGCCCCTGTGTTGACGGA	FLCN
AAAGCCCGGACCGACAAACA	ZDHHC6
AAAGCCCGGCTGCTTGAGGG	BOLA2B
AAAGCCCGTAGCCATACGAG	FURIN
AAAGCCCTTACGACACTACG	DENND1A
AAAGCCGCGAAAGTGCCCCT	C1H11orf16
AAAGCCGGAGGCTTGCCGAG	TTC24
AAAGCCGTCTTGTCCGACAT	SYNGR1
AAAGCCTCAAAAGACAAGGA	NOSTRIN
AAAGCCTCAATTTATACCAG	MORC1
AAAGCCTCCAACTCCGGACC	LOC103237705
AAAGCCTCTACATGTCATGT	HAT1
AAAGCCTCTTACCTTCATGG	RAP1GAP2
AAAGCCTGCTGCCCGTTACG	LOC103229783
AAAGCCTGGCTACATAACGG	M1AP
AAAGCCTGTTAGTACTCACA	MTBP
AAAGCCTTGTAAATCCTGGG	LOC103234986
AAAGCGAAAAGACTTCAGTG	LOC103228691
AAAGCGAAATTACTCGACAT	TDRD9
AAAGCGAATCCAGGGAACAC	PRDM7
AAAGCGACCTTTCCCCACCA	TGFBR2
AAAGCGAGTTCAATCTCTTG	PFKFB2
AAAGCGATTCAGAATCTACG	WDR17
AAAGCGATTGAAGCAAGCCA	ATP6V1G3
AAAGCGCACGAACTCCACTC	NRM
AAAGCGCCAGCCATCAGACA	KCTD17
AAAGCGGACGGCTATCGGCA	CBLIF
AAAGCGGCAAAAGTTAATGC	RNF39
AAAGCGGGCTGCGGCCCGAA	LOC103220334
AAAGCGGGTGAGGTCTGTTT	LOC103240161
AAAGCGTAATCAGAAGACTA	NPY5R
AAAGCGTCATCCAAGCGACC	AGMO
AAAGCGTCCTCAATCACTGT	LMOD2
AAAGCGTCGACATATAAACC	SNRPC
AAAGCGTCGATCTCACGGTA	MAP3K10
AAAGCGTGACCACAGACGAG	RTP1
AAAGCGTTCATAGATAGAAT	RWDD4
AAAGCTAAATCTGATCGAGG	SOCS4
AAAGCTACCATTCTTATATG	GNPDA2
AAAGCTACTATATCGCCACA	LOC103235724
AAAGCTAGAAGTAAGCCCGA	CRB1
AAAGCTAGCCAATAGGAACG	GINS1
AAAGCTATAACTGCGCAACT	HIF1AN
AAAGCTCATCGTTACAGGCC	LOC103216306
AAAGCTCCAAAGGTCCGCCT	LOC103221010
AAAGCTCCAATAATCAACAG	CHUK
AAAGCTCCTACACGAAAGAG	ZNF667
AAAGCTCCTTGTAACATCTG	USP47
AAAGCTCGAGGAAAACGGGC	LOC103214812
AAAGCTCTGGAGACTTGTGG	TSFM
AAAGCTGAACCAATCGATGG	BPIFA2
AAAGCTGCCACAAGACGCCA	IL13
AAAGCTGCCATGTTGAACCC	ARL2BP
AAAGCTGCCCATCAACACAC	LOC103241019
AAAGCTGGCAAAGAAAAAGA	CBX3
AAAGCTGTGATTATAACGAA	SYTL2
AAAGCTGTTTGGCATAAGCA	C29H14orf93
AAAGCTTAACCATGTTGCAG	IL18R1
AAAGCTTACCGAGATGCCGA	SNRNP35
AAAGCTTATCGGTTACGAGA	TADA1
AAAGCTTCCCTGGATGAATG	KEL
AAAGCTTCCGAGCCTATCCA	C14H2orf78
AAAGCTTCGGGTGATATTGG	PRSS58
AAAGCTTCTAACGCAATCAC	CLK1
AAAGCTTCTGATACATTGGT	ZBTB34
AAAGCTTTCAGTGTTCACAT	ZNF471
AAAGCTTTGAAGAAGCACAA	LOC103222057
AAAGGAAAACAATACCGACT	CAPS2
AAAGGAAAATCCAATAAATG	GPR82
AAAGGAAAGCCAGAGAGTGA	TCEAL4
AAAGGAAAGCTCCATCAAAG	CDPF1
AAAGGAAAGTGGAATCTCTG	BUD31
AAAGGAAATCAAGGAGTATG	GNGT2
AAAGGAAATGTAATCCACCA	LOC103229611
AAAGGAACAAAAAATACTTG	ZSCAN26
AAAGGAACTAGGAAAACTGA	ZNF709
AAAGGAACTTGGAAAATCAT	ZNF277
AAAGGAAGAAGTAATTGGCA	NR1D2
AAAGGAAGACGGATTCGTAT	DPP9
AAAGGAAGATGGTAACATGG	LOC103215903
AAAGGAATGCCTATTCAGAA	BANK1
AAAGGAATTAGCTAAAAACA	CCDC150
AAAGGAATTCAAATTAATGG	USP40
AAAGGACACTTACGTGCACA	NRN1
AAAGGACAGAAAGGCAGTGT	COLEC11
AAAGGACATTACAGATCACC	DAB1
AAAGGACCAGACAATTCCAT	TMTC3
AAAGGACCCTCAAAGGACGT	ARRDC1
AAAGGACGATAAACAGATCG	ERO1B
AAAGGACGGCCATTACCTAA	LSM5
AAAGGAGAAGAGGCAGAGGG	LOC103221307
AAAGGAGCACACGATCAACA	IFI35
AAAGGAGCAGAGCAAAACCG	BPTF
AAAGGAGCAGTCTCTCTGTG	TRAF3IP2
AAAGGAGCCAACAAAAGCTA	C11H12orf43
AAAGGAGTGACCATCGCCAG	H2AFY2
AAAGGATCACGAACATCGAG	NSRP1
AAAGGATGGCCTGATTAACG	GABRQ
AAAGGATGGCTCAATCAAAG	CCDC38
AAAGGATTAACACACCCGTA	DAW1
AAAGGATTAATATTCACTTG	WEE1
AAAGGATTGTGCTCTGACTG	OTUD6B
AAAGGCAAAGCCATCAGGGT	CPA1
AAAGGCAACTGAACCATCCA	LINC02877
AAAGGCAAGGACGAGAAGTG	BCL7A
AAAGGCAATACGTACCACTG	EIF2AK2
AAAGGCACAGTCACATTTCG	LRP2
AAAGGCACAGTCATTTGACG	ITSN1
AAAGGCATACCAAATGCGAT	CDPF1
AAAGGCATAGTAGTGCCTGA	LOC103231738
AAAGGCATAGTCCGAACAGA	BIVM
AAAGGCATCGTGCTGCTCGA	FIS1
AAAGGCCAATTCTTGATGGT	LOC103230955
AAAGGCCAGAGAATCAGACC	LOC103224454
AAAGGCCCAAGGGAGAAACC	LOC103222706
AAAGGCCGTGATCAAAAATG	DYNLL1
AAAGGCCGTGATCAAAAATG	LOC103227169
AAAGGCCGTGATCAAAAATG	LOC103229446
AAAGGCCTCATGACGGCACG	C5H16orf78
AAAGGCCTCGCACATTCAGT	CRLF3
AAAGGCGACGTGCACGACAT	MTR
AAAGGCGACTTATGATTGGT	LOC103226363
AAAGGCGAGTAAAGGCCAGT	HP1BP3
AAAGGCGCCTACGTGGTCGT	ACR
AAAGGCGCTTTAGCGGAGAG	MRPS5
AAAGGCGGAGATAAAAAGAG	HNRNPU
AAAGGCGTGTGGATGCACGT	RTN4R
AAAGGCTAACTCTCGTAAGG	TMEM91
AAAGGCTGCATGAATAATGG	SYT14
AAAGGCTGGGAGCTCAAAGC	PNKP
AAAGGCTGTTATTGAACAAG	TRHR
AAAGGCTTATACATGTCCCA	MRPL39
AAAGGCTTCGAGCGCGATGT	ST6GALNAC2
AAAGGCTTGATCGTGCTCAC	SEC11C
AAAGGGAAGAATTAGAGCCG	PDIK1L
AAAGGGAAGACTTCGAAGCA	CFAP299
AAAGGGAGCTGCTAGCAACG	FGFBP3
AAAGGGATGAGGACTCGACT	RGS8
AAAGGGCACTGGTCGAGTGG	LOC103232789
AAAGGGCAGCACCGTACTAG	CYP11B2
AAAGGGCATCTTACACGTCA	FCRL1
AAAGGGCCAGAAATACAGGT	C14H2orf73
AAAGGGCCAGATACCAGACG	ZFAND2A
AAAGGGCCCAGTGATAGTGA	IFI16
AAAGGGCGAACACCAGTGAA	ZNF682
AAAGGGCGAGAAGACAGACC	KAZN
AAAGGGCTCTACATCAACCG	TTC16
AAAGGGCTGACCGTATCCAA	MERTK
AAAGGGGAGAAAGAATGACG	SOHLH2
AAAGGGGAGTGAAGTAACAC	DYRK4
AAAGGGGCAGATTTCCGGAG	TSGA10IP
AAAGGGGTAAATAACTTCTG	PNPT1
AAAGGGTCAACAACACACTG	LOC103231392
AAAGGGTCATCACTTCAGCA	LOC103233872
AAAGGGTCTAGGATGCGCGG	TGFB1
AAAGGGTTGTATAGGATGCG	CCN1
AAAGGTAAAAATTGTGACAG	CCDC25
AAAGGTACGTCTTCCAACAA	CDR1
AAAGGTACGTCTTCCAAGAA	CDR1
AAAGGTACGTTCTCGCATAG	CYP2J2
AAAGGTACTGAATGTTGTCG	PTPRR
AAAGGTAGAATCTTTCACTT	C24H14orf178
AAAGGTAGATACACTCACAG	CCKAR
AAAGGTATTCCAGTTAAAAG	GLT1D1
AAAGGTCAAAGGAATAGACC	DDX43
AAAGGTCAACATAGGCACGA	NAA16
AAAGGTCACATCATCATGAG	FLAD1
AAAGGTCAGTCCTCAGCCGG	SRGN
AAAGGTCCCCCATAAGATGG	CHAT
AAAGGTCGACAGGCCAACTT	OXSM
AAAGGTCGCCACACCCAAAG	PAX5
AAAGGTCGGGCAGATCTCTG	SCGB1A1
AAAGGTCGTACATTACGCCA	PLEKHN1
AAAGGTGAAGTCCCCGTTAG	YIPF4
AAAGGTGATTCACACCTAGG	INTS13
AAAGGTGCCATTGTTACATG	CEP89
AAAGGTGGACCACTCCCGGT	NEU2
AAAGGTGTCTTCGTTACGAA	SETD9
AAAGGTTCAGAGGTCCAAAG	NHLRC2
AAAGGTTCTAAATCAAACGG	ATP6V0A1
AAAGGTTCTGGAGGTACCGT	CENPC
AAAGGTTGTATATGTTCTGG	RNASEK
AAAGGTTGTGTGATAAATGA	ZNF709
AAAGGTTTACACTCGCCATG	FLOT1
AAAGGTTTCTCTCTAGCGTG	LOC103233945
AAAGTAAACAGTTCCGTGAC	MOB1B
AAAGTAAACGTACCAACAAG	LOC103242435
AAAGTAAATGGTCTCCAAAG	SP100
AAAGTAACACAGTACAAGAA	LOC103241865
AAAGTAACCCTCCTTGAACT	ARMC3
AAAGTAATGAAGTGACACTT	WDR72
AAAGTACAACCTGCCACTGT	LOC103238463
AAAGTACAATCGGAGATATG	FBXL13
AAAGTACATGATTTCCCTAG	TRIP12
AAAGTACATGTTTCGCATGG	ALPP
AAAGTACCAAGTGCTACCAG	DGKG
AAAGTACGACGCGTAACCGG	NO_SITE_107
AAAGTACTACGTGCAGCTTG	SH3BP5
AAAGTACTGATTGTTCTGAA	CHST10
AAAGTACTTACTAATTGTCA	SNX29
AAAGTAGAAAGATGTCGCTG	CDC123
AAAGTAGAGGCCTTCACACG	CMTM4
AAAGTAGATAGCGGTTCCCT	RGL3
AAAGTAGCCAAGATAACATG	PLCL2
AAAGTAGGGATAGACTCCCA	ZNF543
AAAGTAGTCCAACAAAGGGA	DOCK11
AAAGTAGTCCACGTGTCCAA	PLA1A
AAAGTAGTGGTGTTCCGTAG	LOC103232271
AAAGTAGTGGTGTTCCGTAG	LOC103232951
AAAGTATAACTGGAGTGCCA	LOC103219240
AAAGTATAACTGGAGTGCCA	LOC103244604
AAAGTATACTATCTCCCCGG	LOC103219292
AAAGTATATGAGCTGTTAGG	FGD1
AAAGTATCAGACGAAAAGAG	PWWP3B
AAAGTATCCAATGCGTTGTG	LOC103232622
AAAGTATCTTGACTATCACA	AS3MT
AAAGTATGAGTCGGTGACAA	HOOK2
AAAGTATGTTCAAACGTCTT	KCNJ1
AAAGTATGTTTCCTTATCTG	SLC22A2
AAAGTATTATTAAAAATGTG	LOC103248233
AAAGTATTCTGAATCCGTGA	TPM2
AAAGTCAAAGAGACTATTGG	NKAPD1
AAAGTCAAAGCAGATACCAA	DDX19A
AAAGTCAACTTACCCAAAAG	TLL2
AAAGTCAAGAAATCCGATAA	EXOC1
AAAGTCACCGTTGAACACAT	PPEF2
AAAGTCACGCTGAATACAGT	CDH1
AAAGTCACGGGCATAGATTG	CNTNAP4
AAAGTCACTAAGTAACACAA	ZNF280B
AAAGTCACTCCGGCTCCAAG	LOC103236199
AAAGTCACTGAAATTACCAT	FREM3
AAAGTCACTTACTTTGACAT	SMNDC1
AAAGTCAGGAATATCCTCCA	TMEM211
AAAGTCAGGGTACGTTCCTG	HSP90AB1
AAAGTCAGTGAAATGGACAG	LOC103218789
AAAGTCATAACGTCTGTGAT	EFR3A
AAAGTCATATACCTTAGTAG	EPB41L2
AAAGTCCAATCCAATCACTG	HECW2
AAAGTCCACCAGAACGTTAG	LOC103223772
AAAGTCCCTTCCCATACGAT	GLT6D1
AAAGTCCGGAGCCGATCACA	INTS6
AAAGTCCTGGCGATGAAGTG	GGCT
AAAGTCGACCCCAACAAGCG	ZNF488
AAAGTCGAGAAATCTGACAA	TMIGD1
AAAGTCGAGAGTCTCTCCGA	ZBTB18
AAAGTCGAGTATCATGCTGG	ADK
AAAGTCGAGTCATTGTCCAT	TANK
AAAGTCGATCTCGTAGACAT	ZBTB7C
AAAGTCGATTTGCCGCACGA	LOC103239920
AAAGTCGCATGTGTTTCCGG	PLOD1
AAAGTCGGGACTATCGATGA	UPF3B
AAAGTCGGTGTCCGAACCAG	LOC103234267
AAAGTCTAAAAGAAGTACAG	GPR107
AAAGTCTAAGTAATCTGCGG	PPP1R3B
AAAGTCTACCCCTCCTGTCG	TRNAU1AP
AAAGTCTATCGTTATTGGAG	LOC103233961
AAAGTCTCGCTGATGTTCAG	GBA
AAAGTCTGAGGAGTCCACGT	SPRED2
AAAGTCTGGACCCCAGCGGA	ZNF35
AAAGTCTTATAAAAATGGGA	LOC103240941
AAAGTCTTATGATTTAACTC	SCFD1
AAAGTCTTGTGAAGAAAATG	TCEAL8
AAAGTCTTTAAATCTCACTC	ZNF682
AAAGTGAAAAAGTCTGACTG	PTN
AAAGTGAAACCCGGCATCTG	ITGB1
AAAGTGAAACCTCTGTGAGG	CGN
AAAGTGAAACGCTCCACCGG	NMNAT2
AAAGTGAAATGCCTCTGCCG	IL36A
AAAGTGAACAAAAACAGCAG	LOC103247405
AAAGTGAAGGACATGCTCCA	UBE4A
AAAGTGAAGTCAGAGACCCA	SIGLEC14
AAAGTGAATGTGGATACAGT	HBD
AAAGTGACACAGTACAAGAA	LOC103217655
AAAGTGACACAGTACAAGAA	LOC103222009
AAAGTGACACAGTACAAGAA	LOC103231084
AAAGTGACACAGTACAAGAA	LOC103241115
AAAGTGACACAGTACAAGAA	LOC103243164
AAAGTGACACAGTACAAGAA	LOC103243263
AAAGTGACACAGTACAAGAA	RPL36A
AAAGTGACCTCGAAGTGGTG	TP73
AAAGTGAGCAGTCTCCACTA	ATP23
AAAGTGAGGAAGATTACTGT	LOC103246992
AAAGTGAGTTCAGAGCCTAG	TXNDC15
AAAGTGAGTTGCTGTGAACT	LOC103242921
AAAGTGCACCCGAGGCAACT	LOC103235724
AAAGTGCAGCTTGCCAAAGA	TCEAL7
AAAGTGCCAATCCCTTGAAA	AKAP7
AAAGTGCCGAATGACCCAAG	LOC103233858
AAAGTGCTCAGTGATCGGGG	KRBA1
AAAGTGCTTCCCGACAGACA	OGFOD3
AAAGTGGAAAAAATCATCTG	LOC103230866
AAAGTGGACAGGTAGAGCCC	PDE9A
AAAGTGGACAGTCTTCTACA	TRMT6
AAAGTGGACTCTAAAACTGT	EFNB2
AAAGTGGAGATCAGGGTTAG	RPL29
AAAGTGGCACCTACCTGACT	SLC6A12
AAAGTGGGAAGTACGTCCTG	LOC103214626
AAAGTGGGAAGTACGTCCTG	RPL30
AAAGTGGTTCTGGAAAAGCG	LOC103242136
AAAGTGGTTCTGGAAAAGCG	PIN4
AAAGTGGTTGATCCGATTGG	LOC103223788
AAAGTGTAACATACCCACGC	ACSL3
AAAGTGTACATGTGATCTTG	PTPRQ
AAAGTGTGAGTGTCAAGCGT	HOXA9
AAAGTGTGGGATGGAATGGG	LOC103239909
AAAGTGTGGGTAATTGCAAG	ZNF727
AAAGTGTTCAAAAGAAAATG	CCDC170
AAAGTGTTCAGAAAAATCCA	ANKRD49
AAAGTGTTCCTGGATTTGGT	LCLAT1
AAAGTGTTGTCTATTCTCTG	AVPR1B
AAAGTGTTGTCTATTCTCTG	LOC103230202
AAAGTTAACCGATTTCACAG	IRAG2
AAAGTTAACTCGGACCTGGG	PEX12
AAAGTTAATGAGATCCCCCT	RGL3
AAAGTTACCTCAGTGCACCT	CARHSP1
AAAGTTACCTGAAACAGCGA	MRPL14
AAAGTTAGAGCAGTTCAGAG	RP9
AAAGTTATCCTCACCCAGGA	LOC103234307
AAAGTTATGTGCCACAGACG	DSG4
AAAGTTCACACTATGTTGCG	ANAPC2
AAAGTTCAGTAATAATCCCA	SETDB2
AAAGTTCCACCTAATCATGT	FAM98A
AAAGTTCCCCAACAAGATCC	MAP1LC3C
AAAGTTCGAAGCTTGCTAGG	ACSL3
AAAGTTCTAGATGCCGTCCG	TTR
AAAGTTCTCAAAGCTGAACG	NADK
AAAGTTCTCTTACCATAGGC	NAP1L1
AAAGTTCTTATGGCTACACA	ZEB2
AAAGTTGAATCTTGTACCAG	NAV2
AAAGTTGACGACACCTCTCA	ZNF292
AAAGTTGGAACAGTTAGCAG	LOC103236371
AAAGTTGTACTTATTCCAGT	IQUB
AAAGTTGTATTCATACCTCC	CDC26
AAAGTTTACCAGACACCGCG	LOC103245183
AAAGTTTGGAGCCAAGTCGT	LOC103248084
AAATAAAAACCCTCAACCGG	TAF1B
AAATAAAAGAAATCCGCCCA	PLCG2
AAATAAAAGGTCTTGATCTG	IPCEF1
AAATAAAAGTTGTAGCACCT	LOC103218339
AAATAAAATCACTCGTCACG	EP400
AAATAAACACATCACCCACG	PHLPP2
AAATAAACATTCACATGGGG	LOC103230993
AAATAAACCTACTTGTGCTG	PIWIL4
AAATAAACGTGGGTTCCATG	LOC103228085
AAATAAACTACAGTCACCAG	SLC7A13
AAATAAAGGCACAAAAACAG	STRBP
AAATAAAGGCGGATCCCGAC	NHP2
AAATAACCTATCACATTCGG	TTI2
AAATAACGGTAACCACCAGT	MUC6
AAATAACTAAAAATGGGCAA	LOC103220263
AAATAACTAAAAATGGGCAA	LOC103237177
AAATAACTCACATCACACAA	FCHO2
AAATAACTTAGGGTGACCCT	COL9A1
AAATAAGAAGCTGTTTGAAG	MRPL9
AAATAAGACAGATAATTCCC	KLRC1
AAATAAGCAACCCTTCTGTG	NUP58
AAATAAGGAGGGATAACACC	SLC35F1
AAATAAGGTACAACTCCAAA	LOC103239219
AAATAAGTTACACCAAAAGG	CLIP1
AAATAATACCTGTCCTCCCT	LIPK
AAATAATAGTATAAATGTGG	FRS2
AAATAATCATTAGTATCTCG	THADA
AAATAATCCATAAACTGCTG	KIN
AAATAATGAGAAAATTTCCA	LOC103231320
AAATAATGCACAGAACACAA	C6H19orf44
AAATAATGGCATCAGAAGAG	CCDC91
AAATAATTAAGCGAACTGGT	MTHFD2
AAATAATTAAGTATGCACAT	MED4
AAATAATTCCTATAAACACA	SLC36A4
AAATAATTGCACCTCATACG	PTPRB
AAATACAAAAGTGATAGACT	PREPL
AAATACAAACCCTACCTGGT	SNTG2
AAATACAACTCTGCAACAGA	LOC103223579
AAATACAAGAGAGTCGCTGT	UNC79
AAATACAAGAGGAGTACGAT	EVC2
AAATACAGCATCTGTAAGAG	MOBP
AAATACAGCCAACTATTCAG	LOC103219247
AAATACAGCCAACTATTCAG	LOC103219248
AAATACAGTTAGATAGACAT	RGS7
AAATACCAACCAAATATCAT	DAOA
AAATACCACCCCAAAGTCGA	VTI1A
AAATACCATACCTTGCAAGA	MTAP
AAATACCATATACCTGAAGG	ARMC2
AAATACCGACATCGCGACGA	NO_SITE_245
AAATACCGGGAAAACAACCG	SYNPR
AAATACCTCACAAACAGGTC	OSBPL9
AAATACCTTTCCAGTCAGCG	USP36
AAATACGATATTGCGCGCGT	NO_SITE_96
AAATACGCAATGGCCAGGGT	SLC35D1
AAATACGCGCGCTTTCCATG	SNAPC3
AAATACGCTTGACGCCGCCG	LOC103222008
AAATACGGTGATATTCCTCG	LSM1
AAATACGTGAGGTTGCGAGC	WDR54
AAATACTACTTACGGTCACT	TYW5
AAATACTCATGAATTTCTAC	C1D
AAATACTCTTGTCGTGACTG	LOC103223783
AAATACTGCTGACGTCATCG	RASGRF2
AAATACTGGGACATATCCAG	CPT2
AAATACTGGTACCTACCATA	STYX
AAATACTTACAGATGCTCAA	LRIG2
AAATACTTCCTTGGTCACGT	PRND
AAATACTTGATGCTCAAACA	TECRL
AAATAGAGATGGGAAACGAA	GRSF1
AAATAGAGCGCCTCACCATG	CEP63
AAATAGAGCTCATGACCATG	LOC103221897
AAATAGATGAGCCAACTGAG	ZNF512
AAATAGCACCCCAGGCCTTG	LOC103239608
AAATAGCAGGAGACAATACA	TMEM184C
AAATAGCCAACTTACACGAA	CNOT1
AAATAGCCCGCTTCCACCAG	GCAT
AAATAGCTGAAATGACTACA	TLR1
AAATAGGAGAGAGCGAAACA	LOC103228668
AAATAGGAGCAATACACAAG	GTSCR1
AAATAGGATTGCGAATCAGG	BRD1
AAATAGGGGAAGCACCAAGG	OCA2
AAATAGTCCAATCCTGAAGT	RAB18
AAATAGTTTAGACATCGCCA	HIVEP1
AAATATAAACATGAGTACGT	C7H4orf45
AAATATAATACCTTGCGCTG	ABCA12
AAATATACTAACAACCTGGG	MIA3
AAATATAGATCTATCCGGAT	NGLY1
AAATATAGCGAAGCTTGGAA	SLC38A11
AAATATATGCAAGTCTGCTG	CENPV
AAATATATTTGATTACTGCA	ACBD6
AAATATCAAACATTTCTGCA	HEPHL1
AAATATCAACAGCTACAGAA	PFDN6
AAATATCCAACTAAGGACCA	SLC44A5
AAATATCCAGCTACAAACAA	LOC103214911
AAATATCCAGCTACAAACAA	LOC103214912
AAATATCCTTCAGACCACAC	CDRT1
AAATATCGCGGTACGAACGT	NO_SITE_2
AAATATCGGCCAACTCCTAG	ATP7B
AAATATCTGAAAACACCACC	RBMS3
AAATATCTGAATGTCCTACG	DENND2C
AAATATCTGACAGTATACAT	LOC103225901
AAATATCTTCACGTTGACAG	NCAM1
AAATATGAGATCACTCATCA	ALPK3
AAATATGATACTGACCACAG	CALB1
AAATATGCTAGAGTGCCTTG	EDEM3
AAATATGCTGCATAGACTAC	RGS13
AAATATGGAACGTCCACACA	WDR88
AAATATGGAAGAAAATAGGG	LY96
AAATATGGACGAATAGTGGA	RBMX
AAATATGGGGAAACATCCAA	TOR1AIP2
AAATATGTAGAATCCTCCTG	RTN1
AAATATGTGCACAATCAACA	LOC103237808
AAATATTAATAGTTTGCAGG	GCC2
AAATATTACAAGACCGTTTG	RPF2
AAATATTAGCTATAATGCAC	TM4SF1
AAATATTATCTTCCGCTGCA	SUPV3L1
AAATATTATTGCAGAGTCAG	LOC103215309
AAATATTGAAGCACCAGACA	LOC103221030
AAATATTGACCCGATAACCA	ERRFI1
AAATATTTCCATCATAGTCG	EXOSC8
AAATCAAAAAAAGGAATACT	LOC103219518
AAATCAAACCCAGAGATCCG	TMBIM4
AAATCAACCTGGGCTCAGTC	PDZK1IP1
AAATCAAGCAGAGGCGAAGT	SHOX2
AAATCAAGTAACCTCAGCTG	SUPT20H
AAATCACAACGAGAACACAG	PMFBP1
AAATCACAGAAACCTGAACA	TRIM51
AAATCACAGAAATCTGAACA	LOC103248209
AAATCACAGCACTTACTATG	PIWIL4
AAATCACGATACCTTCCGAG	KDELR2
AAATCAGATCTTCTTGTAGG	SRSF9
AAATCAGCCACTTTGAGTGT	PDIK1L
AAATCAGGTACAGCTCCAAA	LOC103241642
AAATCAGTATTCGAAAAGCA	USP54
AAATCATAAAGTCCCATGTG	NLRP8
AAATCATATGCAGAAGAGGT	HSD17B12
AAATCATGCACCATCAACGG	ADAMTS16
AAATCATTAGTGAAGAACAC	MPHOSPH6
AAATCATTTCCAGACACGCC	DNAJB9
AAATCATTTGCAGACACCGC	C8H8orf86
AAATCCAATGCATGTAGCTG	STAT4
AAATCCACAACCCATCCATG	USP24
AAATCCACCCTATTAACCAA	DDX18
AAATCCACGCTCGCACATGG	CEP41
AAATCCAGGACATACATATC	LOC103215746
AAATCCAGTACTCTGACTTG	SNRPA1
AAATCCATCGTGAACCACAG	ADAMTS10
AAATCCCACGGTGTCAACGA	SEPTIN11
AAATCCCAGGCAATTGAGCT	ELL2
AAATCCCCAGATGTTATACA	CFH
AAATCCCCATACCTTAGTGA	PHLDB3
AAATCCCTAAGTACCAAGCT	TMEM150B
AAATCCGACAAGTTCCAGAG	FAM155A
AAATCCGAGTCGAGTGCCAA	NDUFB5
AAATCCGCCAGTATTTGCGG	TWNK
AAATCCGCTCTTACCTAACG	PWWP3A
AAATCCTAATAGATCTCCAT	MFSD8
AAATCCTAGCACATTACCAC	RBM44
AAATCCTAGTCCAACACCAA	AASDHPPT
AAATCCTCTCTCGCAACAAG	VAC14
AAATCCTGTAGTCTAAAGGG	SEMA3C
AAATCCTTAGGATAAGACCA	NUDT2
AAATCCTTATGAAACAGACG	MAP3K13
AAATCGAAGTACCTGCGTGG	LOC103240239
AAATCGACCCAGGCCCACCT	FAM133A
AAATCGATCCCAGCATCCAG	KRT5
AAATCGCTGCTACAGTTTGG	MRPL20
AAATCGGATCCTTCTTTCGG	ATL1
AAATCGGGCACGGGTAATGG	HSPA8
AAATCGTAGCTTCACCACAA	EXD2
AAATCGTCAACACTTACTTG	USP26
AAATCTAAGAATGAGGACCG	ZMYND11
AAATCTAGAACTTACCCCAG	MEMO1
AAATCTCCATGGTCTCTTCG	LOC103239827
AAATCTCGTATCAGCTCTCG	GART
AAATCTGACCAAGAGATAGG	KIAA0754
AAATCTGAGAGCAGAGAATG	CCDC90B
AAATCTGCACAAAGTGATTG	EXTL2
AAATCTGTACAAACCATCCG	NEK5
AAATCTGTCTAATTCCCTCA	FASTKD2
AAATCTGTCTTGAATTGCAC	LOC103235401
AAATCTTAGAGACCACATGA	ZNF407
AAATCTTATTGCGAGCATCC	CCL25
AAATCTTCCACAGGACCATG	SLC9A3
AAATCTTCGATATGCCACAA	PTDSS1
AAATCTTGGGGATCTCAATG	CPSF4L
AAATGAAAGAGTACACGTCA	DTNA
AAATGAACATGGTACCACAC	CDON
AAATGAAGAGCAGTACACCC	ASAP2
AAATGAAGGACAAGATCTCG	AVL9
AAATGAAGTAAAGACACACG	SEPTIN14
AAATGAAGTATCTCTCCGAG	TMC7
AAATGAATACCGGTCCCGTG	NOS2
AAATGAATGGCACACTCCAA	LIFR
AAATGACACCAATTACGACG	PRPF6
AAATGACACTGCAATTTGGG	NMRK1
AAATGACATAAAAGTCCCTG	CCDC168
AAATGACCGGGGATCTAAGG	F2R
AAATGACCTAGTATTCATAG	ZWILCH
AAATGACTCCGATGTATGCT	ADIG
AAATGACTGATGTGGAGTCT	PKIB
AAATGAGACTCCATCGGACC	EBF2
AAATGAGCCAGTTTAATCCT	SMARCA5
AAATGAGGACATATCCGTAT	FNIP1
AAATGAGGTAAGGACCTCCA	PEX13
AAATGAGTGGCCTTATTGTG	GTF3C4
AAATGATACTGGATAGTCAG	MAGI3
AAATGATAGCTCCTCCACGG	ZFAT
AAATGATATCAACGGTTGTG	GPR171
AAATGATATTGCCGAAGGGT	LOC103233674
AAATGATCAAGGAGAGAGCT	PAGE4
AAATGATGGATCAATCACAA	MUC13
AAATGATTGCCACAAATACA	UHRF1BP1L
AAATGCAACTTCAGTAACCA	LOC103241566
AAATGCAACTTGAAACCCAG	ZNF426
AAATGCAAGATAGTTGTGGT	RND3
AAATGCAATACATGATATCC	PKIA
AAATGCAGAAAAAGATGTGT	PDCL2
AAATGCAGAATAAAGTCAGC	LOC103229237
AAATGCAGAATATAACCCAA	TBPL2
AAATGCAGACTCTCCCATCA	UBE2G2
AAATGCAGGAATGAGGAGTG	KLK3
AAATGCAGTTCCTTGCACCG	GALM
AAATGCATAACCTTTGTGAA	RALYL
AAATGCATCTCGCCCCCTGA	IL13RA1
AAATGCCGAACGAGACACCA	SAMD15
AAATGCGAGTGCTATCCCAG	MYH4
AAATGCGCGCAACTCAGAAG	SGCG
AAATGCGTATGTTTACGAAG	TFB1M
AAATGCTAACCACCAATCTG	ARMH4
AAATGCTAATACATACTGCG	GPR107
AAATGCTCCACAAAAATACG	TMEM99
AAATGCTGAATCTAAATCGA	PRIM2
AAATGCTGCATACGGCAGGA	HEY1
AAATGCTTACCTTGACACCA	ABI1
AAATGCTTCCAAATGTCACG	TMEM14A
AAATGGAAAAGAAAGTACGC	LOC103218833
AAATGGAAGACATTCCATCG	MYO5A
AAATGGAGCAGCCGGCTGCA	LOC103233030
AAATGGATCTATGTTCACAA	FBXO32
AAATGGATTTACATAACCAA	LRRIQ3
AAATGGCAAAGTTGCTTCTG	ASNS
AAATGGCACCGAGAGAGCCA	MCCD1
AAATGGCACTGATGAAACAT	TNMD
AAATGGCCGATTTATATAGG	LOC103247395
AAATGGCTATGCAGATCGCG	PLGRKT
AAATGGCTATTCATACAAAG	TM2D1
AAATGGCTCACTTCTCATTG	LOC103244766
AAATGGGAGTTCACTAGCTG	ANKRD13B
AAATGGGATAACATTGCCGG	HNRNPH1
AAATGGGATGAAACCCCACT	LOC103225889
AAATGGGATTATTTGTGAAG	LOC103223609
AAATGGGGACTCGACTCTTG	LOC103229845
AAATGGTATCCAGTGTTCCG	SLC37A3
AAATGGTATTACAATGCTGC	LOC103232057
AAATGGTATTACAATGCTGC	LOC103237165
AAATGGTCATGTTCTGACCG	LOC103227669
AAATGGTCTGGTCCTATCAG	ADGRF4
AAATGGTTCAAATTTCAAAG	TYW3
AAATGGTTCAACGTCCGGAA	YBX2
AAATGTAACACCGTTAAAGA	C7H4orf36
AAATGTAAGGAATGTAGACA	ZNF571
AAATGTACAAGGACCGACAA	DMD
AAATGTACAGGCTCAAAACG	NKRF
AAATGTACATCACGTATGTG	NOC2L
AAATGTACATGATCTTGCCT	KLHDC3
AAATGTAGCCAGTCCAAGCA	OPA1
AAATGTATATTCCCGTCCTG	LOC103237687
AAATGTATGACTATCAAGGC	CDC40
AAATGTATGTGACTGTACAC	UNC5C
AAATGTATGTGTTCATCCGG	RBM48
AAATGTCAAGACACAAGGAG	DSPP
AAATGTCAAGTTCAACGTAT	ARF6
AAATGTCAGACTTACCAACA	SCPEP1
AAATGTCCTCATCCGATGAG	NEU1
AAATGTCCTTCTGTGGACCT	LOC103231325
AAATGTCTGTGATATCTGCA	TYRP1
AAATGTCTTCAGATAACCAG	HIGD1C
AAATGTGAAGGCCAAAATCC	UBB
AAATGTGCCGCAACAACCAG	LOC103243369
AAATGTGGAGAGCAGAAACA	LOC103246389
AAATGTGGTACACAAAACTG	XRN2
AAATGTGTCAATATTTGCTC	LOC103223626
AAATGTGTGACATCGCAGGT	TMOD4
AAATGTGTGTGATGGGCCAA	ALPK2
AAATGTGTTGACGTAACAAG	USP48
AAATGTTAAAGATGCTATCG	GNAL
AAATGTTCAAAAGACCGGCA	CRYBG1
AAATGTTCAAAGCCTGCTTG	KLHL23
AAATGTTCTCTCTATAACAG	AKT3
AAATGTTGGACCGCTTAACG	AP2M1
AAATTAAAACGACTCCTGAA	NF1
AAATTAAAGATGCATGCTGA	ZFAND1
AAATTAAGTAGATGACACTG	AHSA2P
AAATTACGAGTTCGCGCGTT	NO_SITE_53
AAATTACTAACAAAATCTAA	LOC103222950
AAATTACTAGACGTGCCTAC	C16H17orf80
AAATTACTTTGAATATCATG	LOC103225901
AAATTAGAACGACTTCACGT	SETD4
AAATTAGCACCCGAATGTCA	WDR48
AAATTAGCTGGGTATGATGG	LOC103242554
AAATTATATAGACGTTGCCC	ITGB1BP1
AAATTATGAAAAAATTTACA	THOC7
AAATTATGAAGTTAGGCCAG	NOC3L
AAATTATGGGATATTCGAGA	GNB4
AAATTATTTAAAGCAGCCTG	LCA5L
AAATTCACGTTAGCACGGGT	HOXC4
AAATTCACTCACCATTTCAG	ATG5
AAATTCAGGGATAGTCATCG	ACSBG2
AAATTCATAAAGCATTTCAC	ALKAL1
AAATTCATCTACCCTTACAG	DMGDH
AAATTCATGTGTCATGGAGA	LOC103240952
AAATTCCAAAGAGCCGAATG	UGT3A2
AAATTCCGTACGGTCGCTAC	NO_SITE_146
AAATTCGAGATTTGGAGACA	UNC119B
AAATTCGGTCTTCATAGATT	PHOSPHO2
AAATTCTACCGACATTGCTC	TMEM154
AAATTCTCAGTCAATTTCTG	LOC103243853
AAATTCTCGGAAACGCAGGC	ZSCAN18
AAATTCTGTACCTTTCGAGA	NADK
AAATTCTGTCACTTTAACTC	LOC103241328
AAATTCTGTCACTTTAACTC	LOC103241331
AAATTGAAAATAAATAACGT	KCNH8
AAATTGAAGTAAGAGGAACC	DNAJC8
AAATTGAAGTAAGAGGAACC	LOC103215225
AAATTGACGACAGCGTCCTG	TIMM44
AAATTGAGGAAGTTGAAACC	RAD17
AAATTGATAATCAACTTGAG	LOC103235221
AAATTGATGACAGCAACACT	DDR2
AAATTGATGATCTTATGGAA	ZNF268
AAATTGCAAGACCCAAAAAG	KCNJ15
AAATTGCAGAGCATTATCTG	ENTPD1
AAATTGCAGATTACGAAAGG	SF3A3
AAATTGCCATGGACTCACCA	PARP10
AAATTGCGCAGATTAACATC	DPEP2
AAATTGCGGGATATGCCAGA	PIK3R3
AAATTGCTCTCTAACATGGG	FAM71D
AAATTGCTGAACGCTCTGAC	PNLDC1
AAATTGCTGAATTACCAGGG	LOC103248269
AAATTGGAAAAAGTCCACGC	DNAH14
AAATTGGAGAATAACATGCG	GRID2
AAATTGGAGCTAAGAAACTG	DDRGK1
AAATTGGAGGCTGAAAGCAT	DCUN1D5
AAATTGGATCCACCACCTGG	JPT1
AAATTGGCAAAGTCAAAACG	OSR2
AAATTGGCGACCAGTCACAC	RASAL2
AAATTGGTGAAACACTACAC	YES1
AAATTGGTGAATTATAGATG	KDM4D
AAATTGTAATCCTCTCCAGA	SUGT1
AAATTGTACAGTTTATTAGG	SHOC1
AAATTGTACTAACAGGGATG	KHDRBS3
AAATTGTATGGGCGTGACAG	TAF1B
AAATTGTCTGGACAACAAGG	LOC103218542
AAATTGTGTGAAAATCGGAG	BOD1L1
AAATTGTTCATGAAATCTCG	FMR1
AAATTGTTCCTCGAGATCTG	ALKAL2
AAATTGTTGACCTAAGAGAA	AP1AR
AAATTGTTTCTAGCTCAGTA	TCEANC
AAATTTAAATAACCGAAACT	EBAG9
AAATTTAAATCTAGGATCAG	RUBCNL
AAATTTACCATTGCACCAAG	TBX5
AAATTTACGAAGAAATCTGA	OTOL1
AAATTTAGAATCGATAACAG	ADH4
AAATTTAGATAGTACAACAG	CSRP2
AAATTTAGGAACATCCACTG	LOC103239661
AAATTTAGGTGCGATCACGA	MTF1
AAATTTATATGTCCCTCGTG	TFRC
AAATTTATCTGCTTAATACA	FBXL4
AAATTTATGATAGTTATGCG	MATR3
AAATTTATTGAAACCAACCA	ARMH1
AAATTTCATTGGTTCGAGAG	POLR2B
AAATTTCCGAGTGATCGCCT	VWA8
AAATTTCCTCAGGGTACCCA	KCTD14
AAATTTCGAAGAATACTCGA	FABP12
AAATTTGAAAAATGTGGACG	ZNF486
AAATTTGACCTACCGAGGGT	RERG
AAATTTGACTCCAAACCACC	ELOVL7
AAATTTGTTCCGAATGAGTG	TMCC1
AACAAAAAAGAGGAGCGCGG	NKX3-2
AACAAAAAAGCCCTTAACAG	ARMH2
AACAAAACTATTGTGAGTCG	GET4
AACAAAAGAACTGAACCCAT	HID1
AACAAACACTTGTCCATTGG	DSEL
AACAAACAGATAGTGACAAG	FIGNL1
AACAAACATCATCAAAGTGG	NEK4
AACAAACCGGACTCCCATGG	NCAM2
AACAAACGGTCAACCAACAG	GPR87
AACAAACTAACATACTCACA	VAMP7
AACAAACTGTAATTAACAGG	FAM13B
AACAAAGAAACATGTCAGCA	LOC103216904
AACAAAGAAACATGTCAGCA	LOC103217161
AACAAAGAAACATGTCAGCA	LOC103217695
AACAAAGAAACATGTCAGCA	LOC103227857
AACAAAGAAACATGTCAGCA	LOC103231635
AACAAAGAAAGAGCGACTGT	IVL
AACAAAGAAGACCACACACT	POLR2J
AACAAAGAAGCATGTCAGCA	RPL34
AACAAAGAAGTGGTGCAACC	RNASE10
AACAAAGCCCAACATACCAG	ERLIN2
AACAAATACACAGTGTCATG	CENPU
AACAAATACAGATACACTCG	SCAF8
AACAAATACATCCAGAAACC	PAQR7
AACAAATAGCATAATAACAG	EMP1
AACAAATCTGAGCATCCCAA	LOC103218846
AACAAATTCTGAAACGTGTG	CREB3
AACAACAAAGGACTTCGACT	LOC103240602
AACAACAACAGCCTGGTCCG	LOC103228659
AACAACAACGAGATCCTCAG	TANGO2
AACAACAACTAGATGCCCGA	SNX27
AACAACAACTGGTCCTACGA	FEZ1
AACAACACAGAAGTTAGAAC	LOC103234798
AACAACATAAGATTGAGACC	PRKAG3
AACAACATAGATAGTAGGCA	B3GAT3
AACAACATGTGGTTCGACTT	GAL3ST2
AACAACCCCAGATACTGCAT	ECI1
AACAACCCGAGCAAGAAGCG	GJB4
AACAACCCTAACTCGCAGGT	LAD1
AACAACCGCCTGACTTCCCG	PODN
AACAACCGGACCGTGCAGCA	CX3CR1
AACAACCGTAGCCCAAACGT	SELENOF
AACAACGACAACCTCCTGCA	LOC103232783
AACAACGACATTGCACCCCG	COL6A1
AACAACGACTCGGAGATCTG	BTBD11
AACAACGATCCGCTCTTGAG	FBXO34
AACAACTACCTGACCGACGA	PODN
AACAACTACGAGCCCCGCAG	C1QB
AACAACTCCCAACCAAGCAA	MARCHF6
AACAACTCCGAAAAAAACTT	SCLT1
AACAACTCTTACTGCATCGT	PCSK6
AACAACTGGAAACTTCCAGG	SSX2IP
AACAAGAAAACACCATGCTG	BATF3
AACAAGAGCAATTTCAGTCG	ZC3H14
AACAAGATGCCTCCTCAAAG	RNF10
AACAAGCACAGATCCCCGTC	SDR16C5
AACAAGCACTTCCCAATGCA	LOC103214538
AACAAGCAGACACAAACATG	LOC103248252
AACAAGCTGCAATTCATGAC	LOC103215903
AACAAGCTTTACATAGTGGG	KBTBD13
AACAAGGAAAATGGCTCTGT	SAMD13
AACAAGGAGAGCAACAACCT	ASZ1
AACAAGGAGGAGCCTCAGCG	GIMAP1
AACAAGGCCATGTCCAGCGT	DRAXIN
AACAAGGGCTCAAGACCACA	EPHA1
AACAAGTACGAGTCATCCTG	NPR3
AACAAGTAGCCCTCTTAGTG	ARHGAP11A
AACAAGTATACCAAGAGCCG	FOXO3
AACAAGTCAATCTATCTCAA	TMEM99
AACAAGTCTCATCGCCACCA	CASC3
AACAAGTGATCCTAATGCTG	HDHD2
AACAAGTGATCCTAATGCTG	LOC103246126
AACAAGTGGCAGGTCCTCTG	NR1H4
AACAAGTGGTCCAACTATCG	LOC103231821
AACAATAACTTCATTCGCTG	GTF2H3
AACAATACCCCAATCACCAA	MHC-DRA
AACAATATGTCCAGAAACCG	PLOD2
AACAATCAAATTCCAATCAG	C24H14orf39
AACAATCACTAAAACTAGTG	ERMN
AACAATCGAAGACCTTCGTG	CAPSL
AACAATGCAGAATTTCCAGA	CHMP2B
AACAATGGCAAGTTCTACGT	RAD52
AACAATGTGACCGTATCGCA	LOC103225912
AACAATGTTGACCACACCCG	ALDH2
AACAATTAGCAGATAAACTT	EIF3J
AACAATTGCAAAGTTAACCA	MYH3
AACAATTTCTGATAATTGTG	GLRX2
AACACAAACTTTATCAACTC	SGO2
AACACAAGCTCATATCTACC	TENT5D
AACACAATGCACAACATCCG	TBC1D2
AACACAATGTCAGGAGACCT	LOC103220781
AACACAATGTGCACCCACTG	SLC35F6
AACACACAGATGTCTCACAG	KEL
AACACACAGCACAGCTCGTG	LOC103242785
AACACACCGACGTTCTCCCG	CIDEA
AACACACCTGAGAGCCATTG	LOC103226163
AACACACCTGGCAGTCGTAG	PPP1R14B
AACACACTATTCAACCTACC	NT5C2
AACACACTGCAAGAGCCCAA	SMR3B
AACACAGAATCAGCAAACCC	MNDA
AACACAGACATTAGCATGAG	CTTNBP2NL
AACACAGCATGGCGGCACAA	CARD6
AACACAGCCAGTGTGAATGC	VEGFB
AACACAGGGTCCTACCTCAG	MPPE1
AACACAGTGATTGATCTGGA	PTPRO
AACACAGTGCCCCAAACACT	LOC103223876
AACACATCATAAATAATAAG	HIBADH
AACACATCCAGTTAAAAGTG	NMS
AACACATCTACCCTCCGTAG	SH3RF2
AACACATCTGACCTACAGGT	MMP1
AACACATGCAGGTGCGAACG	KLHDC7B
AACACATGGAACCTCGCTCA	NCOA2
AACACATTCACAAAAAAGTG	CABCOCO1
AACACCAAAGACTGCACGCG	CLN8
AACACCAAGAAAGCCCCACT	PARP2
AACACCAAGACTTCCCCAAG	C29H15orf32
AACACCAAGCACAGTGGGAA	LOC103247931
AACACCAAGGAACAAACTGT	ZNF211
AACACCACCAGATACATGCA	CXCR6
AACACCAGTTATAACCAGTG	ZMYM6
AACACCATACATGCTATCTG	LOC103224576
AACACCATCTACCAGTACGG	STMN3
AACACCATGTCAAAAATCCG	SH3GL2
AACACCCCAGGATTGGAGCA	S100A3
AACACCGAGGCCGGTTGGAG	DXO
AACACCGAGTGAGAGCTCAT	SLC35A3
AACACCGATACGCGTAAACG	NO_SITE_199
AACACCGTAGTCAGGGCACG	ESRP1
AACACCTGACATATCCGGCG	LOC103235525
AACACCTGAGGGGGTACCAA	ZNF560
AACACCTGTCTTGAACGAAG	EIF2AK1
AACACCTTGCGCACTCAGTG	BEST1
AACACCTTTCGATATTAACG	CMYA5
AACACGAACGGGGATATCTG	MTMR14
AACACGAAGAGCTTTCGGCG	TULP1
AACACGACAATATATAACAT	SMAD5
AACACGATCAGGTCAATTCG	CENPM
AACACGATGAGTGCAAGCGT	PLEKHA4
AACACGATGTGCAAGATCAG	NPFFR2
AACACGCATATACACTAAGG	SUOX
AACACGCCCAGGAACGCTGG	MACROD1
AACACGCCCCAGTATCATGA	RETREG1
AACACGCGTCGCGACGATAA	NO_SITE_184
AACACGCTAGAGCATGAAAG	LOC103223016
AACACGCTCATCACAATGAG	ATP6V0E1
AACACGGACAGGCACAACCA	HIVEP3
AACACGGTGTCCAAGATCCG	SH3GL1
AACACGTCTTAATGCAACAC	ZNF217
AACACTACTACCGCCAACAA	PODXL
AACACTAGTGACTCGAGAAG	TSN
AACACTCACAGAGACACCCG	CEACAM20
AACACTCCAAAGAAATGACC	G6PC2
AACACTCCAAGGCAAGTGTT	TRA2A
AACACTCCACCATATAGACC	DRAM2
AACACTCCATAGATCCACAG	CDK6
AACACTGATGATAACATCGG	HSPA14
AACACTGCCTAAAGCCATCA	TAGLN3
AACACTGGAGCTGACTCCCT	SPINK1
AACACTGTGTCAAAGATCCG	SH3GL3
AACACTGTTACCCCAGCCGT	CDCA8
AACACTTACCAGTCTGGACA	TMEM241
AACACTTGCTAAGGATTGGG	ABI2
AACACTTGTGATACAAGTGA	ZNF136
AACAGAAAGTACCAATCACA	CDK5RAP2
AACAGAAATATAACAAACTC	LOC103229237
AACAGAACATCGGCACACAG	RHOBTB1
AACAGAACTAGGATCAGGGG	IL7
AACAGAAGGCATCTCAACAT	PCYT1B
AACAGAATCCATGCTCACGT	PCDH18
AACAGACACATGATGATCCG	NARS1
AACAGACACCGTGTATGACG	COQ6
AACAGACAGACCCCTCGCTG	LOC103227566
AACAGACATTCCAGAGCACA	LOC103243193
AACAGACCTCCCTATTAAGG	SATB2
AACAGACGAGACTGGACGTT	LOC103245783
AACAGACGTATCAGGACAGG	RALGPS1
AACAGAGAGGCCATGTGCAG	LOC103235208
AACAGAGATCGTCCAACCCG	CWC15
AACAGAGCAGGGGACAACTG	FBXL12
AACAGAGGTTGCTCGTTGCG	LOC103225996
AACAGATACTGAAAGCGTCC	RHEX
AACAGATGACAATATCCAGA	GVQW3
AACAGATTCAAATATAAGTG	AMN1
AACAGATTTAGAGATCGCCA	TIGD6
AACAGCAAACCCCCCAACAT	DRG1
AACAGCAAATCTCCTCAGAC	LOC103243612
AACAGCAACGCGGACCACGT	ABRAXAS2
AACAGCAACTGGTTTAAAGC	SKA2
AACAGCAAGGACAGTCAGGT	GLE1
AACAGCAAGGACTTTCCATG	LOC103232672
AACAGCAATGCAAAACACAA	C5
[truncated: 86,872 more rows]
