# Supplementary material for: Bidirectional genome-wide CRISPR screens reveal host factors regulating SARS-CoV-2, MERS-CoV and seasonal HCoVs
Source: Res Sq. 2021 May 27:rs.3.rs-555275. Preprint. [Version 1] doi: 10.21203/rs.3.rs-555275/v1 (PMC8168385; doi:10.21203/rs.3.rs-555275/v1)
Supplement: Supplement 3 [file 8058846a81ea991a6bc322dc.xlsx]

## Sheet: Calu3_Gattinara_avg_zscore
Gene Symbol	residual_zscore_avg	Rank_residual_zscore_avg
ACE2	8.05087	1
KMT2C	5.83142	2
TMPRSS2	5.56909	3
AP1G1	5.34753	4
ARID2	4.23229	5
KDM6A	3.97888	6
PBRM1	3.80803	7
VPS72	3.69348	8
AP1B1	3.63222	9
CSDE1	3.50503	10
SSX2B	3.50045	11
SSX2	3.50045	11
KMT2D	3.36306	13
FAM156A	3.35446	14
FAM156B	3.35446	14
JMJD8	3.23938	16
DYRK1A	3.13395	17
ZSCAN32	2.94905	18
EIPR1	2.91099	19
EFCAB11	2.91092	20
KDM3B	2.8969	21
AAGAB	2.85254	22
TIMP2	2.76368	23
VPS50	2.70143	24
NF2	2.69099	25
ZNF674	2.68883	26
PAPOLA	2.67044	27
STRAP	2.63329	28
SSX4B	2.60417	29
SSX4	2.60417	29
SIAH1	2.57015	31
TBC1D25	2.55237	32
SAMD1	2.55098	33
RYBP	2.4621	34
ZXDA	2.44379	35
BAGE2	2.43899	36
FOXK1	2.43434	37
MTA2	2.42451	38
MTMR10	2.40605	39
IL4R	2.40283	40
PDAP1	2.40179	41
XAGE1B	2.39774	42
XAGE1A	2.39774	42
ATP11A	2.38197	44
TMEM69	2.36321	45
SPPL3	2.36086	46
ONE_INTERGENIC_273	2.31967	47
TAS2R31	2.30787	48
PLXNB1	2.29574	49
OR9A2	2.27588	50
APC	2.26361	51
KRTAP12-2	2.2519	52
FGD4	2.22382	53
NR1H4	2.19975	54
GLYR1	2.19762	55
NDP	2.19065	56
ONE_INTERGENIC_216	2.18718	57
ZG16B	2.18082	58
LOC107983990	2.17753	59
FRG2KP	2.17753	59
NXT2	2.16194	61
NO_SITE_138	2.15474	62
BAP1	2.1516	63
ARHGAP36	2.14653	64
MLN	2.14553	65
BIRC8	2.13677	66
NT5DC3	2.11927	67
KCTD19	2.11685	68
DOC2A	2.11546	69
SMARCA4	2.10812	70
NAAA	2.10736	71
ONE_INTERGENIC_256	2.0841	72
SYNGR3	2.08327	73
MAP6D1	2.07823	74
ORAI3	2.0771	75
CHRDL1	2.0721	76
LOC730183	2.07111	77
EP300	2.06982	78
SSX5	2.06922	79
PRSS36	2.06715	80
ERMAP	2.05645	81
PFKFB1	2.05433	82
GMCL1	2.05044	83
FBXW10	2.04166	84
CACNA2D3	2.03604	85
OOSP2	2.02918	86
CIITA	2.02912	87
KIAA0232	2.01936	88
TAF4	2.01592	89
EPM2A	2.01064	90
GNGT2	2.00948	91
KIAA0040	2.00369	92
DCAF7	1.9991	93
DSCAM	1.99682	94
TEKT5	1.99506	95
ORMDL2	1.99034	96
CRNDE	1.98088	97
TBL1Y	1.98027	98
ZNF384	1.97776	99
PCYT1B	1.97502	100
ONE_INTERGENIC_176	1.96782	101
TBC1D30	1.96528	102
SPECC1L-ADORA2A	1.95114	103
KHDC4	1.95036	104
SLC5A2	1.94891	105
RPS6KL1	1.94454	106
DPY19L4	1.94262	107
ASB7	1.94199	108
CFP	1.94137	109
MAP3K5	1.93962	110
ABITRAM	1.93482	111
ONE_INTERGENIC_177	1.93379	112
RHBDF1	1.92622	113
PNPLA8	1.92088	114
B4GALT6	1.92063	115
ZNRF3	1.90778	116
MAP9	1.90773	117
SOCS1	1.90655	118
ONE_INTERGENIC_224	1.90563	119
LOC112268269	1.90386	120
ABHD16B	1.90386	120
EMC10	1.90129	122
LAT	1.90084	123
CRYBG2	1.89629	124
TENM3	1.89524	125
AMER1	1.89253	126
PRSS53	1.8865	127
CCDC28B	1.88011	128
CD82	1.87978	129
TPSG1	1.87789	130
TXLNG	1.87654	131
SND1	1.87593	132
CC2D1A	1.87545	133
SSX3	1.87053	134
OTUD6B	1.86517	135
MANEA	1.86454	136
NPR3	1.86441	137
MAGEF1	1.86391	138
CSNK2A3	1.86153	139
BCLAF3	1.8589	140
ZMYND12	1.85876	141
ONECUT2	1.85785	142
XYLT1	1.85551	143
RIPK4	1.85427	144
MAML1	1.84027	145
PHLDA2	1.83873	146
SHROOM4	1.83716	147
WDR31	1.83709	148
CEP78	1.83552	149
USP12	1.83348	150
TAP1	1.8304	151
DYDC1	1.82393	152
TUBA8	1.82032	153
GNAZ	1.81851	154
AADAT	1.81073	155
HEATR5B	1.80923	156
SAMD9	1.80766	157
NT5M	1.80353	158
SLC10A5	1.80255	159
FOXP3	1.80195	160
BMX	1.79975	161
ECHDC3	1.79937	162
GCC2	1.79791	163
ROCK1	1.79783	164
ELOA2	1.79766	165
SFTPB	1.79541	166
PSIP1	1.79389	167
CUTA	1.79338	168
RXRB	1.78734	169
GPRC5C	1.78688	170
DHX30	1.7862	171
C16orf82	1.78574	172
RING1	1.7801	173
NECAB3	1.77647	174
IP6K3	1.77608	175
BLOC1S2	1.77433	176
LZTR1	1.77195	177
AGAP1	1.77055	178
REXO5	1.76908	179
MAP2K7	1.76843	180
AK3	1.76073	181
ZNF586	1.76006	182
ITSN1	1.76006	183
LACTBL1	1.75297	184
SOCS3	1.74946	185
RHOC	1.74457	186
ASB14	1.74397	187
MMAB	1.73917	188
CFD	1.738	189
BICDL2	1.7378	190
SELENOP	1.73666	191
TNNI3K	1.73499	192
FPGT-TNNI3K	1.73499	192
ECRG4	1.73431	194
RSPH3	1.73422	195
MAP3K20	1.73354	196
CCDC146	1.73057	197
ADIPOR2	1.7305	198
CFAP74	1.72972	199
SHH	1.72801	200
SLC36A4	1.72756	201
PAGR1	1.72719	202
ONE_INTERGENIC_125	1.72615	203
CCNB3	1.72479	204
SYT2	1.72351	205
OR52I2	1.71657	206
SPRYD7	1.71547	207
ZNF17	1.71529	208
NOXO1	1.71275	209
RGN	1.70688	210
NEK10	1.7065	211
ANXA1	1.70053	212
CSNK2A1	1.69857	213
KDM7A	1.69488	214
DNASE1L3	1.69478	215
SMARCD2	1.69378	216
GTPBP1	1.69357	217
FOXL1	1.69255	218
NPR2	1.69231	219
KLHL15	1.6854	220
TDRP	1.68435	221
SYN3	1.68425	222
TMF1	1.6838	223
ZDHHC13	1.68318	224
LOC105378260	1.67828	225
EID2	1.67091	226
PRKX	1.66817	227
PSMB9	1.66583	228
KIF13A	1.66451	229
TPCN1	1.65926	230
SPECC1L	1.65695	231
ITGA10	1.65692	232
CEP72	1.65602	233
ONECUT3	1.65596	234
HPS3	1.65585	235
MGA	1.65412	236
RAB14	1.64928	237
PABPN1	1.64886	238
CSRNP1	1.64842	239
AXIN1	1.64706	240
CACNA1F	1.64477	241
IFNAR1	1.64308	242
PAPOLG	1.63793	243
KLHL9	1.6353	244
IER5	1.63117	245
FAM9C	1.62999	246
ACTL6B	1.62982	247
RBM46	1.62862	248
FGF22	1.6262	249
CHIC1	1.62521	250
LOC107987233	1.62501	251
F2RL1	1.62437	252
FLYWCH2	1.62395	253
SELENOI	1.62369	254
ZNF76	1.62062	255
ZBTB22	1.62024	256
SIGLEC9	1.62015	257
STAU1	1.61908	258
AGPAT5	1.61868	259
CREBBP	1.6186	260
CRADD	1.61781	261
KCTD1	1.61543	262
LALBA	1.61533	263
HIP1	1.61378	264
TXNDC5	1.61351	265
SIK2	1.6134	266
TFR2	1.61235	267
H1-2	1.61186	268
SIDT2	1.61079	269
SYNPO2L	1.60939	270
LYPLA1	1.60936	271
OLFML3	1.60788	272
H2AZ1	1.60786	273
KLRC3	1.60697	274
AVPI1	1.60649	275
COQ9	1.6062	276
C6orf89	1.60299	277
GTF2A1	1.60288	278
IRF6	1.60213	279
MVP	1.60106	280
TMCO3	1.60098	281
PIH1D1	1.59771	282
ANGPT2	1.59639	283
SPG7	1.59634	284
SORT1	1.59605	285
ZNF81	1.59231	286
ZDHHC17	1.59208	287
SUPT7L	1.58382	288
REEP1	1.58196	289
GAMT	1.57731	290
MORC3	1.57617	291
ADSS1	1.57519	292
DENND1A	1.57366	293
ZFP82	1.57348	294
HNRNPH2	1.57338	295
PDCD2L	1.57232	296
GLG1	1.57212	297
THADA	1.57082	298
LRRC25	1.56985	299
GPA33	1.56601	300
PDS5B	1.56366	301
NODAL	1.56331	302
ARHGAP25	1.56261	303
LOC100506514	1.55928	304
RAET1E	1.55876	305
KRTAP27-1	1.55873	306
PRM2	1.55802	307
DEGS1	1.55718	308
ELK1	1.55661	309
ARHGEF40	1.55566	310
KRT24	1.54741	311
RNASE2	1.54573	312
GRP	1.54462	313
NFKBIA	1.5419	314
TLE7	1.54154	315
WWC3	1.54129	316
GTF2A1L	1.54083	317
CLCN5	1.54023	318
ASTN1	1.53938	319
SLFNL1	1.53924	320
GRM3	1.53827	321
GRPR	1.53711	322
NPRL3	1.5361	323
FCER1G	1.53364	324
PTDSS1	1.53238	325
PHKG2	1.5315	326
FBXO11	1.53149	327
PRPS2	1.53096	328
ARHGEF11	1.5309	329
PYURF	1.53015	330
TNS4	1.52869	331
SRCAP	1.528	332
SHROOM2	1.52726	333
L3MBTL3	1.52275	334
TRGC1	1.52256	335
TARP	1.52256	335
GPR157	1.51849	337
FAM120C	1.51761	338
MSRB1	1.51646	339
LIME1	1.5161	340
ACSM2B	1.51461	341
PIANP	1.51421	342
SBK1	1.51397	343
SPAG9	1.51218	344
MBP	1.51027	345
VHL	1.50879	346
SNX29	1.50684	347
LOC102723728	1.503	348
IGF1R	1.50224	349
BRD3OS	1.50091	350
ZXDB	1.49853	351
ABCC6	1.49852	352
NAGK	1.49795	353
FRMPD1	1.49531	354
UBR2	1.49482	355
AKAP3	1.49456	356
CENPB	1.49433	357
SAMHD1	1.49101	358
CLTRN	1.48817	359
HIGD1A	1.4858	360
HIGD1AP1	1.4858	360
SELENOF	1.48563	362
IRF3	1.48544	363
GRIA1	1.48511	364
ZNF630	1.48191	365
ELF2	1.48155	366
CAPZA2	1.48124	367
WSB2	1.48039	368
GLRA3	1.47877	369
CCDC92	1.47852	370
DSPP	1.47791	371
RARB	1.47788	372
LY6G6C	1.47696	373
PYROXD2	1.47659	374
LRFN3	1.47303	375
SMPDL3B	1.47281	376
GSTA2	1.4721	377
SIPA1L3	1.471	378
BACE2	1.46973	379
EXO1	1.46906	380
PARP6	1.46854	381
PRSS41	1.46761	382
ITGAM	1.46536	383
USP27X	1.46535	384
RNF40	1.46339	385
ONE_INTERGENIC_6	1.46048	386
PRKD3	1.45904	387
KRT28	1.45887	388
RAP2B	1.45756	389
SERPINE1	1.45704	390
PRR36	1.4544	391
TGFBR3L	1.45402	392
S100PBP	1.45333	393
SPIN2B	1.45304	394
SPIN2A	1.45304	394
COL2A1	1.45296	396
BMP15	1.45147	397
SLC6A8	1.45126	398
OR1F1	1.45012	399
ACAP1	1.44948	400
IL3	1.44934	401
PQBP1	1.44927	402
GNRH1	1.44902	403
CHP1	1.44465	404
TSPAN19	1.44433	405
DHX58	1.44397	406
NLRP2B	1.44331	407
IGSF21	1.44289	408
ZNF292	1.44268	409
STAG3	1.44162	410
P2RY8	1.44108	411
NOCT	1.44073	412
ARL6IP1	1.43966	413
CD69	1.43677	414
TRADD	1.43452	415
AVPR1A	1.43441	416
CNTFR	1.43413	417
ZNF154	1.43379	418
CTR9	1.4333	419
PRAM1	1.43277	420
ALAS2	1.43103	421
XAGE2	1.43065	422
SSX9P	1.43014	423
MAGEB3	1.42986	424
RAB40C	1.42927	425
NO_SITE_42	1.42683	426
MAP7D2	1.42664	427
SIRT1	1.42513	428
MOAP1	1.42474	429
C19orf84	1.42446	430
CD48	1.42084	431
OR9K2	1.42038	432
C9orf116	1.42018	433
GRIN2A	1.41987	434
CEBPE	1.41894	435
TPT1	1.41864	436
CD19	1.41859	437
MMP12	1.41516	438
IL1RAPL2	1.41464	439
RBBP6	1.41253	440
SLX1B	1.41125	441
SLX1A	1.41125	441
TNFRSF21	1.40829	443
MEX3C	1.40828	444
ENDOD1	1.40659	445
TFAP4	1.40652	446
C2orf50	1.40562	447
BDH1	1.40536	448
MYO18A	1.40223	449
ZNF165	1.40106	450
ADGRE3	1.40012	451
RGS10	1.39914	452
CSAG1	1.39669	453
HPS4	1.39643	454
S100A6	1.39438	455
AZIN2	1.39401	456
ZNF717	1.39369	457
SOX21	1.39319	458
MATN2	1.39122	459
PLSCR4	1.39049	460
CISH	1.39039	461
BRSK2	1.38964	462
KLF3	1.38953	463
C7orf61	1.38914	464
PHF1	1.3889	465
OR4K5	1.38575	466
BLOC1S5-TXNDC5	1.38509	467
PCDHB4	1.38327	468
CCL13	1.38293	469
PKP1	1.38283	470
AP1M2	1.38251	471
ASB16	1.38219	472
LRRN4	1.38209	473
MTAP	1.38206	474
ADCY9	1.38193	475
VIP	1.38092	476
LEMD3	1.38038	477
ONE_INTERGENIC_278	1.37995	478
MOB3B	1.37889	479
OR6S1	1.3787	480
SAG	1.37807	481
ELSPBP1	1.37759	482
CYP46A1	1.37739	483
ZNF664	1.37621	484
OR1L8	1.37513	485
TMEM161A	1.37504	486
APOB	1.37438	487
CSGALNACT1	1.37092	488
SEPTIN1	1.3708	489
KRBOX4	1.36985	490
C22orf23	1.36806	491
ANP32C	1.36769	492
GATA6	1.36654	493
LOC112267910	1.36608	494
PCGF5	1.36442	495
CCDC22	1.36364	496
LOC105379533	1.36302	497
C1QTNF5	1.36279	498
PPP2R5D	1.36229	499
PRR12	1.36211	500
OR2B6	1.36175	501
ISL1	1.35887	502
DUSP5	1.3568	503
SREK1IP1	1.35625	504
SYTL4	1.35393	505
SLC2A1	1.3539	506
LOC107987276	1.35337	507
NO_SITE_54	1.35312	508
CDC42EP3	1.35291	509
COL19A1	1.35201	510
IHO1	1.35055	511
FHAD1	1.34781	512
MS4A13	1.34617	513
CHEK2	1.34603	514
SLC4A11	1.34583	515
NIPAL1	1.34462	516
CRHR2	1.34383	517
TMEM176A	1.34369	518
NFKB2	1.34351	519
ONE_INTERGENIC_50	1.34345	520
DPRX	1.34285	521
PTGFRN	1.34283	522
CREBL2	1.34263	523
SIAE	1.33887	524
LRATD1	1.33848	525
GZMA	1.33827	526
ITPKA	1.33822	527
ONE_INTERGENIC_45	1.3377	528
VPS33B	1.33765	529
TLR8	1.33746	530
PROM1	1.33731	531
PLXNC1	1.33654	532
C1orf43	1.33606	533
SLC12A4	1.33513	534
CREB3L3	1.33459	535
LOC107986532	1.33397	536
ACSM2A	1.33396	537
SFI1	1.33314	538
TMEM255A	1.33114	539
KLC4	1.33075	540
MOB2	1.33046	541
FBXL16	1.3301	542
MEN1	1.33009	543
ARAF	1.33001	544
TCHHL1	1.32985	545
SMIM10L2B	1.32854	546
BTNL8	1.32833	547
SMIM13	1.32767	548
PPP1R14D	1.32713	549
RPS6KB1	1.32701	550
SEMA4A	1.32682	551
CHST7	1.3256	552
ZBTB45	1.32559	553
TRIM69	1.32551	554
HPN	1.32488	555
OR2A14	1.32152	556
KIF25	1.32122	557
ZSWIM4	1.32047	558
OAZ2	1.32041	559
GUCY1B1	1.31975	560
PLA2G10	1.31915	561
LOC100652777	1.31915	561
C9orf62	1.31844	563
CEMIP2	1.31677	564
FRMD5	1.31645	565
KLF13	1.3163	566
PCED1A	1.31614	567
HMGCS2	1.31551	568
PAGE5	1.315	569
NAA60	1.31327	570
SSPN	1.31117	571
RNF222	1.31069	572
PRAG1	1.31014	573
ONE_INTERGENIC_95	1.30788	574
EZHIP	1.30535	575
ZNF705B	1.30511	576
ZNF705D	1.30511	576
SLURP1	1.30459	578
LRRC43	1.30451	579
RIBC1	1.30449	580
KAZN	1.30373	581
PEX7	1.30327	582
CALML4	1.30324	583
FCER2	1.30312	584
POLI	1.30244	585
XAGE3	1.30233	586
ARMH1	1.30206	587
ARID3A	1.3016	588
LYPD5	1.30019	589
ANKRD26	1.29863	590
CCL1	1.29824	591
NTN5	1.29817	592
B3GALT6	1.29783	593
RTBDN	1.29751	594
ANOS1	1.29636	595
G3BP2	1.29477	596
CHUK	1.29421	597
FBXL19	1.29331	598
TSPAN16	1.29281	599
MIB2	1.29272	600
USF2	1.2924	601
SDF2L1	1.29181	602
CDC25B	1.29175	603
LRRC28	1.29132	604
GDF11	1.29008	605
SEMA3A	1.29003	606
LACC1	1.29002	607
ARMC8	1.28942	608
MIER3	1.28912	609
RNASE9	1.28752	610
ONE_INTERGENIC_240	1.28587	611
PLIN1	1.28565	612
BEND3	1.28546	613
DAPK3	1.28484	614
SOCS4	1.2843	615
LACTB2	1.28342	616
DACT1	1.28258	617
TAF9B	1.28236	618
PDCL2	1.28233	619
NECAB2	1.28026	620
TTPA	1.27816	621
VTI1A	1.27812	622
DPYSL3	1.27752	623
IDE	1.27663	624
SPINK4	1.27624	625
CPXCR1	1.27433	626
PPP1R15A	1.27304	627
PRDM14	1.27232	628
ZBTB1	1.27079	629
NUS1	1.26988	630
IFT22	1.26888	631
CRYBA2	1.26881	632
RNLS	1.26867	633
LOC112267968	1.2686	634
SCX	1.26673	635
EMP2	1.26508	636
BTG4	1.26478	637
MAGEB2	1.26402	638
CRAMP1	1.26341	639
CRYM	1.26333	640
ONE_INTERGENIC_66	1.26264	641
GALNT8	1.26203	642
GALNTL6	1.26151	643
N4BP1	1.2615	644
PCGF6	1.26077	645
MRFAP1	1.26069	646
LYPD3	1.26037	647
ADNP2	1.25984	648
RRAGA	1.25929	649
PAX8	1.25921	650
MAGEL2	1.25737	651
USP8	1.25731	652
PGLYRP2	1.25721	653
BCAR3	1.25714	654
H1-4	1.257	655
TRIM4	1.25665	656
HSD3B7	1.2556	657
SMC1B	1.2551	658
SPRING1	1.25503	659
SWAP70	1.25498	660
CERS3	1.25462	661
KLF8	1.25381	662
IER3IP1	1.25359	663
SATB1	1.25331	664
RIC8A	1.25306	665
SCML1	1.25218	666
CYP4F8	1.25201	667
MAP3K21	1.25162	668
STAT1	1.25123	669
TENT4B	1.25022	670
HLA-C	1.24993	671
CCDC34	1.24903	672
AASDH	1.24866	673
NDRG2	1.24803	674
FLRT3	1.24716	675
OR10K2	1.24684	676
PMCH	1.24563	677
AGR3	1.24502	678
OR2AK2	1.24366	679
PINX1	1.24241	680
SAMD4B	1.24169	681
KLRC2	1.24144	682
PCDHGB4	1.24126	683
AFTPH	1.24098	684
BEND2	1.24088	685
ARHGAP23	1.24079	686
DNAH7	1.23926	687
LDAH	1.23728	688
ADARB1	1.23525	689
DMBX1	1.23409	690
KDM2B	1.23337	691
ZNF426	1.23252	692
CALB2	1.23235	693
CD3D	1.23147	694
DLK2	1.23081	695
TMEM92	1.22911	696
RANBP10	1.22809	697
ASPHD1	1.22802	698
CCL19	1.22796	699
SNX11	1.22768	700
GPR153	1.22753	701
ZNF688	1.22737	702
MAPKBP1	1.22735	703
FCMR	1.2273	704
SLC25A17	1.22668	705
ENPP5	1.22659	706
HTR6	1.22629	707
SDCCAG8	1.22548	708
WWP2	1.22469	709
IFT140	1.22449	710
ATP13A2	1.22398	711
APOL3	1.22361	712
RHOA	1.22337	713
SNTG2	1.22327	714
PPM1K	1.22286	715
IGFBP5	1.22256	716
SEC61B	1.22238	717
CTH	1.22232	718
SLX4IP	1.22214	719
ZNF768	1.21948	720
KRT71	1.21906	721
OR1L6	1.21893	722
C9orf153	1.21836	723
ONE_INTERGENIC_118	1.21828	724
SSNA1	1.21825	725
DUSP4	1.21819	726
DPF1	1.21788	727
SLC7A13	1.21727	728
VCAN	1.21708	729
POLR1G	1.21684	730
ZC3H15	1.21609	731
CPNE7	1.21531	732
NO_SITE_223	1.21462	733
GRHL2	1.21387	734
ADM	1.21356	735
FBXO48	1.21318	736
ST8SIA5	1.213	737
MXD4	1.21268	738
HYAL1	1.2123	739
ZMYM5	1.21206	740
OLR1	1.2119	741
JAK2	1.21164	742
MRLN	1.20972	743
PPP2CB	1.20594	744
KMT2A	1.20133	745
ME2	1.20075	746
SOWAHD	1.20069	747
AQP1	1.19987	748
IMPDH1	1.19972	749
LHX2	1.19967	750
KAZALD1	1.19918	751
CORO1A	1.19916	752
DIP2C	1.19894	753
SCG3	1.19772	754
NO_SITE_130	1.19642	755
LZTS2	1.19579	756
BCKDK	1.19514	757
INAFM1	1.19415	758
YBX3	1.19323	759
MYB	1.19236	760
EID2B	1.19073	761
PLB1	1.19045	762
WDR87	1.18991	763
AP1S2	1.18931	764
LOC653653	1.18931	764
ZMYND10	1.18789	766
ANKRD54	1.18758	767
ACTR3C	1.18687	768
TMEM239	1.18645	769
SLC9A3R2	1.18631	770
CES3	1.18249	771
SLC30A2	1.182	772
ZDHHC15	1.18161	773
PC	1.18126	774
POU4F3	1.18078	775
FUCA1	1.18055	776
TM9SF2	1.18046	777
MAEL	1.17951	778
FGD1	1.17756	779
TMEM219	1.17742	780
GPATCH2L	1.17724	781
CHD9	1.17628	782
BAIAP3	1.17618	783
ZRANB2	1.17603	784
PTGER3	1.17453	785
ZRANB2-AS1	1.17453	785
ZNF205	1.17434	787
DACH2	1.17364	788
DCAF8L1	1.17265	789
PAWR	1.17265	790
PPP2R1A	1.17108	791
MRTFB	1.17014	792
NFKBIL1	1.17012	793
ADGRG2	1.16971	794
GPR65	1.16964	795
ADH7	1.16797	796
ZDHHC8	1.1672	797
LTA	1.16713	798
GSTP1	1.16691	799
EML5	1.16649	800
STK40	1.16641	801
RPGRIP1L	1.16594	802
PROZ	1.1659	803
MAK	1.16467	804
NHSL1	1.16439	805
F2RL3	1.16397	806
PHLDB1	1.16248	807
HNF4G	1.16208	808
KLRF1	1.1617	809
LRTOMT	1.16156	810
NRG3	1.16149	811
ZCCHC7	1.16108	812
APOBEC2	1.16062	813
RNF175	1.1601	814
BBX	1.15998	815
SLC66A1L	1.15976	816
WAS	1.15972	817
MFSD12	1.15856	818
PHYHIP	1.15852	819
GSTA4	1.15849	820
DET1	1.15744	821
TLCD5	1.15735	822
PF4V1	1.15721	823
GAGE12J	1.15708	824
SYP	1.15653	825
THBS3	1.15619	826
ADCYAP1	1.15594	827
ANKZF1	1.15587	828
PHLDA1	1.15537	829
GALNT12	1.15528	830
DYNC2I1	1.15527	831
CLCA1	1.15502	832
SCAF8	1.15357	833
BLID	1.15331	834
CNKSR2	1.15325	835
RAB11FIP4	1.15262	836
MS4A14	1.15162	837
SAMD5	1.15155	838
IL32	1.15141	839
PDHA1	1.15087	840
GP6	1.15067	841
ZFYVE19	1.15054	842
GPC1	1.1501	843
HERC3	1.14972	844
FABP12	1.14967	845
BRD2	1.14767	846
CEP89	1.14647	847
BLOC1S1	1.14641	848
ZC2HC1C	1.14622	849
CTF1	1.14618	850
OR8H1	1.1454	851
EPB41L2	1.14508	852
ZNF239	1.14452	853
C2orf68	1.14362	854
FGG	1.14254	855
OR1L4	1.14113	856
ARL8A	1.14103	857
ZC3H3	1.14001	858
GPR176	1.13998	859
CEP170	1.13995	860
MXD3	1.13985	861
TEX36	1.13978	862
GDPD4	1.13942	863
DEFB134	1.13917	864
CMC2	1.13911	865
WDR13	1.13901	866
PPFIA3	1.13836	867
AGFG1	1.13762	868
ATP1A4	1.13703	869
POU4F1	1.13677	870
C1S	1.13658	871
LDHAL6B	1.13655	872
SLC15A5	1.13601	873
TRIM61	1.13599	874
SSH3	1.13394	875
ARIH2	1.13372	876
ISM2	1.13284	877
FEM1A	1.1326	878
CTXND1	1.13055	879
MMP14	1.13052	880
OR6K2	1.13028	881
IRS2	1.13	882
SNN	1.12993	883
SMYD5	1.1299	884
ZC3H4	1.12973	885
LOC101059915	1.12942	886
SYNGR1	1.12913	887
ARMH2	1.12882	888
ZNF133	1.12835	889
PTCHD1	1.12814	890
MAGEH1	1.12742	891
OCLN	1.12684	892
CLCF1	1.12616	893
FAM243B	1.125	894
FAM243A	1.125	894
AGPS	1.12456	896
MKS1	1.12416	897
C2orf76	1.12389	898
OR10H3	1.12306	899
CLEC4E	1.12184	900
FYTTD1	1.1218	901
ONE_INTERGENIC_169	1.12173	902
LOC105373314	1.12141	903
ZNF764	1.12101	904
ZNF331	1.12075	905
PAGE3	1.12033	906
DYNLL2	1.1193	907
GON7	1.11899	908
PDXK	1.11872	909
CSF2RB	1.11598	910
ATP8B1	1.11582	911
ZNF518B	1.11567	912
RGMB	1.1154	913
UBQLN2	1.11489	914
CCDC85B	1.11436	915
AEN	1.11421	916
GNPAT	1.11358	917
CIBAR2	1.11328	918
ZNF582	1.11299	919
EBP	1.11278	920
NKAIN4	1.11255	921
RPE65	1.11217	922
OR51B4	1.11175	923
UTRN	1.11072	924
ATXN7L3B	1.10943	925
LOC105376747	1.10929	926
LOC105371095	1.10929	926
CARD6	1.10787	928
BPNT1	1.10782	929
CLTB	1.10609	930
CARMIL2	1.10578	931
PGLYRP4	1.10511	932
GATM	1.10331	933
IL10RA	1.10299	934
FAM222B	1.10252	935
CDX2	1.10247	936
ADORA2A	1.10239	937
ONE_INTERGENIC_67	1.10194	938
MAP4K4	1.10048	939
SLC30A9	1.10001	940
TCF7L1	1.09994	941
KCNC1	1.09982	942
PAGE2B	1.09888	943
SYT10	1.09853	944
ELOVL5	1.09839	945
SUMO1	1.09837	946
SLC35D2	1.09811	947
APOBEC3B	1.098	948
LCOR	1.09778	949
ZNF280C	1.09765	950
SMIM10L2A	1.09731	951
SYTL3	1.09708	952
CYTH4	1.0962	953
BIK	1.09537	954
CDH16	1.09474	955
FXR2	1.09468	956
MST1L	1.09434	957
IGSF11	1.09434	958
ARMT1	1.09395	959
APOA4	1.09341	960
TSPAN14	1.09284	961
ZC3H12C	1.09243	962
GNG8	1.09222	963
C1QTNF2	1.09196	964
PLK1	1.09157	965
TBC1D8B	1.09124	966
TBC1D24	1.09112	967
FAM114A1	1.09085	968
MLYCD	1.0906	969
NUDT16L1	1.09052	970
ZNF318	1.09041	971
PNPLA3	1.09029	972
TLR1	1.08948	973
BCAT1	1.08936	974
NO_SITE_235	1.08774	975
STRC	1.08766	976
STRCP1	1.08766	976
FBXO36	1.08764	978
IRX5	1.08738	979
ADAMTS18	1.0872	980
GLIPR2	1.08708	981
PDK3	1.08688	982
HELB	1.08666	983
RAB26	1.08613	984
LOC105370733	1.08438	985
KIF17	1.08392	986
ANKRD2	1.08305	987
A1BG	1.08266	988
ATAD5	1.08251	989
LNP1	1.08237	990
OR5H1	1.08178	991
TIMP1	1.08077	992
RBPMS	1.08076	993
CHAMP1	1.08068	994
TCEANC	1.07986	995
HCFC2	1.07958	996
GPX8	1.07899	997
C16orf89	1.07854	998
STK39	1.07851	999
RBM10	1.0778	1000
OR6C68	1.07769	1001
ZNF443	1.07707	1002
ACRBP	1.07702	1003
ADAD2	1.07651	1004
TMEM119	1.07631	1005
ONE_INTERGENIC_5	1.07596	1006
FAM236A	1.07543	1007
FAM236B	1.07543	1007
NO_SITE_99	1.0754	1009
LYRM1	1.07534	1010
HBA2	1.07508	1011
HBA1	1.07508	1011
GNLY	1.07504	1013
MAP1B	1.07491	1014
SLC44A5	1.07413	1015
NPTN	1.07402	1016
TXNDC15	1.0739	1017
BHLHE22	1.07373	1018
UNC5B	1.07294	1019
WNT3	1.07244	1020
HECTD1	1.07231	1021
ENC1	1.07027	1022
DNAJC24	1.07004	1023
FAM135A	1.0699	1024
NTRK3	1.06938	1025
CXXC5	1.06925	1026
ARHGAP11A	1.06918	1027
SDSL	1.06917	1028
CLN3	1.06825	1029
PTN	1.06792	1030
KLK12	1.06729	1031
FGL1	1.06723	1032
MLLT3	1.06629	1033
HOMER2	1.0656	1034
HDAC6	1.06517	1035
NO_SITE_39	1.0643	1036
ZNF786	1.06371	1037
SNX31	1.06351	1038
OAT	1.06321	1039
ONE_INTERGENIC_113	1.06285	1040
GIN1	1.06284	1041
BRCA1	1.06161	1042
KCNK12	1.06126	1043
ZDHHC12	1.06088	1044
LTBP1	1.06034	1045
TMEM120A	1.0593	1046
PI15	1.05925	1047
STS	1.05829	1048
SLC22A8	1.05796	1049
PIPOX	1.05722	1050
EFHC2	1.05447	1051
UNCX	1.0542	1052
GGT6	1.05404	1053
SPATA16	1.05334	1054
ABCC3	1.05255	1055
BPTF	1.0521	1056
CYB5B	1.05199	1057
GJA9-MYCBP	1.05176	1058
STOML1	1.05085	1059
VAPA	1.05084	1060
METTL2B	1.05028	1061
EHD2	1.05023	1062
RNF13	1.04984	1063
CENPVL3	1.04975	1064
TSGA10	1.04959	1065
ALX1	1.04947	1066
PINK1	1.04887	1067
ZNF34	1.04871	1068
ERRFI1	1.0487	1069
LOC105369274	1.04754	1070
TST	1.0467	1071
ARMC5	1.04629	1072
NO_SITE_155	1.04619	1073
RAB11A	1.04525	1074
VRTN	1.04517	1075
KIAA1217	1.04452	1076
NPB	1.04444	1077
IQSEC2	1.04438	1078
C3orf86	1.04434	1079
ZNF550	1.04413	1080
TRAPPC8	1.0441	1081
RHOXF1	1.04235	1082
CRYAA	1.04225	1083
CRYAA2	1.04225	1083
IFT20	1.04222	1085
PRR14	1.04215	1086
NO_SITE_121	1.04194	1087
CD300LF	1.04188	1088
SLC23A2	1.04131	1089
ADGRG4	1.04121	1090
DAAM1	1.04092	1091
VANGL1	1.04067	1092
SLC28A1	1.04012	1093
MSMO1	1.04	1094
ALLC	1.03966	1095
GLB1L3	1.03897	1096
CYP26A1	1.0386	1097
EXOC3L1	1.03831	1098
OR1J4	1.03813	1099
KASH5	1.03811	1100
SPICE1	1.0371	1101
SOX1	1.03702	1102
ONE_INTERGENIC_280	1.03623	1103
CNNM3	1.03609	1104
LOC102723750	1.03571	1105
LRRIQ4	1.03569	1106
KLHDC8A	1.03515	1107
GJC3	1.03464	1108
KLF18	1.03444	1109
BLOC1S1-RDH5	1.03434	1110
RUNDC3A	1.03423	1111
TMEM263	1.0335	1112
NR3C1	1.03264	1113
HES1	1.03203	1114
SLC45A2	1.0318	1115
INO80D	1.03164	1116
JMY	1.03135	1117
NFATC3	1.0309	1118
RTN4RL1	1.0305	1119
SNX22	1.03023	1120
ARPC5L	1.03014	1121
FERMT3	1.03009	1122
KDF1	1.02973	1123
CLDN18	1.02965	1124
SEPTIN12	1.02937	1125
BRD7P2	1.02887	1126
BRD7	1.02887	1126
ARMCX4	1.02886	1128
SPANXN3	1.02878	1129
WDFY3	1.02855	1130
RAB39B	1.02739	1131
SMIM29	1.02712	1132
CCDC189	1.02707	1133
SNX12	1.02706	1134
DNAH9	1.02576	1135
NUDT3	1.02557	1136
VIPAS39	1.02556	1137
SLIT3	1.02425	1138
CCDC120	1.02362	1139
LOC105375303	1.02332	1140
SMURF1	1.02296	1141
CA4	1.02281	1142
CEP95	1.02165	1143
MIB1	1.02152	1144
IL27	1.02145	1145
NOVA1	1.02105	1146
OR5C1	1.02084	1147
KIFC1	1.02078	1148
DEDD2	1.02003	1149
NMI	1.01927	1150
SPIB	1.0189	1151
SLC38A5	1.01769	1152
TMEM107	1.01741	1153
PEX13	1.01658	1154
ZNF699	1.01642	1155
SLC39A1	1.01612	1156
ATP9B	1.01524	1157
ZCCHC13	1.01485	1158
REEP4	1.01477	1159
TMEM127	1.01467	1160
GPRASP1	1.01423	1161
B4GALNT4	1.01413	1162
C1orf54	1.01373	1163
KLRG2	1.01291	1164
SNRPA	1.01247	1165
POLDIP2	1.012	1166
UCP2	1.0118	1167
ADNP	1.01161	1168
USP17L21	1.01152	1169
USP17L12	1.01152	1169
ERV3-1-ZNF117	1.01144	1171
ZNF117	1.01144	1171
SIPA1	1.01144	1173
LOC107985773	1.0113	1174
MTNR1B	1.01121	1175
TMOD1	1.01108	1176
ADCY3	1.01096	1177
IL12B	1.01084	1178
CHRNA1	1.00818	1179
TAAR1	1.00803	1180
TMEM245	1.00799	1181
BACH2	1.00786	1182
CPT1B	1.00781	1183
GRIPAP1	1.00778	1184
APOBEC3A	1.00727	1185
ACOT9	1.00612	1186
FGF12	1.00599	1187
SPDYC	1.00587	1188
ARFIP1	1.00516	1189
ZNF567	1.00484	1190
MET	1.00454	1191
MMP27	1.0043	1192
TMEM35B	1.00412	1193
EPHB1	1.0041	1194
STIM1	1.00403	1195
LRRC14B	1.00345	1196
SUFU	1.00336	1197
DOP1B	1.00306	1198
ZNF689	1.00291	1199
D2HGDH	1.00286	1200
CHD7	1.00281	1201
TRIM14	1.00266	1202
GIPR	1.00251	1203
ZNRF4	1.00217	1204
CCDC85A	1.00213	1205
ABAT	1.00199	1206
HINT3	1.00169	1207
HEPHL1	1.00118	1208
ESRRA	1.0011	1209
SLC6A2	0.999855	1210
DMXL2	0.999686	1211
PPARA	0.999492	1212
RGS6	0.999397	1213
PTPRC	0.999135	1214
DIPK1C	0.999016	1215
ARHGEF37	0.998114	1216
ST8SIA6	0.99786	1217
ST14	0.997823	1218
CNEP1R1	0.9976	1219
ACTR3B	0.997101	1220
BAZ2B	0.996731	1221
CCDC15	0.995662	1222
LOC105369591	0.995377	1223
TOM1	0.995309	1224
HIPK3	0.994647	1225
CLDN4	0.994543	1226
NLGN4X	0.994502	1227
PDZRN4	0.994502	1228
GOLGA7	0.994493	1229
AKAP6	0.994348	1230
MED19	0.994241	1231
KMT5A	0.994113	1232
ZNF789	0.993251	1233
CLEC3A	0.992842	1234
TMEM198	0.992465	1235
PCDH7	0.992171	1236
NFE2L2	0.9916	1237
PRSS8	0.991362	1238
MLNR	0.990432	1239
ITGAX	0.990357	1240
MRPS15	0.989878	1241
ALDOA	0.989547	1242
PDZD4	0.989214	1243
TCN2	0.988833	1244
FAM83C	0.98842	1245
COA4	0.988338	1246
C8orf58	0.988257	1247
ZFP14	0.987958	1248
AHDC1	0.987879	1249
NICN1	0.987375	1250
RBFOX3	0.985587	1251
TIMM17A	0.98404	1252
U2AF1L4	0.983913	1253
GLYATL1B	0.983817	1254
TRIM29	0.983441	1255
DVL2	0.98331	1256
SH3GL2	0.982436	1257
FYCO1	0.982086	1258
RUNX1	0.981855	1259
DYDC2	0.981737	1260
DOT1L	0.981685	1261
MSANTD2	0.981558	1262
PIWIL4	0.980993	1263
PLA2G12B	0.980593	1264
OR1M1	0.980255	1265
FAM174B	0.980224	1266
PNPLA2	0.980056	1267
FCHO2	0.9797	1268
XYLB	0.979609	1269
AFG1L	0.978633	1270
BMP6	0.978082	1271
DHX29	0.977886	1272
NIBAN3	0.977488	1273
NFIB	0.977465	1274
P2RY14	0.976695	1275
CDKN1B	0.976562	1276
RHOBTB3	0.976097	1277
KMT5B	0.975613	1278
LYZL6	0.975357	1279
TKTL1	0.975111	1280
CASP10	0.975011	1281
DUSP14	0.973242	1282
MYH3	0.973203	1283
COX6A2	0.972643	1284
LOC107986777	0.972005	1285
FUT11	0.971826	1286
TRIM60	0.971122	1287
TRAPPC2	0.970828	1288
LOC105369209	0.969869	1289
ARHGAP33	0.969239	1290
RALYL	0.96906	1291
COL11A1	0.968692	1292
GLOD5	0.968632	1293
SLC6A3	0.968357	1294
S100A8	0.967825	1295
CNTNAP5	0.967489	1296
TEX11	0.96748	1297
KHK	0.967284	1298
TMEM218	0.966716	1299
TRAPPC10	0.966654	1300
C1orf87	0.966427	1301
KLK11	0.966281	1302
SNAP23	0.966099	1303
MYOM2	0.965329	1304
SPSB2	0.965318	1305
COLEC12	0.965099	1306
SHCBP1	0.964496	1307
NFATC2IP	0.964328	1308
PON2	0.963482	1309
LRRC4C	0.96318	1310
SOX8	0.963121	1311
ATXN1L	0.962095	1312
KCNA7	0.961688	1313
GPR101	0.961578	1314
GPR174	0.961171	1315
PIM1	0.961131	1316
GSTZ1	0.960829	1317
ASF1A	0.96082	1318
NR2F1	0.960716	1319
PACC1	0.960293	1320
CSMD3	0.960265	1321
HOPX	0.960032	1322
RARRES1	0.959949	1323
COX6C	0.959901	1324
NO_SITE_168	0.95976	1325
SLC22A9	0.959359	1326
OGFR	0.958877	1327
COL5A1	0.958837	1328
ATF7IP2	0.958124	1329
SEMA3G	0.958057	1330
CTDSP1	0.958027	1331
MLANA	0.957988	1332
KRT10	0.957884	1333
FBXO40	0.957846	1334
C2CD3	0.957839	1335
CPSF7	0.957687	1336
SPACA6	0.957516	1337
PGAP6	0.957318	1338
CYP1B1	0.957295	1339
CD58	0.957195	1340
PAQR8	0.956988	1341
RANBP3	0.956935	1342
ABCB1	0.95674	1343
MYO5C	0.956651	1344
RPRD1A	0.956364	1345
ZP2	0.956111	1346
SCAPER	0.955959	1347
KIF22	0.955608	1348
AKR1A1	0.955296	1349
TLCD1	0.954406	1350
TRAPPC3L	0.953408	1351
LANCL1	0.953247	1352
CCDC172	0.95322	1353
LIMS2	0.953016	1354
MOCOS	0.952762	1355
ROGDI	0.951485	1356
NFE2L3	0.950666	1357
SLC14A1	0.950372	1358
AOX1	0.94982	1359
ATP6V0D1	0.94953	1360
HDAC5	0.949014	1361
SAP25	0.948111	1362
NO_SITE_105	0.947557	1363
LRCH4	0.947486	1364
ZNF627	0.947446	1365
ONE_INTERGENIC_267	0.947402	1366
CRP	0.946699	1367
FOXP4	0.94642	1368
GPR12	0.946017	1369
CTPS2	0.945201	1370
TFE3	0.945079	1371
NRG2	0.944574	1372
SETDB1	0.944495	1373
PDZD9	0.944109	1374
ATP6V1E1P1	0.943406	1375
ATP6V1E1	0.943406	1375
KCNN4	0.942734	1377
SLC12A3	0.942445	1378
IL24	0.94214	1379
HUNK	0.941985	1380
SLITRK1	0.94191	1381
REC114	0.941726	1382
SLC8A2	0.94167	1383
UGT8	0.941088	1384
SGIP1	0.939814	1385
AP2B1	0.939393	1386
PDE10A	0.93938	1387
SDS	0.939187	1388
IGFLR1	0.937411	1389
ZNF75D	0.937152	1390
TMEM39B	0.936834	1391
SH2D1A	0.936762	1392
CLEC16A	0.936401	1393
GALK1	0.93631	1394
TMEM215	0.936246	1395
PAPPA	0.935941	1396
FMR1	0.935838	1397
PTPRM	0.935656	1398
RHOT2	0.935477	1399
CDR2	0.935327	1400
PCDHGA9	0.934771	1401
DSCAML1	0.934319	1402
DNAJC16	0.934199	1403
TTC9B	0.933442	1404
ZHX2	0.933269	1405
TMEM37	0.932635	1406
ZC3H6	0.931529	1407
PAGE1	0.931339	1408
HIF1AN	0.930672	1409
SLC2A14	0.930596	1410
ONE_INTERGENIC_239	0.930236	1411
CHKB-CPT1B	0.930152	1412
CNPY3	0.929703	1413
CCDC160	0.929124	1414
PDZD3	0.928486	1415
OR1D5	0.928434	1416
PLA2G2F	0.92837	1417
MYO18B	0.928347	1418
GABRB1	0.928301	1419
COL10A1	0.928054	1420
GDAP2	0.927052	1421
BCL2L15	0.926992	1422
MDFIC2	0.92608	1423
FAM76A	0.925603	1424
TAFA1	0.925596	1425
NRG1	0.925516	1426
CCDC78	0.92517	1427
NKPD1	0.924999	1428
ANKRD53	0.924428	1429
ONE_INTERGENIC_84	0.924296	1430
FIBP	0.923887	1431
ESPNL	0.923082	1432
SLC27A3	0.922642	1433
TMSB10	0.9226	1434
OFD1	0.922302	1435
CTSD	0.922261	1436
DLX1	0.921903	1437
ONE_INTERGENIC_282	0.921835	1438
ACKR2	0.92181	1439
KCNJ15	0.921802	1440
NEUROD4	0.921733	1441
VEGFD	0.920934	1442
ZNF524	0.920787	1443
HNF1B	0.92071	1444
SSMEM1	0.920513	1445
DGCR2	0.920402	1446
OAS1	0.918855	1447
RAB17	0.918594	1448
PEX5	0.91803	1449
MEGF6	0.917715	1450
PRKD1	0.917304	1451
PLEKHG4	0.917019	1452
CMA1	0.916999	1453
CLEC4D	0.91664	1454
ZNF28	0.915859	1455
OR52I1	0.915592	1456
KLK15	0.914729	1457
PTGES3L	0.914648	1458
PIM2	0.914402	1459
PRR5	0.91428	1460
RBL1	0.913624	1461
DEXI	0.913545	1462
GIMAP2	0.91337	1463
ZIC2	0.9132	1464
ZNF514	0.91311	1465
TNFSF14	0.912982	1466
LEAP2	0.912447	1467
PFKL	0.911998	1468
OR11H7	0.911251	1469
HOXA2	0.910749	1470
ANKH	0.910622	1471
ADAM23	0.910329	1472
CST3	0.910232	1473
SLC16A5	0.910027	1474
ZSCAN29	0.909836	1475
HPCAL1	0.909113	1476
ETAA1	0.908707	1477
C9orf43	0.908607	1478
ZNF24	0.90841	1479
LOC107985139	0.90841	1479
ACACB	0.907481	1481
HIGD2B	0.907376	1482
RDH14	0.907179	1483
ATPSCKMT	0.906978	1484
GNAL	0.906934	1485
NAA40	0.906899	1486
DYNC1I1	0.90689	1487
MTHFD1L	0.906681	1488
RABIF	0.906502	1489
SIK1	0.906254	1490
SIK1B	0.906254	1490
GJA9	0.906123	1492
USP43	0.905766	1493
SPG21	0.905639	1494
AP1M1	0.905594	1495
CHST11	0.905298	1496
CA5A	0.904957	1497
DIPK2B	0.904783	1498
DDIT4L	0.904706	1499
BMP8B	0.904423	1500
LOC102724624	0.903845	1501
CACNG1	0.903211	1502
FGF8	0.902989	1503
STX1B	0.902757	1504
PHF24	0.902555	1505
RBM47	0.902547	1506
THPO	0.902442	1507
PPM1F	0.902432	1508
PLK5	0.902342	1509
FAM161A	0.901675	1510
LRRC70	0.901168	1511
HHLA3	0.900908	1512
NPY	0.90076	1513
WDTC1	0.900623	1514
SAV1	0.900434	1515
PDCD10	0.899354	1516
ZNF257	0.898973	1517
NRGN	0.898847	1518
SERPINB4	0.898827	1519
RAB18	0.898351	1520
NOL3	0.89788	1521
NONO	0.897479	1522
MTRNR2L8	0.897034	1523
RGSL1	0.89654	1524
OR10H2	0.896411	1525
ONE_INTERGENIC_222	0.895689	1526
TMEM98	0.894826	1527
BEST2	0.894814	1528
PPM1E	0.894544	1529
THEM6	0.894198	1530
PSMD9	0.893796	1531
APTX	0.8935	1532
TRAK1	0.893444	1533
PLEKHG2	0.893442	1534
SEC11C	0.893272	1535
RAC2	0.893172	1536
ST6GALNAC2	0.892854	1537
DOCK7	0.892781	1538
EMID1	0.892597	1539
FAM162B	0.892461	1540
SRD5A3	0.892156	1541
MEST	0.891722	1542
CD33	0.891488	1543
PJA2	0.891093	1544
CALN1	0.890297	1545
BCAP31	0.890286	1546
ZNF283	0.889462	1547
TMEM158	0.889224	1548
OMD	0.887857	1549
PHLDB2	0.887601	1550
GPR132	0.887287	1551
NAB2	0.886981	1552
TOMM40L	0.886243	1553
PLCXD2	0.886036	1554
GPR152	0.88509	1555
C9orf24	0.885079	1556
GIMAP8	0.885045	1557
RNF165	0.884851	1558
ZFYVE21	0.884804	1559
GSG1L	0.884593	1560
CACNG6	0.884123	1561
CENPVL2	0.884109	1562
CENPVL1	0.884109	1562
STRIP2	0.883405	1564
ZNF415	0.883335	1565
STX12	0.883241	1566
PRSS33	0.883234	1567
CYP11B2	0.882998	1568
FBXO41	0.882821	1569
PMM1	0.88268	1570
RIPOR1	0.881644	1571
SLC15A1	0.881551	1572
ONE_INTERGENIC_155	0.88098	1573
CUL5	0.880027	1574
RAB6B	0.87971	1575
PTER	0.879654	1576
SPTLC1	0.879498	1577
ADGRG7	0.879025	1578
TGM7	0.879003	1579
MEIS1	0.878972	1580
TRMT1L	0.878803	1581
PTPRB	0.878799	1582
LOC100287896	0.87878	1583
ANXA4	0.878646	1584
OR5AS1	0.878543	1585
OR13J1	0.878207	1586
ZNF626	0.877762	1587
ONE_INTERGENIC_20	0.877254	1588
ZG16	0.876962	1589
TET3	0.875738	1590
MALRD1	0.875365	1591
CKM	0.875274	1592
KLHL24	0.875155	1593
LITAFD	0.874732	1594
ADIRF	0.874197	1595
S100A1	0.874117	1596
CASR	0.874006	1597
CDH15	0.873973	1598
CCL8	0.873914	1599
FTHL18	0.873836	1600
ETDC	0.873607	1601
SLN	0.873499	1602
CAPN3	0.873479	1603
C3orf22	0.873088	1604
TBX2	0.872588	1605
RAB40B	0.872472	1606
ZNF747	0.872418	1607
HSPB11	0.872408	1608
ZNF470	0.872205	1609
PDLIM1	0.871961	1610
ZNF563	0.871934	1611
MAP11	0.871919	1612
E2F8	0.87183	1613
NPFFR1	0.871479	1614
XRN2	0.871155	1615
ONE_INTERGENIC_173	0.87113	1616
CCM2	0.870928	1617
KRT82	0.870377	1618
FTSJ1	0.870162	1619
PNP	0.869988	1620
CNTN4	0.869925	1621
ZCCHC14	0.869558	1622
TMX3	0.869487	1623
OR9Q2	0.869311	1624
MAP3K10	0.869282	1625
OR1E2	0.869241	1626
TNFRSF17	0.868908	1627
C2orf15	0.868776	1628
CD209	0.868541	1629
CREBZF	0.868467	1630
CD59	0.868242	1631
OTUD3	0.867895	1632
KNSTRN	0.867824	1633
KLB	0.867123	1634
KRT17	0.866223	1635
ZNF675	0.866221	1636
IL20RB	0.866138	1637
HINT2	0.865104	1638
FAM171A2	0.864819	1639
BAK1	0.864537	1640
GFI1	0.864514	1641
MDFI	0.864096	1642
PDE3A	0.863814	1643
CLC	0.863133	1644
SURF6	0.862986	1645
KAT6B	0.862753	1646
KRTAP4-9	0.862737	1647
PHKA1	0.862723	1648
TCF7L2	0.862251	1649
STAM2	0.862032	1650
LOC100129620	0.861858	1651
PLPPR5	0.861858	1651
HERPUD2	0.861204	1653
ATP6V0E1	0.860961	1654
RREB1	0.860596	1655
NO_SITE_211	0.860589	1656
EXD2	0.860378	1657
KLK1	0.860331	1658
MISP	0.859983	1659
GNPTAB	0.859925	1660
EHBP1L1	0.859879	1661
DOP1A	0.85977	1662
TRPC5	0.859701	1663
GOLGA8R	0.859404	1664
FGF23	0.859025	1665
CNTNAP2	0.859008	1666
TSPAN9	0.858606	1667
CREB3	0.858441	1668
R3HDM1	0.858234	1669
MAPKAP1	0.857612	1670
ZNF843	0.857553	1671
ZNF471	0.857551	1672
GPD1L	0.857547	1673
MS4A5	0.857513	1674
AMHR2	0.856802	1675
MAP3K14	0.856282	1676
LRRC7	0.855165	1677
TPGS2	0.854714	1678
TIMM17B	0.854414	1679
DNAJB7	0.854292	1680
OR5H15	0.854192	1681
HSPA12A	0.85407	1682
VN1R3	0.853992	1683
HOMER3	0.8536	1684
ZNF337	0.853474	1685
ZNF492	0.853183	1686
RPL29	0.853005	1687
OR7G1	0.852585	1688
SERPINB13	0.852381	1689
PMS2P3	0.851824	1690
LOC100289561	0.851824	1690
LOC100630923	0.851824	1690
FSIP1	0.851766	1693
EMC1	0.850911	1694
PPEF1	0.850761	1695
NO_SITE_143	0.850509	1696
C16orf92	0.850259	1697
RHAG	0.850122	1698
WNT4	0.850043	1699
CEBPA	0.849705	1700
RAP2C	0.849391	1701
SDAD1	0.849336	1702
CXCL12	0.84862	1703
MFAP4	0.848402	1704
SEC22A	0.847881	1705
GSTO2	0.847858	1706
MAT1A	0.84767	1707
TRPV4	0.847594	1708
RETSAT	0.847535	1709
CHIC2	0.847263	1710
ADAMTS17	0.84708	1711
C4orf19	0.846722	1712
GALNT18	0.846051	1713
CORO2B	0.846	1714
OR5R1	0.845716	1715
KAT2B	0.84564	1716
GAPDHS	0.845238	1717
FGD3	0.844629	1718
GNG14	0.844266	1719
RGS21	0.844143	1720
AQP10	0.844085	1721
MAMLD1	0.844024	1722
AKAP12	0.843505	1723
MAP3K9	0.843307	1724
CLEC19A	0.842623	1725
NME1	0.842398	1726
SIX5	0.842149	1727
ENTPD3	0.841883	1728
ARPP21	0.841747	1729
CEP20	0.841639	1730
EQTN	0.841138	1731
ONE_INTERGENIC_265	0.840969	1732
PNRC1	0.840909	1733
PHACTR4	0.840557	1734
CCDC113	0.840258	1735
ABCA3	0.840097	1736
HS3ST5	0.839775	1737
LY6G6D	0.839288	1738
QSOX1	0.839195	1739
ZMAT4	0.839121	1740
POU5F2	0.838492	1741
SLC39A10	0.838443	1742
RRAGB	0.838299	1743
GREB1L	0.83814	1744
PDPR	0.838139	1745
SPEF1	0.837466	1746
TTLL1	0.837438	1747
GLDC	0.837401	1748
PRR7	0.837244	1749
RASAL2	0.836902	1750
IL13RA1	0.836718	1751
MYL12A	0.836358	1752
TMEM169	0.836081	1753
PARP4	0.835653	1754
CRYZ	0.835419	1755
P3H1	0.835064	1756
STK25	0.834913	1757
ONE_INTERGENIC_70	0.834732	1758
TNFRSF14	0.834332	1759
ZNF23	0.834229	1760
MXRA7	0.834156	1761
CHST3	0.832854	1762
RPS6KB2	0.832474	1763
IL12RB1	0.832376	1764
CCPG1	0.832354	1765
TUSC3	0.832315	1766
MOSPD1	0.831936	1767
NUP153	0.83183	1768
OTOGL	0.831219	1769
ONE_INTERGENIC_139	0.831137	1770
GARRE1	0.830884	1771
ZNF611	0.830539	1772
PSMD10	0.83014	1773
ZFP69	0.830038	1774
DEK	0.829949	1775
PIR-FIGF	0.829872	1776
OR4D11	0.829869	1777
ACER3	0.829426	1778
MUL1	0.828966	1779
TBL1X	0.828459	1780
JARID2	0.828446	1781
BCL3	0.828401	1782
TNNC2	0.828287	1783
SUPT20HL2	0.827598	1784
CTRL	0.827576	1785
ACTBL2	0.827456	1786
FRMD3	0.827438	1787
SMAD6	0.827338	1788
MAG	0.827072	1789
NO_SITE_122	0.826286	1790
ACBD7	0.82616	1791
MAGEB4	0.826123	1792
NSUN6	0.826051	1793
PDCD11	0.825973	1794
GLB1	0.825354	1795
XAGE5	0.825274	1796
DYNLRB2	0.825201	1797
ZNF398	0.825173	1798
CCER1	0.825167	1799
LRRC71	0.824713	1800
CLCA2	0.82451	1801
DNAJC22	0.823127	1802
SPRED1	0.823062	1803
ZNF543	0.822694	1804
LOC100505549	0.822497	1805
INVS	0.821982	1806
ZNF114	0.821768	1807
TAOK2	0.821149	1808
ANKRD36C	0.820868	1809
ECE1	0.820308	1810
GALNT14	0.820005	1811
FAM200A	0.81999	1812
NKAP	0.819248	1813
NAGS	0.819189	1814
CNNM4	0.819123	1815
HMSD	0.819058	1816
GYG2	0.818336	1817
NO_SITE_165	0.818214	1818
SUZ12	0.817656	1819
CABP5	0.817567	1820
TRPM4	0.817225	1821
E2F4	0.817181	1822
SPACA7	0.817141	1823
CALB1	0.81707	1824
AMIGO2	0.81701	1825
PRSS21	0.816919	1826
INSYN1	0.816208	1827
LDHC	0.816128	1828
RHOBTB1	0.816009	1829
NAXD	0.815998	1830
CCNYL1	0.81562	1831
SETBP1	0.815259	1832
OR2B3	0.815232	1833
TMEM74	0.813831	1834
RPS6KA1	0.813732	1835
LIN7C	0.813652	1836
NEGR1	0.813451	1837
SNX16	0.81313	1838
MAGED2	0.813089	1839
KRTAP10-1	0.812095	1840
LOC107984104	0.811827	1841
GYS1	0.811571	1842
STAT2	0.811242	1843
ZNF423	0.810955	1844
PLGLA	0.810618	1845
KCTD13	0.810523	1846
PWWP2B	0.810461	1847
TESK1	0.810019	1848
PCDHGA3	0.809397	1849
PXDN	0.80916	1850
MAOA	0.809036	1851
PLA2G4D	0.808926	1852
LCMT2	0.808813	1853
ECHS1	0.808425	1854
HSD17B8	0.808399	1855
CNPY4	0.80837	1856
FNDC1	0.808301	1857
KIF26A	0.808268	1858
B3GNT9	0.808051	1859
SLC7A4	0.807918	1860
DCUN1D3	0.807884	1861
NOTCH1	0.807374	1862
TNR	0.806734	1863
AGL	0.806657	1864
TBL2	0.806107	1865
TAPBP	0.805813	1866
CCDC184	0.805469	1867
ZNF48	0.805449	1868
SOAT1	0.805314	1869
AHNAK	0.805196	1870
LOC101928879	0.805067	1871
ZNF469	0.805001	1872
AIRE	0.805	1873
TTC30A	0.804831	1874
IL15RA	0.804778	1875
LOC107984200	0.804778	1875
CLIC4	0.804514	1877
PHF12	0.804114	1878
RNASE11	0.803643	1879
NOD2	0.803572	1880
C11orf54	0.803558	1881
TRABD2A	0.803425	1882
LOC102724062	0.803389	1883
ZNF799	0.803026	1884
SYCE1L	0.802875	1885
PPP1R9B	0.802856	1886
FAN1	0.802725	1887
PADI4	0.802495	1888
CCL23	0.80237	1889
DEFB125	0.801983	1890
CLEC4F	0.801845	1891
ZFHX4	0.801808	1892
KCNJ18	0.801359	1893
PBK	0.799836	1894
CLUAP1	0.79949	1895
GJD2	0.799188	1896
H4C1	0.798927	1897
WDR20	0.798797	1898
OXLD1	0.79825	1899
ELAPOR1	0.798213	1900
NXPH2	0.797772	1901
METTL2A	0.796648	1902
COLEC10	0.79661	1903
MARCHF3	0.796572	1904
GRHL3	0.796509	1905
ONE_INTERGENIC_75	0.79612	1906
EIF4EBP3	0.796085	1907
NANOS3	0.796026	1908
CYP27B1	0.795966	1909
TMEM62	0.795868	1910
DMAP1	0.79583	1911
ODF2	0.795522	1912
MYH6	0.795213	1913
JAZF1	0.795199	1914
ANKRD40CL	0.794526	1915
GPR137C	0.794004	1916
MED13L	0.793531	1917
ID3	0.793459	1918
SYT17	0.793314	1919
TENM1	0.793301	1920
OR2Z1	0.793245	1921
FAM155B	0.792991	1922
PDGFRL	0.792966	1923
SEM1	0.792802	1924
SEM1P1	0.792802	1924
NANP	0.792521	1926
IL20RA	0.792438	1927
PKD2L1	0.792389	1928
EBF1	0.791754	1929
GPR158	0.791069	1930
ONE_INTERGENIC_162	0.791051	1931
LOC105373102	0.791033	1932
FRY	0.79103	1933
TTC7A	0.791028	1934
NO_SITE_220	0.790982	1935
CMTM1	0.790886	1936
CEP19	0.790652	1937
FCRL6	0.790595	1938
DHRS9	0.790368	1939
CPLANE1	0.790032	1940
SLC25A14	0.789941	1941
KHNYN	0.789789	1942
RIMS3	0.78879	1943
NKAIN3	0.788614	1944
ZNF624	0.788435	1945
ZNF200	0.788424	1946
KCNAB1	0.7883	1947
ZNF526	0.788099	1948
CMSS1	0.787869	1949
CHDH	0.787819	1950
PCDHA8	0.787669	1951
ALKBH2	0.787661	1952
UGGT2	0.787249	1953
OIT3	0.787066	1954
KIAA1841	0.786785	1955
EHMT2	0.786497	1956
ELOVL7	0.786269	1957
ZNF540	0.78595	1958
SDR42E1	0.785914	1959
TMEM81	0.785334	1960
MOB3A	0.784978	1961
PYM1	0.784966	1962
MDGA1	0.784776	1963
CYP2D7	0.784715	1964
OR4D1	0.78422	1965
UBQLNL	0.78416	1966
IGSF1	0.783492	1967
ADGRE2	0.78344	1968
ACOT8	0.783375	1969
LGI3	0.78293	1970
RWDD1	0.782821	1971
NPC1	0.782135	1972
PRDM12	0.782099	1973
GPC3	0.782057	1974
PHKA2	0.781682	1975
GUSB	0.781235	1976
PGBD5	0.78096	1977
ONE_INTERGENIC_127	0.780876	1978
HTR3A	0.780674	1979
FAM83B	0.78063	1980
AUH	0.780612	1981
NCOR2	0.780389	1982
OR4P4	0.780038	1983
ZSCAN1	0.77974	1984
TBX19	0.778697	1985
TRIP10	0.778576	1986
EFCAB14	0.777943	1987
C9orf135	0.77768	1988
ZNF207	0.777675	1989
MOS	0.777278	1990
RYR1	0.777193	1991
TBCEL	0.777146	1992
DPF3	0.777007	1993
KRTAP20-2	0.776964	1994
SPIN4	0.776959	1995
CDKN2B	0.776566	1996
DCAF12L1	0.776544	1997
TMEM68	0.776161	1998
ZNF320	0.775688	1999
[truncated: 18,514 more rows]

## Sheet: Calu3_Gat_genomewide_reads
Guide	Gene Symbol	pDNA	Calu3 Gattinara screen 1/2 initial population	Calu3 Gattinara screen 1 resistant population	Calu3 Gattinara screen 2 resistant population	Calu3 Gattinara screen 3 initial population	Calu3 Gattinara screen 3 resistant population	Calu3 Gattinara screen 4 initial population	Calu3 Gattinara screen 4.1 resistant population	Calu3 Gattinara screen 4.2 resistant population
AAAAAAAGGATGTATAAGTG	ZNF626	414	22	1108	1802	1261	15	620	4	0
AAAAAAATGACAGAGAACCT	TMEM218	529	32	775	781	1697	245	1087	0	996
AAAAAACAGCTTCAACTCCG	PDILT	520	35	1724	138	1327	77	775	143	0
AAAAAACCAAATCGCCACGT	ONE_INTERGENIC_186	439	35	84	1425	1130	51	439	0	0
AAAAAACCACCAATAAGAGG	C2orf74	497	31	5157	0	1360	7	769	0	110
AAAAAACCACCTAATTGCCA	ZNF804B	484	43	0	0	1858	11	647	2	0
AAAAAACCCACTCACTTCTC	HNRNPA1	485	26	0	343	1040	18	527	0	0
AAAAAAGAACATGCTTCAGG	IRAG2	523	40	0	0	1635	11	952	18	9
AAAAAAGCATTTCTTATGTG	OR5V1	463	30	33	4902	1615	179	790	48	134
AAAAAATACTCTTCCCTCAA	TMSB15A	501	17	822	36897	1148	0	499	0	62
AAAAAATACTCTTCCCTCAA	TMSB15B	501	17	822	36897	1148	0	499	0	62
AAAAAATACTCTTGCGAACA	TNIP3	497	31	181	29	1025	2	534	0	0
AAAAAATCACAACCCAGACA	FAM24A	491	50	0	230	1575	84	963	1	335
AAAAAATCACAACCCAGACA	FAM24B	491	50	0	230	1575	84	963	1	335
AAAAAATCTTTGCTTCATGT	DEFB135	474	33	66	45	1763	8	799	1	400
AAAAAATGGAAGGGACACCT	ODAPH	537	33	33	358	1689	6	842	8	457
AAAAACAAGAGAAACCTGAA	TRDN	542	34	31	467	2433	14	1214	0	129
AAAAACAAGATGGCAATTGG	ADAMTS3	513	38	3	1	2141	28	1259	1	7
AAAAACACCAAACTCAAAGC	UBE2G2	420	32	0	0	1157	0	488	0	0
AAAAACACCCGATTCATGAG	SLC39A6	649	38	157	11	2523	84	1008	0	2818
AAAAACACGAATATTTGACA	MED12L	602	32	0	116	1551	40	738	0	19
AAAAACAGAATTCCAATTCG	MCM8	360	18	0	2	736	0	328	0	0
AAAAACAGACATTCATCACA	DUXB	468	50	10	87	1554	7	761	5	0
AAAAACCTGGTCATGAACAC	RPP40	564	10	0	0	1178	50	288	0	0
AAAAACGTCTTCCATGAAGA	IL26	716	40	2766	109	1968	36	1117	0	0
AAAAACTAATCCCAACCTCA	CCDC62	550	34	69	0	890	7	596	0	19
AAAAACTATTATGACACTGG	GALNT3	367	21	0	0	1319	208	719	341	5089
AAAAACTCAAAGTTACCGTA	BBS7	558	26	189	154	1387	19	816	868	78
AAAAACTCTGGGAAATGACT	RAB4A	553	23	0	281	1610	2	929	1	0
AAAAACTGGAATGCTGAGCC	C20orf203	518	46	127	9943	1340	7	740	0	0
AAAAACTTCAGCAACAACCC	C2CD6	464	20	393	6752	1769	28	769	4	0
AAAAAGAAAGTCCTTCACGC	VWA3B	446	30	0	0	745	29	520	0	1
AAAAAGAAATATCCTGAGTA	DEFB110	448	23	304	0	1333	72	830	0	1055
AAAAAGAGCCTGCCGCCAGG	JSRP1	645	63	131	174	2269	24	1123	2	0
AAAAAGCATGAGGAACGTCT	MCTP2	570	42	8173	774	1388	16	989	3	239
AAAAAGCCAAAGTGGGACCA	KHDC4	578	38	20332	9376	1239	8	665	27	495
AAAAAGCTGAAGCAGAGTCA	HAUS3	644	2	0	0	215	20	95	0	0
AAAAAGCTGGGTTAGAAGCG	FBXO21	473	26	13	4	1303	24	639	0	256
AAAAAGGCCTCAAAGGAAAG	ALG6	489	32	57	0	1765	26	655	0	0
AAAAAGTAGTGATACCTCTG	ERI3	487	22	0	0	1283	2	627	16	0
AAAAAGTGAGACAACCAACA	SYT10	561	32	0	146	2371	371	1004	1186	1056
AAAAAGTTCATCGGAGACCT	BCL2L2	542	22	140	0	1719	3	819	22	6682
AAAAAGTTCATCGGAGACCT	BCL2L2-PABPN1	542	22	140	0	1719	3	819	22	6682
AAAAATAAAAACTTACGGGA	FAM162A	376	7	0	0	1017	0	583	143	0
AAAAATAAAGAAGACTGTTG	IL22RA2	350	11	0	0	1258	16	749	4	435
AAAAATAAATGATATTCACG	CNTN4	527	12	7	4472	1832	227	826	3838	2545
AAAAATAAGGAACTTGAACA	FERMT1	486	20	554	404	1893	21	1199	12	0
AAAAATACCGGAATCTGAAG	INO80E	412	19	0	0	727	7	280	28	550
AAAAATACTATTTGACACAG	AKR1C1	373	18	0	20	1252	0	746	7	1456
AAAAATACTATTTGACACAG	AKR1C2	373	18	0	20	1252	0	746	7	1456
AAAAATCAAAACCCAGCTCG	POTENTIALLY_ACTIVE_1	462	20	0	0	1338	0	690	0	117
AAAAATCAGAAGGATCATTG	ZNF2	535	14	0	11	1747	12	795	0	55
AAAAATCCAAACTTACATTC	PTGES3	441	17	0	189	1829	10	643	28	1
AAAAATCTGAGGTAGATGGG	SKIDA1	370	16	4	323	1381	12	755	0	31
AAAAATGAGTCAGAACACAC	NXF2	588	21	410	321	1335	10	837	5	9
AAAAATGAGTCAGAACACAC	NXF2B	588	21	410	321	1335	10	837	5	9
AAAAATGCCAAAAAGCAAGC	ZNF706	403	25	112	0	953	0	449	0	1
AAAAATGCCAACTGTAGCAA	LOC112267859	567	25	0	85	2168	64	977	1	33
AAAAATGCTGGAACAGATCA	DEFB118	546	24	19	28	2106	2	864	0	2
AAAAATGTAAATTCGAACAC	CFAP97	407	28	9	0	1151	36	715	17	136
AAAAATGTATACTAACCAGG	PLA2G4A	375	9	0	0	1151	1	499	1	0
AAAAATGTGAGATGTCACAA	CARD8	599	23	445	776	1938	16	1064	2	1684
AAAAATTATGTCATACATCG	LARP1B	470	19	0	56	1315	6	644	3	53
AAAAATTCATCGTACAGCCT	S100PBP	464	29	0	1748	1516	17	636	23	155
AAAAATTGGTTATACCAATG	ZNF208	454	18	5775	54	1207	3	703	0	1
AAAAATTGGTTGTACCAATG	ZNF728	435	22	618	14	1138	85	581	0	418
AAAACAAAGCAATAGTCAGT	APBB1IP	562	37	0	111	1394	22	554	1	1
AAAACAACATGGAAGAAACA	HHLA2	532	54	0	79	2100	489	1022	237	872
AAAACAAGGTCGTCGGCTGG	SBDS	674	77	31	18	866	11	384	0	0
AAAACAAGGTCGTCGGCTGG	SBDSP1	674	77	31	18	866	11	384	0	0
AAAACAATCCCGTTTATAGG	VDAC3	434	24	0	0	923	0	299	0	0
AAAACACAACAAGCCAAGCG	GARNL3	554	42	38	436	2017	70	1008	2	0
AAAACACAATCCATATCATG	TVP23A	399	31	109	149	1395	3	834	0	6
AAAACACAATTGCAGCAACT	NUP54	718	61	0	2689	1577	4	582	13	0
AAAACACAGAGAAGTTCTGT	ZFP3	611	27	269	0	1941	82	936	0	4221
AAAACACAGCCAATCCAGAA	TMEM106B	593	74	22742	1156	1556	0	758	2419	1
AAAACACGCAATTTGTGCAG	CXorf58	663	70	0	77	1940	13	952	9	0
AAAACAGAGACTCAGCAAGG	ATP6V1E1	690	14	0	0	209	4	61	1	0
AAAACAGAGACTCAGCAAGG	ATP6V1E1P1	690	14	0	0	209	4	61	1	0
AAAACAGAGAGTCTTCTAAA	TEX43	564	55	0	584	1469	36	773	515	2379
AAAACAGGATGTACTTTATG	MS4A13	437	52	5	8013	1452	523	610	558	3925
AAAACATCAACTTGGAGCAG	TMEM74	465	59	97	0	1923	69	896	1	0
AAAACATTTCAGAAGCAATG	ZNF154	452	47	18	2504	2177	40	1038	13	642
AAAACCAACCTATACATCCG	RBMS2	569	23	0	0	1157	35	551	0	0
AAAACCAACCTATACATCCG	RBMS2P1	569	23	0	0	1157	35	551	0	0
AAAACCACCAACCGGCACCG	MSI1	490	73	0	356	2210	58	1103	1572	173
AAAACCACCAGGAAAACTCA	LYAR	735	113	3	21	3577	92	1734	93	921
AAAACCAGCTTTAATCACAC	ACTR1A	463	22	0	0	566	3	318	0	0
AAAACCCAGGAAATTAGCAA	SERF1A	410	20	0	0	792	13	292	1	0
AAAACCCAGGAAATTAGCAA	SERF1B	410	20	0	0	792	13	292	1	0
AAAACCCATGAGATGCAAGA	TEX30	431	34	0	0	1351	2	689	2	184
AAAACCCTTCGAGTCATGCG	DYTN	608	38	0	0	2216	32	927	76	0
AAAACCGAACTTGTTCATGA	FZD2	633	35	0	6	1337	463	801	0	7
AAAACCTCCTTGTTGAACCG	ZZEF1	574	33	18	189	2267	72	1023	3	0
AAAACCTCGAGAAAAATACA	C4orf47	338	35	0	0	1164	3	693	0	78
AAAACCTGGTGTGTCCACAA	SEPTIN4	641	51	24	13	1490	22	905	0	0
AAAACGAACCTCTATATCCG	RBMS1	529	35	0	9	882	7	502	0	0
AAAACGAACCTCTATATCCG	RBMS1P1	529	35	0	9	882	7	502	0	0
AAAACGACCACCCGAAACCT	ONE_INTERGENIC_110	517	40	14	284	1992	213	924	0	3129
AAAACGATTGCAGAGCCTTG	MDP1	681	43	55	15	1565	18	818	0	1048
AAAACGATTGCAGAGCCTTG	NEDD8-MDP1	681	43	55	15	1565	18	818	0	1048
AAAACGCAAGATAGACCAGG	GTF2IRD2	625	45	0	0	1324	89	901	453	1868
AAAACGCAAGATAGACCAGG	GTF2IRD2B	625	45	0	0	1324	89	901	453	1868
AAAACTAAGAAGATGCAGAA	C3orf62	598	48	181	7	1679	44	1088	6	15
AAAACTACACAGATGAAACC	CUL4B	468	37	0	0	1378	39	593	0	0
AAAACTATGTCAATAAGCGC	ONE_INTERGENIC_193	584	36	0	5	1517	5	938	30	171
AAAACTATTGTGAGGAATAC	ACKR4	588	21	0	12	1687	10	890	0	9
AAAACTCACCTGTGCAGATG	TRAT1	685	35	2	0	2196	5	1267	0	0
AAAACTCGCTACTTTCAAAG	NEK5	410	38	695	565	1119	24	739	0	0
AAAACTCTCAACAACGACCT	COQ8A	413	22	0	2	683	3	432	0	1
AAAACTGAAATCTTTAATGG	STAM2	433	24	205	14616	1109	8	538	0	0
AAAACTGGAAGAGACCAGAG	C9orf78	524	17	0	0	907	19	424	0	29
AAAACTGGAAGTCTAAACAA	FBXL17	437	30	157	0	1144	2	619	3	5
AAAACTGGGTGTACAGACTG	MCCC1	624	69	0	456	1838	8	1059	11	23656
AAAACTGTACGAGTGACGGA	VIPR2	641	56	568	468	1709	89	840	1	20
AAAACTTACCAAGCTCAAAG	PNLIPRP3	407	40	0	836	1554	9	756	0	9
AAAACTTACCATATAATACA	IFT88	478	14	0	3	2152	48	985	6	1967
AAAACTTCATTCCAGCAGAG	SLC46A3	578	39	0	64	2532	533	1151	4	5873
AAAACTTGTGGTGGGCACGG	SCD	469	17	0	9	836	8	334	0	0
AAAACTTGTGGTGGGCACGG	SCDP1	469	17	0	9	836	8	334	0	0
AAAACTTTGGAAACTCTCAC	HECTD2	406	20	0	2248	1450	17	884	8	18
AAAAGAAAGGATCTGAACAG	MRPS5	557	34	0	0	721	0	298	1681	4150
AAAAGAAATAGCAAGAACTG	ST8SIA4	377	16	24	0	664	4	230	0	0
AAAAGAAGGAGACTTCAGAA	LOC100131471	551	32	0	0	1264	1	585	1	87
AAAAGAAGGAGACTTCAGAA	PARL	551	32	0	0	1264	1	585	1	87
AAAAGAAGGTATATGCACAG	CLCN5	452	30	185	124	1505	20	703	69	6191
AAAAGAATCACGCCGCATGG	DNAH12	696	78	86	19	1985	329	962	16	8
AAAAGAATTGAATTTACATG	RNF24	511	47	157	288	1733	17	1187	5	422
AAAAGACAGCCCTAACAAGG	TGOLN2	545	31	1	6741	1547	65	936	11	169
AAAAGACCAATGATGACTGG	ARHGAP12	760	49	148	22	2878	73	1483	12	27
AAAAGACCAGAAACCCAAAG	SPEN	466	37	0	247	1945	132	901	12	664
AAAAGACGTCCCTAACAAGT	TGOLN2	702	45	498	54	1933	9	932	0	27
AAAAGACTACACACTCATCG	DNA2	686	15	0	0	348	98	142	0	27
AAAAGAGAATAATACCGGAG	ENTPD3	463	24	7	37	1328	8	656	311	285
AAAAGAGATGAGCCGAAGTG	NLRP3	634	55	1	463	1785	43	816	0	0
AAAAGAGATTGAAAGAATGG	PBX3	460	23	0	110	1693	5	726	1	1125
AAAAGAGCTTCTGGAAACAG	PENK	458	35	37	73	1613	5	1160	9	81
AAAAGAGGCTTAGTAACTGG	ZNF207	443	25	16	55	1218	387	535	148	810
AAAAGAGTCCAATCACACAG	OR2A7	584	37	206	0	1271	18	561	0	5
AAAAGATGAAAGCTCCAACA	POTENTIALLY_ACTIVE_2	484	26	0	42	1667	159	1144	2	0
AAAAGATGGACAGAGATATG	CARD6	546	38	106	61	1952	183	989	3	29
AAAAGATTACCCTGACACCT	MORC2	537	46	1220	6650	1221	3	759	7	557
AAAAGATTATTCAAGCTGTG	DHX40	484	31	0	0	1977	2	794	0	6134
AAAAGCAAAATGGATCGACA	BBX	719	72	1117	0	2068	195	1040	5880	33110
AAAAGCACATGATAATTGGT	CTAGE1	690	36	10	0	1058	22	478	30	326
AAAAGCAGCAGGCGGTGGGA	CCL4	656	74	112	494	2310	315	891	141	10
AAAAGCAGCAGGCGGTGGGA	CCL4L2	656	74	112	494	2310	315	891	141	10
AAAAGCCAAAAATACAGGAA	UBTFL1	570	43	1	180	1842	7	674	0	0
AAAAGCCTACTACGATGGAG	BAIAP2L1	648	42	0	491	2335	137	1189	0	29
AAAAGCGGATATAGCTGTCG	ARPC4-TTLL3	617	51	845	0	2635	40	1281	3	510
AAAAGCGGATATAGCTGTCG	TTLL3	617	51	845	0	2635	40	1281	3	510
AAAAGCTGACGTCCCCCAGA	CCDC74B	646	96	164	3	2720	31	1322	3	408
AAAAGCTGAGCACGTCACGG	TP63	631	36	1095	8	1463	13	649	1	60
AAAAGCTGTCCTCAAAAGCA	RGS2	697	75	35	726	2767	45	1183	201	1170
AAAAGCTTTAGTGACTATGG	OR56B4	544	36	69	10	1836	11	936	1	378
AAAAGGAACAAACTCTTCGG	ZMYM6	503	12	1331	0	1114	3	646	2	0
AAAAGGAACAATATCCCTAG	TMPO	575	38	0	71	1416	7	753	0	95
AAAAGGACAGAACTTGCTCA	THSD1	615	50	0	0	1743	11	1101	160	0
AAAAGGATCCTTGCTCCCAG	COA1	555	38	0	0	1540	0	891	0	682
AAAAGGCATGATGCTCACCA	TMEM262	451	42	1161	54	987	15	716	0	0
AAAAGGCTTCCGGAACAGCT	ZNF135	581	104	142	3108	2170	125	948	0	17
AAAAGGGATGACACTTGGGG	YOD1	508	56	0	561	1769	79	741	992	13537
AAAAGGTGCAGTGACCAGCG	MRPL54	761	53	1193	194	3051	51	1680	0	47
AAAAGGTTGAGGGGTGAGGT	MRTO4	581	50	0	0	1370	1	623	1	54
AAAAGTACTTACATGGACCA	HGSNAT	606	23	0	6	1732	35	845	12	176
AAAAGTAGCAGCCCGTCAAG	DNAJC5B	539	33	84	0	1891	15	936	0	426
AAAAGTCCCTCCCTCAAAGG	LOC100507422	499	7	0	0	309	0	100	0	0
AAAAGTCCCTCCCTCAAAGG	UBE2N	499	7	0	0	309	0	100	0	0
AAAAGTCCCTCCCTCAAAGG	UBE2NL	499	7	0	0	309	0	100	0	0
AAAAGTGCTCAGAAAATATG	LRRD1	474	29	4180	21	1588	186	899	520	94
AAAAGTGGTCCCCCAAAGTG	HOXB3	496	31	54	326	974	103	641	0	7363
AAAAGTGTGTGTGGGAGCTG	KRTAP21-3	635	62	97	1348	2649	15	1170	0	13
AAAAGTGTTGAAGAACTACG	DOCK1	557	28	24	0	2110	82	777	3	0
AAAAGTTCACTTCATCCTAG	TRMT13	528	26	0	0	1623	53	826	3	2
AAAAGTTGAAATGTCTCCAG	COQ2	402	19	7	0	1026	111	265	1	0
AAAAGTTGATACTTACCAAG	SDCCAG8	455	21	424	194	1548	20	844	624	5655
AAAAGTTGTGCCCAAGACAG	PPIC	583	42	3589	3077	1948	10	734	0	40
AAAATAAACAATATTGTAGG	DDIAS	505	14	992	0	1326	7	767	0	111
AAAATAACATACCTTAACCA	FAM91A1	514	25	1004	8	1779	10	668	1	12
AAAATAATGAAGATGATACA	SUN5	477	20	433	0	1135	4	595	0	0
AAAATACAAGGCTAGATGCT	SMC1B	577	46	105	0	2371	84	1104	468	386
AAAATACAAGTATAGCACCT	DHX57	513	17	0	0	1260	9	601	0	373
AAAATACCAAGCGTCCAGTG	DDX31	567	31	1187	55	1836	13	932	0	0
AAAATAGAGAATTACTGGAA	RGPD5	431	12	7	0	230	7	124	0	0
AAAATAGAGAATTACTGGAA	RGPD6	431	12	7	0	230	7	124	0	0
AAAATAGAGAATTACTGGAA	RGPD8	431	12	7	0	230	7	124	0	0
AAAATAGCAAACAATCCAGG	ZNF880	534	23	11	762	1396	4	595	0	16
AAAATAGTCACGAACAACAG	DUOX1	545	20	4	6	1295	1	580	0	0
AAAATATAGTGGAGCCACCA	GCNA	475	25	29	0	1597	10	799	0	26
AAAATATGGCTGGGTCACAG	ZC3HC1	323	26	0	0	1001	0	288	0	0
AAAATCAACTGCCCTCAAGG	MKKS	521	33	165	2	2090	54	915	1	5249
AAAATCAAGAGCTTCCATTG	ZNF233	346	21	0	0	1537	18	565	12	1350
AAAATCACAACAATACAGAA	METTL8	492	34	698	288	1813	8	802	0	0
AAAATCACAACAATACAGAA	METTL8P1	492	34	698	288	1813	8	802	0	0
AAAATCACCTCAGTGACATG	ZSWIM5	667	45	0	0	1606	36	981	0	251
AAAATCAGATAAAAAATGGG	CCDC173	393	13	0	119	1313	5	629	0	0
AAAATCAGCCAGCTTGACGG	CAMK2G	482	16	0	25	1038	1	711	1	731
AAAATCAGTAGATTCCACAC	SERPINB4	469	37	1991	3788	1452	99	674	330	77
AAAATCATCCTGTCGGACGA	TEAD4	684	45	0	134	2606	55	1351	7	0
AAAATCATTTGGATGGACTG	CPO	586	42	0	39	2006	13	1038	10	119
AAAATCCAAAACTACACACA	SLC25A17	552	48	0	796	1709	50	773	1872	2783
AAAATCCAAGATGACAGATG	PAK3	536	45	0	24	2358	2	1130	1	0
AAAATCCAGACATCTCTGAG	RBM48	581	37	71	8	1219	3	525	0	1
AAAATCCCGAAGGCCCCCAG	CBX2	470	33	114	287	1226	22	487	4	43
AAAATCTCCAGATGTGTCTG	ANXA1	433	25	6	0	1593	60	891	288	13222
AAAATCTCTGAAATTTGGGG	PRY	330	30	0	0	1343	7	633	0	1
AAAATCTCTGAAATTTGGGG	PRY2	330	30	0	0	1343	7	633	0	1
AAAATGAACAGCACCCCCAG	ASPHD2	510	42	0	0	1823	18	960	200	3267
AAAATGAAGAAAACAGCATG	NCBP2	458	13	0	0	353	0	111	0	0
AAAATGAAGATGGTTATAGG	TUT7	444	19	0	0	1649	10	715	0	9
AAAATGACAGCCTGAATGTG	OR5AS1	396	26	69	1904	1775	18	983	3	9326
AAAATGACATTCACTTCTGG	LYPD6B	583	32	650	16	1573	17	775	1	0
AAAATGACCTGTTCAAACCG	UPP2	499	21	11	0	1445	41	664	0	0
AAAATGAGACCGGTTTCCTG	MFSD14B	558	28	33	323	1900	9	1201	0	7
AAAATGCAATGCAAAAACAC	SETD3	628	24	0	0	1789	39	815	0	92
AAAATGCAGGATCCAGGAGA	POTENTIALLY_ACTIVE_3	694	52	0	0	1984	1768	816	13	614
AAAATGCATGAAACCAATCA	MYSM1	617	33	1	327	1998	2	901	5	81
AAAATGGCATCATCCCAAGA	FNIP2	525	34	76	318	1667	7	851	2	13
AAAATGGCCAATTCTTTAAG	ETFRF1	533	32	13	0	1181	36	698	13	0
AAAATGGCCATTCTTCCAGG	SRY	664	61	10	211	3317	134	1517	21	10242
AAAATGGCCCAAGAGCGTGG	DHX30	542	39	41	17424	1862	29	1062	186	807
AAAATGGGCTTGAACATGGG	POM121	437	25	0	17	1849	6	752	2	10
AAAATGGTGAAACAATGCTG	CCSER1	590	40	0	155	1208	21	843	0	0
AAAATGGTGTAAGAAAGGAG	LOC101930420	516	24	107	11	1671	12	814	1	18690
AAAATGTACAATCCCCAGTG	RFT1	482	22	0	0	1166	0	348	0	73
AAAATGTGAAAATAAATGCA	GTF3C6	534	14	0	0	1318	1	528	1	1
AAAATGTGATAAAAACAAGG	XPO1	507	5	0	0	340	2	48	0	0
AAAATGTGATCATAAATACC	POTENTIALLY_ACTIVE_4	345	9	0	0	1320	0	540	0	10
AAAATGTTCAAGGGCAAACG	LOC150417	468	6	0	0	212	0	86	0	1
AAAATGTTCAAGGGCAAACG	SNRPA1	468	6	0	0	212	0	86	0	1
AAAATGTTCAAGGGCAAACG	SNRPA1P1	468	6	0	0	212	0	86	0	1
AAAATGTTCTGAATACCCAT	GMPR	499	24	18	140	1615	54	817	318	2031
AAAATTAGCCTGACTTCGCC	ONE_INTERGENIC_37	499	37	326	402	1914	30	1301	5	7
AAAATTATACGATGCCAAAG	SERPINB7	479	17	23	1592	1383	5	981	0	9
AAAATTATTAAAGTATCTGG	RO60	359	10	809	81	900	17	384	4	39
AAAATTCAGTTACCCCAAAG	OR6C68	388	18	1	1192	1767	206	937	0	1820
AAAATTCATCATCCACCAGA	RBAK	495	23	4	2	1368	66	721	4	94
AAAATTCCTCTTCGGTCACG	PLCL1	563	34	1623	83	2404	86	1105	0	1837
AAAATTCTTGAACCACCTGA	HSPE1-MOB4	564	13	0	0	695	0	293	0	2
AAAATTCTTGAACCACCTGA	MOB4	564	13	0	0	695	0	293	0	2
AAAATTGCAGGAAACAATGG	MYOF	538	22	104	501	1466	1	877	114	52
AAAATTGGCCTGGATACAGA	UROS	663	17	177	133	1815	15	1133	1	3
AAAATTTCAGACACAGTACA	RBL2	517	38	1584	22	2654	145	1126	61	306
AAAATTTGCAGGAAGCCCAG	SIGLEC5	541	29	345	844	1917	90	1138	1	43
AAAATTTGTAGTTAATACGA	FAM118B	493	15	195	0	1079	3	650	0	0
AAACAAAATCAGCAAATGTG	ZNF416	671	99	9	858	1741	25	1186	2	7
AAACAAAATTACTTACCTAG	MRPL58	447	39	0	19	1279	12	724	1	0
AAACAAAATTCAGTTACCAA	CFAP20DC	537	69	10	766	2111	0	849	1	1817
AAACAAACCTGGCTAAACGT	U2AF1	507	3	0	0	77	0	94	0	0
AAACAAACCTGGCTAAACGT	U2AF1L5	507	3	0	0	77	0	94	0	0
AAACAAAGATGATAGACCAA	AFM	606	44	72	17	1732	4	946	1	0
AAACAAAGATGCATTGACAT	GRHL1	570	43	328	7	1820	49	956	351	75
AAACAAAGGAAGCCTCCTAG	CLGN	535	55	8	4	1448	0	766	1	134
AAACAACAATCTCACCTGAG	C12orf56	681	95	0	0	2120	18	1002	251	612
AAACAACAGGCAAACAATGG	MELK	600	53	28	2830	2034	36	891	0	347
AAACAAGAAGCTGTTTGAAG	MRPL9	586	84	0	1	1191	67	543	0	0
AAACAAGAAGCTGTTTGAAG	MRPL9P1	586	84	0	1	1191	67	543	0	0
AAACAAGATATTCACTTGAG	DNAJA2	553	73	134	52	1278	128	995	41	0
AAACAAGGCATGGTTCCGGG	SMPDL3B	721	89	671	5430	2449	140	1286	423	409
AAACAAGTCTGAGTAGTATG	RHAG	506	42	78485	52	1767	606	1042	253	177
AAACAAGTGCTCAGCTCTAG	FAM72A	675	20	0	0	355	0	129	0	0
AAACAAGTGCTCAGCTCTAG	FAM72B	675	20	0	0	355	0	129	0	0
AAACAAGTGCTCAGCTCTAG	FAM72C	675	20	0	0	355	0	129	0	0
AAACAAGTGCTCAGCTCTAG	FAM72D	675	20	0	0	355	0	129	0	0
AAACAATAAGATCACTGTAG	LDHB	663	55	0	75	2307	16	972	30	20
AAACAATTCCTACTGCATCG	PCSK6	542	80	322	2432	1802	90	882	0	476
AAACAATTCGATATGAACCA	HTRA1	472	37	383	60	1260	35	618	96	0
AAACACAAACGCAGACAGTG	CNTNAP3	813	49	20	0	1024	3	348	5582	30979
AAACACAAACGCAGACAGTG	CNTNAP3B	813	49	20	0	1024	3	348	5582	30979
AAACACAAACGCAGACAGTG	CNTNAP3C	813	49	20	0	1024	3	348	5582	30979
AAACACAAACGCAGACAGTG	CNTNAP3P2	813	49	20	0	1024	3	348	5582	30979
AAACACACAAAAAGCCTCTG	PSMG1	657	46	0	2890	1418	0	610	0	0
AAACACACAAGCTTTCACCA	SLC35B2	620	42	3	290	1288	168	643	1	0
AAACACAGTTAACCCAATGG	ABO	542	34	127	161	1201	43	581	0	0
AAACACATAACATGGACCGA	MTMR9	712	51	57	34	2208	30	940	32	13
AAACACCAATGAGTACACAG	SPRY2	631	72	0	35	2447	40	1408	1	45
AAACACCCAAGACGAGACAG	CFAP91	641	77	0	11	2546	60	1373	311	12077
AAACACCCGGAACACACGCA	KCND1	740	81	470	281	2397	87	1507	0	264
AAACACCCTTTCAACCCCAG	TXLNG	592	23	90	2110	1800	80	966	1	513
AAACACCTGCCTCTCCAGGG	NKAIN4	656	54	60	174	1847	352	1026	569	2012
AAACACCTTGACAAGAGATA	CLCN5	829	82	545	343	3186	1166	1478	793	2168
AAACACTCTGTTGTTCCAGT	QPCT	558	41	0	29	1312	9	895	8	3778
AAACACTGACAAATGAGACA	LRBA	762	103	283	14	2578	145	1092	18	379
AAACAGAAAGGGAGTCCGAG	LCA5	634	57	0	1364	2246	5	1250	20	463
AAACAGAAGAGGAACAGCAG	MAGEB2	609	63	19	13395	1992	102	1025	0	947
AAACAGAAGCTAAAGACCGA	ALKBH4	714	47	2534	1754	1769	46	1106	0	7672
AAACAGAAGCTCCAGCCGAG	MRM1	615	24	0	15	734	234	420	2	0
AAACAGAGAAGTATTCCCAT	TRPM1	674	57	0	103	2152	42	1263	1	112
AAACAGAGATATCATTTGTC	RPL5	494	4	5	0	280	0	95	0	5
AAACAGATCCTACTTTGGGA	KLHL2	781	48	143	2	2768	156	1480	1032	11882
AAACAGCAGAAATCCATACA	CAMSAP1	629	80	1	1004	1482	3	1028	0	0
AAACAGCTGAATTTACACAA	SLC40A1	498	39	0	0	1609	16	921	0	0
AAACAGGAACATGGAACGGG	GIMAP1-GIMAP5	552	60	4	0	2129	10	733	0	1
AAACAGGAACATGGAACGGG	GIMAP5	552	60	4	0	2129	10	733	0	1
AAACAGGACCATTCTGATGA	ANKRD30BL	854	113	6424	263	2601	130	1844	1	27
AAACAGTACAAACAAACTAT	RAB28	539	21	35	290	1465	29	704	0	438
AAACAGTACAATGCTAAAGG	DSEL	656	58	60	14	1826	154	1039	21	226
AAACAGTATTAGATAGCATG	BBS12	550	43	5328	29	1608	20	801	261	0
AAACAGTTACTATCAAACAC	IL18R1	576	35	54	0	1333	28	705	2	444
AAACATAAAAAACTATGAAG	BTBD8	384	11	0	0	1045	13	624	2	2814
AAACATAAGAGGATTCACAC	ZNF726	586	19	0	14	670	4	272	0	0
AAACATACCTTGATGAACTG	CLOCK	595	78	253	88	1612	10	1025	2	9
AAACATCAGAAAAACCACAC	ZNF354B	473	40	21	1257	1824	109	868	48	274
AAACATCCTGAATCCCAAAG	GPR156	665	67	1966	3038	2183	30	1116	2	0
AAACATCGTGCGCCACATCC	GDF1	589	27	0	0	1474	686	772	0	847
AAACATCTCGACTTGCAGAG	RAET1E	458	61	274	0	1612	688	951	414	10966
AAACATGAAGCAAAACAACA	NTAQ1	523	36	33	0	2038	27	734	2	0
AAACATGAGAAAAACCATAG	ZNF354A	562	30	62	58	1916	7	829	39	0
AAACATGCGCAGGAAAATGG	PPM1E	607	57	4441	2442	2901	58	1071	1	10154
AAACATGGAACGATTTGGAG	CDC14A	602	37	19	0	1496	2	848	1	384
AAACATGGAGCTGGGCACTG	LCE2C	565	49	0	15	1294	0	703	14	0
AAACATGGTGAATATTGGCT	FGL1	498	29	0	2611	1010	7	617	3	279
AAACATTAATAAGAAGCCCA	RAB27B	437	18	47	0	1081	1	467	3	403
AAACATTATCAGTTTGAACA	TMCO5A	671	35	0	0	2152	47	931	0	127
AAACATTGATCCTGTAAACA	TEX9	639	26	0	20	1796	148	1043	58	5966
AAACCAAACTTATTGGACAT	ARHGEF38	539	55	0	15	1581	36	1104	0	0
AAACCAAAGTTTATTCAGTG	CEP162	446	61	82	0	1509	0	730	99	21
AAACCAAGAGGATTTGCCAG	CBX3	518	12	0	0	694	0	356	0	61
AAACCAAGAGGATTTGCCAG	CBX3P1	518	12	0	0	694	0	356	0	61
AAACCAAGAGGATTTGCCAG	CBX3P9	518	12	0	0	694	0	356	0	61
AAACCAAGCCTAATTGACTT	ONE_INTERGENIC_198	658	62	81	142	2297	133	1137	19	18
AAACCACAAGTTACACTCCA	ESCO2	761	53	0	132	1380	36	694	69	0
AAACCACAATGCCATGACAG	GAB2	491	51	11	4165	1318	13	576	2	8
AAACCAGAATAAGATCTGGA	ABHD4	528	31	0	129	1651	17	907	1	398
AAACCAGAGCAAGCTCAGCG	TRAF7	578	79	63	0	2389	49	1124	3	9858
AAACCAGATCTAATGGACAG	MX2	629	108	40	211	2180	69	1092	3	1
AAACCAGATGGGGTCCAGCG	NME1	603	76	1508	181	2717	90	1466	33	3427
AAACCAGATGGGGTCCAGCG	NME1-NME2	603	76	1508	181	2717	90	1466	33	3427
AAACCAGCATCATGTCCATG	OR2T12	672	72	37	20	2075	15	1503	10	0
AAACCAGCATCATGTCCATG	OR2T33	672	72	37	20	2075	15	1503	10	0
AAACCAGGAGATACCACTGG	CYP4B1	781	42	335	0	2351	1	1381	2	0
AAACCATAGGCATATCAGAG	TXNRD3	606	35	11	0	1181	1	539	1	0
AAACCCAATCAACTCGCCAA	GPR174	546	43	35	1772	1977	791	1281	180	7853
AAACCCAGAAAACTTACCAA	GOLGA3	435	23	24	3	1080	4	470	0	0
AAACCCAGACTCGCTCCACA	DCUN1D2	643	48	977	34	2058	4	1124	0	96
AAACCCATGAAAAATAAACC	NOLC1	432	27	476	0	964	25	458	0	0
AAACCCCAGATAAAGACCAG	RAET1E	623	63	1532	1395	1991	16	1314	316	316
AAACCCCAGTTAGTGACCGG	ABHD3	528	46	0	43	1521	15	1013	7	266
AAACCCCATCACCTGGAACT	CCDC58	754	91	9	12	2548	14	1365	30	1323
AAACCCCGACCAAAGAGTGA	AFDN	577	73	1356	41	1701	79	796	0	88
AAACCCCTTCGTTTCAACAG	AADACL3	475	64	332	512	1736	25	932	4	69
AAACCCGCGTAGTACCGAAC	NO_SITE_226	498	98	23	48	1182	104	689	50	741
AAACCCTAAAGAAAACCCAG	NAP1L3	411	42	0	40	1909	21	791	0	307
AAACCCTGATTCCTACAGGT	GALM	567	55	3	44	1763	0	849	0	1
AAACCCTGGAGGGTGCTGTG	TEPSIN	623	26	0	0	2252	112	989	0	801
AAACCGAGTGAGTTGGACCA	RABL2A	645	34	2	15	1037	124	539	0	748
AAACCGAGTGAGTTGGACCA	RABL2B	645	34	2	15	1037	124	539	0	748
AAACCGGTCGGAAAACACGA	KLB	574	30	569	7010	1524	9	857	0	169
AAACCTATCAAAGCACATGA	OR2B2	566	35	28	0	1513	277	665	7	40
AAACCTATCAAAGGACATGA	OR2B6	716	59	2484	216	2104	38	1018	1	732
AAACCTATGAATCGTCACAG	ONE_INTERGENIC_176	627	48	2137	4989	1324	408	834	2563	8958
AAACCTCGGCAAAATCGCTG	MYT1L	649	124	7	0	2499	18	1359	1694	120
AAACCTGAATCGGGTTTCGG	GRIK2	237	15	0	0	811	5	495	13	1087
AAACCTGGAGGCATTCAACA	IL3	740	48	102	26	1919	192	1048	0	3967
AAACCTGGCAGAACCCATGG	ZNF605	691	57	12	0	1838	53	894	17	7
AAACCTGTAGTGATCGTATG	ZNF750	649	32	67	278	1523	31	630	0	14
AAACCTTCCTGAAACAAGCA	POPDC3	495	53	0	0	1899	67	1037	3	0
AAACGAAAATGATGGCTACG	FGD5	642	83	115	720	2340	40	1430	4	85
AAACGAAGCTTGGATAGTCG	AGAP2	595	47	0	211	1019	24	566	1134	1652
AAACGACCCTGAGGAATGGG	FAM236A	593	55	910	787	1307	185	704	266	628
AAACGACCCTGAGGAATGGG	FAM236B	593	55	910	787	1307	185	704	266	628
AAACGACTTCCAAACAGTTG	TMIGD1	634	48	18	834	1747	10	804	0	132
AAACGAGACTCATCAAGACA	SAMHD1	503	41	4813	7338	1195	25	590	1	5002
AAACGAGCAAATAGAAATGG	N4BP2	393	48	0	0	1101	19	558	24	0
AAACGAGGCCAGTTACCCGG	PPP3R2	567	49	0	0	2280	13	1085	43	82
AAACGAGGCTCAATAGATAG	ONE_INTERGENIC_275	601	121	0	74	1687	8	889	0	37
AAACGAGTCCAATCACACAG	OR2A4	613	58	0	0	1084	0	296	0	0
AAACGATCATGACAAACACA	BRD7	695	58	1	4609	1399	28	951	117	6077
AAACGATCATGACAAACACA	BRD7P2	695	58	1	4609	1399	28	951	117	6077
AAACGATTTCCTAGCAACTG	PHKB	518	72	8854	2	1149	0	683	142	4361
AAACGCAAGATAGACCAGGA	GTF2IRD2	700	42	165	0	1136	108	759	4102	0
AAACGCAAGATAGACCAGGA	GTF2IRD2B	700	42	165	0	1136	108	759	4102	0
AAACGCACCCATGTGCCCAA	PRSS23	561	48	3035	562	1696	100	976	0	279
AAACGCAGAATAAAGCCAGC	SET	474	33	43	0	915	3	476	1	1
AAACGCAGAATAAAGCCAGC	SETP6	474	33	43	0	915	3	476	1	1
AAACGCAGAATAAAGCCAGC	SETSIP	474	33	43	0	915	3	476	1	1
AAACGCGAGATGCACGGCCA	FAXC	862	111	11	0	2973	19	1761	14	792
AAACGCTATCTGAATTCAGG	PLOD2	618	42	0	195	2000	144	1162	0	494
AAACGGACGAGGAGTACCTG	AHCY	528	45	0	0	593	0	274	0	0
AAACGGACTGAAAATCAGTG	CDON	538	61	0	5	1780	74	808	36	5
AAACGGCGACGCTTCGCCCG	MARCKS	456	49	0	0	1210	101	665	512	137
AAACGGGAACTACATGTGGT	TSC22D2	643	32	0	0	361	0	167	0	0
AAACGGGAGTGGCTGCTCAG	TAL2	627	34	0	0	1328	0	521	0	0
AAACGGGCCGAAGACTTCCA	SSX2	775	64	20445	41014	2299	103	1377	540	26973
AAACGGGCCGAAGACTTCCA	SSX2B	775	64	20445	41014	2299	103	1377	540	26973
AAACGGGTGCTCACCGTCGG	IER2	495	32	0	121	1393	145	709	10	2579
AAACGGTCAAGATCCCAGCG	CPS1	469	45	0	0	1922	1	844	1	4
AAACGGTCTTCTTCCTAGCA	CCPG1	538	46	0	1087	2201	83	1023	2466	985
AAACGGTCTTCTTCCTAGCA	DNAAF4-CCPG1	538	46	0	1087	2201	83	1023	2466	985
AAACGGTGATCTTACATCCA	ASMT	527	54	29	25	2017	28	828	0	677
AAACGGTGCTTCCCCAAACG	ANK1	275	20	2	0	764	2	416	0	0
AAACGTGCCTTCCAAAACCA	WWC2	602	54	4	21	2256	63	992	113	53
AAACGTTATACGACCGACGA	NO_SITE_52	795	67	138	1	2328	64	1032	0	6
AAACTAAGAACCAGACAGTG	USP16	545	53	0	0	1569	28	808	0	0
AAACTACTGGTCTCTCCCAG	AGK	565	50	41	88	1796	12	696	1	0
AAACTATCTAGCTCACACCT	CFAP57	576	48	253	0	1392	38	683	2	446
AAACTATTTGTAGACTACAA	HSD17B11	414	22	909	0	946	10	599	227	4888
AAACTCAACATATTGCATGA	IL1RAPL2	668	59	9294	3370	2222	40	1371	380	82
AAACTCACCGGTACCAAGCG	HS3ST3B1	566	72	24	578	1636	291	765	1	4013
AAACTCACCTCAGATGCCAT	PIP5K1A	611	18	0	18	1450	13	658	0	1844
AAACTCACTGGAGTTTGACA	POLR1C	651	10	0	0	165	0	46	15	45
AAACTCACTGTGAAGGGACA	NCR2	799	53	0	36	2383	42	1231	1352	831
AAACTCCAGAAGACAGAATG	PRSS54	572	62	0	1346	1927	0	929	0	9
AAACTCCTTCAGCTTATCCA	APOC1	482	14	0	0	1117	40	577	0	4
AAACTCGTCGACATCGGAGT	CHST12	682	63	0	340	2006	19	879	0	8
AAACTCGTGTCCAGTTTCAG	BECN1	553	30	3	231	1103	1	461	1	4008
AAACTCTATACACACACAGC	ETV6	473	23	0	0	663	3	476	1	0
AAACTCTTGACATCACAAGA	DNAI4	481	24	14	0	1258	1	756	10	1438
AAACTCTTGTGTAGACAGGT	PMM2	513	29	0	0	1234	0	553	0	0
AAACTGAACATGCTCAAACC	GFRA3	572	46	0	0	1387	0	732	0	1
AAACTGAATAGCAAACACCT	KLKB1	644	41	0	0	1789	12	1203	3	0
AAACTGACCTGCCTGTGAAG	MTRNR2L6	546	50	1	39	2105	11	852	0	186
AAACTGACTACAGCCTCCAA	MTERF4	684	46	0	0	1225	76	603	0	0
AAACTGAGGGAGTTTCCCCG	LRCH3	508	21	2	46	1145	2	504	0	0
AAACTGCAAAGCCTTTCGGG	KCNH7	411	28	0	11	1762	52	1024	12	0
AAACTGCCAGAAACTGCTGT	PLA2G2C	503	56	15	0	1525	15	668	0	1150
AAACTGCTGCTATCTCCCGG	MRPL10	614	22	34	0	856	4	318	0	0
AAACTGGAAGGTACTAGTGG	ITFG1	536	35	0	0	819	60	651	190	755
AAACTGGACCCCGTCGAGCA	CDYL	437	38	25	61	2253	17	952	2	13
AAACTGGAGACACCTCATGA	LMOD3	538	78	1918	53	1484	0	956	0	81
AAACTGGAGTAGATGGTGCG	DLX2	539	34	15	30	1945	814	1051	3878	527
AAACTGGTATAGGATTTGTG	FCRL5	526	46	13	0	2125	65	1023	125	53254
AAACTGTAACTGATACAATG	SPATA22	551	66	3	0	1883	13	1309	8	96
AAACTGTACCCAGTTCAGTG	TMEM202	553	17	0	0	1094	1	671	1	0
AAACTGTGGCAAACGATGTG	TM4SF1	813	54	0	25	1949	17	1008	65	1105
AAACTGTTGGTGGTTACACA	SLFN14	560	46	0	0	1260	30	678	0	283
AAACTTACAATTAGAGACAG	ANKRD50	422	30	0	114	1629	102	921	3	2383
AAACTTACACATATGCACAT	ALG6	458	21	1	1378	1056	2	561	0	9
AAACTTACAGAAGAGTTTAG	OARD1	551	20	0	43	1241	25	529	1	0
AAACTTACCAATAATTCTGG	DNAJC6	492	30	4771	102	1729	21	848	0	135
AAACTTACGCGTTCACCACG	COL3A1	598	63	43	1	1866	33	1150	3	20
AAACTTAGTCTGTATAGTGG	PCDHA2	415	23	150	1112	1040	13	597	245	5
AAACTTCACATGGTGATGGG	MAP3K5	621	65	7548	318	1953	126	798	0	6369
AAACTTCCATAATAGATGTG	PRPF4	457	11	0	0	474	11	200	0	0
AAACTTCTACATATAACAGT	POTENTIALLY_ACTIVE_5	451	18	7145	1	1322	21	560	1805	144
AAACTTGCTCCACTTAATGA	LZTFL1	634	50	4964	881	2009	6	914	159	6
AAACTTTACAAGTAATTCCA	THAP5	454	22	1	3366	1510	0	788	0	66
AAACTTTACAAGTAATTCCA	THAP5P1	454	22	1	3366	1510	0	788	0	66
AAACTTTCGGAACACACCCA	PSMD2	612	13	37	0	419	0	95	0	0
AAACTTTGACAGGACGGAGT	ZC2HC1C	589	37	22080	9286	1525	20	713	11	89
AAACTTTGTTGGCCCACCAG	SEH1L	403	18	0	534	592	0	347	0	429
AAAGAAAAAAAAATTACGGA	MYCNOS	268	7	0	0	766	0	588	1	0
AAAGAAAAAAGAGGTTGCTG	IMMT	479	29	8386	3	1092	15	563	0	1239
AAAGAAAACACAGCTACAAC	IL2	493	59	0	0	2327	44	1396	0	1069
AAAGAAAACCAAAAAACGAG	REST	424	35	0	0	1558	13	749	26	5
AAAGAAAAGGATACAACTTG	NCBP1	656	21	0	0	533	1	162	0	0
AAAGAAAATGAATTCGTGAA	CCDC170	481	36	0	0	1830	166	944	0	533
AAAGAAAATGATACACAGGT	C14orf39	466	19	0	124	1244	9	695	0	0
AAAGAAACAAATGATAGAGG	CCDC172	518	43	173	7861	1803	48	1093	863	691
AAAGAAACAGAACTAACCAA	SCEL	518	47	104	0	1419	145	865	0	700
AAAGAAACAGAAGCTTGCCA	GS1-124K5.11	631	8	0	170	430	0	160	0	0
AAAGAAACAGAAGCTTGCCA	TOMM20	631	8	0	170	430	0	160	0	0
AAAGAAACAGAAGCTTGCCA	TOMM20P4	631	8	0	170	430	0	160	0	0
AAAGAAACAGAGCCGCCCAA	AFF4	556	31	87	0	992	78	522	0	6
AAAGAAAGAAAATCACCTGG	RNF167	349	29	14	0	1085	57	541	0	441
AAAGAAAGAAAGTCATCAAG	RSRC2	588	20	0	0	759	8	271	1	319
AAAGAAAGTGATTGTCACAG	HSD11B1	453	29	881	22	1614	7	656	7	5
AAAGAAATCCTATACCTGAG	GCN1	513	24	0	0	1101	17	374	0	740
AAAGAACAAAATCTCCAGGG	PTPN11	303	5	0	0	239	0	13	0	0
AAAGAACACAAACATCTGGT	POLR2E	629	12	0	0	382	0	155	0	0
AAAGAACACACCCAACTGAT	TCTEX1D1	719	54	247	5520	2127	27	1199	0	9
AAAGAACATTCTTATAGCCA	DLD	412	21	0	0	991	20	553	202	1211
AAAGAACCAACCCCCTAGCA	ISG20L2	508	38	0	226	1313	0	595	3	0
AAAGAACTCGGCTCTCAGGG	ZNF566	527	56	1869	36	1390	86	682	86	115
AAAGAAGAGATCGACAGTGT	SMS	578	61	602	0	1821	84	1145	10	34
AAAGAAGATTAACTCCTGGG	SERPINB3	457	46	0	158	1588	45	727	1	49
AAAGAAGATTAACTCCTGGG	SERPINB4	457	46	0	158	1588	45	727	1	49
AAAGAAGATTGTGCTAAGGC	RPL36AL	516	33	0	0	566	347	412	4	0
AAAGAAGATTGTGCTAAGGC	RPL36AP21	516	33	0	0	566	347	412	4	0
AAAGAAGATTGTGCTAAGGC	RPL36AP42	516	33	0	0	566	347	412	4	0
AAAGAAGCAATGGTGTGCTG	GTF2H2	558	31	10	0	829	3	570	0	0
AAAGAAGCAATGGTGTGCTG	GTF2H2B	558	31	10	0	829	3	570	0	0
AAAGAAGCAATGGTGTGCTG	GTF2H2C	558	31	10	0	829	3	570	0	0
AAAGAAGGCAGGAATTGGAA	SLC35A5	515	41	1112	0	1190	2	470	0	0
AAAGAAGTCCAAGCTCACAG	MYO7A	516	56	290	3	1677	63	867	35	0
AAAGAAGTCCCAGGAAACCG	ISY1	400	8	0	0	195	10	126	0	0
AAAGAAGTCCCAGGAAACCG	ISY1-RAB43	400	8	0	0	195	10	126	0	0
AAAGAAGTCTGATTATCCAG	SPTLC1	523	47	2292	1193	708	18	512	3	0
AAAGAAGTTTGCCCAAAAGA	RPL7	413	5	0	0	147	0	108	0	0
AAAGAATGCTTCAAATGATG	ST6GALNAC2	465	36	352	5	1808	4	987	0	145
AAAGAATTCTAACAATGAAG	WDR76	562	48	88	44	1739	17	971	29	7
AAAGAATTCTGCCAGCTCGG	OSCAR	598	41	0	87	1665	17	725	0	1
AAAGACAACACCCTACAGTG	ZUP1	550	26	2	53	1660	30	963	1	12
AAAGACAATTACAGTACCAA	DCBLD1	417	33	0	169	987	2	703	0	0
AAAGACAGAACACAACACTT	FAM24A	751	99	77	343	2355	52	1389	0	1
AAAGACAGCTCCAAAACCTG	C9orf135	670	69	1064	726	1746	13	1086	53	0
AAAGACATCCTAGCCACCAA	TGFBI	504	49	1	3503	1400	8	677	1	87
AAAGACATGGAAAAAACTGG	SLFN12L	395	32	0	585	1294	58	853	23	25
AAAGACCCTGTGAATCAGAG	SHC1	488	30	0	0	592	1	168	0	76
AAAGACCGGCACTGGCATGA	FHL5	595	41	737	17	1863	16	873	0	1
AAAGACGCCGACATAAGGCT	LONP1	713	36	0	0	771	0	190	0	0
AAAGACGCGCTGTGTTTGGA	C19orf73	555	62	79	0	1663	67	848	0	0
AAAGACGGCTTGCAGAACAG	CSPP1	578	56	5	14	2503	47	1354	4206	1155
AAAGACGTGACAGTGATCGA	CADM1	636	86	4223	1584	1414	6	900	103	1
AAAGACTCTGAGACCCACAA	CYP3A7	687	53	334	3291	2264	100	1167	101	808
AAAGACTCTGAGACCCACAA	CYP3A7-CYP3A51P	687	53	334	3291	2264	100	1167	101	808
AAAGACTTTCCCCATCTCTG	UCN3	545	29	0	214	1748	51	766	1	2130
AAAGAGAACAGCCTTCACTC	LHX1	612	29	0	0	1017	19	495	0	34
AAAGAGAACTCTGATTCTGG	CER1	565	43	104	206	1740	9	898	4	1
AAAGAGAATGAATAGGACAG	OR10A4	537	32	0	0	1506	38	821	0	348
AAAGAGAGCCAGAATTGCCT	COMMD9	530	41	1	302	1294	3	710	0	0
AAAGAGATTGCCATTACGAA	ERI1	687	45	0	33	1920	11	907	1	0
AAAGAGCAAAGGATGACAGT	SORBS1	493	38	0	0	1638	0	708	0	0
AAAGAGCAGCGTAAAGAAAG	CRCP	617	21	0	0	634	0	180	0	0
AAAGAGCAGGAGACAATACA	TMEM184C	720	68	1	1863	2287	62	1351	0	94
AAAGAGCTACTGAGAATAGG	MED19	545	15	648	0	1007	212	595	28	6669
AAAGAGCTGCGGCTCCAAAG	SOX4	667	42	0	0	1991	0	887	2	4216
AAAGAGCTTGATGAGCACAC	EDC4	622	36	217	0	1080	2	422	2	9
AAAGAGGCTTGTATTCCATG	ELAPOR2	581	54	22	371	2030	5	1144	1	0
AAAGAGGTCGAAGATGTAGC	BUD31	658	8	0	21	591	6	209	0	0
AAAGAGTCTCACAGTTTCCA	LYZL1	752	79	0	0	2847	966	1626	0	1754
AAAGAGTGAAAATTCCTCGG	NOM1	483	36	3871	0	1173	24	333	1	0
AAAGAGTGTGGAGACCATCA	IFNG	779	73	89	83	1883	112	924	2	14
AAAGAGTTGTCCCTGCACCT	SPATA18	593	61	50	0	2003	32	1004	1	240
AAAGATAATAGTCAATGTGG	ZNF441	453	21	1114	0	1851	21	1086	0	574
AAAGATACCAGGCACTCCTG	TAF12	551	12	0	52	1087	212	513	138	2595
AAAGATATAGTAGTACAGGT	CALU	465	13	17	186	1309	4	820	1	0
AAAGATATTAGTGTTCACAG	NHLRC3	380	15	5	25	1144	47	739	393	2728
AAAGATCAACTCATAGGGCA	TENT5D	642	53	1971	799	2287	26	1182	6	24
AAAGATCACAGGCCTATGCC	MRPS18A	522	59	0	0	1529	5	689	0	76
AAAGATCCAGTTAATCAACG	SHC4	543	51	0	0	1683	24	808	3	18
AAAGATCCTTCTTCTTTGGA	STMN1	537	36	17	433	1691	8	748	0	100
AAAGATCTTCACGTTGACGG	NCAM1	481	42	36	0	1994	14	987	0	0
AAAGATGACGGAGTTGACCA	PPIAL4G	626	10	0	0	258	0	105	0	0
AAAGATGGCAACATCACTGA	ZNF230	850	66	19	0	2633	129	1276	3	1054
AAAGATTAATATGCCTGTCG	EPB41L4B	427	20	15	0	987	6	542	137	635
AAAGATTGATTTACCCGATT	ANKRD20A3P	504	8	0	16	202	11	74	0	0
AAAGATTGATTTACCCGATT	ANKRD20A8P	504	8	0	16	202	11	74	0	0
AAAGCAAAAAGGACTTGCTG	CENPL	582	40	5	25	803	51	390	0	127
AAAGCAAAAGTGCATTCTGT	SNX10	594	33	23	9	936	81	526	0	0
AAAGCAAACTATGAATCACC	MIS18BP1	563	46	0	0	934	0	293	0	0
AAAGCAAAGTGATCTTGAAG	NBPF4	529	36	531	0	1551	237	664	0	0
AAAGCAAAGTGATCTTGAAG	NBPF6	529	36	531	0	1551	237	664	0	0
AAAGCAACAACCTGGTCACG	ROBO1	699	61	0	0	2379	35	1003	1	0
AAAGCACAGTCAGATGCACA	FCGR2A	752	71	33	76	1275	44	814	2	11
AAAGCACAGTCAGATGCACA	FCGR2B	752	71	33	76	1275	44	814	2	11
AAAGCACAGTCAGATGCACA	FCGR2C	752	71	33	76	1275	44	814	2	11
AAAGCACGAACCTCTTCTGT	MMP11	717	76	0	0	1776	38	835	0	40
AAAGCACTCAACAGCCACCG	TMEM132E	591	96	1582	911	2183	330	1109	966	230
AAAGCAGAACTTCTTCAGGG	BNIP1	509	37	0	0	862	2	350	1	0
AAAGCAGAGTCTGTCCAAGG	RNF14	527	57	7	25	1351	1	526	0	3
AAAGCAGATCTGCAAAGACA	CD1B	703	73	0	184	2035	5	1152	380	696
AAAGCAGCAGGTGATTGGAA	CCL8	670	104	15064	26	1805	29	1029	6410	1
AAAGCAGCCTAGAAAACACG	MPV17	610	67	35	12	1823	25	802	1	0
AAAGCAGGTACTCACCAAGG	ATP5MC2	684	66	493	55	1653	101	978	23	2150
AAAGCAGTTACTCTTCAACA	YAE1	652	15	0	8	214	0	44	0	0
AAAGCAGTTGTGGTTCCATG	SPPL2A	615	69	160	5	1619	20	813	204	1
AAAGCATACATCTTACCATG	STXBP5L	602	67	455	0	1421	353	726	3	1792
AAAGCATACATGCTGCACAT	PSTPIP2	685	60	0	0	2176	128	1082	2124	3233
AAAGCATAGGTCTTCCCACG	MMP19	629	56	1	705	1626	33	887	1	1669
AAAGCCAAAAGAACACACAG	CAST	589	68	0	537	1877	7	949	1	181
AAAGCCAAATAATCCCACAG	KIAA0895	403	54	0	0	1045	16	538	0	0
AAAGCCAACAACCAAAGCCA	PSMD14	646	5	0	0	46	0	36	0	0
AAAGCCAAGACAAATTTCTG	ZNF674	520	42	1073	64	1528	202	1067	4	39269
AAAGCCAATGACCCCCAAGG	CDK10	445	48	1	1562	965	11	396	0	0
AAAGCCAATGGAAATAGATG	TBL1Y	540	90	1443	0	1904	1503	872	7646	79466
AAAGCCAGGATCAATAAGAC	UHRF2	552	59	49	12	1169	17	621	0	14
AAAGCCATGCTGATCGCTGT	TMEM185B	887	73	535	753	2181	34	1138	1672	73
AAAGCCCATTTAAATGTGAG	CPB2	543	65	0	918	1795	7	1048	0	65
AAAGCCCGGCTGCTTGAGGG	BOLA2	431	57	135	31	1015	16	704	0	52
AAAGCCCGGCTGCTTGAGGG	BOLA2-SMG1P6	431	57	135	31	1015	16	704	0	52
AAAGCCGGAGGCTTGCCGAG	TTC24	462	10	1895	1	1203	0	654	0	53
AAAGCCTCCTCGGCGCTCTG	DNAJC25	706	43	11284	131	3171	6	1449	0	0
AAAGCCTCCTCGGCGCTCTG	DNAJC25-GNG10	706	43	11284	131	3171	6	1449	0	0
AAAGCCTGCATAGCAACGTG	STAM	719	91	0	34	1899	98	1306	1	2329
AAAGCGACCTTTCCCCACCA	TGFBR2	755	83	13	0	2803	3	1199	54	0
AAAGCGGACACATCGCAGCA	KLHL33	629	79	0	0	2392	8	1163	20	75
AAAGCGGACATTCTCCTCGT	MCRIP2	506	35	1320	0	1007	1	418	0	0
AAAGCGGCTGCATTTCAACA	SNRPC	639	42	0	0	752	13	289	0	0
AAAGCGGTAGACTTCAGAAG	SLC5A12	528	59	630	0	1626	27	813	0	139
AAAGCGTGACAAGTCAGCAG	CIC	641	61	0	0	1733	111	1040	839	0
AAAGCTATTTATCGCGTCGT	NO_SITE_83	518	62	0	14	1193	8	657	1	0
AAAGCTCTGAGCTAGGCTGA	TAC3	856	52	0	819	1987	10	1187	4	19029
AAAGCTCTGGAGACTTGTGG	TSFM	504	42	15	79	777	7	360	1	150
AAAGCTGAAAGCAGTGACAG	ACBD5	541	48	78	0	1835	1	903	0	136
AAAGCTGCTAACGCTCAGAG	DOCK8	536	37	3	192	1735	170	900	20	258
AAAGCTGGTTTGGAAGTGGG	KRBOX1	555	57	0	0	1758	27	961	136	457
AAAGCTTCTGGCATAGTGAA	ZC3H7A	686	59	319	0	1423	9	970	36	154
AAAGCTTTGACTCAAAATGG	VWA3A	434	10	4	0	1313	44	577	274	0
AAAGGAAACAAGGTGAACGT	CNN1	651	87	4893	1387	1696	95	828	0	330
AAAGGAAAGACTTAAAACAG	WDHD1	506	46	0	0	871	0	288	0	0
AAAGGAAAGAGATAGAGCAA	FBXO4	412	107	0	121	1528	38	753	3	58
AAAGGAACGACTATCCAGCT	NCSTN	577	72	2	0	1751	0	997	0	0
AAAGGAACGAGTCAGCAGAA	PDC	738	71	13	368	2366	88	1031	0	1240
AAAGGAACTAGGAAAACTGA	ZNF709	550	66	11	7988	2069	22	922	201	6
AAAGGAAGAAGTGATTGGCA	NR1D2	627	84	118	561	2039	148	873	10	838
AAAGGAAGCTGAATTAGATG	PAFAH1B1	598	18	0	0	442	0	323	0	0
AAAGGACAGTGGGAAGGCCA	FAM174B	685	33	0	7	889	324	533	1	3590
AAAGGACAGTGGGAAGGCCA	H2AZ2	685	33	0	7	889	324	533	1	3590
AAAGGACGTGTCTTACTCAG	UGP2	547	63	349	0	1219	1	807	1	0
AAAGGACTCAGCCCCAACAG	LY9	472	25	14	59	983	24	649	20	1
AAAGGACTCTGAACGCTGAG	SPECC1	653	85	0	14	1669	55	1038	1	68
AAAGGACTGATCCTCAGACT	NSUN7	646	65	841	27	2244	122	1343	3	0
AAAGGACTTAATAGTATCTG	GEMIN5	526	27	0	0	296	0	83	0	0
AAAGGAGCAAAACTTGACCA	ANKIB1	645	68	20	0	1921	12	988	26	370
AAAGGAGCTCGATTCTTCGT	TSPEAR	683	104	4815	1239	1970	315	992	45	159
AAAGGAGTGACCATCGCCAG	MACROH2A2	517	69	0	5	1281	54	595	2	121
AAAGGATGTTTACACGTGGG	GLRX2	482	42	29	318	1593	18	722	0	0
AAAGGATTAATATTCACTTG	WEE1	410	7	0	0	336	0	88	0	0
AAAGGCAAGGACGAGAAGTG	BCL7A	608	82	1127	34	1841	173	800	2	2009
AAAGGCAATATAGAAGAGTG	ANO10	435	49	0	1189	1410	60	1044	1	0
AAAGGCACGAGTGTATGATG	LOC105370399	866	115	0	359	2288	89	1142	39	347
AAAGGCACTCCAACTAAATG	ONE_INTERGENIC_89	552	56	0	10	1481	60	730	38	1
AAAGGCAGCCAAGAGCACGT	MGRN1	532	49	0	30	1315	53	668	0	31
AAAGGCATCCAAGGTCATGG	ITGAE	549	82	132	1470	1564	116	831	121	0
AAAGGCATCGTGCTGCTCGA	FIS1	630	52	0	118	2160	129	1204	3	1462
AAAGGCATTTCCAATAGTTG	PTPN22	398	43	464	0	1078	4	754	0	0
AAAGGCCCAGATACCCAAGA	DCUN1D1	591	57	0	0	888	3	389	375	0
AAAGGCCGTGATCAAAAATG	DYNLL1	403	13	0	3375	397	0	155	0	0
AAAGGCCGTGATCAAAAATG	DYNLL1P1	403	13	0	3375	397	0	155	0	0
AAAGGCCGTGATCAAAAATG	DYNLL1P2	403	13	0	3375	397	0	155	0	0
AAAGGCCTCCACGGGCACTG	LRRC3C	726	12	0	0	519	10	193	0	0
AAAGGCGACGTGCACGACAT	MTR	444	61	4	7152	1490	57	593	34	0
AAAGGCGGAGATAAAAAGAG	HNRNPU	573	20	0	0	310	2	109	15	38
AAAGGCGTCCATGATCTCGG	BOK	665	47	0	0	1712	119	880	21	4
AAAGGCTCTGACACTTTCTG	LOC100996316	693	80	1432	7	1602	10	1162	0	13
AAAGGCTCTGACACTTTCTG	LOC102723382	693	80	1432	7	1602	10	1162	0	13
AAAGGCTCTGACACTTTCTG	LOC105379417	693	80	1432	7	1602	10	1162	0	13
AAAGGCTGAAGAAAAAGAGG	SERPINB13	471	40	1	2400	692	18	328	289	480
AAAGGCTTCAAAAAGGTCAA	SMYD3	391	32	0	0	1519	10	728	33	1609
AAAGGGAACCACTCAGCCAC	DMRTC2	505	51	0	154	1143	10	712	0	0
AAAGGGCAAGATTACTGGAG	CFAP47	617	89	6	31	2401	145	1037	0	819
AAAGGGCCCGCGGCTCTGTG	PSMB1	652	30	0	94	409	0	135	1	0
AAAGGGCCTCTTGAAAAGCA	DBH	484	63	0	0	1889	135	1195	6	789
AAAGGGCGAACAAAGTACGC	LOC107985388	621	60	10	6	1120	67	547	8	3375
AAAGGGCTCTCTGGTCTACG	GPAT3	516	36	1057	26	1884	18	924	1	0
AAAGGGGACAGTCAGTCCCA	KLHL29	561	65	40	10	2196	1	1290	2	0
AAAGGGGCAGAGACTCCCAC	VPS37B	580	108	340	95	1307	35	908	31	0
AAAGGGGGCATCATTGTGAG	FBXW4	598	94	60	0	2999	234	1645	517	6091
AAAGGGTGTGTCGATGACAG	VWC2L	638	71	0	0	1401	62	670	0	186
AAAGGGTGTTGGGTCCAGCT	TMEM134	450	57	5449	44	1103	297	973	0	0
AAAGGTAATAGCATGGTCAA	ARMCX5	528	40	1	4987	1937	9	1030	117	0
AAAGGTACGTCTTCCAACAA	CDR1	660	71	242	25	2491	93	1209	8	33
AAAGGTAGATACACTCACAG	CCKAR	419	55	74	17	1337	14	696	17	15
AAAGGTATTCCAGTTAAAAG	GLT1D1	405	40	358	1931	1877	6	806	2	1
AAAGGTCAAGACACTGTCAA	PI3	612	58	2	16	1846	109	854	1	61
AAAGGTCATCAACACCTCCA	DBP	555	59	3	1279	2175	388	1203	1	31
AAAGGTCGTAAACAGCTCAA	FAM13C	610	79	66	4	1972	64	1067	1	427
AAAGGTGCAAACCAACAAGA	CD8B	648	35	22	0	860	6	739	1	301
AAAGGTGCAAACCAACAAGA	CD8B2	648	35	22	0	860	6	739	1	301
AAAGGTGCAGAACTGTTATG	LOC105369591	715	99	14478	75	2214	42	1018	2	1032
AAAGGTGGAAAACTACCCTG	XPO7	581	38	386	0	1099	20	663	206	435
AAAGGTGTGGAAACTCGCAG	HAUS4	530	19	0	0	293	14	139	0	2360
AAAGGTTCTCCCATAACAGT	ZNF609	576	46	3	0	1133	11	520	0	0
AAAGGTTGAGGAGGAGCCAG	SMR3B	530	10	0	0	277	0	131	0	0
AAAGGTTTCGATGACAGTGT	SMG8	688	50	3	2725	1678	20	1117	0	155
AAAGTAATGACCGATGAAAG	PABPC3	622	40	0	4	1855	32	995	1	0
AAAGTAATGACTGATGAAAG	PABPC1	429	10	0	0	475	0	194	0	0
AAAGTACAGAATCCAGTTCG	ATXN2	586	38	28	384	1785	2	882	1	0
AAAGTACATGATTTCCCTAG	TRIP12	496	20	4	11	1103	0	624	92	1278
AAAGTACCAGAGCTGAGCCG	GTF2H4	550	16	0	0	598	35	152	141	0
AAAGTACGGCACCAACCCCG	CD37	549	57	81	0	1958	186	1040	4	700
AAAGTACTGATGGCTTCGCG	CLCN1	484	33	30	4	1723	46	791	0	242
AAAGTACTTTGGATGGTGGG	POM121L2	466	30	731	555	1479	9	850	2	68
AAAGTAGCTGAGGAACACAA	GPR32	730	79	0	539	2156	0	1188	1	158
AAAGTATAAGAAAGAACAAG	LEKR1	446	17	0	759	1408	69	795	84	36
AAAGTATAAGATGGTCCTTG	CENPE	435	13	0	0	790	9	468	0	4058
AAAGTATAAGGTGCAGACCA	PNPLA5	681	40	143	186	1745	20	869	0	1
AAAGTATAGTCGGCTCGTAT	NO_SITE_110	574	47	386	13	2163	2	1165	2	7
AAAGTATGAGTCGGTGACAA	HOOK2	624	13	0	0	885	8	398	1	3
AAAGTATGGAATGCACACAA	WDR48	567	51	98	0	1517	4	1003	4	21
AAAGTATTATTAAAAATGTG	LOC112268080	381	9	0	0	1193	5	704	0	87
AAAGTCAAAGATACTATTGG	NKAPD1	452	16	0	0	1063	5	421	0	0
AAAGTCACACAACTTCACTG	MAPKAPK5	596	29	0	26	994	19	437	2	129
AAAGTCACTTGGGCCGCTGA	STEAP3	570	53	501	5	1924	30	966	81	183
AAAGTCACTTGGGCCGCTGA	STEAP3-AS1	570	53	501	5	1924	30	966	81	183
AAAGTCAGTAATCATCTTGG	OR4F17	539	4	0	0	212	0	104	0	0
AAAGTCAGTAATCATCTTGG	OR4F4	539	4	0	0	212	0	104	0	0
AAAGTCAGTAATCATCTTGG	OR4F5	539	4	0	0	212	0	104	0	0
AAAGTCATCCAGCCAGATTT	BCL2A1	628	20	3243	1	1541	2	777	1	0
AAAGTCATCCAGCCAGATTT	ST20	628	20	3243	1	1541	2	777	1	0
AAAGTCCAGCTCACACACAC	ZBTB7B	492	24	12	29	1840	5	812	1	18
AAAGTCCTCGGACAAAACCT	KLHL5	579	50	78	0	2284	42	989	1	404
AAAGTCCTGAGAATTTGGTG	WDR87	606	32	0	494	1404	55	794	96	11465
AAAGTCCTTATCGACCACCA	OBP2A	581	15	24	7	1048	0	644	9	0
AAAGTCCTTATCGACCACCA	OBP2B	581	15	24	7	1048	0	644	9	0
AAAGTCGACTCAGCTCTCAT	NBPF8	551	8	0	0	481	2	143	0	0
AAAGTCGGGATCCTACACCT	XAGE1A	616	52	112	0	1898	63	650	0	1300
AAAGTCGGGATCCTACACCT	XAGE1B	616	52	112	0	1898	63	650	0	1300
AAAGTCGTGTGCTTGCACTG	ZBED4	591	40	0	0	1557	12	885	0	940
AAAGTCTACAAGCATCTTGG	OR4K1	651	41	0	23	1835	7	885	1	0
AAAGTCTGTACAAGGCTCAG	MME	563	30	5	9	1421	0	488	2	0
AAAGTCTGTTAGTACTCACA	MTBP	526	7	0	0	151	1	34	0	0
AAAGTGAACAGCATCAGCCC	PSMD9	533	30	0	13	1512	21	696	1	2406
AAAGTGAGAAAACCAGCCTG	JADE3	492	51	0	37	1417	69	761	0	999
AAAGTGAGTTCAGAGCCTAG	TXNDC15	588	31	1	0	1226	19	599	0	4403
AAAGTGATGGAGCATAACCA	FRYL	568	40	0	120	1666	18	1124	1	3828
AAAGTGATGTAGATCTCCCA	RNF25	695	62	0	0	1466	36	670	0	0
AAAGTGATTCAGAATCTACC	WDR17	450	17	0	0	1672	43	1022	0	14
AAAGTGATTGATTTGGTGAG	OR2T6	442	44	0	917	1579	0	789	0	36
AAAGTGCAACACTATTGGCA	ZDHHC17	703	59	349	74	2334	17	1305	1421	246
AAAGTGCACTCGGAAACGGA	LGALS13	720	92	199	431	3026	18	1352	11	40
AAAGTGCAGAAGAACTTCTG	C3orf38	699	32	0	0	892	0	313	0	0
AAAGTGCAGCCTGTGCACGG	LINC02693	521	41	0	601	1695	59	942	31	269
AAAGTGCATTGAGGGCCTTG	ECHS1	750	62	1168	4871	3081	66	1691	2	92
AAAGTGCCCAGAAATGCATG	PIWIL2	652	65	11	5101	2304	26	917	0	0
AAAGTGCCGAAACAAGAAGA	ATF3	780	75	14	27	2499	80	1133	0	22
AAAGTGGACGAGACACCAAA	KIN	660	12	0	0	299	0	130	0	0
AAAGTGGAGAGCGCCGCGGG	SHB	469	54	2	743	1854	105	907	0	1498
AAAGTGGCATTCATTACTGG	DECR1	528	26	0	25	2004	43	1030	94	0
AAAGTGGTGCATTCGAGGAG	RNF165	544	37	26587	69	1596	230	808	321	11
AAAGTGTAAGTTCTCCACCC	ZNF518A	496	31	236	117	1393	168	807	2	42
AAAGTGTCGCTGAATTGTGT	EVI2B	691	48	344	0	1910	153	1040	0	116
AAAGTGTCTCACCATCATGT	TMEM214	685	28	4	0	1238	38	612	0	0
AAAGTGTGCTTTGTTGGAGA	NSA2	618	15	0	0	1152	3	340	0	0
AAAGTGTGGGTAATTGCAAG	ZNF736	599	45	0	101	1731	39	730	6	77
AAAGTGTTAACAGGACACAC	FBXW11	522	13	0	0	450	0	158	0	0
AAAGTGTTCAGAAAAATCCA	ANKRD49	446	41	0	68	1352	0	786	0	0
AAAGTTAACATCTTGGAGGC	USP17L12	383	39	1687	61550	1925	2	1068	30	951
AAAGTTAACATCTTGGAGGC	USP17L21	383	39	1687	61550	1925	2	1068	30	951
AAAGTTACAAGAAATTGCTA	CCDC59	496	7	0	0	450	23	296	8	544
AAAGTTAGATGCCAAAGCAG	CDADC1	619	47	668	213	2237	37	1260	1	24
AAAGTTATAGACAAGATGGG	TSSK3	542	33	5	0	1358	10	628	1	0
AAAGTTCAGCTGGTACACCA	MGAT2	600	34	7780	1	1134	0	720	0	1
AAAGTTCAGTAATAATCCCA	SETDB2	476	23	0	0	1316	6	840	0	1028
AAAGTTCAGTAATAATCCCA	SETDB2-PHF11	476	23	0	0	1316	6	840	0	1028
AAAGTTCTCAAAGCTGAATG	NADK	597	32	0	0	1594	29	918	25	470
AAAGTTCTTATGGCTACACA	ZEB2	587	25	0	85	1704	19	833	2	108
AAAGTTGAAGTCTTCCCGAC	ONE_INTERGENIC_96	424	28	151	0	1248	30	477	616	16
AAAGTTGAAGTGTAAACACA	FAM161A	461	42	19	0	1497	110	932	605	5181
AAAGTTGCCAACGCCAAATG	GPBP1	567	37	20	145	2154	24	1087	45	33
AAAGTTGTCCCAGACTTGGG	PCDHB14	565	33	0	0	1712	0	812	9	145
AAAGTTGTGATTATAACGAA	SYTL2	448	24	873	175	1368	2	699	1	61
AAAGTTTATAGTAAAAGGAA	SNX7	397	9	0	0	1522	0	703	27	0
AAAGTTTCTGTCTTACCTGG	DEFB131A	471	39	0	1058	1671	14	1018	12	103
AAAGTTTGACGAGTGTGTGC	NDUFA8	516	45	32	0	933	1	317	13	0
AAAGTTTGAGAAGTTTGATG	PCOLCE2	481	46	435	0	1875	218	957	0	5
AAATAAAAGCACTGTTGACG	DMXL1	524	36	56	0	2097	29	998	127	640
AAATAAAATCACTCGTCACG	EP400	462	26	8	0	880	0	445	0	0
AAATAAACTACAGTCACCAG	SLC7A13	401	26	44	171	1058	2	591	1	24071
AAATAAAGCAGAAGGCACCG	SOBP	465	65	143	125	1373	7	596	0	0
AAATAAAGGCACAAAAACAG	STRBP	479	17	0	2767	1206	1	761	0	3
AAATAAAGTAGAACAGTGCA	ARHGAP17	603	45	23	265	1831	8	1085	0	53
AAATAACTCACATCACACAA	FCHO2	646	39	70	4165	1225	102	573	1	714
AAATAAGTATAGTAAAGACA	INO80	398	3	0	0	499	0	194	0	0
AAATAAGTGAAGCATACCGA	EDIL3	568	27	0	0	1309	90	634	0	9
AAATAAGTTAAAAAAACCAT	UGT1A8	453	9	0	2	1278	2	673	5	0
AAATAATAGCTTAGTAGCGA	NME5	455	11	0	0	1365	11	599	112	19405
AAATAATATGTGGACATGAG	TRHDE	452	14	0	0	878	1	433	10	8478
AAATAATCACTGGGTCTACG	SLCO5A1	554	66	776	546	2419	25	1060	0	7
AAATAATCAGCTGTATCCAG	PRORP	465	15	12	0	960	0	363	0	0
AAATAATTCCTATAAACACA	SLC36A4	420	10	11	11413	1312	23	511	136	866
AAATACAAGAGAGTCGCTGT	UNC79	466	44	258	234	1423	14	656	2	37
AAATACAGCATCTGTAAGAG	MOBP	606	49	6	49	1947	1	909	0	45
AAATACAGTGAAAGCGCGGG	NUP160	530	7	0	0	103	5	73	0	0
AAATACATACAGTTCCAGAA	FMC1-LUC7L2	519	18	153	11	1232	1	574	0	0
AAATACATACAGTTCCAGAA	LUC7L2	519	18	153	11	1232	1	574	0	0
AAATACATGATAGTGGACGA	SMARCA2	504	25	4707	9020	2011	5	876	0	11
AAATACATGGTATAAAACCT	ENPP3	559	10	350	17	988	1	561	45	1761
AAATACGTAGACTCGGAGGT	CAV1	720	47	11504	759	1927	15	1178	1	6
AAATACGTGAAGCTGAACGT	KCTD13	498	30	0	18	962	25	469	2	0
AAATACTAAGCTGATTGAAG	RUFY2	511	12	112	368	738	9	333	0	0
AAATACTCATCAGTTTGACA	FAT4	515	35	1	653	1717	0	930	2	85
AAATACTCGATCGACGACTA	NO_SITE_169	623	39	1	228	1742	6	1083	0	440
AAATACTCGTGAATTTCTAC	C1D	501	22	0	0	965	4	549	5	181
AAATACTCGTGAATTTCTAC	C1DP1	501	22	0	0	965	4	549	5	181
AAATACTCGTGAATTTCTAC	CCDC7	501	22	0	0	965	4	549	5	181
AAATACTCTTGTCATGACTG	OR6Y1	539	36	0	9	2369	44	955	2	0
AAATACTGCAAGGTAATGAG	VMP1	664	35	1537	0	324	0	118	0	5
AAATACTGGAAGAAAAATGG	PRCP	336	24	120	140	926	2	585	1	34
AAATACTTCGTATCTGTGGG	TERB1	599	38	940	1	1501	130	974	0	632
AAATAGCAGACATCTGCGAG	GADL1	586	59	85	82	1643	239	1058	75	59
AAATAGCAGTATAAAAATTG	TSTD3	400	28	1504	327	1317	8	768	0	1
AAATAGCATAGGGTAGAGAG	SCLY	548	44	0	0	1987	0	1059	2	1
AAATAGCATAGGGTAGAGAG	UBE2F-SCLY	548	44	0	0	1987	0	1059	2	1
AAATAGGACACCCACCTTGG	FOXM1	556	13	0	4	1478	4	415	0	41
AAATAGGGATAGGCCCCCAG	ZNF543	331	40	13	474	1082	71	748	1	0
AAATAGTAAAGCCACCAGCA	OPALIN	445	34	23	42957	1295	7	882	2	99
AAATATAAGAGCGAAGCTCT	TES	318	7	0	0	810	2	474	51	0
AAATATAGTAGCCATTGGTG	TMEM71	446	18	35	0	1032	17	461	0	0
AAATATCATCCAGATAAAGG	SEC63	511	33	620	0	925	0	391	0	0
AAATATCCCTTCATCTTGGA	CEBPZOS	445	23	1430	13	1508	10	597	0	1705
AAATATCGACCGGCGTTCGA	NO_SITE_99	455	14	7614	28	1629	7	686	85	1352
AAATATCTGCTAGAAGAGAA	BIRC8	433	17	0	0	1319	46	473	2032	3553
AAATATGAGATCACTCATCA	ALPK3	571	36	129	25	1481	36	680	0	14
AAATATGATACTGACCACAG	CALB1	442	22	8046	190	1406	29	663	16	294
AAATATGATCTTGGGAGATG	LSM3	457	9	0	0	241	0	80	0	0
AAATATGATCTTGGGAGATG	LSM3P2	457	9	0	0	241	0	80	0	0
AAATATGATTATATATCACG	JMJD1C	457	6	85	0	548	1	277	0	0
AAATATGCTGATCTATCTGG	LOC105377022	661	25	2634	301	1802	9	915	1	0
AAATATGGAACGTCCACACA	WDR88	617	30	51	5818	1114	0	706	2	31
AAATATGTTATCAACTTGTG	GCNT4	425	23	1	3048	1290	5	723	1	1058
AAATATTATTGCAGAGTCAG	DEFB103A	400	19	166	346	1238	7	590	21	0
AAATATTATTGCAGAGTCAG	DEFB103B	400	19	166	346	1238	7	590	21	0
AAATATTGAAGAATGCAGCG	ANKRD36C	423	13	0	53	833	0	496	0	244
AAATATTTGCTGTGTCTCAG	FGF5	458	29	578	0	2202	34	1193	0	10
AAATCAAAACAACACCTAGG	SEMG2	368	29	0	2573	993	2	606	10	0
AAATCAACAGGTTCGTCACA	ROCK2	560	59	12	138	1889	21	1169	26	190
AAATCAAGGAGTCCTTCACC	USP18	507	38	0	0	1376	1	587	1	1
AAATCAAGTCTTCTTACAAG	VDAC2	617	64	2	0	1495	20	1010	34	135
AAATCAATGAAGATTACCTG	SLC4A1AP	628	42	2594	21959	1530	20	772	1	0
AAATCAATGAGCTAGTTGCT	SETD9	705	90	504	193	2380	26	1399	1042	1
AAATCAATTCAATGTACCCA	VNN1	538	74	7	9	1905	33	1260	0	1
AAATCACAACGAGAACACAG	PMFBP1	568	50	138	0	2138	8	1092	0	0
AAATCACAATTTGCAACTGT	OR6C6	682	45	1591	14	2292	19	952	0	37
AAATCACAGAAACCTGAATG	TRIM49	463	16	2	0	656	2	381	1	0
AAATCACAGAAACCTGAATG	TRIM49B	463	16	2	0	656	2	381	1	0
AAATCACAGAAACCTGAATG	TRIM49C	463	16	2	0	656	2	381	1	0
AAATCACCATCCTTGAGCGT	GSTT2	560	61	7	0	1569	31	758	1	46
AAATCACCATCCTTGAGCGT	GSTT2B	560	61	7	0	1569	31	758	1	46
AAATCACTGACATTTACAGG	RASSF8	538	45	0	0	1210	1	659	0	0
AAATCAGAGAAACCTGAACG	TRIM49D1	455	20	0	21	960	3	416	0	2
AAATCAGAGAAACCTGAACG	TRIM49D2	455	20	0	21	960	3	416	0	2
AAATCAGATCAAGCTCGGAG	HMGXB3	467	31	0	0	1080	38	390	0	0
AAATCAGATCTTCTTGTAGG	SRSF9	489	28	3	64	1353	5	495	0	0
AAATCAGCAACTTGACATGT	LRRTM2	534	69	0	0	1299	111	730	0	2775
AAATCAGCCACAACACCCGG	CYB5R2	491	54	0	3420	1664	2	888	1	378
AAATCAGCTGAATACTCTGG	ORC5	476	52	0	0	1268	0	354	0	1
AAATCAGGACTGGATCGCCT	POTENTIALLY_ACTIVE_6	590	45	5107	115	1689	77	1064	2	7
AAATCAGTATTCGAAAAGCA	USP54	641	24	0	1984	1399	4	677	0	0
AAATCATATGCAGAAGAGGT	HSD17B12	431	34	43	78	1036	10	503	0	151
AAATCATGCCTAGATTTGTG	CCDC148	514	30	26	0	1442	5	791	1	1
AAATCCAAACTGCAACAAGA	CCDC68	603	60	851	0	1955	50	1138	3	210
AAATCCACCAGGATATGGTG	LYPD6	496	37	0	87	1290	73	632	11	0
AAATCCACCCCTTACGAGTG	ND3	505	47	4	0	1908	0	1023	129	1721
AAATCCCAAAGCTAGTGTGA	LRP2BP	614	64	247	40	1606	323	842	472	820
AAATCCCAGGGAGACCATGG	PSG1	549	9	0	0	312	0	243	0	0
AAATCCTAGTCCAACACCAA	AASDHPPT	553	71	0	0	1223	1	552	1	0
AAATCCTATTGCTGTTGCCA	SEC61G	470	15	0	0	858	3	326	0	0
AAATCCTCAGCTATTAGCAA	PCDHB4	620	39	7	2207	1868	8	766	255	28
AAATCGACTTCGGTTTCAGT	MED31	555	39	0	0	906	2	453	16	326
AAATCGATCCCACCATCCAG	KRT6A	587	65	956	20	1388	13	884	20	1444
AAATCGCTAAGGTAGCATAT	ONE_INTERGENIC_81	457	37	3569	40	1181	15	640	0	0
AAATCGGAACACATTTGCAG	SLC25A21	514	36	27	0	1876	42	1086	0	487
AAATCGTAGCGGTTAACCGC	NO_SITE_222	620	25	13	24	1657	8	793	1	318
AAATCTAAACGACGCGCGAT	NO_SITE_37	660	31	7	0	1620	88	757	12	1365
AAATCTAAGAGAGAGCTGGC	HLCS	496	50	114	22	1634	60	966	16	266
AAATCTAAGGATTTACCCAG	PCNX4	446	16	0	2083	1175	94	773	0	60
AAATCTATGGTCATACCAGG	SMU1	574	1	0	0	290	0	142	0	0
AAATCTATGGTCATACCAGG	SMU1P1	574	1	0	0	290	0	142	0	0
AAATCTGAACACCACCACTG	PDXDC1	451	24	3	1221	969	22	503	0	0
AAATCTGAACACCACCACTG	PDXDC2P	451	24	3	1221	969	22	503	0	0
AAATCTGAACACCACCACTG	PDXDC2P-NPIPB14P	451	24	3	1221	969	22	503	0	0
AAATCTGACAAAATTCTGTG	APOBEC4	370	27	0	0	1644	1	737	2	256
AAATCTGCACAAAGTGATTG	EXTL2	471	54	22	11	1241	7	657	0	0
AAATCTGCCAACTACCAAGG	FAM20B	385	35	0	0	1005	8	598	1	1
AAATCTGCGTACCGAGCCGT	FAM227A	569	25	25	0	1534	1450	799	327	0
AAATCTGGAGACCTAGTCTG	ATP1A1	679	15	0	0	548	0	104	0	0
AAATCTTAGAGACCACATGA	ZNF407	454	35	4163	30008	1016	99	618	31	15
AAATCTTCAGCGAAAACAGG	WDR74	602	8	0	0	490	0	107	4	0
AAATGAAAAACTGAACAACC	CCDC89	387	29	24	0	1134	0	556	1	0
AAATGAAAAAGATATTCCTG	G6PC2	444	11	0	0	983	26	513	0	0
AAATGAAATATAAATCGGAG	XRCC5	415	11	0	0	498	0	142	0	0
AAATGAACACCTCAGACTCG	TBL1Y	709	57	609	2833	2858	70	1468	0	415
AAATGAACACGAAGTTGGGG	AKR1D1	487	39	548	3011	1536	2	973	0	1686
AAATGAACACGTGATCCTGG	LGMN	679	58	43	0	1979	77	1053	3	6354
AAATGAAGTAACAGTTGCAC	KLRD1	497	30	14	363	1229	1	589	2	4
AAATGAATGGCACATTCCAA	LIFR	669	68	2789	115	1910	13	1119	23	261
AAATGACACCAATTACGATG	PRPF6	581	29	0	46	291	12	158	0	0
AAATGACACTGTCATGGATA	CARD18	750	53	190	45	2684	322	1271	425	1381
AAATGACATTGTTCGATACA	PSMD5	568	39	0	1	1322	7	876	0	26
AAATGACTGACACCTACTGG	LOC105375107	598	55	1490	63	1698	2	680	4	0
AAATGAGCAGCATTCTGTTG	PPP2R2D	684	75	846	0	2784	3	1158	2	0
AAATGAGGACATATCAGTAT	FNIP1	565	51	374	12	1372	21	825	0	19
AAATGAGTGGCCTTATTGTG	GTF3C4	583	43	0	0	868	3	273	0	0
AAATGATAACTACATCTCAA	EIF4E3	514	20	19	6	1259	8	589	0	197
AAATGATAGAAACCCTTGCT	OLR1	363	23	1	1846	823	39	328	132	1433
AAATGATGAATTATGCAGGT	GFRAL	565	19	18	28	1655	1	631	0	3
AAATGCAATTGCTGTCATGT	POTENTIALLY_ACTIVE_7	521	48	0	250	1987	376	1081	0	433
AAATGCAGAGCAATCCAGAG	SERPINC1	543	49	0	0	2052	3	984	1	89
AAATGCAGCTGATATCATCA	ENKUR	616	51	37	323	2199	24	1086	2	10
AAATGCAGTTGACTGTACCC	RNASEH2B	599	44	0	0	1871	2	620	0	0
AAATGCAGTTGCTGAAAGGG	ICOS	673	32	0	2894	1627	78	904	0	1
AAATGCATTACGATTTCACA	GINS1	587	16	0	0	318	0	166	0	0
AAATGCCAGGAAACTTAGGG	CASP10	500	39	309	100	1252	31	522	647	3561
AAATGCCGAACCAGACACCA	SAMD15	616	65	511	0	2164	27	1233	3	427
AAATGCCTGGAGGATGATGG	TMEM184A	509	54	141	0	1011	7	615	0	0
AAATGCGAGTGCTATCCCAG	MYH4	593	49	3	35	1648	77	863	0	105
AAATGCTACAGTTATGGATA	CARD17	696	66	0	4732	2216	74	1179	10	30
AAATGCTGCATACGGCAGGA	HEY1	931	56	0	0	3358	218	1738	2117	6378
AAATGCTTACCTTGACACCA	ABI1	590	38	22	4472	971	72	561	142	20
AAATGGAAAAGAAAGCACAT	YBEY	562	22	9	8	1558	29	576	60	328
AAATGGATTTCATGTCAATG	SERPINI1	449	30	0	4	1848	51	696	9	494
AAATGGCAAAGTTGCATCCG	ASNS	624	41	229	1	1919	14	936	0	20
AAATGGCAAAGTTGCATCCG	CZ1P-ASNS	624	41	229	1	1919	14	936	0	20
AAATGGCTGTTGATCCCATG	KMT2D	597	37	1159	2105	653	130	373	267	25057
AAATGGGCGGACTGTTGAAG	MTDH	399	51	15	20	1671	1	963	267	24
AAATGGGTCATTGGCTTCCA	FXYD4	681	66	0	283	2183	15	1489	1	20
AAATGGTATTACAATGCTGC	UQCRB	341	24	0	0	658	8	216	0	0
AAATGGTCCACAAACCAAGT	MAP2K4	528	34	230	0	1389	30	552	100	1275
AAATGGTCCACAAACCAAGT	MAP2K4P1	528	34	230	0	1389	30	552	100	1275
AAATGGTCTAATATTCCTCG	SHROOM3	544	27	0	14	1521	4	592	32	0
AAATGGTGAAAGTAAACACG	BRIX1	547	11	0	0	408	0	116	0	0
AAATGGTTCCAACGGACACA	FBP1	730	50	0	0	1850	14	983	2	0
AAATGTAAGAATAGGCGATG	PDLIM5	435	24	0	0	968	0	646	1	0
AAATGTACATCACGTATGTG	NOC2L	658	31	522	6	890	0	422	0	0
AAATGTAGATGCAATTCTGG	MORF4L2	598	33	113	184	1679	10	983	0	0
AAATGTATAGAAACAAATGG	TAF5	582	10	0	0	507	2	170	0	0
AAATGTCAAGTTCAACGTAT	ARF6	524	19	0	0	1175	7	474	0	0
AAATGTCACTATGCAAAGTG	VPS13B	647	30	6	0	1929	18	1107	133	1519
AAATGTCATCAGAGGTTGGA	OAT	573	56	1062	521	1579	25	1053	4	3
AAATGTCCATAACGTTACTA	ONE_INTERGENIC_106	539	31	0	0	1026	1	649	0	0
AAATGTCCTCATCCGATGAG	NEU1	609	29	1909	9792	1278	0	503	3	71
AAATGTGAACAATCTACACA	PKNOX1	609	25	0	41	1889	54	716	1	0
AAATGTGAACAGGCCACCCA	PKNOX2	651	65	6925	5585	2500	230	1310	0	7837
AAATGTGCATGATGAAGACA	DYNC1LI1	607	51	20	17044	1792	33	1261	0	10
AAATGTGGGGAAACATCCAA	TOR1AIP2	558	48	146	63	1746	30	967	1	1
AAATGTGTGACATTGCAGGT	TMOD4	555	33	0	324	1486	10	712	0	0
AAATGTTCAAAGCCTGCTTG	KLHL23	521	30	0	5	1358	5	516	20	18
AAATGTTCAAAGCCTGCTTG	PHOSPHO2-KLHL23	521	30	0	5	1358	5	516	20	18
AAATGTTTACCCTTTCTACG	TCAIM	521	27	224	1786	1625	0	687	0	1
AAATGTTTAGATCTCAAACA	EPPIN	495	31	206	0	1227	28	559	0	1
AAATGTTTAGATCTCAAACA	EPPIN-WFDC6	495	31	206	0	1227	28	559	0	1
AAATGTTTCCATCGTAGTCG	EXOSC8	494	40	48	10581	1974	20	1003	77	3
AAATTACCCAGACAGTCACC	G2E3	456	35	0	42	1027	26	728	0	2
AAATTACCTACCTTGTGCAG	CORO1C	457	22	361	354	1540	40	645	0	0
AAATTACCTGCTGGTAATGG	ZYG11A	428	13	51	2	951	10	614	0	41
AAATTACCTTCATCACCAGG	CBLL1	366	30	17	0	1190	23	755	50	0
AAATTACCTTGAATATCATG	HFM1	507	25	612	0	1930	6	807	12	180
AAATTACTACAGTTGCACCA	SLIT2	622	28	19	169	2166	32	1222	1	0
AAATTACTTACAGGCCAAGG	BOLL	497	24	48	0	1441	18	866	0	291
AAATTACTTACCTGATACCA	NIPSNAP3B	371	16	12	2502	1307	52	626	99	425
AAATTAGAACGACTTCACGT	SETD4	466	29	3	215	844	2	633	3	186
AAATTAGCGCAGTGGCTTTG	DPM3	561	63	0	6	1257	5	689	1	0
AAATTATATGGACGTGACAG	TAF1B	448	9	0	0	467	0	103	0	0
AAATTATCTGACAAAGACCA	RGPD5	413	22	15	244	858	5	286	0	0
AAATTATCTGACAAAGACCA	RGPD6	413	22	15	244	858	5	286	0	0
AAATTATCTGACAAAGACCA	RGPD8	413	22	15	244	858	5	286	0	0
AAATTATGTACCAAACATGG	NCKAP1	438	14	6	349	501	0	221	0	49
AAATTATTCTGCAGTCAGAG	RAD1	442	27	3	8	1709	102	683	24	0
AAATTATTCTGCAGTCAGAG	RAD1P2	442	27	3	8	1709	102	683	24	0
AAATTATTTAAAAGAGCGAG	RBPJ	300	7	4	0	841	0	564	0	0
AAATTCAAACTGAACACCGT	SLCO1B1	555	48	0	0	1661	30	912	109	8493
AAATTCAATGGAGATAGCAA	RIOK3	446	18	0	0	1291	1	712	0	21
AAATTCACTCACCATTTCAG	ATG5	523	50	0	0	1733	6	779	2	66
AAATTCAGAGAGATTGCAGA	DNAJB9	547	38	0	174	1952	14	859	0	0
AAATTCATGGGACTTGAAGG	KLF12	569	41	812	19	2193	347	1208	1	821
AAATTCCCATTTCGAATAGG	RPAP3	442	11	0	0	805	24	235	0	52
AAATTCCTTAATCTGAACAG	UTP15	330	11	0	0	545	3	182	0	0
AAATTCGGAGACATAGCCAG	NSD3	436	18	0	16	520	0	238	0	0
AAATTCTGGACCACGCAGGG	ITPK1	370	22	0	102	1601	70	702	2	27
AAATTCTTCCTTAATGACAT	ERP44	478	10	48	0	1362	18	759	2	0
AAATTGAAAATAAATAACGT	KCNH8	371	5	0	0	900	0	362	0	379
AAATTGAAGAAGTCGAAACC	RAD17	485	5	0	0	384	0	123	0	0
AAATTGACCTACCTATGAAG	MTRNR2L5	441	16	0	161	1017	3	496	0	0
AAATTGACCTATCCATGAAG	MTRNR2L4	467	9	0	0	639	0	243	0	129
AAATTGACCTGCCCGTGAAG	MTRNR2L1	480	23	18	416	570	10	264	621	1779
AAATTGACCTGCCCGTGAAG	MTRNR2L8	480	23	18	416	570	10	264	621	1779
AAATTGACCTGCCCGTGAAG	RNR2	480	23	18	416	570	10	264	621	1779
AAATTGATTCCTGTTATGCT	SLC35B3	426	14	8	190	1961	561	873	34	7
AAATTGGAGGCTGAAAGCAT	DCUN1D5	445	49	25	5657	1558	8	826	0	135
AAATTGGATCCACCACCTGG	JPT1	526	45	0	4	1245	6	787	3	0
AAATTGGATCCACCACCTGG	LOC107985034	526	45	0	4	1245	6	787	3	0
AAATTGGCAAAGTCAAAACG	OSR2	397	34	0	0	1148	3	684	1	248
AAATTGGCATTTATGAGTTG	ESD	510	45	337	0	1828	0	1047	106	682
AAATTGGCTTGGGCTCATCA	TBCCD1	531	39	9	0	1045	11	482	2	0
AAATTGGGTCTCAAAACCCT	TMEM232	519	25	39	6434	1557	3	740	0	53
AAATTGTAGCATATGAGGCA	DYNC2H1	635	60	0	169	2107	0	1212	0	0
AAATTTACCATTGTACCAAG	TBX5	544	34	0	8	1528	0	688	0	0
AAATTTAGGATAAAACAGAA	OTC	377	16	102	67	1424	18	874	387	188
AAATTTCAGCAAACCTGAAG	RCAN3	430	19	0	0	1025	2	297	0	48
AAATTTCCATGTGCGAACTG	SEC22A	566	21	133	59	1541	35	763	0	4
AAATTTCCCTCCATAGCCAT	CTTN	548	12	0	0	1709	20	749	1	67
AAATTTCTAAACAGCGACAA	SLC38A2	563	21	252	95	1381	6	595	13	694
AAATTTGTTCCGAATGAGTG	TMCC1	446	14	0	7	1272	22	559	0	107
AACAAAATAAAAGAAGCTGG	GNPDA2	550	41	12	2145	2059	8	874	160	4
AACAAACAAAGCCGCCAGCG	KEL	602	91	721	945	2150	37	1029	0	0
AACAAACATTTAACTGTGAA	ZNF519	604	62	0	63	2334	10	1171	0	210
AACAAACCAATACCTCCGGA	LMLN	441	58	0	1	1356	11	565	0	1
AACAAACCTGAAATATCACT	NQO2	498	73	161	0	1341	58	615	2	0
AACAAACTATAATTAACAGG	FAM13B	445	37	0	413	1255	0	728	197	852
AACAAAGACATACTCCAATG	CDK16	653	133	43197	27	2036	114	1066	175	10
AACAAAGAGGATCACAGCTG	SHISA4	853	89	0	25	2430	15	1124	8	14
AACAAAGGCTAAGTCAACCC	AKAP5	530	64	0	23	1271	18	786	0	287
AACAAATACACTGAGCACAT	PTPRM	679	98	33	685	1830	777	1275	56	1087
AACAAATCCACCTTACAGAG	MAT2B	566	79	94	823	1243	64	955	0	4
AACAAATGGTCAGCCAACAG	GPR87	604	68	0	0	1332	33	720	2	1
AACAACAACGAGATCCTCAG	TANGO2	692	112	0	2185	2291	11	1184	1	3570
AACAACGACTCGGAGATCTG	BTBD11	819	139	2009	30	2713	428	1289	2	233
AACAACGCGTCGCGATAGTG	NO_SITE_41	657	143	180	1207	2837	194	1552	3	31966
AACAACGGGTCGGGCTTCCG	POTENTIALLY_ACTIVE_8	702	104	70	510	2176	207	1276	686	3367
AACAACTACCATGGTGGCCA	KRTAP22-1	664	89	8	41684	2342	28	1307	234	0
AACAACTGGAAACCTCCAGG	SSX2IP	645	98	284	63	1899	29	1049	1	1
AACAACTTCCACGCAGCCGG	FYN	607	77	196	0	1548	25	871	0	0
AACAAGACAGTCTCTGAAGT	OR9K2	622	67	8450	41074	978	2	619	8	47
AACAAGAGCTGGGCAGAACT	SCGB1D2	702	68	45	8	1631	209	859	2	219
AACAAGAGCTTAGTGAGCCA	ZSCAN31	761	93	0	0	1598	30	742	1	0
AACAAGCACACGCCCCCAGG	LOC107987158	589	105	7	710	2262	106	1065	2	691
AACAAGCATACCTCTTTGGC	HNRNPA1	737	67	17	0	1267	2	625	15	0
AACAAGCATGAGGCAGGAGA	CCL15	961	128	60	616	2695	344	1422	416	92
AACAAGCATGAGGCAGGAGA	CCL15-CCL14	961	128	60	616	2695	344	1422	416	92
AACAAGCATGAGGCAGGAGA	CCL23	961	128	60	616	2695	344	1422	416	92
AACAAGCTCCCCAGTAACCG	TESK1	624	63	6	90	1836	72	1091	149	1578
AACAAGGAAAATGGCTCTGT	SAMD13	472	67	56	1039	1253	32	577	0	55
AACAAGGACAGTGTCAGAGC	SREK1IP1	649	39	0	932	829	573	627	428	34146
AACAAGGTCACAAAGGACCC	C7orf26	600	47	0	25	646	0	253	1	0
AACAAGGTCATAATCACTGA	GNAI3	735	67	0	91	2110	176	916	4	178
AACAAGGTCCTACCACACGT	ACAD10	798	73	19	7	1756	85	959	233	13
AACAAGTACGAGTCATCCTG	NPR3	643	116	186	327	1512	73	810	0	0
AACAAGTAGCCCTCTTAGCG	ARHGAP11A	590	99	23	12288	1378	23	833	4	4368
AACAAGTATGACTTACTGTG	HMSD	766	106	1066	4906	1727	80	1029	2	64
AACAAGTGGAAATCGCCCAG	ASS1	539	64	0	350	1998	35	853	760	10
AACAAGTTCAAGTGTCACAG	LDLR	523	62	1740	1	1813	24	760	0	0
AACAATACTTACCAACAGCA	SEC62	639	78	38	458	1386	44	593	0	0
AACAATAGGCACGTGACCGC	ONE_INTERGENIC_75	727	65	0	19	1651	12	860	350	38
AACAATATCTGGCTCAACGA	LVRN	705	36	661	12096	1988	4	955	0	0
AACAATATTATAACTGCTAG	LOC105377310	453	45	30	606	1539	29	849	40	2367
AACAATCACTAAAATCAGTG	ERMN	449	54	0	1298	1386	116	644	0	1
AACAATCAGCAATGTCACAT	CDS2	727	110	10	173	2256	27	1120	1	59
AACAATCAGTGCTCCACACA	PCMT1	785	107	130	0	3119	228	1662	1	1022
AACAATGAACTGGATCAACA	TBX20	707	71	597	0	1695	11	667	1	0
AACAATTAGCAGATAAACTG	EIF3J	496	12	0	8	465	0	198	0	0
AACAATTAGCAGATAAACTG	LOC730021	496	12	0	8	465	0	198	0	0
AACAATTCTTGACTGAACCT	CLEC4E	630	47	15649	1	2318	269	1063	97	25788
AACACAGAAAGCAGTTCCAC	COX7B2	543	97	27	19	1442	6	856	0	59
AACACAGACCAGAACTACTG	ZNF839	658	76	22	0	1852	12	807	0	0
AACACAGACCTGTCACCACA	B3GALT2	810	185	694	0	1837	13	1059	3	43
AACACAGCAAAGTGAACCAG	DYNLT1	803	81	0	0	1666	388	951	1	44
AACACAGCAAAGTGAACCAG	LOC100287951	803	81	0	0	1666	388	951	1	44
AACACAGCAAAGTGAACCAG	LOC103156999	803	81	0	0	1666	388	951	1	44
AACACAGGAAGCTTGCTGTG	PDHA1	575	88	2148	4166	1638	57	869	1	711
AACACATATAGACTGTTGGG	CPM	697	23	0	0	327	0	85	0	0
AACACATCTGACCTACAGGT	MMP1	490	119	7	231	1839	47	848	2	10
AACACCAATTTGGTGCACAA	ANKRD13A	640	66	0	22	2132	0	1108	507	882
AACACCACCAGGAACTGGAG	WFDC13	659	113	0	0	1728	20	732	14	1132
AACACCAGAGGATTATTCTG	CROT	662	88	0	0	1958	7	884	0	55
AACACCAGGATATCCCCAGG	DHX16	558	15	0	0	226	3	54	0	0
AACACCAGTCAGTCCATCCA	SLC35B1	708	76	0	0	477	0	86	0	0
AACACCAGTGCTAGGCCACG	CASP2	727	178	193	41	2955	106	1472	1	1205
AACACCGAGTCCTTGCAGCG	GSC	739	93	40	46	2857	98	1489	346	919
AACACCTAGCACAGTTCCCG	NEMP2	656	66	0	0	995	110	657	27	0
AACACCTCTGACCCAGCTGG	DND1	492	19	8	0	442	10	207	0	0
AACACCTTTCAATATTAACG	CMYA5	279	30	0	0	680	8	275	0	0
AACACGGCCAAAGGATTGAG	SPOUT1	708	79	0	87	1123	0	391	27	0
AACACGGGACAGCCACCGAG	ZC3H12A	855	149	82	159	1732	0	1121	0	0
AACACGTCCTTCAGGTAGCG	TMEM187	615	121	142	81	2087	2	1281	4	445
AACACGTCTACCCTCCGTAG	SH3RF2	677	57	0	17	1937	725	1139	4663	365
AACACTGTACTGGAAGAAAT	HSBP1L1	512	105	6978	1110	1473	177	855	0	0
AACACTTCAAGATAATCAAG	ZNF790	587	79	62	122	2285	55	1039	1	280
AACACTTGTGATACAAGTGA	ZNF136	702	97	51	1951	1910	95	1155	2	31
AACAGAAATCTATTAAAGAG	OR8B12	447	33	15	24	1776	38	1097	1	4984
AACAGAACAGTGAAACATCA	C18orf21	703	88	0	0	1244	2	713	0	196
AACAGAAGGGAAGAAAGATG	DNAL4	633	82	115	50556	1616	16	543	1	0
AACAGACACATGATGATCCG	NARS1	671	25	24	0	542	0	171	0	0
AACAGACACCAGAGTCACCG	PTPRH	616	118	0	0	2461	6	1296	0	431
AACAGACCACATATTCTGAA	C17orf75	731	109	0	37	2358	111	1017	2	20
AACAGACTCCAGTTGCATGA	CYP20A1	618	59	0	0	1709	25	695	1	0
AACAGAGTTGGACACCACAT	APOL2	733	141	715	531	1731	47	972	84	325
AACAGATATCTCTATGCTCG	SAA2-SAA4	595	50	0	0	1561	11	791	2	0
AACAGATATCTCTATGCTCG	SAA4	595	50	0	0	1561	11	791	2	0
AACAGATCTGAACACACGGG	SKIV2L	795	47	0	0	1354	10	562	0	1
AACAGATGACAATATCCAGA	GVQW3	715	97	135	131	1949	498	984	1591	15
AACAGATGTTCATTTCCATG	TGFBR3	620	79	15	0	1815	2	854	2	0
AACAGATTCAAATATAAGTG	AMN1	390	26	0	174	1211	11	525	208	72
AACAGCAAAAGCAAAAGAAG	DYDC2	759	89	26	6	2330	112	1293	2545	0
AACAGCAACGCGGACCACGT	ABRAXAS2	646	137	0	44	3084	34	1479	0	258
AACAGCAAGGACAGTCAGGT	GLE1	810	71	10298	7	1020	1	421	1	1
AACAGCAATTTGATCCACCC	HEBP2	397	62	0	0	1265	16	602	0	646
AACAGCACAGGACCACCAGG	GYG1	799	68	0	0	1661	30	919	0	781
AACAGCAGCGCCATATCCAG	ADH7	755	113	13	470	3489	680	2080	703	8502
AACAGCATCAGTTACATCGA	TGFB2	820	76	0	96	2023	188	1064	36	3096
AACAGCCACCAGCTCCAGGG	MAF	645	89	12	0	1731	89	679	862	326
AACAGCCCAGGAGACTTCGG	LACRT	615	88	1	325	1447	120	506	0	0
AACAGCCGTCACCCCTAACG	SEZ6L2	631	109	1	5432	1436	12	617	0	177
AACAGCCTTATAGTCAAACT	RRP1B	423	67	0	0	1109	16	529	20	1
AACAGCGCTGCTATTTGCTG	SWSAP1	792	138	7	0	2628	14	1317	3	18
AACAGCGGTTGATACTTCTG	EFL1	610	79	0	0	985	7	212	1	0
AACAGCGTCCCACAATCCTG	PGM3	898	138	0	0	2768	0	1435	1	0
AACAGCTAAGAGTGACTCGG	LOC107984104	543	77	0	2994	1717	119	1188	4775	1876
AACAGCTACTACTTGTCCAG	CDKL4	599	101	1075	5074	1796	31	898	237	21
AACAGCTAGTGATTTACAAG	OR4F16	613	81	53	19	1851	42	1047	823	3458
AACAGCTAGTGATTTACAAG	OR4F29	613	81	53	19	1851	42	1047	823	3458
AACAGCTAGTGATTTACAAG	OR4F3	613	81	53	19	1851	42	1047	823	3458
AACAGCTATTTACAAAAAAG	CCDC121	476	61	0	0	1876	9	851	2	160
AACAGCTTATGTGTGAGTTG	ACAP2	697	51	214	246	1325	2	572	0	0
AACAGCTTTCTCAATGCTAG	STPG2	570	84	0	210	2134	19	1046	10	154
AACAGGAAGATACCATTCAG	RERG	578	71	0	24	1771	11	1030	0	24
AACAGGAAGATATACCACCC	ATP8A2	592	91	108	53	2573	30	1287	0	1
AACAGGAGAAGTTCATGAAG	NTS	582	85	0	42	2051	30	893	0	32
AACAGGATTCACTAGAACCG	LOC107985692	703	122	814	2	2318	64	1304	3	179
AACAGGCAGAGCGTACCGCA	IFT140	821	143	14	2246	2477	355	1538	3541	89
AACAGGCCTTCACAACAAGA	MCF2L	900	92	0	11	2544	60	1701	459	8307
AACAGGCTTCACGATCACAA	USP9X	814	71	0	0	879	6	440	0	0
AACAGGGAACGGTTTCCCCG	GLMP	477	66	0	0	844	62	903	49	4
AACAGGGAAGATGCAAGCTG	BSPH1	759	116	203	466	2294	155	907	0	0
AACAGGGTGGACAGAAACAT	SOAT2	646	93	353	962	1946	45	1333	24	7
AACAGGTATGTCCGACCAGG	GPX3	572	89	226	1796	2770	47	1229	2	12
AACAGGTCATCGAAACCATG	SYBU	594	70	654	704	2077	44	1294	2	0
AACAGGTCTTAAACAGTGGG	ZNF749	627	89	0	0	1979	46	1109	0	1746
AACAGGTTAAAGAGAGTCAA	TAS2R8	588	100	19	4	1955	60	799	16	77
AACAGGTTCTTGGAGTGCTG	SH2D1A	575	101	0	60	1991	314	1052	2282	4250
AACAGGTTTCTAGAACTGGT	ZBTB32	540	69	2281	2522	1234	462	640	130	0
AACAGTAACTGGTTCCCGGA	AMY1A	745	52	11	546	1440	48	620	131	4
AACAGTAACTGGTTCCCGGA	AMY1B	745	52	11	546	1440	48	620	131	4
AACAGTAACTGGTTCCCGGA	AMY1C	745	52	11	546	1440	48	620	131	4
AACAGTACAGAAAGACCACA	FAM186A	643	140	1	453	1930	3	1190	199	838
AACAGTCTACAGAAGAAACG	SERPINB11	569	92	0	553	1555	363	854	20	634
AACAGTGAAAGTCGTATCCA	ONE_INTERGENIC_186	729	85	2	110	2115	40	1030	1	33
AACAGTGCTAAAGAATATCG	SMG6	593	51	4	0	830	0	453	1	0
AACAGTGGAAAGTGCCAACA	PTPN9	620	70	0	1219	1551	18	684	0	3
AACAGTTACCTCTTCCACGA	MTCP1	604	61	818	30	1712	13	1037	1	0
AACAGTTCAGATCCTACCAG	TIGD2	821	104	51	292	2172	36	1131	392	7
AACAGTTGACTGACACACAC	TRIM59	722	77	18	0	1780	110	727	0	88
AACAGTTGACTGACACACAC	TRIM59-IFT80	722	77	18	0	1780	110	727	0	88
AACATACCCTCCCAACATCG	NAT1	612	97	352	8	1764	7	972	0	133
AACATACCTATAAGTTCAGG	RNGTT	690	35	0	0	589	0	294	0	0
AACATACCTCTGGTTTCACA	HACD3	600	69	7	0	1364	17	707	0	0
AACATACTCACATCAGCCGT	TENT4A	698	86	328	158	1761	117	1110	1	9
AACATAGCGATCATATGCCA	OR8D1	633	138	191	0	1695	27	893	0	4
AACATCAAGTGGATGACTCA	AKAP14	916	148	63	237	3187	60	1629	69	220
AACATCACCAGCATTTCCAC	AMIGO2	908	163	343	4902	3224	102	1760	74	5810
AACATCATCCAGAATGACAC	CEACAM5	670	76	4590	1	2100	111	878	6	9322
AACATCATGTTTGAGCCCTG	PTGS2	708	86	829	1118	1341	10	938	0	0
AACATCCAATGGAAGCCTGG	EFNB1	724	114	0	0	2174	46	1384	502	0
AACATCCACACCTACCACGT	SPATS1	646	73	276	5	1132	42	682	2	3212
AACATCCACAGCATGGCTCA	PLIN5	786	85	0	1	2207	9	1143	130	180
AACATCCCCATAACCAACGG	KCNMA1	680	75	82	0	1803	1	993	0	32
AACATCCTGAGGCCGGACTT	EN1	786	119	3	109	2358	30	1185	125	122
AACATCCTTCAAACAAGCAG	MAGEB10	683	83	317	107	2341	29	1024	6	6
AACATCTACTGGGCGAGACC	PRAC1	744	69	8	5643	1390	21	670	1	0
AACATCTGAGAAATTTACGT	ANKRD30A	586	57	0	5	1665	39	964	0	92
AACATCTGTGGTTGTCCGAG	BTNL9	804	147	102	1	2560	4	1339	0	29
AACATGATGAAAGTATTGAG	WSB1	645	68	688	0	2603	74	1261	244	87
AACATGCATCAGATGACGGA	SLC6A1	910	175	93	306	2560	104	1375	1783	2322
AACATGCTAATGAGTCCCCG	OR10H3	594	74	1487	0	1890	85	889	0	806
AACATGGATCCAATGACAGT	ELK4	902	131	2689	787	2218	188	1181	271	1073
AACATGGGAGAAATTGCATG	ATP6V1C1	602	49	1	0	567	4	219	0	0
AACATGGGCACTCCGCCCAG	MISP	441	37	173	45	1549	818	875	897	17525
AACATGGTTGACATGGAACG	RELT	734	67	5	20	2134	25	945	0	17
AACATGTAGTGATTAAAGTG	CSE1L	665	5	0	0	198	0	59	0	0
AACATGTCTTAATGCAACAC	ZNF217	523	31	0	0	345	0	98	0	0
AACATGTGTTGCAACTACTA	KRTAP21-1	765	83	0	0	1839	6	1266	2	0
AACATGTGTTGCAACTACTA	LOC112267897	765	83	0	0	1839	6	1266	2	0
AACATGTGTTGCAACTACTA	LOC647264	765	83	0	0	1839	6	1266	2	0
AACATGTTCCGCATGATCCG	RNF41	581	58	61	135	1434	21	716	0	0
AACATTACAAGGAATGATGG	CNTN1	528	94	0	90	1622	704	837	2	1
AACATTCAAGTTAAGCAAAG	CD36	472	47	0	14	1662	36	735	0	31
AACATTCAGGACACATCCGA	BIVM-ERCC5	682	82	150	0	1464	14	1076	2	55
AACATTCAGGACACATCCGA	ERCC5	682	82	150	0	1464	14	1076	2	55
AACATTGAATGAGTACTGTG	PARP6	445	73	0	0	1416	124	840	762	10437
AACATTGCAAGGCTATGTCA	LINC00452	738	93	37	1	3029	147	1674	0	59
AACATTGGTTATGAGGAACG	FREM1	713	86	0	0	3226	9	1444	1017	261
AACATTGTGAAAATATAACG	TOP2B	443	25	0	0	1279	8	670	53	365
AACATTTACAAACACTGAGT	SBDS	690	25	0	0	209	0	84	0	0
AACATTTACAAACACTGAGT	SBDSP1	690	25	0	0	209	0	84	0	0
AACATTTCATGTGTAGAACG	CFHR1	746	64	0	26	1621	124	796	264	189
AACATTTCATGTGTAGAACG	CFHR2	746	64	0	26	1621	124	796	264	189
AACATTTGCTGACACCAGGG	LOC105377022	631	94	294	0	2112	12	1199	14	127
AACATTTTTCACTTCGCGTG	ONE_INTERGENIC_35	391	49	0	0	1423	15	645	0	22
AACATTTTTCACTTCGCGTG	INACTIVE_5T_1	391	49	0	0	1423	15	645	0	22
AACCAAAAATACAACACCCA	CCR6	510	66	518	0	1653	0	906	0	0
AACCAAAATCACTTTCCCCA	DNAJB1	724	98	25	1062	1809	105	798	1	0
AACCAAAATGATCAGCGAGA	ITIH2	635	97	97	92	2259	72	1246	281	5748
AACCAACACAGCATTCTCAT	ZNF514	656	88	127	229	2332	157	1057	0	645
AACCAACAGGTCCTGAACCA	NRIP1	806	128	0	149	2730	212	1338	0	559
AACCAACCTGCTTTGTGCTG	SPATA17	614	77	74	0	2246	574	1014	124	666
AACCAACGAGAAGACCCGCA	RABGEF1	678	78	0	23	1681	164	875	1	93
AACCAACTTCTGCAATTCAG	CCNI	750	157	213	1363	2375	67	1661	2	3158
AACCAAGCTTGCTTAGGGCA	STAMBPL1	699	76	49	79	2677	4	1327	1	7
AACCAAGGCTTACGGAGCAA	SPDYE2	761	77	0	709	1961	328	862	376	3655
AACCAAGGCTTACGGAGCAA	SPDYE2B	761	77	0	709	1961	328	862	376	3655
AACCAAGTGATGCTCACACA	GCH1	634	79	0	173	1565	16	641	3	1
AACCACAACAGCAATCACAA	OR6F1	638	116	0	0	2401	243	1001	19	15
AACCACAAGGAAACAGACAT	SHANK2	735	78	9	30721	1565	230	817	0	48
AACCACACACTTCATCCCAG	LOC112268136	816	99	261	984	2827	25	1506	0	831
AACCACACTGGTGAGCCGGT	FAM241A	648	94	10	204	2104	85	781	381	1197
AACCACAGGAAAGTTCACTC	ZNF586	725	46	63	86	1549	70	956	2293	23472
AACCACATGGATGGGGACAA	DRAP1	754	68	51	366	2117	100	1012	350	566
AACCACCAAAGAATGGCATG	TLCD4	805	97	1294	0	2308	295	1087	1	2542
AACCACCAAAGAATGGCATG	TLCD4-RWDD3	805	97	1294	0	2308	295	1087	1	2542
AACCACCAGCAGCCCAACGG	UCK2	544	80	3	257	1688	39	918	1	385
AACCACGAATCATGCGCGAC	NO_SITE_29	640	77	0	0	1898	188	1210	5	1
AACCACGACTTAAGTCAAGA	PHF20L1	727	50	0	260	1471	15	751	4	24
AACCACTGCAACCAGAACGG	CD93	614	70	101	1370	2370	39	1011	0	439
AACCACTGCGAGTTTGTGTC	TXNDC8	897	120	883	1443	2307	48	1591	2	1834
AACCACTGGATCCACCATGG	DCBLD2	649	109	0	434	2463	19	1052	0	1
AACCACTTCACTGAACTCAA	CCT4	574	5	0	0	143	0	77	0	0
AACCAGAAAACATTAGCCTG	SMG5	570	26	675	0	420	0	99	0	0
AACCAGAAGAGCTCTGCACA	PPEF2	608	88	5	1141	1775	13	914	24	47
AACCAGACCCGGATCACACG	ISL1	527	76	0	8	1891	10153	829	78623	63446
AACCAGCAACGCAACCCGTG	MRTFB	750	133	703	1643	1798	21	960	612	346
AACCAGCACCAACTACCCAG	TICAM1	643	130	0	0	2512	38	1348	8	27270
AACCAGCATCATGTCCATGA	OR2T12	755	113	4	0	1918	19	1033	651	0
AACCAGCATCATGTCCATGA	OR2T33	755	113	4	0	1918	19	1033	651	0
AACCAGCTACCATACCCCTG	NEB	662	86	0	0	1746	22	949	0	452
AACCAGGCTCCCCAATGCAA	CDC23	497	14	0	0	425	0	204	0	1
AACCAGGCTGTATCTGGACA	NXT2	843	112	19501	10572	2773	169	1409	659	4343
AACCAGGGCTGTGACTCCCG	CLDN22	673	82	167	4	1525	3	797	0	0
AACCAGGTTTCCAACCAAGG	STEAP2	451	74	40	3055	1384	117	861	43	0
AACCAGTACGTGAGGGACCA	FGF17	692	124	0	359	1652	243	929	49	28
AACCAGTAGACGTAGAGTGG	SIGLEC14	673	103	321	1	1435	27	803	0	39
AACCAGTAGACGTAGAGTGG	SIGLEC5	673	103	321	1	1435	27	803	0	39
AACCAGTCAGCAAGCAACAT	PANK1	596	61	0	143	2067	110	969	1219	7321
AACCAGTGACTCCCATCCAT	UGT1A10	580	25	0	0	851	0	248	0	0
AACCAGTGACTCCCATCCAT	UGT1A8	580	25	0	0	851	0	248	0	0
AACCAGTGAGTCGAAAACCG	ICOSLG	532	79	133	7014	1688	94	1169	323	439
AACCAGTGAGTCGAAAACCG	LOC102723996	532	79	133	7014	1688	94	1169	323	439
AACCAGTTTGACAGACAACA	ZNF582	609	130	31476	414	2769	149	1364	3	46
AACCATGAATCCCAATGTGT	OR4F6	632	89	9	137	2026	16	935	66	1076
AACCATTAGAAAGTTAATAG	OR5H14	575	59	1254	91	1397	3	647	0	0
AACCATTAGAAAGTTAATAG	OR5H6	575	59	1254	91	1397	3	647	0	0
AACCCAAAATTGGTGGGACA	AP5M1	774	87	181	291	2434	24	1194	0	887
AACCCACCCGTGGAACGACA	TSKS	565	85	171	12	1597	17	672	0	7279
AACCCACCGAGACACTCGAG	CLEC16A	781	165	14698	3708	2613	25	1382	23	3888
AACCCACCTGACTAGTAGGG	PPOX	705	55	0	0	1640	7	866	262	0
AACCCACTTGGCAAAGACCG	LOC105376204	764	98	491	115	1774	27	1097	6	23
AACCCAGGCAGTGCTAACCA	NEUROG2-AS1	741	129	9	150	2682	38	1350	245	14
AACCCAGGTAAGGTGCATGT	SORBS3	867	222	598	171	4080	48	2093	102	1520
AACCCAGTAAGCATCAACTG	TRIM38	597	72	34	265	2063	62	1121	29	0
AACCCCAAGGTCAACCCCCA	GPC1	673	83	10	0	2093	257	1312	367	2099
AACCCCACCATAGCACTAAG	TRMO	574	59	0	2	1732	32	1021	249	1649
AACCCCATCATCAGCTACGA	MLST8	559	67	30	219	977	393	457	19	110
AACCCCTTGCAGCAGCCCCG	IGF2BP3	668	61	9	36	1335	4	587	1	1
AACCCGAAACAAGAACTTCG	SMG6	515	21	8	0	703	29	489	119	0
AACCCGAACCCACCAACCAG	MS4A6A	696	65	0	802	1401	32	737	2	314
AACCCGAACCCACCAACCAG	MS4A6E	696	65	0	802	1401	32	737	2	314
AACCCGCAAAACTCTTTGCG	KATNIP	548	40	2602	57	1669	5	926	1	0
AACCCGCGGCACATTCACAG	FBN2	776	131	1	11	3181	148	1783	1442	4713
AACCCGGCCATGATGTAGCG	PDE12	804	124	130	494	2256	0	1256	0	2
AACCCTACCAGACAGAGTCG	TGM4	413	51	0	5	1157	29	714	2	158
AACCCTCCCACAGAGGACTG	LOC105369246	579	88	0	539	1808	497	1065	2	139
AACCCTGCAGGGACCGCTCA	RBMY1E	707	96	116	50	2770	108	1716	1164	7766
AACCCTGGATCATGACAGTG	PDZK1	707	48	9	111	1267	43	762	0	0
AACCCTGGATCATGACAGTG	PDZK1P1	707	48	9	111	1267	43	762	0	0
AACCCTGGTTAAAACCACTG	KDM5B	462	48	2	280	1366	23	741	1	190
AACCGAAGAGCAGAAAACGG	AKAP12	551	111	0	249	1702	63	1329	1506	35028
AACCGCGGGGAAAGGCGAAT	SLC25A36	800	141	7506	4456	2705	57	1647	428	1256
AACCGCTCAAGAAACAAAGC	CEP120	542	71	0	0	1039	14	665	0	8
AACCGGAAGAAATTATCACA	PHEX	677	90	240	0	2539	116	1154	1149	2571
AACCGGCAATGGCACCAGTG	CBLN3	622	84	89	0	2298	126	1078	1	62
AACCTACCTGAAGACTGCAA	ELOVL6	517	63	0	1224	1698	50	727	2	0
AACCTACCTTGTAAGGCCAA	DDX47	542	7	0	0	191	0	33	0	0
AACCTACTGCATTGACAACG	TUBB2B	618	58	68	63	2739	44	1401	2	5
AACCTACTGCATTGACAACG	TUBB2BP1	618	58	68	63	2739	44	1401	2	5
AACCTATCAGGTGATCCCTG	EIF3L	672	69	182	43	2080	3	1093	1	1
AACCTATGAAAGACGGTACA	MSTN	798	69	1911	0	2532	138	1402	1	1
AACCTATGGCAAACAATACA	CTSS	579	41	7	0	1970	33	1019	1	44
AACCTCAAGAAGGACATCTG	LOC107985555	649	75	439	160	1489	2	468	0	27
AACCTCAAGAAGGACATCTG	ZDHHC8P1	649	75	439	160	1489	2	468	0	27
AACCTCAAGTGGTGTCCATG	SH2D3A	832	85	14	560	2806	35	1634	1	38
AACCTCACCAGGATCGTGGG	F10	721	129	1	2087	1711	22	975	89	0
AACCTCAGAACATACCCAAG	JPT2	440	53	0	0	1063	7	558	1	3292
AACCTCAGCAAACAGTTCCA	ODAM	738	89	0	0	1904	54	777	0	0
AACCTCAGCTACAAACAGGT	NANOG	765	59	0	0	1602	89	871	1	891
AACCTCAGCTACAAACAGGT	NANOGP1	765	59	0	0	1602	89	871	1	891
AACCTCAGGAGAGGCCGCTG	LOC101929692	659	68	0	0	1327	0	477	0	0
AACCTCAGTAGCCAGTTCAG	ARMT1	623	64	32630	288	1743	446	710	329	1621
AACCTCATAGGTGCCTGCGT	SSR4	704	92	637	286	2100	20	1147	0	0
AACCTCATCGGCAGCCTGCG	LOC102724014	627	133	1132	0	2490	80	1359	4	77
AACCTCATCGGCAGCCTGCG	LOC102724052	627	133	1132	0	2490	80	1359	4	77
AACCTCCAAGGAGTGACAGG	DDR2	637	107	220	0	1491	16	952	1	238
AACCTCCAGACATCTTAGGG	C1QBP	504	48	4	146	981	2	544	1	128
AACCTCCTTTAAGCACACAC	PRTFDC1	657	82	0	208	2303	23	1189	0	4
AACCTCGTGTTGATTGCAGG	OXNAD1	654	99	35	114	2400	3	1330	0	13
AACCTCTCCACCATCTACCC	RTN4RL2	686	47	0	112	1381	1	706	0	33
AACCTGAAATAACTTTGTGT	MEIOC	502	50	748	0	980	17	686	1	0
AACCTGACTAAGCTAGAGGG	ABHD14A-ACY1	605	100	2	64	1175	90	414	6	0
AACCTGACTAAGCTAGAGGG	ACY1	605	100	2	64	1175	90	414	6	0
AACCTGATCCAAATGAATGG	MINAR1	553	53	0	0	1134	0	698	0	4
AACCTGCAAAGCCTGACAGA	CNKSR1	621	53	0	1332	1615	1	980	0	79
AACCTGCAAAGTGAGGTGGA	VAMP8	812	110	0	0	2432	142	1380	1223	4338
AACCTGCAACTGGTGCCGTG	ZMYND19	497	78	0	0	1412	83	955	2	1
AACCTGCCAAACCCCCACGA	ATP2A1	561	58	3414	1624	1721	10	823	99	0
AACCTGCTAGTGTCAGATAG	OR2T29	601	74	0	113	1851	16	1026	41	0
AACCTGCTAGTGTCAGATAG	OR2T5	601	74	0	113	1851	16	1026	41	0
AACCTGGAAACTTCTTCGAG	MKLN1	501	69	0	133	1865	17	716	1	7
AACCTGGAGAACCGCTTCAG	LOC642969	563	17	0	0	235	0	65	0	0
AACCTGGAGAACCGCTTCAG	LOC643576	563	17	0	0	235	0	65	0	0
AACCTGGAGAACCGCTTCAG	PGAM1	563	17	0	0	235	0	65	0	0
AACCTGGCGTAGACCGTCTG	TULP1	719	65	0	0	1450	1	700	1	840
AACCTGTAATACTGTTCAGC	TSN	595	68	178	0	2384	81	1315	0	772
AACCTGTCATCATTGAGTGT	TRIM39	803	103	3961	9	2008	29	721	0	18
AACCTGTCATCATTGAGTGT	TRIM39-RPP21	803	103	3961	9	2008	29	721	0	18
AACCTGTCTAAGCTCCGAAG	NRIP3	484	38	0	15	1492	0	779	0	15
AACCTGTCTGAAAGATTGCA	VIM	436	52	11	0	1762	12	963	1	0
AACCTGTCTTTGAAGTGACA	MEX3C	668	89	3347	366	2420	71	1112	122	369
AACCTGTGGCAGATACACAC	NF1	677	83	0	0	1617	114	1156	19	1469
AACCTGTGGCATTTGCGGTG	CACNB3	765	98	0	3053	2095	80	1223	331	9
AACCTGTGGGTACAAAGGAG	KRCC1	549	62	0	0	1956	50	1337	5	132
AACCTGTTCATCCTTAACCT	GALR2	611	69	58	1525	904	102	684	1	0
AACCTTACAGAACGTCAAAG	VPS26C	585	40	3	0	1332	9	769	0	9
AACCTTATCCTGTGACCCGG	DCP1A	439	44	1	0	1142	25	718	22	0
AACCTTATTAATGGAGTGTG	MRPS36	439	35	140	28	1012	3	440	2	0
AACCTTATTAATGGAGTGTG	MRPS36P1	439	35	140	28	1012	3	440	2	0
AACCTTGAAAAAATTCCTGG	UCHL3	431	51	0	4	1514	130	904	2	0
AACCTTGCGCCGACTCCGAG	FAM155B	562	87	49809	199	1630	88	896	48	1
AACCTTTGAAAGATACCACA	MB21D2	571	73	6	0	1486	63	992	1	0
AACGACAACCAACTGCACGA	BOD1L2	808	115	9242	627	3039	224	1467	2	214
AACGACTCAACCCATCTGTG	MCM10	722	33	179	0	665	34	409	0	0
AACGACTCCGACTCCGGGAT	SRSF2	594	91	106	331	1696	74	739	1	0
AACGAGCAGCTCTCTCTGCA	UBXN4	820	108	3	3	1853	19	1086	0	44
AACGAGGAGGAGAAGCGGCG	FAM32A	690	58	0	0	535	2	190	0	0
AACGAGTTAAATATCACCCA	TBC1D14	561	99	0	8	1571	22	888	43	0
AACGAGTTACCTCGTCCGAG	LCN2	508	60	926	79	1313	11	497	0	106
AACGCACTGGAATCTCTATG	HSPB3	589	75	0	128	2019	348	1024	1	39
AACGCAGCGTGTCATCTGAG	PCNX3	804	89	2	6232	1346	123	617	1	147
AACGCAGTGATCAGCAAACG	KCNJ1	742	114	25	154	2565	42	1315	114	180
AACGCGTACTATCCGACGAA	NO_SITE_186	679	118	0	155	2486	347	1365	2843	1580
AACGGATGTAAATAAGATTG	CLIC4	573	81	1250	576	1770	36	637	1	160
AACGGCAACGGTGAGACCTG	LCE3A	650	83	1	0	1602	82	1104	0	5
AACGGCAGTGAAACACACAC	INPP1	727	172	250	0	2212	24	1225	1853	842
AACGGCATAACTGGAACCGA	SPDYE16	667	98	43	2	1336	9	706	0	0
AACGGCATAACTGGAACCGA	SPDYE18	667	98	43	2	1336	9	706	0	0
AACGGGAATTGCTACAATCG	NUB1	652	120	600	385	2406	306	1197	2	10945
AACGGGACAGAGCGCGTGCG	HLA-DQB2	608	131	99	0	2899	197	1190	507	1
AACGGGCGGACAGCGCAGCG	NDUFAF3	769	141	75	114	2090	129	991	31	16
AACGGGGACCCGTTCTACGT	DCDC2C	444	57	0	74	1219	1	592	0	785
AACGGGGCGACTGGGGCTCA	LOC105379533	768	178	0	775	2705	47	1629	44	353
AACGGGTGTTACAGCAGCAA	C11orf52	754	104	44	19	2350	577	1193	4	176
AACGGGTGTTACAGCAGCAA	HSPB2-C11orf52	754	104	44	19	2350	577	1193	4	176
AACGGTATCATCTGAATTGG	ARMCX3	514	67	0	95	1908	52	834	6	15
AACGGTGCCAGAAAAGTCAC	TARP	663	84	8	789	1974	179	887	1114	3860
AACGGTGCCAGAAAAGTCAC	TRGC1	663	84	8	789	1974	179	887	1114	3860
AACGTAAAATCCTTGGAAAA	RPS20	404	8	0	0	90	19	28	8	32
AACGTAAGACCATCTCATGG	OR4K13	671	73	31	56	1989	18	904	2	2887
AACGTAGGGATGACTCCAGA	SCP2D1-AS1	544	75	18	0	1788	76	796	1	143
AACGTCACCAGAAATGACAC	CEACAM8	586	68	1	693	1489	7	655	0	602
AACGTCACCCACAATGACGC	CEACAM7	527	43	8	3	1028	30	598	1	0
AACGTCCAAGTACAAGGTGA	TFAP2E	985	185	28	116	3750	149	1773	37	1643
AACGTCCCGGACGAAGTTGT	STEAP3	734	98	525	75	2553	7	1400	21	3833
AACGTCGATGAGGGCCACCA	S100B	822	108	654	298	2937	14	1432	1	2218
AACGTCGCGAATGAATCGAC	NO_SITE_24	570	96	347	491	2014	13	928	2	0
AACGTGATACTCGCAAACTG	ORC5	585	48	0	0	1777	0	842	1	1
AACGTGCTATTGAAATGTAC	PDCL3	650	50	0	0	1059	0	481	0	0
AACGTGCTCATGAGCCCGCG	OR10H1	518	35	0	0	889	283	565	1	406
AACGTGCTCATGAGCCTGCG	OR10H5	686	73	0	7	1365	10	681	16	94
AACGTGTACGACGAGCTGGG	ARID5A	768	102	13	713	1486	1	984	0	2
AACGTGTTGCTCTTGCACTG	SFI1	693	75	154	36	1721	3424	867	12831	17360
AACTAAAACAGTTTGCATGA	EIF2AK1	662	54	0	52	1996	23	881	0	910
AACTAAACTTACTGGATCTG	TMX2	588	47	449	0	1547	4	731	6	0
AACTAAACTTACTGGATCTG	TMX2-CTNND1	588	47	449	0	1547	4	731	6	0
AACTAACAGCCAGTTATCAG	LOC645177	543	38	58	0	2139	119	1401	914	1945
AACTAAGGCTCATTGCTCAA	PSMA4	655	1	0	0	197	0	177	0	0
AACTAAGGGATGAGGCATCC	SFT2D1	623	62	1043	270	2202	5	1071	0	865
AACTACAAGAAGCGTTCCAG	ZNF394	671	71	1	622	2390	1	1112	2	237
AACTACACCGGCAAGCTCCG	S1PR5	812	65	0	6990	2204	21	1403	33	2
AACTACAGAGGAAGCTTCCG	EDN3	594	68	18	0	1473	37	1026	2887	15
AACTACAGTGATTGAAAACG	DLX6	618	67	99	152	1319	5	889	0	0
AACTACCAGAACCACATGAG	NRAP	663	73	135	2045	2856	25	1360	0	677
AACTACCCAAAGGGTTTCCG	RNASE13	653	74	29	0	2139	44	1136	2154	5665
AACTACGTCCAGAAGCGGGA	CSK	630	91	0	72	1481	7	659	153	3751
AACTACTCTACAACCACCAA	ZFHX2	491	57	438	1	1365	12	824	2	7
AACTAGACACTGAGTCCCTG	ZNF280A	634	73	0	212	1984	234	1255	2840	5261
AACTAGCATCAACATCACTG	PCCA	815	78	158	27	2709	103	1827	45	8023
AACTAGGGGAAGCTCATGGT	EEA1	614	82	3256	0	1043	96	786	6	85
AACTAGGTAACCAACAACAG	ABCD3	531	16	0	0	933	27	374	0	19
AACTAGGTCCAAGGCCTGGG	ZSWIM7	622	33	0	44	712	0	346	0	0
AACTAGTGTTCAGAATCAAG	VAMP4	561	62	145	11	1347	0	790	7	6
AACTATCAGAGAGATCACAC	GCA	539	70	1406	209	1287	18	644	189	137
AACTATGGCACCGTCCCACG	MULTIPLE_INTERGENIC_SITES_1	687	99	385	387	2186	41	1207	1	202
AACTATGGGACGATGTTAGT	ONE_INTERGENIC_217	731	51	188	111	1759	7	1174	106	630
AACTATTATCGGTGGCCGTG	SMC6	667	57	0	0	1854	5	770	4	148
AACTATTCCACCGTCCCACG	MULTIPLE_INTERGENIC_SITES_2	659	58	3594	7042	1812	261	1107	44	11
AACTATTTGGAAAAGCAGAC	DBT	457	40	4	124	1275	34	708	0	12
AACTCACACCAACACAACCA	LILRA4	723	139	10	0	1969	36	1132	177	704
AACTCACCAAGGATTCAGTG	F13A1	682	135	19	1415	2734	5	1329	1	64
AACTCACCAGTACACGTCTG	MYO3B	694	76	0	0	1740	70	1127	2	78
AACTCACGGCGCACGCTGGG	UBTD1	577	70	87	787	1568	1752	880	0	132
AACTCAGAGCGTTATCACAA	NPR2	717	93	715	454	1958	36	987	5	265
AACTCAGCACAGGAACAGTG	FAM53C	668	110	0	12	2020	204	1242	1207	8929
AACTCAGGGAAAGAGCCCCT	SPAG11A	646	77	0	0	815	0	432	1	0
AACTCAGGGAAAGAGCCCCT	SPAG11B	646	77	0	0	815	0	432	1	0
AACTCAGTCTGGTTCCAAGG	CDCA3	535	49	0	0	1198	7	582	1	0
AACTCATAGCATGTTCCCGG	ONE_INTERGENIC_294	622	93	0	0	2107	0	1083	0	0
AACTCATCTGATGTCTGAAG	CKS2	525	42	0	0	1424	467	730	11	193
AACTCATCTGATGTCTGAAG	LOC107987082	525	42	0	0	1424	467	730	11	193
AACTCATGAATCCAACTGTG	NEMP1	778	91	2	4204	2194	5	1191	1	1
AACTCCACTGTACCACCGAA	ONE_INTERGENIC_10	697	104	504	441	2214	113	1153	0	42
AACTCCATCAGGGTGGAGAG	CRYGB	502	48	0	190	926	0	718	64	107
AACTCCCCAGAAACCTGTGA	CD164	634	61	0	17	1505	40	1006	26	87
AACTCCCCAGACATGCTCGG	STON1	543	59	0	10	1340	50	762	1	42
AACTCCCCAGACATGCTCGG	STON1-GTF2A1L	543	59	0	10	1340	50	762	1	42
AACTCCCGCACTTACCAGAG	RPS11	680	14	0	0	160	0	185	0	0
AACTCCGCTTGTTCACCGTG	KLF3	798	127	146	6220	2385	353	1569	47	32138
AACTCCTACGAAGATAGTAC	ONE_INTERGENIC_177	578	61	34	5296	1332	314	707	121	3312
AACTCCTGTGGCTATGGCTC	KRTAP21-1	764	152	4497	79	2526	48	1360	3	287
AACTCGAGGGCCCCAAACAG	PADI4	597	66	1	444	2064	141	962	1	393
AACTCGCTGGAGCAGGCGGA	CNEP1R1	783	81	5	2183	2503	340	1425	43	535
AACTCGGGAGAGAGGCCGTG	LOC107986211	618	97	63	0	1800	105	1258	112	0
AACTCGGTGTCGAAGGCGAG	C1QTNF4	610	72	8366	20769	1202	19	741	15	5
AACTCTATTAAGATGGAAGT	VPS26A	489	21	5	0	532	11	263	30	1728
AACTCTCCAGGAGTGAACAC	CCL23	588	25	629	0	744	38	357	0	0
AACTCTCTTATAGCTTATGG	ASB9	564	36	450	990	2012	14	1110	321	206
AACTCTGATAATCAGCCTAG	LYST	651	42	0	0	1219	71	669	180	4855
AACTCTGCTGATAGCCAATG	IL5	669	80	86	35	1812	13	1106	17	10
AACTCTGGAACATTCAACCA	PRUNE2	600	73	541	50	1558	72	984	763	1761
AACTCTTCTCTTCATCACAC	METTL2A	637	56	6931	32687	1376	14	724	43	2175
AACTCTTCTCTTCATCACAC	METTL2B	637	56	6931	32687	1376	14	724	43	2175
AACTGAAAATCGTCGTGCTG	RAB28	757	129	127	260	2776	78	1589	1	48
AACTGAAACCAACTCCACCA	SPIRE1	473	71	98	445	1391	174	1065	299	112
AACTGAAAGATTTGCCAAAG	TWF1	545	97	17	315	1420	17	773	0	33
AACTGAAAGATTTGCCAAAG	TWF1P1	545	97	17	315	1420	17	773	0	33
AACTGAAGACGGTACATGAG	RAP1GAP2	737	132	5013	10756	2568	109	1433	2	25
AACTGAAGTTCGGAAAGCCT	NIPSNAP3A	483	77	244	4313	2079	25	1114	39	16
AACTGACTTGCAATACATAG	NPTN	619	72	1181	14	1975	85	935	1	7064
AACTGAGACAGGTACACCAA	RNF220	553	92	3	0	1455	37	582	1	0
AACTGAGTTCAGTTTCCCTG	LYPD1	693	64	2	76	1887	3	1236	6	0
AACTGATCAGAGTAAGCCGG	OSBPL11	595	48	0	0	1003	88	768	0	634
AACTGCAACCACCTCCAGTG	SLC22A2	724	96	298	0	2552	79	1321	27	72
AACTGCACTTAAAAAAAACC	CENPH	487	48	4	5	1374	6	797	0	0
AACTGCAGCGAATGACATCG	NTRK2	843	120	0	3369	2526	7	1759	3	1
AACTGCCCACAGTTACCCTG	PRRG4	713	110	3020	28	2091	6	1116	1	381
AACTGCCGAGGATGGAGAGG	PTMS	708	99	9	0	1906	24	958	14	0
AACTGCTAAAGGAAGAACAA	RPAP2	575	45	161	0	597	2	337	0	0
AACTGCTGGATTATCTCACA	RGL1	679	77	87	759	1966	159	1171	0	226
AACTGCTGGCAGAACTACCT	COX6B1	540	37	0	7	1019	38	338	1	0
AACTGCTTCTATGGAACAGG	CAPS2	655	79	3975	1140	1478	41	585	0	313
AACTGCTTGACAAAATACGG	TTN	611	64	3	0	1963	28	927	1	1
AACTGGAAACCCTATACTGG	ADAMTS6	626	73	5441	1019	1492	19	803	1	46
AACTGGACAGCACTACAAGG	KREMEN1	780	104	0	0	2148	21	1020	37	462
AACTGGATGAGAAAGCACCT	TMEM60	611	73	18980	456	1741	230	1148	0	798
AACTGGCACGAGAGTGCCGA	CPLANE2	527	48	851	1029	1497	4	602	1	0
AACTGGCATAATTAACAAGT	SMCO3	528	48	68	5	1767	8	850	1	87
AACTGGCCAAAGGCGTCTTG	LCMT2	709	74	1618	2	2208	31	1072	62	4436
AACTGGCCCCTGGTCAGAGG	ADAT3	651	59	60	0	1302	9	435	0	0
AACTGGCCTCTGGATCACTG	OR10J3	648	79	78	0	2035	10	1247	0	0
AACTGGTATGCGCGACAGCA	C6orf52	747	85	46	423	2614	84	1356	1	49
AACTGTACACAGAAGCCCTG	DNAJC7	661	42	551	0	818	59	376	1	2
AACTGTAGACCTGGAAACCA	SPATA4	807	114	18433	1856	2451	60	1430	0	111
AACTGTGCCTATGTCAAGTG	SLC7A6	763	82	51	13172	2376	48	1251	6	641
AACTGTGTCGATTCTCCACG	MYOC	620	76	0	94	1672	148	1070	36	52
AACTGTTACATCTTCAACTG	SCNN1B	625	84	268	1774	2106	10	1242	23	409
AACTGTTAGATGGATCACAG	RGS22	683	114	300	3735	2424	84	1041	61	23
AACTTAACTATAGAAGATCC	RGS7	497	15	233	0	1237	2	499	0	0
AACTTAACTGTCCTCCAGTG	MOS	625	76	992	4460	1670	1	1094	0	0
AACTTAAGAAGGTCCAAGAG	SPIRE1	523	53	0	0	1472	17	693	82	38
AACTTACATGATACACCCAA	PLK1	578	2	0	0	140	0	84	0	0
AACTTACATGGGTACCTCAG	DUSP15	662	61	0	0	1845	17	1002	11	1116
AACTTACCAAGCATCCTCTG	FAM168A	613	51	2	99	1453	22	788	0	5
AACTTACCATGTGAACGCCT	LOC107987382	671	103	20	1074	1917	69	1485	147	337
AACTTACCCAGTGCCGACTT	RPS19BP1	696	61	0	0	1440	67	608	0	1
AACTTACTCACCATCACCAG	MLLT3	658	80	21591	548	2323	26	1278	3	42
AACTTAGAGTGGAAGGACGA	NR3C2	857	75	1	963	2190	97	1067	0	4618
AACTTATCAGTTGATCCATG	PSMB7	553	2	0	0	45	0	28	0	0
AACTTATGACACTACTCTTG	PTP4A1	539	41	0	0	692	4	289	162	0
AACTTATGACACTACTCTTG	PTP4A1P7	539	41	0	0	692	4	289	162	0
AACTTATTCAACCCCCCCTG	ERVV-1	503	43	0	76	2000	14	796	2	11
AACTTCAATTACCTTAACTG	KIAA0825	408	68	0	0	1075	23	615	169	1
AACTTCACCCTGATTCCGGA	DPYSL2	647	58	173	0	1904	25	1193	1	13029
AACTTCACTGAGACCCACGT	SLC7A4	616	47	917	1295	1985	42	1042	330	534
AACTTCAGGCTCTACTACGA	CHN1	604	54	4	12	1367	17	894	6	0
AACTTCAGTCAGGACGACCT	RIOX1	773	66	386	1798	2663	17	1331	318	41
AACTTCATGGGATTCAACTG	TYR	767	85	420	0	2823	62	1613	116	1145
AACTTCCAGCCTATCTACAC	GAPVD1	661	38	161	49	2072	549	968	33	0
AACTTCCCCAGATACCCCGT	IGF2	612	62	27	13	1587	15	908	644	2
AACTTCCCCAGATACCCCGT	INS-IGF2	612	62	27	13	1587	15	908	644	2
AACTTCCCGAGATCTCGGAG	TTI2	551	27	0	0	494	2	205	0	0
AACTTCCCTTTCTGTCACAA	ZNF124	498	47	11	230	1970	42	936	0	191
AACTTCCGGAACCCAAAAGG	ST3GAL5	431	32	7	0	1300	11	784	8	0
AACTTCCGGATACAGAGTCG	GBP3	595	74	1352	193	2144	104	1034	231	2640
AACTTCGAGTAGTAAAAGAG	RNF133	550	41	5	201	1076	23	571	1	0
AACTTCGTAGCCTACACTCT	SELENOI	571	36	989	292	1013	43	526	371	6296
AACTTCTCCGAGAACTTGAG	EFNA2	489	22	0	0	969	19	450	0	0
AACTTCTGAGGATATCTCGG	ATMIN	624	50	1	334	1379	29	616	2	0
AACTTCTGTATACACAGACG	GBP5	514	59	1	482	1185	53	699	0	0
AACTTGAAGATGGAATATCG	ABCG2	626	52	66	587	1385	0	963	0	115
AACTTGACCTCACAAGACGT	TPP1	685	72	47	0	2184	45	992	57	2039
AACTTGAGTCTACGACACCA	ABCC6	761	107	2024	20122	2709	48	1507	39	1852
AACTTGCAGCGGGTCTTGAC	ONE_INTERGENIC_22	515	73	0	246	1035	4	565	0	30
AACTTGCATAGGTCACACAA	TEX15	619	42	285	1847	1993	2	1138	65	121
AACTTGGATTCAGAACTCTG	RAI2	600	50	387	818	1482	29	959	0	0
AACTTGTACTCACTGAGTGG	SUPT5H	721	26	0	0	481	0	295	0	1
AACTTGTAGAATCGCGCGAA	NO_SITE_151	642	59	0	0	1578	30	1178	362	4
AACTTGTAGATCTCGCTCAG	FOXB1	515	34	38	0	1192	13	597	0	31
AACTTGTAGATGTCGCTCAG	FOXB2	626	47	12	53	1842	1	867	2	364
AACTTTCCTCCGAATCCAAG	HOOK1	483	39	0	0	1204	75	539	0	0
AACTTTGAACTACGAGAATG	VWA5A	470	56	87	0	1754	135	979	1	22
AAGAAAAACTAACAAACACC	BEND6	471	34	68	28	1519	36	582	0	42
AAGAAAAATCCCCTGCAAAG	BTBD16	400	31	0	615	1150	11	627	1	1067
AAGAAAAATTAAGGACAATG	CINP	428	25	0	0	786	2	208	0	9
AAGAAAAGATCGGGATCCCA	DDX60L	696	81	1284	231	2141	36	933	1	0
AAGAAAAGCGTATGGCCTGG	SEC22C	648	95	394	36	1473	57	1153	9	1
AAGAAAAGGCTGTAAAAATG	ZNF730	432	52	1679	1619	1816	10	1019	0	106
AAGAAAAGGGATCCCCAAAG	COCH	555	68	0	68	1554	192	924	0	454
AAGAAAAGGGATCCCCAAAG	LOC100506071	555	68	0	68	1554	192	924	0	454
AAGAAAATTCGAGTATGTGT	SYNJ1	542	51	0	11	1544	109	1041	45	212
AAGAAACACCGTGTGATACG	FAM171A1	535	43	1011	7435	1730	20	990	1	1
AAGAAACAGAGAACACATGG	SLC28A3	519	81	73	122	2445	17	1276	1	1
AAGAAACAGAGATACATGTG	C9orf43	484	51	321	0	1615	148	970	610	15293
AAGAAACAGTTTATTCCCTG	FAM217B	354	34	0	27	741	8	514	0	20
AAGAAACCACTGTAATCACA	AOAH	608	45	395	0	1159	2	498	0	0
AAGAAACCGATGGGACGCCG	ONE_INTERGENIC_241	574	87	111	9	2044	42	1255	53	3927
AAGAAACTAGGGACCTCTTG	LOC105370980	599	62	0	38	1747	249	838	2	1972
AAGAAACTGGTGTTACCAAG	PNPT1	576	62	0	0	774	7	261	0	0
AAGAAAGACACAGTAAAGGT	STAMBP	604	32	0	0	446	0	167	0	0
AAGAAAGAGAGCACGAACGT	CDK11A	670	23	13	0	464	0	233	0	0
AAGAAAGAGAGCACGAACGT	CDK11B	670	23	13	0	464	0	233	0	0
AAGAAAGAGCCTGTGCCACG	RAI1	532	82	1	118	1368	23	870	28	67
AAGAAAGCGCCAGGACCGTG	ZIC4	625	37	0	25	2080	11	1062	4	656
AAGAAAGGCTTCTGACAATG	SLC4A9	582	59	0	0	2138	40	945	1	8
AAGAAAGGGTCTCGATCCTG	RBM33	570	72	0	223	1197	2	472	0	0
AAGAAAGTGTACTTACCCAA	POC1B	470	57	25	0	1210	17	671	0	1290
AAGAAATAAGAAAAGCACAA	OPN3	448	24	3	94	1256	59	705	7	649
AAGAACACCATCCTTCACAT	ANKS1B	581	59	0	0	1719	38	946	0	36
AAGAACACTCTTCCTGGAGT	ZNF443	577	26	18	0	1365	8	624	107	103
AAGAACACTCTTCCTGGAGT	ZNF799	577	26	18	0	1365	8	624	107	103
AAGAACAGAAGACAAATACT	KBTBD2	524	31	0	0	1592	24	640	0	339
AAGAACAGGCTGTAAAAGTG	ZNF430	611	71	0	0	1822	114	1104	28	13
AAGAACAGTGTGACTCTGAG	OR5AS1	591	58	24	607	1989	13	1160	330	1657
AAGAACAGTTGACTAAACAG	CEP295	533	51	5	30	1545	3	880	28	222
AAGAACATCACCCAGATCGT	MICOS10-NBL1	793	88	618	24	2057	10	963	2	0
AAGAACATCACCCAGATCGT	NBL1	793	88	618	24	2057	10	963	2	0
AAGAACATCATGGCGCTGCG	MTHFR	579	93	0	120	3118	33	1757	1	486
AAGAACCAAGACCCTCAGGG	GBP6	530	74	108	0	1234	16	719	10	127
AAGAACCAATGTAAAACCAG	JKAMP	519	38	0	0	1211	12	723	1	2437
AAGAACCACAACCCCTCGAG	ONE_INTERGENIC_183	470	38	14	1427	933	51	437	1	268
AAGAACCAGTCAGAACTCCG	ULK2	542	37	0	28	1943	146	1285	305	1395
AAGAACCATTACACGCCGGG	PRDM16	567	66	77914	31	1971	25	1118	0	0
AAGAACCCAGAAGAAATCAG	TENT5C	530	53	0	1958	1276	4	526	0	2369
AAGAACGACGTCCATGACCA	PACS2	784	65	663	0	1954	139	957	1	250
AAGAACTCTGGGAACTACGG	RSKR	425	33	0	0	1371	10	580	0	40
AAGAACTGGAGAACATCCGA	CYTH1	617	63	4	316	1667	21	870	1	133
AAGAACTTAAAGAAGGCCTG	LRRFIP2	432	25	106	0	794	4	430	2	26
AAGAACTTACGGCAAACTCA	NELFCD	593	26	0	0	782	4	271	0	0
AAGAAGAAGGAATATATCGA	CREB3L3	653	90	164429	51873	2208	55	1041	0	52
AAGAAGACCTAATTTCACCA	PALB2	600	45	0	55	1297	3	506	3	0
AAGAAGAGAAGCTTGTCTGT	RASSF9	593	54	8	0	1225	36	746	1	13
AAGAAGAGCACCCGCCAGGG	MTFMT	505	40	0	0	1221	46	521	0	109
AAGAAGAGCTGGCTAACCTG	RSPH3	612	78	197	1962	2136	4816	1185	389	24027
AAGAAGATCTTGGACAGCGT	RPLP2	668	15	0	0	318	0	122	0	0
AAGAAGATCTTGGACAGCGT	RPLP2P3	668	15	0	0	318	0	122	0	0
AAGAAGCCAGAAGATACTGC	FAM9B	604	95	0	0	1802	54	857	5	97
AAGAAGCCGAAGTTACCAGA	SDHAF4	464	58	58	0	1429	33	881	4	1308
AAGAAGCCGCTGGCGCTCGG	PACSIN3	563	74	19622	4	1339	75	676	57	0
AAGAAGCCGTGGCTCCCAGA	RPSAP3	720	3	0	0	194	0	129	0	0
AAGAAGCCGTGGCTCCCAGA	RPSAP58	720	3	0	0	194	0	129	0	0
AAGAAGCCGTGGCTCCCAGA	RPSAP69	720	3	0	0	194	0	129	0	0
AAGAAGCTCTGTCACAATCA	TMEM9B	624	54	5	0	1999	15	1089	7	200
AAGAAGCTGGGCAGCAACGT	HBQ1	644	44	2	0	1255	83	665	0	0
AAGAAGGAAGAACTGGTCGG	MAP3K10	605	101	1045	0	2156	2055	998	0	2
AAGAAGGATGAATCTCAGGA	SDHB	573	31	3	0	1117	22	574	0	49
AAGAAGGTGCTACTATACAG	DDX52	576	21	0	0	431	5	84	0	36
AAGAAGTAAACTACCTCACA	RBM39	435	14	0	0	272	0	151	0	0
AAGAAGTACCAGAGGCCACA	FBF1	662	47	279	0	1394	34	883	6	9
AAGAAGTAGAACGACTTCCA	DYNC2H1	716	81	17	2108	2012	40	1279	1	5
AAGAAGTTGCTGATCCAGAA	HCAR3	375	30	0	0	973	61	581	1	85
AAGAATAAGTTGTAAAAGTG	ZNF680	418	37	62	230	1323	25	664	1	317
AAGAATACTTACATGTATGG	PCGF5	523	35	352	0	1604	20	719	1	798
AAGAATATAGTCGTTATCAG	AKIRIN1	474	25	0	0	1034	12	662	269	36
AAGAATCATGAAACTCTGCG	RCN1	528	34	185	0	1255	86	654	0	5513
AAGAATCATGAAACTCTGCG	RCN1P2	528	34	185	0	1255	86	654	0	5513
AAGAATCATGAAGAGCCTCT	CLIC4	567	48	0	0	1103	72	624	22	16020
AAGAATCCAAGATATTGTGA	GLB1L2	634	40	0	0	2152	17	915	0	366
AAGAATGAGGAGGCCGCGTG	C14orf180	560	61	381	26	2847	327	1289	14	560
AAGAATGCCAGAGTCACTAC	XKRY	574	60	123	5869	2678	8	1237	24	129
AAGAATGCCAGAGTCACTAC	XKRY2	574	60	123	5869	2678	8	1237	24	129
AAGAATGGGTTACAAGTGCG	LOC107984399	568	57	197	78	1883	61	1060	0	259
AAGAATGGTTGGGCAATGTG	DEFB126	669	106	82	104	3376	170	1537	10	564
AAGAATGTCATAGATTTCAG	ARMC1	524	40	61	0	1440	36	704	1	6
AAGAATGTCATGCTGGACTG	INTS11	648	38	1494	0	1202	1	524	0	0
AAGAATGTGGAAACGCACAC	NFX1	746	51	0	0	1996	25	869	12	0
AAGAATTCCCGAAAGCTCCG	CLPX	480	58	17	0	1522	36	581	42	98
AAGACAAACTGGGATTTGGT	UCHL1	612	54	7	7402	1347	129	955	2	249
AAGACAAGATCAGCAAAGGG	OR5V1	598	82	198	33	1212	36	542	0	0
AAGACAATCGATCAAGCCAG	BLNK	620	66	8	164	1889	46	1006	1507	27
AAGACACCCAGGAAGCAGAG	SLC35B1	514	52	0	32	547	0	188	1	0
AAGACACTGAGGTCGAAGGT	DUPD1	622	53	20	6	1150	529	498	0	0
AAGACAGAAAAAAATACACG	OR4C5	419	32	0	434	1453	2	1098	0	391
AAGACAGATGAAAACCACCT	TFAM	670	103	1	0	1804	13	741	19	0
AAGACAGCACCAAGGTGGCG	FLYWCH2	554	82	452	4213	1662	385	1064	3644	2276
AAGACAGTCTGCCCCACCCG	POTENTIALLY_ACTIVE_9	792	122	149	981	2649	133	1343	0	1063
AAGACATAACACAGTGACTG	IGLL5	624	70	895	10	1787	49	983	9	0
AAGACATACTGCATCCATGT	RGL1	616	80	25	3478	1842	34	1065	138	40
AAGACATAGTAGAAACAAGT	ATP13A3	658	52	88	0	1230	2	482	0	18
AAGACATGAGAAGACGCACA	ZNF57	714	153	3	30	2157	90	1172	21	136
AAGACATTCATTCCCAACGA	SUSD1	590	47	0	10	1554	59	895	10	529
AAGACATTTAGTGATCCTCA	SNCAIP	565	42	0	5	1895	80	976	2	32
AAGACCAACAGCATCTGCGA	FBXO41	861	117	806	10568	2476	57	1186	456	1
AAGACCACCCTACTGCCCAG	STEAP4	478	116	2	0	2147	24	957	1	8
AAGACCACGAGAGAAAAAGT	DPM1	636	63	2	2302	1116	0	767	1	0
AAGACCAGTCATTCACAAGG	CHST9	687	49	953	0	1296	46	840	0	1009
AAGACCATTTACACCACAGG	ARMC2	536	58	307	1198	1723	61	791	0	7
AAGACCCAATAACAATGAGG	SIRT1	579	78	305	6427	1310	62	489	1	42
AAGACCTAATACTGTCCCCT	SPATA31D1	443	43	0	18	1714	36	711	7	144
AAGACCTACACCATCACGGA	XCL1	550	70	0	76	1307	2	709	1	42
AAGACCTACACCATCACGGA	XCL2	550	70	0	76	1307	2	709	1	42
AAGACCTAGACAGGGACACA	RIBC1	822	66	0	1486	2219	468	994	7007	2683
AAGACCTTCCCGCTCGATGT	PREP	801	79	89	15467	2549	12	1382	2	3
AAGACGAGATGACGCCTGAG	ZNF783	596	77	2	27	2179	45	1202	0	742
AAGACGCGTAAAGCGCCCGT	NO_SITE_1	728	59	38	29	2356	76	1150	2	116
AAGACGGGCTCCCTCAGCGG	MRPS23	542	60	0	0	1130	0	345	0	0
AAGACGTCTGTGTCAAACGC	FAM47E	699	38	64	0	1918	202	936	1017	40715
AAGACGTCTGTGTCAAACGC	FAM47E-STBD1	699	38	64	0	1918	202	936	1017	40715
AAGACGTTTCCAGAATGCGT	TSGA10	593	41	356	73	1306	858	550	174	1129
AAGACTAGAAGCTCAACTGA	CCNG1	586	83	138	0	1288	43	665	0	113
AAGACTCTATGAAAGCACAA	CD22	660	75	2	117	1654	23	883	64	0
AAGACTCTGCAGGAATGGGA	SMIM21	710	113	141	65	2131	79	998	0	39
AAGACTGCCCACCTCCACAA	C1RL	736	44	6	671	1879	64	1043	0	0
AAGACTTACCGGTGGCCCAG	NMB	565	28	14	73	1298	15	713	0	0
AAGAGAAAAACATTACCAAG	SCN10A	556	62	20	1848	1677	45	722	0	59
AAGAGAAAAAGAGTATCACA	MCPH1	616	60	0	11	1516	21	531	338	351
AAGAGAAAGTTCCTGTCGCG	CHSY1	507	72	0	408	1317	17	751	2	705
AAGAGAAGTAAAACCTGAAG	TIMM9	574	30	0	0	485	0	114	1	0
AAGAGAAGTTACAACCCCAG	EPX	451	62	54	0	1836	64	783	0	167
AAGAGAATGTGACTGGTGGT	ROCK1	674	100	35	575	2840	2231	1792	175	2127
AAGAGACCAGAAAGCATATG	OR10J3	597	56	0	76	1261	14	701	24	113
AAGAGACTGCATGGTACCAG	MAD2L1BP	535	43	736	700	807	6	341	2	0
AAGAGAGAATGCCTGAACTG	VWDE	490	34	21	129	1160	17	715	0	157
AAGAGAGAGTGTAGCGCACT	POTENTIALLY_ACTIVE_10	674	54	862	0	1657	87	1103	1	14
AAGAGAGATCCATCACTGCG	SLAIN1	704	129	14	57	3490	183	2004	3	445
AAGAGAGTCATACCCCACGA	PLB1	651	59	1427	15174	2374	10	1137	205	3890
AAGAGATCAATCTTACCAGA	SYNJ2BP	549	48	0	76	1203	0	623	0	16
AAGAGATCAATCTTACCAGA	SYNJ2BP-COX16	549	48	0	76	1203	0	623	0	16
AAGAGATCGGACACCTGACG	LRRIQ4	797	54	33	8	1537	163	501	4243	40679
AAGAGATGAATTCTTATGGA	ZFP2	508	40	797	940	1095	28	733	0	0
AAGAGATGAGCCATTTCCCA	SIGLEC8	537	46	53	114	1703	10	831	6	58
AAGAGATTGAGATTCTTCTG	RPS6KA1	632	69	1	306	2009	41	958	594	1962
AAGAGATTTAACTTACCTGA	DEFB105A	450	24	0	0	689	0	444	1	1752
AAGAGATTTAACTTACCTGA	DEFB105B	450	24	0	0	689	0	444	1	1752
AAGAGCAAAGTGGGCCCCTG	POTEM	540	99	25	0	2476	61	1211	67	37
AAGAGCAAAGTGGGCCCTTG	POTEG	701	64	12	456	1958	371	797	1	6
AAGAGCAAGAACAAGGTTCG	XPNPEP3	590	88	0	28	1762	57	1125	39	84
AAGAGCAGCTCAAGTCACTG	PHLDB3	626	66	42	0	1387	37	702	0	0
AAGAGCAGGTATTTCACCAG	TSPAN33	489	53	12	77	1898	65	924	1	10
AAGAGCAGGTCGCTTCCCTG	HYLS1	751	143	0	40	2470	88	1378	0	326
AAGAGCAGTATTCGGCCTAG	WDR7	544	92	359	630	1398	3	916	207	169
AAGAGCATTACCACCCTTCA	SIAH2	697	64	1168	40	1110	12	735	0	194
AAGAGCCAGAACCGAAATGG	PRPF38A	621	2	0	0	144	0	70	0	0
AAGAGCCATGGAGACCTTGG	CRYBB3	658	78	3142	9034	1504	35	881	0	395
AAGAGCCCCAGAGAACACAA	KNOP1	687	87	167	44	1808	42	950	383	1
AAGAGCCGCTGGACGTACCG	JPH4	843	122	292	122	3173	74	1700	859	620
AAGAGCGAAATGACGCTCAG	ANKRD26	540	49	22698	5	2502	37	1070	3	1873
AAGAGCGCTCCAGCCACCGG	H3C4	743	41	0	0	607	1	252	1	1
AAGAGCGGCATAAAGCAGGC	TMEM265	527	63	252	205	1270	12	670	3	0
AAGAGCGTATCCCGAGCTCG	ARMC10	713	119	381	50	1998	97	931	1	0
AAGAGCGTATCCCGAGCTCG	ARMC10P1	713	119	381	50	1998	97	931	1	0
AAGAGGACAATCTAGCCAAG	JADE1	559	77	674	283	1574	25	976	0	0
AAGAGGACCCCGTTCACGAA	FAM102A	675	74	0	34	2422	196	1253	755	16605
AAGAGGAGGCCTGGAAGCGG	CGB2	481	52	0	0	928	6	465	123	81
AAGAGGAGGCCTGGAAGCGG	CGB7	481	52	0	0	928	6	465	123	81
AAGAGGAGTCCTGGAAGCGG	CGB1	593	36	0	0	847	12	342	0	0
AAGAGGAGTCCTGGAAGCGG	CGB3	593	36	0	0	847	12	342	0	0
AAGAGGAGTCCTGGAAGCGG	CGB5	593	36	0	0	847	12	342	0	0
AAGAGGAGTCCTGGAAGCGG	CGB8	593	36	0	0	847	12	342	0	0
AAGAGGATACCTCTCGCGCT	MAP4K4	626	68	0	0	1501	313	994	3209	4375
AAGAGGATCATGCCACACCA	SLITRK1	706	89	1081	672	2976	254	1666	45	790
AAGAGGATGATGGAGAAGCT	AIF1L	742	84	151	1	1540	303	853	718	19259
AAGAGGCAAAGAGAATCGGT	MANF	743	76	0	0	2120	117	907	35	29
AAGAGGCATCACGCACCCAA	ZC3H18	757	34	0	0	378	14	131	0	63
AAGAGGCCACTGCAGACCAG	PRRT2	529	82	5473	897	1834	23	993	18	578
AAGAGGCCATAGCTGACCAG	CCDC8	646	102	5139	184	2449	36	1155	12	21
AAGAGGCGACCATTGGCCAA	SLC16A1	662	113	868	22	1806	11	1009	23	0
AAGAGGCTAGGGAGGAACCA	ZDHHC19	821	58	0	0	1125	11	632	2	0
AAGAGGCTGTAGTAGACCAC	GPR139	532	58	0	5	1310	67	771	0	7
AAGAGGGTGAGGATACACTG	TOR1AIP2	593	65	0	170	1233	27	562	0	0
AAGAGGTAGTGGATCTCTCG	OR1D5	668	51	245	0	1539	58	854	285	113
AAGAGTAAACCTCCAAAGAA	PDE6H	412	36	4777	255	1331	11	826	0	0
AAGAGTACACTCACCAGCCG	HIF3A	705	94	5	1	2447	2739	1337	217	803
AAGAGTATTGAAACAGAGGT	SAMD3	614	39	204	0	1168	38	696	1	0
AAGAGTCCGCAGGACATCTG	ACP4	768	65	0	0	2393	48	1125	0	209
AAGAGTCTGCATTCAACTGG	OR5R1	563	45	1019	220	2139	680	1014	5256	15355
AAGAGTCTGCTGGATCATGG	OR2AG2	529	87	33	256	2259	11	1110	2	48
AAGAGTCTTATCCCGTGACG	WSB2	434	32	22	429	650	4	315	0	0
AAGAGTGATAAGGAAATTGT	LSM5	670	11	0	0	225	0	55	0	0
AAGAGTGATCGAATGACTCG	GOLGA5	533	59	0	44	1578	132	736	828	419
AAGAGTTAATCGTACGACGG	NO_SITE_106	580	70	0	268	1628	249	926	93	2644
AAGATAAAGTATGCCTGTAC	ONE_INTERGENIC_232	311	26	0	0	799	1	335	0	534
AAGATAAATGAAAATGCAGA	LYZL6	658	45	0	21	1962	37	993	76	24547
AAGATAAGGAGTCTTGGCAT	TKT	562	47	0	0	1426	34	697	0	31
AAGATAATCCAGATCTCCAG	SYNPO2	478	54	7	7	1353	48	859	1	34
AAGATAATTCAGTTACCTAG	CHEK1	575	1	0	0	184	10	93	0	0
AAGATACAGCAGAACAGGTG	ANKS4B	757	69	6	0	2438	170	1570	620	227
AAGATACAGCATCACGAGCG	VPS13D	577	25	0	0	214	0	82	0	0
AAGATACCTGCTAAGCAGGG	OCA2	540	55	42	48	1650	29	754	0	20
AAGATACTCGGGTTTCACTG	ZADH2	423	55	0	0	1417	38	1079	0	281
AAGATACTTCTCCATCGGAG	QTRT2	451	47	0	0	1308	37	679	0	14
AAGATAGAAGTGCTAATGAA	SNX24	537	67	78	293	1834	54	1151	2295	96
AAGATATGTGGAGACCTCAA	SPINT4	704	81	21	561	1666	16	650	414	26
AAGATATTCTGCTGTCATGG	PPP1CC	539	22	0	1044	1426	107	790	129	24
AAGATCAAAAAGGGAAGGGG	POTENTIALLY_ACTIVE_11	513	55	149	4	2244	73	1057	1	420
AAGATCACGTTCATGCAGTG	TTF2	652	40	0	0	1017	4	326	0	0
AAGATCAGTAGTTACAAGCA	MAD2L1	651	5	0	1	140	1	69	0	0
AAGATCAGTAGTTACAAGCA	MAD2L1P1	651	5	0	1	140	1	69	0	0
AAGATCAGTTGACTCTCAAG	SUPT20HL2	558	45	2291	30	1249	31	809	374	74
AAGATCATGTCCAAACAACG	KIF23	668	14	0	0	165	0	78	0	0
AAGATCCAACAGCACCACGC	CEP131	592	69	0	167	2667	25	1178	0	2744
AAGATCCAGAGCCTCGCCAA	SLIT1	637	60	0	456	2153	15	1135	4	1113
AAGATCGAAATAGTCTTGAG	RASEF	510	41	12	0	1625	112	869	0	394
AAGATCGCAGTGCACACCAA	EDNRA	786	107	0	1	3402	236	1577	0	2802
AAGATCGGTCTGAAATTGAG	CEP63	628	48	6	144	1409	0	642	6	1
AAGATCTCCACGCGGCTCAG	CHPF	253	36	24	38	1347	109	832	431	7163
AAGATCTTCTGTTGTCATGG	PPP1CB	440	6	0	0	168	0	34	0	0
AAGATCTTGAGGCATGACAT	PAH	614	52	2	2955	1971	85	986	231	2328
AAGATGAAGAACCTCCACGA	PIEZO2	595	71	14984	570	2947	254	1243	23	61
AAGATGACGATGAGAAACGC	PAXBP1	494	46	0	106	956	14	452	1	1
AAGATGACTTCAAAAATCCT	ZNF670	561	53	15	1566	2103	43	1024	123	88
AAGATGATCTTAATTCAGGA	KHSRP	552	32	2078	10	1356	11	814	585	0
AAGATGCAAAACCAGCGTGG	FTL	629	25	0	8	768	76	208	0	0
AAGATGCAAAACCAGCGTGG	FTLP3	629	25	0	8	768	76	208	0	0
AAGATGCAAAACCAGCGTGG	FTLP5	629	25	0	8	768	76	208	0	0
AAGATGCAAAAGCCTTCTTG	C2orf73	674	73	12	1272	2143	88	1044	380	126
AAGATGCATACAACGCACAG	FBXW7	762	63	0	0	1070	0	321	0	0
AAGATGCGAAACGGTTGTTG	KRT82	684	79	19724	3297	2133	173	904	165	728
AAGATGCTAATCCCCAAGAG	SCIN	419	29	64	365	918	0	584	23	118
AAGATGCTCTGGACACTCGA	FCMR	693	48	9529	112	2186	442	1144	0	1198
AAGATGCTGAAGATGTCCAA	C22orf42	694	146	2724	821	2793	3	1500	0	2
AAGATGCTTATGCTATGAAG	NAA11	524	46	0	192	1373	4	789	0	191
AAGATGCTTCCCTGTGCAAG	LCMT1	730	85	20	4	2130	0	869	1	0
AAGATGGAGGTCAAGCAGAA	GHRL	826	119	33	32	2912	59	1561	93	151
AAGATGGCTAAGGAGAACAG	ARID5A	438	30	16	0	605	2	339	0	0
AAGATGGGCACACGACAACA	IP6K2	604	44	64	251	2088	39	1063	1	339
AAGATGGGCACACTCATCAG	YEATS4	715	44	0	44	1594	122	560	203	979
AAGATGTAACAGCTGGAAGG	TP53I3	641	42	188	0	404	1	241	0	0
AAGATGTAAGAACTTGTGAG	COX10	604	32	0	0	927	44	275	0	0
AAGATGTAGACGGCACGGCA	GSTT4	848	97	2809	22959	1871	12	1022	92	424
AAGATGTAGACTGGAATGAC	ANKRD66	548	51	105	1145	1618	28	890	0	10
AAGATGTCACACATGACGGT	RASA3	812	69	104	0	1999	16	1094	1	20
AAGATGTGGTCTCCGAAGAG	HAL	650	73	41	0	2083	191	980	1	957
AAGATGTTCTTGGTTCAGTG	MARS1	497	25	5319	633	313	0	112	0	0
AAGATTAAAGACTCTAGCAA	GNPDA2	450	47	24	105	988	6	637	17	0
AAGATTAGGGCAAAGACCAC	GALR3	557	55	1151	469	1367	44	773	1	0
AAGATTATGAGCGAGAGAGG	RBM17	633	16	0	0	318	4	134	1	0
AAGATTCCCCATATTCAATG	NCBP2L	491	63	0	156	1768	2	800	1	0
AAGATTCCTAGAGATTCATG	GDAP2	591	39	830	1042	1447	38	534	6	150
AAGATTCTGTTAATATTGGA	NUDT4B	475	25	275	0	834	14	368	0	123
AAGATTCTGTTAATATTGGA	NUDT4P2	475	25	275	0	834	14	368	0	123
AAGATTGCACCGGATCCCAA	SLC17A8	561	68	2	3741	1603	71	929	27	335
AAGATTGCCAAAATGGAGCA	GJC1	516	47	68	27	1284	3	691	38	6
AAGATTGTGAGTTTATTCAG	ATP6V1H	510	14	0	0	689	0	220	1	0
AAGATTGTGGAATGTGGACA	FBXO39	738	90	0	23	2667	143	1499	168	576
AAGATTTCTATCTGGGAACA	ARGFX	504	47	2	0	1614	172	931	32	2350
AAGATTTGACTCACAAGACA	CCDC61	615	67	0	405	2122	154	976	1	3
AAGATTTGCAGAAGGGTACA	ZNF518B	668	52	0	1404	2532	40	1457	2076	359
AAGCAAAAGATGCCTGCCTG	NAPG	617	83	0	409	2210	101	1193	0	1
AAGCAAACAACATCTCCTGG	SPATA45	555	71	91	4	2059	39	1109	60	458
AAGCAACAAACTGAATCCAA	SEMG1	549	67	0	0	1601	3	601	37	155
AAGCAACTATAAGCCTGACG	C9orf131	470	35	0	61	1022	0	538	7	89
AAGCAAGCCAACTCATCCGG	HERC6	520	59	40	1917	1827	29	1082	860	1499
AAGCAAGCTTGAGTATTGGC	OR10AG1	585	46	2297	0	1936	7	805	48	0
AAGCAAGGAGGTCAAGCACG	POLRMT	735	102	0	0	1341	11	513	0	24
AAGCAAGGATGCTTTACCAA	MBTPS2	615	115	0	619	2983	66	1355	3	1068
AAGCAAGGGATTATCACCAA	ZNF677	598	115	33	1582	2256	0	991	120	51
AAGCAAGGTAGCACTGTCGG	PHF23	659	66	0	41	1757	90	844	1237	7040
AAGCAAGGTCAACCAACCCA	PPRC1	530	70	2743	923	1557	24	678	0	0
AAGCAAGTCCACCCCGACAC	H2BC17	721	8	0	0	23	0	7	0	0
AAGCAAGTCCACCCCGACAC	H2BC9	721	8	0	0	23	0	7	0	0
AAGCAATCTTGTACTCAGTG	PRPF8	683	2	0	0	113	1	4	0	0
AAGCAATGATGATTGCAACA	OR2M1P	873	85	24097	2199	1571	12	1031	6	41
AAGCAATGATGATTGCAACA	OR2M2	873	85	24097	2199	1571	12	1031	6	41
AAGCAATGATGATTGCAACA	OR2M3	873	85	24097	2199	1571	12	1031	6	41
AAGCAATGGATGAGGCGTGG	POTENTIALLY_ACTIVE_12	537	55	0	56	1407	67	743	1	1241
AAGCACAAGATCATGCACAG	MAP2K1	619	67	39	0	1240	2	831	2	42
AAGCACACATCAGAACCCAA	ACER2	602	82	2	22	1391	165	828	2270	97
AAGCACACATCAGAACCCAA	ACER2P1	602	82	2	22	1391	165	828	2270	97
AAGCACAGAAGTACTCATGT	POTEF	727	32	0	0	926	1	472	1	2
AAGCACAGCACCCTCCGTAA	MTHFD2L	693	87	16	239	1932	30	1213	33	11
AAGCACCTGGAGCACCAGGA	IVL	688	91	10867	27714	2080	21	1144	0	19
AAGCACCTGGATGATCTCAA	HBG1	678	59	6	0	2537	407	1567	4	29
AAGCACCTGGATGATCTCAA	HBG2	678	59	6	0	2537	407	1567	4	29
AAGCACCTGTTCGTGCACAT	TEAD4	702	91	3514	34252	1687	6	894	1	0
AAGCACGACAGCGATTCAGG	AMBRA1	755	45	0	0	2414	1091	1047	1131	7632
AAGCACGCATGAACTCCAAG	PLEKHG1	727	127	603	14	2462	790	1308	62	208
AAGCACGCGTCGAGCGTCTA	NO_SITE_177	641	150	2810	151	3081	90	1585	76	4
AAGCACGGAAGTACTCACGT	POTEI	701	36	3	0	1018	80	527	93	317
AAGCACGGAAGTACTCACGT	POTEJ	701	36	3	0	1018	80	527	93	317
AAGCACGTCTACTGCTGGAG	GSS	729	84	97	0	1617	0	1124	1	9
AAGCACGTTCTCCACGTATG	H3-3A	708	38	812	0	259	0	92	0	0
AAGCACGTTCTCCACGTATG	H3P47	708	38	812	0	259	0	92	0	0
AAGCACGTTCTCCACGTATG	H3P6	708	38	812	0	259	0	92	0	0
AAGCACTTACTCGTTTGGAA	CRY1	621	43	588	0	1960	49	807	176	13
AAGCACTTCAGAGCAACATG	CCDC169-SOHLH2	397	36	0	0	1078	3	688	75	0
AAGCACTTCAGAGCAACATG	SOHLH2	397	36	0	0	1078	3	688	75	0
AAGCAGAAAAACATATGACA	FLG	375	38	2	0	1636	240	912	34	12
AAGCAGAAATGGAGAGAAGA	NANOGNB	713	80	277	6777	1445	44	739	0	3
AAGCAGACCCAACTGAACCG	RBM10	493	30	3897	1504	1162	46	527	0	205
AAGCAGACGCCCTCGCAATG	LOC401040	509	53	11	0	1527	1	895	16	49
AAGCAGACTGAAGCAGACCA	ASGR2	824	149	542	174	2771	211	1457	765	83
AAGCAGAGAGAGTGGCCAAG	TRIM44	671	58	0	90	2441	83	1430	0	891
AAGCAGAGCGACTCGGTTAA	SERF2	749	94	5574	427	2270	103	1211	1	204
AAGCAGAGCGACTCGGTTAA	SERF2-C15ORF63	749	94	5574	427	2270	103	1211	1	204
AAGCAGAGGAGATCGGAGGA	LOC101928268	629	68	55	0	1612	36	898	0	7
AAGCAGATTGAAGAGCTGAA	UCHL1	616	91	1375	148	1654	18	1244	12	1351
AAGCAGCAAAAGCCATTGGA	AKAP5	829	81	3	103	2364	36	1111	0	757
AAGCAGCACTACTTACGTCA	IFNAR1	674	98	845	1647	2150	154	1069	35	6
AAGCAGCAGAACATACTCTG	UBA5	843	79	0	0	1439	0	635	0	0
AAGCAGCTACTGTCCAATGG	ZSWIM4	713	113	357	792	2958	28	1489	2	2161
AAGCAGCTGGAGAGCCCGTG	FGF19	585	86	0	117	1932	11	1145	2	1
AAGCAGCTGTGCTATGAGTG	LOC101929106	633	116	0	0	848	6	407	0	0
AAGCAGCTGTGCTATGAGTG	RTP1	633	116	0	0	848	6	407	0	0
AAGCAGCTGTGCTATGAGTG	RTP2	633	116	0	0	848	6	407	0	0
AAGCAGCTTTGTGTAGCCAG	ELP4	709	40	0	0	1018	18	470	1	0
AAGCAGGACTCAACCATCCG	LAS1L	591	47	0	0	960	0	431	1	0
AAGCAGGAGAGCGAAAGCGG	ZBTB18	628	92	0	0	1364	15	732	0	2
AAGCAGGTCCATCCCGACAC	H2BC5	779	7	0	0	79	0	42	0	0
AAGCAGTAGAAGTATCCGGG	THSD4	638	57	0	63	1121	27	808	3	1
AAGCAGTAGAGTACACCCAG	AGBL5	570	47	39	886	1873	14	1053	1	3649
AAGCAGTAGGAAAACTGGGT	KERA	624	73	0	75	1441	0	644	8	0
AAGCAGTGACCATTACACTG	ERBB3	660	36	0	0	728	4	351	0	0
AAGCAGTTCTCACGCTCACA	CSDC2	517	62	107	0	1397	15	799	1	497
AAGCAGTTCTTCAGATTCTG	FAM133A	658	99	648	0	2771	29	1328	0	533
AAGCATAAGCTGCCAAACCA	MGME1	784	74	0	25	2697	238	1675	31	1009
AAGCATAGATCGCACCCAGT	BEAN1	580	75	51	65	1818	75	911	421	1559
AAGCATCAATGATTATCGGG	SLC26A8	552	42	0	0	1401	4	608	0	1
AAGCATCAGATGGTCCACAC	ZNF221	573	41	0	191	929	208	408	0	0
AAGCATCATTGGGAAGAAAG	PCBP1	690	29	1	0	1036	32	460	0	1116
AAGCATCCACTCCAACCATG	GPR84	678	78	48	38	2163	236	1057	0	578
AAGCATCTCTAGGACTGTGG	GPR15	701	70	567	0	2505	49	1181	1	89
AAGCATGAAAGTAATAATGT	POTEE	626	7	0	0	422	0	216	0	0
AAGCATGAAAGTAATAATGT	POTEF	626	7	0	0	422	0	216	0	0
AAGCATGAAAGTAATAATGT	POTEI	626	7	0	0	422	0	216	0	0
AAGCATGAAAGTAATAATGT	POTEJ	626	7	0	0	422	0	216	0	0
AAGCATGGGCTGAACGACCA	PHC1	877	72	0	0	1410	10	794	1	0
AAGCATGGGCTGAACGACCA	PHC1P1	877	72	0	0	1410	10	794	1	0
AAGCATGTCAAGAAGAACAG	CCDC63	577	53	0	149	1470	82	705	4	19
AAGCATTATGTGTTGCCCAG	FAM243A	525	59	424	1001	1570	23	774	1341	15
AAGCATTATGTGTTGCCCAG	FAM243B	525	59	424	1001	1570	23	774	1341	15
AAGCATTCACACATCCACCC	OR5P3	605	56	0	820	2623	64	1364	1	0
AAGCATTCCAACATGACACA	IL23R	593	95	5	75	2029	59	875	77	85
AAGCATTCCAATCTACAACT	AFTPH	591	48	1592	326	1692	156	763	5	0
AAGCATTCTATTGATAAGGT	RHOT1	620	32	0	6	965	51	622	0	0
AAGCCAAAATGGCTCACAGG	TRIM49D1	626	55	320	0	1042	8	524	0	1
AAGCCAAAATGGCTCACAGG	TRIM49D2	626	55	320	0	1042	8	524	0	1
AAGCCAAAGATAATACCTTG	BCL2L13	567	88	0	1066	1344	285	799	0	663
AAGCCAAATAGTTGATATCG	AMACR	572	53	0	468	2095	11	1125	14	52148
AAGCCAAATAGTTGATATCG	C1QTNF3-AMACR	572	53	0	468	2095	11	1125	14	52148
AAGCCAACAAGACTAGAATG	TOGARAM1	673	88	0	339	2176	107	1007	145	734
AAGCCAATTTGGGAGCAGAT	NUTF2	518	9	0	0	168	0	98	0	0
AAGCCAATTTGGGAGCAGAT	NUTF2P2	518	9	0	0	168	0	98	0	0
AAGCCAATTTGGGAGCAGAT	NUTF2P8	518	9	0	0	168	0	98	0	0
AAGCCACACAGGGCGCATCG	SHKBP1	595	84	86	76	1886	12	920	2	0
AAGCCACCCAAACACCACCG	TRAF3IP3	503	81	0	0	1433	10	861	3	1375
AAGCCACTACTCGAACGCCG	GLCE	513	55	701	0	1656	171	741	0	135
AAGCCACTGATGCAGAATCG	ZMYM3	713	109	0	1292	2166	140	1046	1057	586
AAGCCAGAGAATGATGATGG	METTL4	633	67	2	7985	1289	63	645	1	0
AAGCCAGGTTCAAACACAGG	CDH20	555	73	0	0	1001	6	638	626	3379
AAGCCAGTTCAGTTACCTCG	CDK8	576	54	9698	640	1820	21	701	0	0
AAGCCATTTCCTGAACGCAC	HSD17B3	481	90	327	177	1707	17	995	1	6
AAGCCCATGACCTATGTGGT	XPC	584	86	0	0	1981	16	1203	127	308
AAGCCCCCCAGACAACACAG	LRRC75A	571	76	1	11	1706	4	882	0	45
AAGCCCCGACAGCTTACTGT	ZMYND15	565	78	1779	1	1476	20	766	0	358
AAGCCCGAATTGAACAACAG	SCAPER	511	77	559	3082	1683	42	858	321	153
AAGCCCGAGAAGCCAACTAG	POTENTIALLY_ACTIVE_13	686	73	956	618	2144	11	1286	73	4105
AAGCCCTGGTGGATTGAAGC	CREB3L2-AS1	552	94	28628	571	2042	37	882	257	23
AAGCCCTTTAAGTTTATGCT	FKBP1A	569	63	0	0	1335	9	775	56	42
AAGCCCTTTAAGTTTATGCT	FKBP1C	569	63	0	0	1335	9	775	56	42
AAGCCGAACTCGGCGTATCG	NO_SITE_192	650	70	0	675	2434	134	1357	1	57
AAGCCGAGTCAGAAGGTCCA	EME1	608	64	628	16	1428	150	784	153	932
AAGCCGCCCTGATTGCACTG	ATAD2B	763	106	326	0	2396	150	1833	2	69
AAGCCGTCCTCATAGACTGG	TPO	687	98	250	48	2531	210	1389	12	8138
AAGCCGTTTCAAGACCCGTG	MORC2	583	68	0	1	1344	34	915	2	1
AAGCCTATGAGGTCAAGCTG	PRSS8	639	83	4370	2374	2689	33	1318	84	3769
AAGCCTCACCACTTGACCAG	JMJD7-PLA2G4B	647	49	89	0	2421	124	1239	1	53
AAGCCTCACCACTTGACCAG	PLA2G4B	647	49	89	0	2421	124	1239	1	53
AAGCCTCGCTACGTACCTCG	INPP5A	480	47	10	310	1171	14	738	2	1
AAGCCTGCAGGAGCTCAGTG	ALPG	709	66	0	47	2519	197	936	41	523
AAGCCTGCTGACGATGATGA	S100A7	754	63	344	2	1335	16	883	3	0
AAGCCTGCTGACGATGATGA	S100A7A	754	63	344	2	1335	16	883	3	0
AAGCCTGGGCTCGTCAGCGT	ASPSCR1	502	46	10	0	1052	78	794	1173	0
AAGCCTGGTCAGAGACTTTG	DMRTC1	584	54	221	372	1189	31	623	279	29
AAGCCTGGTCAGAGACTTTG	DMRTC1B	584	54	221	372	1189	31	623	279	29
AAGCCTGTGAATCTTCACCG	A2M	455	27	0	0	1303	55	801	0	0
AAGCCTTATAGAGCCCCCGT	EPHB6	502	57	344	2261	1665	56	1034	2	11
AAGCCTTGAACACAGAAGCA	ZFAND1	638	100	0	3626	1826	6	991	0	0
AAGCGAAAGTAAGGACATGA	TTC39C	817	145	0	488	2663	6	1423	0	0
AAGCGACGTTCGTCCGATAG	NO_SITE_100	485	60	54	1	1823	10	1010	1	0
AAGCGAGAAGCACAGCGTGG	SLC35E1	624	179	81	1798	1786	0	689	15	170
AAGCGAGGAAAGCGACACCT	MPDU1	620	121	0	0	1445	1	806	1	0
AAGCGAGGAAGGTCCCATCG	POTENTIALLY_ACTIVE_14	644	122	2864	2480	2321	43	1388	450	167
AAGCGAGGTGATGGGACTGG	PSG7	671	102	0	0	1175	26	615	1	64
AAGCGAGTGATAGTCTTGAG	CNNM4	724	83	23	130	2378	1346	1155	622	11853
AAGCGCACCTGAAATATGGG	MX1	682	111	472	1051	2049	103	1073	30	1
AAGCGCCGATCTACCCGCCA	POTENTIALLY_ACTIVE_15	631	72	447	12	2374	16	1319	22	168
AAGCGCTAGTACGCGGTTTA	NO_SITE_216	845	86	6702	565	2923	15	1497	7	275
AAGCGCTTATTACGCGCAGT	NO_SITE_171	599	29	0	0	2145	83	1267	103	48
AAGCGCTTCGCCATCGACAT	PANK4	599	60	5	0	1305	162	635	46	99
AAGCGGAAAGCCATCAGCAG	BUD31	583	16	0	0	195	0	156	0	0
AAGCGGAACTCCTTCCAATG	BMP8A	596	70	536	39	1191	3	544	0	2
AAGCGGAACTCCTTCCAATG	BMP8B	596	70	536	39	1191	3	544	0	2
AAGCGGAAGTGCATCGTGTG	UTP4	874	138	0	21	2213	112	1131	43	1
AAGCGGACAACGGACGCCTG	CCDC166	697	164	1995	2327	2836	72	1721	5	2346
AAGCGGCCTCCGCAGACGCT	NPIPB13	564	39	11	0	841	8	376	0	5
AAGCGGGAGTCCAATTCCAG	CCNQ	645	30	0	0	997	1	302	0	0
AAGCGGGCAGAGGAGTTGGT	PLAAT2	782	111	0	657	1797	43	1014	1	49
AAGCGGTCCATGTCGTAGCG	NDUFS7	581	74	0	28	1387	3	679	0	0
AAGCGGTTGTACGACGCACG	NO_SITE_219	619	85	47	0	2023	191	1152	0	11
AAGCGTAATACGCGCGTCAC	NO_SITE_157	753	63	0	0	2618	269	1479	505	664
AAGCGTCAGCAGTTCCCGGG	RPS9	454	5	0	0	109	0	73	0	0
AAGCGTCAGCAGTTCCCGGG	RPS9P2	454	5	0	0	109	0	73	0	0
AAGCGTCAGCAGTTCCCGGG	RPS9P4	454	5	0	0	109	0	73	0	0
AAGCGTGATGTACAGGCAAG	TAS2R4	891	98	287	303	2641	726	1399	6	6117
AAGCGTGGGCAAGACGTGCG	RAB43	718	65	763	55	2324	24	1451	0	37
AAGCGTGTGGCCAAGCACAG	DCAF8L1	613	92	319	83	1552	76	889	1056	926
AAGCGTTAATATCACCTGTG	PTPRD	430	75	110	70	1464	145	736	0	0
AAGCTACAGACCTGTCTCTG	PROCA1	729	49	15	0	1873	62	781	37	0
AAGCTACCATCGCTTTGAAG	CLTRN	658	83	193	349	3399	590	1410	2217	2183
AAGCTACGACTAATAGACTG	CSNK2A3	613	37	8	24	606	0	174	7484	16418
AAGCTAGCATGGAGTTTCGA	RALGAPB	670	67	121	160	1124	2	486	0	10
AAGCTAGGGACGATCATCAT	ONE_INTERGENIC_111	700	72	341	1	2196	58	1050	1	0
AAGCTAGTCTGGCAGCTGCG	KRTAP1-5	527	53	0	0	1186	13	600	0	4
AAGCTAGTGAGCATCACCCG	GCOM1	804	61	9	56	1862	226	990	0	99
AAGCTAGTGAGCATCACCCG	POLR2M	804	61	9	56	1862	226	990	0	99
AAGCTAGTTCAGAAGTTGAG	OSBP	578	15	404	0	277	0	119	0	8
AAGCTATGGAAACACTTAGG	PARD3B	613	66	7	441	1242	33	662	2	10490
AAGCTCAAATGGTCCAAAGT	RNFT1	677	71	630	3	2070	4	846	2	305
AAGCTCAAGATCCACCAGCG	ZNF668	495	61	183	34	1674	51	859	0	1
AAGCTCCCAGACACACCTCA	ENG	618	47	699	433	1915	96	896	2	23
AAGCTCCCAGACATTCGAGA	POLA2	579	1	0	0	63	0	4	0	0
AAGCTCCGCTCTTCCCATGT	YJEFN3	691	32	0	0	1371	20	626	1	719
AAGCTCGAAGGTGATCTCAG	TMED7	649	52	253	112	988	65	374	11	714
AAGCTCGAAGGTGATCTCAG	TMED7-TICAM2	649	52	253	112	988	65	374	11	714
AAGCTCGTGGTCATAACCCA	PRR19	649	44	45	205	1435	35	1034	29	0
AAGCTCTAGTAAGACAGCAT	PNMA2	709	81	73	3559	1864	11	1023	0	224
AAGCTCTATTGAAGGCCGAG	BUB3	496	8	0	0	291	0	114	0	0
AAGCTGAAAAACAACTCCCC	HOXB3	456	52	20	0	1071	30	527	0	1
AAGCTGAACGACATGACCCT	TEX11	622	71	229	5035	2579	110	1340	3700	1250
AAGCTGAAGAAAAACATGGG	OTUD7A	626	51	0	110	2378	7	1246	14	3
AAGCTGAAGACGTACTCGAA	DNAJB3	680	83	25	260	2502	17	1072	0	1424
AAGCTGAAGAGTGACGAGCT	TMPRSS13	785	115	480	3302	3552	117	1904	2	1489
AAGCTGACCAGTGAGACCGA	B4GALNT4	761	105	49	3433	1989	147	1235	657	1647
AAGCTGACGCACGACCTGCA	FIZ1	623	96	466	3347	2283	57	1128	136	820
AAGCTGATGATCCAACAATG	STXBP1	623	49	12	6	1673	3	1103	13	2366
AAGCTGCACATCGTCAACTG	WDR6	668	99	55	893	2362	125	1360	0	155
AAGCTGCCAGACCTGGTGAG	SMCO1	615	74	1	60	1799	20	1059	84	71
AAGCTGCGCAGCATCAACCA	LRPAP1	687	91	0	24	2442	57	1179	306	72
AAGCTGCTCCTCACTAAGAC	LPCAT4	396	34	7	39	1634	372	773	2	903
AAGCTGCTCTCCGAGGTTCG	IL27	655	56	12	869	1889	77	1141	465	623
AAGCTGCTGCGTTTCCACTG	POTENTIALLY_ACTIVE_16	740	112	970	5529	2611	26	1238	0	7
AAGCTGGAGATACTTCAGAA	TNFSF18	605	86	56	114	2706	67	1437	2	2161
AAGCTGGTCGATTTGGTGAA	MXD1	654	70	0	0	2337	179	892	0	0
AAGCTGGTGGAGATCGCCAC	ONE_INTERGENIC_99	542	82	0	0	1572	15	967	2	1075
AAGCTGTACCATCAGAGCAA	SPSB2	806	113	1626	0	2231	136	1320	372	7327
AAGCTGTAGAACTCTTCCAA	PGBD2	529	44	0	0	948	8	392	0	0
AAGCTGTAGAGATGCTCAAG	SERPINA12	534	54	81	0	2206	10	853	69	0
AAGCTGTATCCCATTGCCCA	CA7	561	54	404	565	1491	34	1001	48	2823
AAGCTGTCAGCCGAGAGCGG	ZNF704	564	98	0	41	1589	99	960	43	1925
AAGCTGTCCATACACAGTGA	ZNF30	957	107	0	197	2675	52	1302	5	168
AAGCTGTCTGTCATTCACAG	MAP2K6	532	46	0	15	1440	24	984	0	1
AAGCTGTTCATGTCACCACA	LIPC	670	94	408	10	2147	30	1196	1	7
AAGCTTACAGAAGCTATGGG	SWAP70	478	31	134	0	1255	30	729	45	206
AAGCTTACCCAACAACTGCA	NPHP1	800	62	1221	49	2659	22	1785	68	0
AAGCTTACTTGAAAGAGTGT	KRR1	658	15	0	0	636	0	123	0	0
AAGCTTCGGCTACAGCTCGG	GBA	573	53	6	0	1179	18	593	1	1
AAGCTTCGTGACCTCCAGAG	NYAP2	517	41	17	364	1453	129	823	0	0
AAGCTTGATATGGCACTCTG	CEP350	728	48	0	0	1246	4	427	3	0
AAGCTTTAAGTAAGTCCACA	CHST9	641	37	90	18	1561	95	800	0	111
AAGCTTTATGGATTTACCAA	FBXL3	416	22	129	0	1042	13	660	31	12
AAGGAAAACTGATCAGACTG	UBE3A	507	81	0	159	1339	55	785	0	7
AAGGAAACACTGCATCACAG	USP35	620	70	21	0	1601	9	939	1	1325
AAGGAAAGAAATTTAAACTG	CDC42EP3	383	48	13	6993	971	9	503	611	7883
AAGGAAATACTTGACCCAAG	HJURP	471	54	0	0	979	115	541	0	0
AAGGAAATATCTCTGAGACA	PLEKHA2	472	35	47	0	772	1	348	0	0
AAGGAAATTTCAAACTTGTG	SLC9A8	425	29	0	0	1236	16	702	1	8
AAGGAACACTCCATGTCCCA	SUSD6	540	78	55	575	2012	94	948	87	184
AAGGAACAGCTGCTGTCCAG	CTIF	831	160	2252	109	2455	46	1572	47	1
AAGGAACCGTCCTAGACGGC	ONE_INTERGENIC_53	692	50	26	39	1735	68	949	4	14
AAGGAACTCTAGTTGAGTGG	ONE_INTERGENIC_114	609	67	23	0	1749	11	807	0	545
AAGGAAGACAAATGCTTGGA	LINC02801	545	70	3	50	1679	141	806	5	338
AAGGAAGACATACGTAGCCT	ORMDL2	654	139	8916	60175	2110	1403	1185	12768	23954
AAGGAAGAGGTTGCGCACGT	TPBG	456	74	252	0	1340	19	782	2	1
AAGGAAGATCCCACTTAACG	ONE_INTERGENIC_208	580	105	573	39	2065	261	1271	156	89
AAGGAAGCCTTGACATACGA	EIF4H	573	38	0	0	743	16	420	0	0
AAGGAAGCCTTGACATACGA	EIF4HP1	573	38	0	0	743	16	420	0	0
AAGGAAGCGAAAGTTCCGCG	PCDHAC1	572	50	2	3264	1601	4	814	0	245
AAGGAAGGGAAAGCTCCCGG	TUSC3	493	84	984	0	1044	12	676	0	387
AAGGAAGTCATGGTACGATG	STON1	645	58	0	7	2027	59	900	0	53
AAGGAAGTCATGGTACGATG	STON1-GTF2A1L	645	58	0	7	2027	59	900	0	53
AAGGAATCAACACCACTGGT	POLA2	623	11	0	0	247	0	123	0	0
AAGGACAAAAGTAAAACCCT	ZNF283	479	47	151	107	1376	2985	626	167	3452
AAGGACAACCCACTGAACGA	SYNGR1	668	90	538	5231	1289	73	942	1	2928
AAGGACACCAAATGAAGGAG	VPS37A	711	102	0	16	1758	4	818	0	0
AAGGACAGTTCTGCCCCTGG	LNPK	669	103	115	0	2316	13	1122	86	5
AAGGACATAATCAGCTGTGT	PRR36	578	48	269	1	1784	13	632	0	60
AAGGACATGAGCGATGAAGT	LDLR	674	104	0	20	1684	101	1016	8	10
AAGGACCACACACCACCCAG	ONE_INTERGENIC_98	569	66	0	0	1504	7	640	33	1124
AAGGACCCAGAAGACACGGT	BCAS1	615	41	35	0	811	4	442	1	0
AAGGACCCAGGGATCCACAG	GMNC	654	76	84	0	1311	1	534	0	511
AAGGACCTATCACCTCTGTG	SNTG2	736	136	3098	1316	2698	126	1115	1	5922
AAGGACGAGTTTAAAAACAC	TNFRSF17	497	71	103	1	1053	8	583	0	0
AAGGACGTACCATCTTATCG	PLEKHA6	661	118	0	91	2071	70	915	2	236
AAGGACGTAGACCCCAGCAA	CCDC190	616	79	0	30	1357	162	663	795	240
AAGGACGTGACACGAGCCAG	NET1	697	95	0	325	2183	17	1027	123	340
AAGGACTCATGCATGGACAG	RSPH10B	728	65	0	0	1149	4	492	0	1236
AAGGACTCATGCATGGACAG	RSPH10B2	728	65	0	0	1149	4	492	0	1236
AAGGACTGTCTGCATACCCA	CAP1	768	63	0	0	1398	6	508	0	0
AAGGACTTCATGATCCAGGG	PPIB	639	70	0	0	1445	12	867	1	986
AAGGAGACAGAGAATCCAGT	TMED2	456	24	0	0	202	0	88	0	0
AAGGAGACATAACCAAGCCA	FBXW10	668	144	1501	880	2237	2330	1247	60386	149315
AAGGAGACCCAAGAGCCATG	OR4K17	626	77	12	4114	2098	11	1218	30	1
AAGGAGAGCTCGCACATCCG	KCNG3	500	63	4727	0	1306	1	540	6	0
AAGGAGAGTGACTTGCTGTG	AGFG1	590	118	1128	1351	1269	30	589	0	0
AAGGAGATGGAACCACTGGT	BCL2L2	662	56	253	1	1032	17	545	14	53
AAGGAGATGGAACCACTGGT	BCL2L2-PABPN1	662	56	253	1	1032	17	545	14	53
AAGGAGCAGAAATGTCTCAG	PLCL2	381	67	191	1	1338	3	927	0	1
AAGGAGCGGGTGACCGAGTG	PIM3	652	89	280	2368	2331	107	1101	52	7
AAGGAGCTCTTCCAGCCAAG	CNOT2	494	53	0	0	787	0	290	0	0
AAGGAGGACAAAGCATCGGG	FAM149A	571	100	166	0	1919	84	956	1	0
AAGGAGGACTGCATTGTGTG	TMEM70	695	106	0	47	1709	9	895	2	131
AAGGAGGCAAAAGCCTCTGG	SHOC2	517	33	0	0	1421	34	634	1	0
AAGGAGGCCGAACAGCTTCG	RGS20	573	64	0	14	2115	48	1203	0	133
AAGGAGGGGAAATAGCAGCG	ACER1	527	79	7	0	2197	3	1062	2	496
AAGGAGGTCTCCATTAAAGA	CCDC152	660	72	7098	132	2513	28	1114	3	667
AAGGAGGTGGAAGGATACAC	KLLN	669	63	185	0	1244	17	968	1	13
AAGGAGTCTACGAAACGTGG	SETDB2	526	60	95	39	2018	57	1366	652	7054
AAGGAGTCTACGAAACGTGG	SETDB2-PHF11	526	60	95	39	2018	57	1366	652	7054
AAGGAGTCTCCGGCTCTTGG	CCDC184	732	64	31778	83	2582	29	1168	3153	16859
AAGGAGTGAGAGTCGCTTGG	KLF17	658	96	17	203	1729	23	836	2	0
AAGGAGTGGGCCATGAACGT	COMT	562	104	0	1147	1237	41	500	1	0
AAGGAGTTGGACGTCCTGCA	NPTXR	673	180	2911	2	1599	23	772	0	30
AAGGATAAATAACTCCCAGT	MEF2C	448	30	30	22	1132	19	539	0	0
AAGGATAAGAAGCTGAACAT	BOLL	522	37	15	594	891	61	472	1	1
AAGGATACGTGACAGCCGTG	ZDHHC5	661	83	91	111	2256	62	1184	109	7
AAGGATAGAGTCGTACTCTG	PLXNB2	599	54	135	0	1662	38	772	66	12
AAGGATCATGGGTCACTTCG	RGMB	534	71	8278	2343	1685	9	947	0	0
AAGGATCCAATAGCAGCAGA	SLC25A26	672	55	1	0	1391	0	573	0	0
AAGGATGCACGCTCCCCACC	C17orf102	673	69	0	13	2018	225	957	43	411
AAGGATGCGAATAACATCAG	PNMA1	576	55	50	55	1643	12	1160	15	11
AAGGATGTAACTTACAAAAT	RPL22	561	52	0	0	1893	47	978	1	37
AAGGATGTCCCTGATCAGAA	BARHL1	550	44	1013	0	1647	45	895	6	413
AAGGATGTCGAGATGCAGAA	CPSF4L	710	94	8	68	1935	187	1135	319	0
[truncated: 42,657 more rows]

## Sheet: Calu3_Gattinara_guide_mapping
Guide	Gene Symbol
AAAAAAAGGATGTATAAGTG	ZNF626
AAAAAAATGACAGAGAACCT	TMEM218
AAAAAACAGCTTCAACTCCG	PDILT
AAAAAACCAAATCGCCACGT	ONE_INTERGENIC_186
AAAAAACCACCAATAAGAGG	C2orf74
AAAAAACCACCTAATTGCCA	ZNF804B
AAAAAACCCACTCACTTCTC	HNRNPA1
AAAAAAGAACATGCTTCAGG	IRAG2
AAAAAAGCATTTCTTATGTG	OR5V1
AAAAAATACTCTTCCCTCAA	TMSB15A
AAAAAATACTCTTCCCTCAA	TMSB15B
AAAAAATACTCTTGCGAACA	TNIP3
AAAAAATCACAACCCAGACA	FAM24A
AAAAAATCACAACCCAGACA	FAM24B
AAAAAATCTTTGCTTCATGT	DEFB135
AAAAAATGGAAGGGACACCT	ODAPH
AAAAACAAGAGAAACCTGAA	TRDN
AAAAACAAGATGGCAATTGG	ADAMTS3
AAAAACACCAAACTCAAAGC	UBE2G2
AAAAACACCCGATTCATGAG	SLC39A6
AAAAACACGAATATTTGACA	MED12L
AAAAACAGAATTCCAATTCG	MCM8
AAAAACAGACATTCATCACA	DUXB
AAAAACCTGGTCATGAACAC	RPP40
AAAAACGTCTTCCATGAAGA	IL26
AAAAACTAATCCCAACCTCA	CCDC62
AAAAACTATTATGACACTGG	GALNT3
AAAAACTCAAAGTTACCGTA	BBS7
AAAAACTCTGGGAAATGACT	RAB4A
AAAAACTGGAATGCTGAGCC	C20orf203
AAAAACTTCAGCAACAACCC	C2CD6
AAAAAGAAAGTCCTTCACGC	VWA3B
AAAAAGAAATATCCTGAGTA	DEFB110
AAAAAGAGCCTGCCGCCAGG	JSRP1
AAAAAGCATGAGGAACGTCT	MCTP2
AAAAAGCCAAAGTGGGACCA	KHDC4
AAAAAGCTGAAGCAGAGTCA	HAUS3
AAAAAGCTGGGTTAGAAGCG	FBXO21
AAAAAGGCCTCAAAGGAAAG	ALG6
AAAAAGTAGTGATACCTCTG	ERI3
AAAAAGTGAGACAACCAACA	SYT10
AAAAAGTTCATCGGAGACCT	BCL2L2
AAAAAGTTCATCGGAGACCT	BCL2L2-PABPN1
AAAAATAAAAACTTACGGGA	FAM162A
AAAAATAAAGAAGACTGTTG	IL22RA2
AAAAATAAATGATATTCACG	CNTN4
AAAAATAAGGAACTTGAACA	FERMT1
AAAAATACCGGAATCTGAAG	INO80E
AAAAATACTATTTGACACAG	AKR1C1
AAAAATACTATTTGACACAG	AKR1C2
AAAAATCAAAACCCAGCTCG	POTENTIALLY_ACTIVE_1
AAAAATCAGAAGGATCATTG	ZNF2
AAAAATCCAAACTTACATTC	PTGES3
AAAAATCTGAGGTAGATGGG	SKIDA1
AAAAATGAGTCAGAACACAC	NXF2
AAAAATGAGTCAGAACACAC	NXF2B
AAAAATGCCAAAAAGCAAGC	ZNF706
AAAAATGCCAACTGTAGCAA	LOC112267859
AAAAATGCTGGAACAGATCA	DEFB118
AAAAATGTAAATTCGAACAC	CFAP97
AAAAATGTATACTAACCAGG	PLA2G4A
AAAAATGTGAGATGTCACAA	CARD8
AAAAATTATGTCATACATCG	LARP1B
AAAAATTCATCGTACAGCCT	S100PBP
AAAAATTGGTTATACCAATG	ZNF208
AAAAATTGGTTGTACCAATG	ZNF728
AAAACAAAGCAATAGTCAGT	APBB1IP
AAAACAACATGGAAGAAACA	HHLA2
AAAACAAGGTCGTCGGCTGG	SBDS
AAAACAAGGTCGTCGGCTGG	SBDSP1
AAAACAATCCCGTTTATAGG	VDAC3
AAAACACAACAAGCCAAGCG	GARNL3
AAAACACAATCCATATCATG	TVP23A
AAAACACAATTGCAGCAACT	NUP54
AAAACACAGAGAAGTTCTGT	ZFP3
AAAACACAGCCAATCCAGAA	TMEM106B
AAAACACGCAATTTGTGCAG	CXorf58
AAAACAGAGACTCAGCAAGG	ATP6V1E1
AAAACAGAGACTCAGCAAGG	ATP6V1E1P1
AAAACAGAGAGTCTTCTAAA	TEX43
AAAACAGGATGTACTTTATG	MS4A13
AAAACATCAACTTGGAGCAG	TMEM74
AAAACATTTCAGAAGCAATG	ZNF154
AAAACCAACCTATACATCCG	RBMS2
AAAACCAACCTATACATCCG	RBMS2P1
AAAACCACCAACCGGCACCG	MSI1
AAAACCACCAGGAAAACTCA	LYAR
AAAACCAGCTTTAATCACAC	ACTR1A
AAAACCCAGGAAATTAGCAA	SERF1A
AAAACCCAGGAAATTAGCAA	SERF1B
AAAACCCATGAGATGCAAGA	TEX30
AAAACCCTTCGAGTCATGCG	DYTN
AAAACCGAACTTGTTCATGA	FZD2
AAAACCTCCTTGTTGAACCG	ZZEF1
AAAACCTCGAGAAAAATACA	C4orf47
AAAACCTGGTGTGTCCACAA	SEPTIN4
AAAACGAACCTCTATATCCG	RBMS1
AAAACGAACCTCTATATCCG	RBMS1P1
AAAACGACCACCCGAAACCT	ONE_INTERGENIC_110
AAAACGATTGCAGAGCCTTG	MDP1
AAAACGATTGCAGAGCCTTG	NEDD8-MDP1
AAAACGCAAGATAGACCAGG	GTF2IRD2
AAAACGCAAGATAGACCAGG	GTF2IRD2B
AAAACTAAGAAGATGCAGAA	C3orf62
AAAACTACACAGATGAAACC	CUL4B
AAAACTATGTCAATAAGCGC	ONE_INTERGENIC_193
AAAACTATTGTGAGGAATAC	ACKR4
AAAACTCACCTGTGCAGATG	TRAT1
AAAACTCGCTACTTTCAAAG	NEK5
AAAACTCTCAACAACGACCT	COQ8A
AAAACTGAAATCTTTAATGG	STAM2
AAAACTGGAAGAGACCAGAG	C9orf78
AAAACTGGAAGTCTAAACAA	FBXL17
AAAACTGGGTGTACAGACTG	MCCC1
AAAACTGTACGAGTGACGGA	VIPR2
AAAACTTACCAAGCTCAAAG	PNLIPRP3
AAAACTTACCATATAATACA	IFT88
AAAACTTCATTCCAGCAGAG	SLC46A3
AAAACTTGTGGTGGGCACGG	SCD
AAAACTTGTGGTGGGCACGG	SCDP1
AAAACTTTGGAAACTCTCAC	HECTD2
AAAAGAAAGGATCTGAACAG	MRPS5
AAAAGAAATAGCAAGAACTG	ST8SIA4
AAAAGAAGGAGACTTCAGAA	LOC100131471
AAAAGAAGGAGACTTCAGAA	PARL
AAAAGAAGGTATATGCACAG	CLCN5
AAAAGAATCACGCCGCATGG	DNAH12
AAAAGAATTGAATTTACATG	RNF24
AAAAGACAGCCCTAACAAGG	TGOLN2
AAAAGACCAATGATGACTGG	ARHGAP12
AAAAGACCAGAAACCCAAAG	SPEN
AAAAGACGTCCCTAACAAGT	TGOLN2
AAAAGACTACACACTCATCG	DNA2
AAAAGAGAATAATACCGGAG	ENTPD3
AAAAGAGATGAGCCGAAGTG	NLRP3
AAAAGAGATTGAAAGAATGG	PBX3
AAAAGAGCTTCTGGAAACAG	PENK
AAAAGAGGCTTAGTAACTGG	ZNF207
AAAAGAGTCCAATCACACAG	OR2A7
AAAAGATGAAAGCTCCAACA	POTENTIALLY_ACTIVE_2
AAAAGATGGACAGAGATATG	CARD6
AAAAGATTACCCTGACACCT	MORC2
AAAAGATTATTCAAGCTGTG	DHX40
AAAAGCAAAATGGATCGACA	BBX
AAAAGCACATGATAATTGGT	CTAGE1
AAAAGCAGCAGGCGGTGGGA	CCL4
AAAAGCAGCAGGCGGTGGGA	CCL4L2
AAAAGCCAAAAATACAGGAA	UBTFL1
AAAAGCCTACTACGATGGAG	BAIAP2L1
AAAAGCGGATATAGCTGTCG	ARPC4-TTLL3
AAAAGCGGATATAGCTGTCG	TTLL3
AAAAGCTGACGTCCCCCAGA	CCDC74B
AAAAGCTGAGCACGTCACGG	TP63
AAAAGCTGTCCTCAAAAGCA	RGS2
AAAAGCTTTAGTGACTATGG	OR56B4
AAAAGGAACAAACTCTTCGG	ZMYM6
AAAAGGAACAATATCCCTAG	TMPO
AAAAGGACAGAACTTGCTCA	THSD1
AAAAGGATCCTTGCTCCCAG	COA1
AAAAGGCATGATGCTCACCA	TMEM262
AAAAGGCTTCCGGAACAGCT	ZNF135
AAAAGGGATGACACTTGGGG	YOD1
AAAAGGTGCAGTGACCAGCG	MRPL54
AAAAGGTTGAGGGGTGAGGT	MRTO4
AAAAGTACTTACATGGACCA	HGSNAT
AAAAGTAGCAGCCCGTCAAG	DNAJC5B
AAAAGTCCCTCCCTCAAAGG	LOC100507422
AAAAGTCCCTCCCTCAAAGG	UBE2N
AAAAGTCCCTCCCTCAAAGG	UBE2NL
AAAAGTGCTCAGAAAATATG	LRRD1
AAAAGTGGTCCCCCAAAGTG	HOXB3
AAAAGTGTGTGTGGGAGCTG	KRTAP21-3
AAAAGTGTTGAAGAACTACG	DOCK1
AAAAGTTCACTTCATCCTAG	TRMT13
AAAAGTTGAAATGTCTCCAG	COQ2
AAAAGTTGATACTTACCAAG	SDCCAG8
AAAAGTTGTGCCCAAGACAG	PPIC
AAAATAAACAATATTGTAGG	DDIAS
AAAATAACATACCTTAACCA	FAM91A1
AAAATAATGAAGATGATACA	SUN5
AAAATACAAGGCTAGATGCT	SMC1B
AAAATACAAGTATAGCACCT	DHX57
AAAATACCAAGCGTCCAGTG	DDX31
AAAATAGAGAATTACTGGAA	RGPD5
AAAATAGAGAATTACTGGAA	RGPD6
AAAATAGAGAATTACTGGAA	RGPD8
AAAATAGCAAACAATCCAGG	ZNF880
AAAATAGTCACGAACAACAG	DUOX1
AAAATATAGTGGAGCCACCA	GCNA
AAAATATGGCTGGGTCACAG	ZC3HC1
AAAATCAACTGCCCTCAAGG	MKKS
AAAATCAAGAGCTTCCATTG	ZNF233
AAAATCACAACAATACAGAA	METTL8
AAAATCACAACAATACAGAA	METTL8P1
AAAATCACCTCAGTGACATG	ZSWIM5
AAAATCAGATAAAAAATGGG	CCDC173
AAAATCAGCCAGCTTGACGG	CAMK2G
AAAATCAGTAGATTCCACAC	SERPINB4
AAAATCATCCTGTCGGACGA	TEAD4
AAAATCATTTGGATGGACTG	CPO
AAAATCCAAAACTACACACA	SLC25A17
AAAATCCAAGATGACAGATG	PAK3
AAAATCCAGACATCTCTGAG	RBM48
AAAATCCCGAAGGCCCCCAG	CBX2
AAAATCTCCAGATGTGTCTG	ANXA1
AAAATCTCTGAAATTTGGGG	PRY
AAAATCTCTGAAATTTGGGG	PRY2
AAAATGAACAGCACCCCCAG	ASPHD2
AAAATGAAGAAAACAGCATG	NCBP2
AAAATGAAGATGGTTATAGG	TUT7
AAAATGACAGCCTGAATGTG	OR5AS1
AAAATGACATTCACTTCTGG	LYPD6B
AAAATGACCTGTTCAAACCG	UPP2
AAAATGAGACCGGTTTCCTG	MFSD14B
AAAATGCAATGCAAAAACAC	SETD3
AAAATGCAGGATCCAGGAGA	POTENTIALLY_ACTIVE_3
AAAATGCATGAAACCAATCA	MYSM1
AAAATGGCATCATCCCAAGA	FNIP2
AAAATGGCCAATTCTTTAAG	ETFRF1
AAAATGGCCATTCTTCCAGG	SRY
AAAATGGCCCAAGAGCGTGG	DHX30
AAAATGGGCTTGAACATGGG	POM121
AAAATGGTGAAACAATGCTG	CCSER1
AAAATGGTGTAAGAAAGGAG	LOC101930420
AAAATGTACAATCCCCAGTG	RFT1
AAAATGTGAAAATAAATGCA	GTF3C6
AAAATGTGATAAAAACAAGG	XPO1
AAAATGTGATCATAAATACC	POTENTIALLY_ACTIVE_4
AAAATGTTCAAGGGCAAACG	LOC150417
AAAATGTTCAAGGGCAAACG	SNRPA1
AAAATGTTCAAGGGCAAACG	SNRPA1P1
AAAATGTTCTGAATACCCAT	GMPR
AAAATTAGCCTGACTTCGCC	ONE_INTERGENIC_37
AAAATTATACGATGCCAAAG	SERPINB7
AAAATTATTAAAGTATCTGG	RO60
AAAATTCAGTTACCCCAAAG	OR6C68
AAAATTCATCATCCACCAGA	RBAK
AAAATTCCTCTTCGGTCACG	PLCL1
AAAATTCTTGAACCACCTGA	HSPE1-MOB4
AAAATTCTTGAACCACCTGA	MOB4
AAAATTGCAGGAAACAATGG	MYOF
AAAATTGGCCTGGATACAGA	UROS
AAAATTTCAGACACAGTACA	RBL2
AAAATTTGCAGGAAGCCCAG	SIGLEC5
AAAATTTGTAGTTAATACGA	FAM118B
AAACAAAATCAGCAAATGTG	ZNF416
AAACAAAATTACTTACCTAG	MRPL58
AAACAAAATTCAGTTACCAA	CFAP20DC
AAACAAACCTGGCTAAACGT	U2AF1
AAACAAACCTGGCTAAACGT	U2AF1L5
AAACAAAGATGATAGACCAA	AFM
AAACAAAGATGCATTGACAT	GRHL1
AAACAAAGGAAGCCTCCTAG	CLGN
AAACAACAATCTCACCTGAG	C12orf56
AAACAACAGGCAAACAATGG	MELK
AAACAAGAAGCTGTTTGAAG	MRPL9
AAACAAGAAGCTGTTTGAAG	MRPL9P1
AAACAAGATATTCACTTGAG	DNAJA2
AAACAAGGCATGGTTCCGGG	SMPDL3B
AAACAAGTCTGAGTAGTATG	RHAG
AAACAAGTGCTCAGCTCTAG	FAM72A
AAACAAGTGCTCAGCTCTAG	FAM72B
AAACAAGTGCTCAGCTCTAG	FAM72C
AAACAAGTGCTCAGCTCTAG	FAM72D
AAACAATAAGATCACTGTAG	LDHB
AAACAATTCCTACTGCATCG	PCSK6
AAACAATTCGATATGAACCA	HTRA1
AAACACAAACGCAGACAGTG	CNTNAP3
AAACACAAACGCAGACAGTG	CNTNAP3B
AAACACAAACGCAGACAGTG	CNTNAP3C
AAACACAAACGCAGACAGTG	CNTNAP3P2
AAACACACAAAAAGCCTCTG	PSMG1
AAACACACAAGCTTTCACCA	SLC35B2
AAACACAGTTAACCCAATGG	ABO
AAACACATAACATGGACCGA	MTMR9
AAACACCAATGAGTACACAG	SPRY2
AAACACCCAAGACGAGACAG	CFAP91
AAACACCCGGAACACACGCA	KCND1
AAACACCCTTTCAACCCCAG	TXLNG
AAACACCTGCCTCTCCAGGG	NKAIN4
AAACACCTTGACAAGAGATA	CLCN5
AAACACTCTGTTGTTCCAGT	QPCT
AAACACTGACAAATGAGACA	LRBA
AAACAGAAAGGGAGTCCGAG	LCA5
AAACAGAAGAGGAACAGCAG	MAGEB2
AAACAGAAGCTAAAGACCGA	ALKBH4
AAACAGAAGCTCCAGCCGAG	MRM1
AAACAGAGAAGTATTCCCAT	TRPM1
AAACAGAGATATCATTTGTC	RPL5
AAACAGATCCTACTTTGGGA	KLHL2
AAACAGCAGAAATCCATACA	CAMSAP1
AAACAGCTGAATTTACACAA	SLC40A1
AAACAGGAACATGGAACGGG	GIMAP1-GIMAP5
AAACAGGAACATGGAACGGG	GIMAP5
AAACAGGACCATTCTGATGA	ANKRD30BL
AAACAGTACAAACAAACTAT	RAB28
AAACAGTACAATGCTAAAGG	DSEL
AAACAGTATTAGATAGCATG	BBS12
AAACAGTTACTATCAAACAC	IL18R1
AAACATAAAAAACTATGAAG	BTBD8
AAACATAAGAGGATTCACAC	ZNF726
AAACATACCTTGATGAACTG	CLOCK
AAACATCAGAAAAACCACAC	ZNF354B
AAACATCCTGAATCCCAAAG	GPR156
AAACATCGTGCGCCACATCC	GDF1
AAACATCTCGACTTGCAGAG	RAET1E
AAACATGAAGCAAAACAACA	NTAQ1
AAACATGAGAAAAACCATAG	ZNF354A
AAACATGCGCAGGAAAATGG	PPM1E
AAACATGGAACGATTTGGAG	CDC14A
AAACATGGAGCTGGGCACTG	LCE2C
AAACATGGTGAATATTGGCT	FGL1
AAACATTAATAAGAAGCCCA	RAB27B
AAACATTATCAGTTTGAACA	TMCO5A
AAACATTGATCCTGTAAACA	TEX9
AAACCAAACTTATTGGACAT	ARHGEF38
AAACCAAAGTTTATTCAGTG	CEP162
AAACCAAGAGGATTTGCCAG	CBX3
AAACCAAGAGGATTTGCCAG	CBX3P1
AAACCAAGAGGATTTGCCAG	CBX3P9
AAACCAAGCCTAATTGACTT	ONE_INTERGENIC_198
AAACCACAAGTTACACTCCA	ESCO2
AAACCACAATGCCATGACAG	GAB2
AAACCAGAATAAGATCTGGA	ABHD4
AAACCAGAGCAAGCTCAGCG	TRAF7
AAACCAGATCTAATGGACAG	MX2
AAACCAGATGGGGTCCAGCG	NME1
AAACCAGATGGGGTCCAGCG	NME1-NME2
AAACCAGCATCATGTCCATG	OR2T12
AAACCAGCATCATGTCCATG	OR2T33
AAACCAGGAGATACCACTGG	CYP4B1
AAACCATAGGCATATCAGAG	TXNRD3
AAACCCAATCAACTCGCCAA	GPR174
AAACCCAGAAAACTTACCAA	GOLGA3
AAACCCAGACTCGCTCCACA	DCUN1D2
AAACCCATGAAAAATAAACC	NOLC1
AAACCCCAGATAAAGACCAG	RAET1E
AAACCCCAGTTAGTGACCGG	ABHD3
AAACCCCATCACCTGGAACT	CCDC58
AAACCCCGACCAAAGAGTGA	AFDN
AAACCCCTTCGTTTCAACAG	AADACL3
AAACCCGCGTAGTACCGAAC	NO_SITE_226
AAACCCTAAAGAAAACCCAG	NAP1L3
AAACCCTGATTCCTACAGGT	GALM
AAACCCTGGAGGGTGCTGTG	TEPSIN
AAACCGAGTGAGTTGGACCA	RABL2A
AAACCGAGTGAGTTGGACCA	RABL2B
AAACCGGTCGGAAAACACGA	KLB
AAACCTATCAAAGCACATGA	OR2B2
AAACCTATCAAAGGACATGA	OR2B6
AAACCTATGAATCGTCACAG	ONE_INTERGENIC_176
AAACCTCGGCAAAATCGCTG	MYT1L
AAACCTGAATCGGGTTTCGG	GRIK2
AAACCTGGAGGCATTCAACA	IL3
AAACCTGGCAGAACCCATGG	ZNF605
AAACCTGTAGTGATCGTATG	ZNF750
AAACCTTCCTGAAACAAGCA	POPDC3
AAACGAAAATGATGGCTACG	FGD5
AAACGAAGCTTGGATAGTCG	AGAP2
AAACGACCCTGAGGAATGGG	FAM236A
AAACGACCCTGAGGAATGGG	FAM236B
AAACGACTTCCAAACAGTTG	TMIGD1
AAACGAGACTCATCAAGACA	SAMHD1
AAACGAGCAAATAGAAATGG	N4BP2
AAACGAGGCCAGTTACCCGG	PPP3R2
AAACGAGGCTCAATAGATAG	ONE_INTERGENIC_275
AAACGAGTCCAATCACACAG	OR2A4
AAACGATCATGACAAACACA	BRD7
AAACGATCATGACAAACACA	BRD7P2
AAACGATTTCCTAGCAACTG	PHKB
AAACGCAAGATAGACCAGGA	GTF2IRD2
AAACGCAAGATAGACCAGGA	GTF2IRD2B
AAACGCACCCATGTGCCCAA	PRSS23
AAACGCAGAATAAAGCCAGC	SET
AAACGCAGAATAAAGCCAGC	SETP6
AAACGCAGAATAAAGCCAGC	SETSIP
AAACGCGAGATGCACGGCCA	FAXC
AAACGCTATCTGAATTCAGG	PLOD2
AAACGGACGAGGAGTACCTG	AHCY
AAACGGACTGAAAATCAGTG	CDON
AAACGGCGACGCTTCGCCCG	MARCKS
AAACGGGAACTACATGTGGT	TSC22D2
AAACGGGAGTGGCTGCTCAG	TAL2
AAACGGGCCGAAGACTTCCA	SSX2
AAACGGGCCGAAGACTTCCA	SSX2B
AAACGGGTGCTCACCGTCGG	IER2
AAACGGTCAAGATCCCAGCG	CPS1
AAACGGTCTTCTTCCTAGCA	CCPG1
AAACGGTCTTCTTCCTAGCA	DNAAF4-CCPG1
AAACGGTGATCTTACATCCA	ASMT
AAACGGTGCTTCCCCAAACG	ANK1
AAACGTGCCTTCCAAAACCA	WWC2
AAACGTTATACGACCGACGA	NO_SITE_52
AAACTAAGAACCAGACAGTG	USP16
AAACTACTGGTCTCTCCCAG	AGK
AAACTATCTAGCTCACACCT	CFAP57
AAACTATTTGTAGACTACAA	HSD17B11
AAACTCAACATATTGCATGA	IL1RAPL2
AAACTCACCGGTACCAAGCG	HS3ST3B1
AAACTCACCTCAGATGCCAT	PIP5K1A
AAACTCACTGGAGTTTGACA	POLR1C
AAACTCACTGTGAAGGGACA	NCR2
AAACTCCAGAAGACAGAATG	PRSS54
AAACTCCTTCAGCTTATCCA	APOC1
AAACTCGTCGACATCGGAGT	CHST12
AAACTCGTGTCCAGTTTCAG	BECN1
AAACTCTATACACACACAGC	ETV6
AAACTCTTGACATCACAAGA	DNAI4
AAACTCTTGTGTAGACAGGT	PMM2
AAACTGAACATGCTCAAACC	GFRA3
AAACTGAATAGCAAACACCT	KLKB1
AAACTGACCTGCCTGTGAAG	MTRNR2L6
AAACTGACTACAGCCTCCAA	MTERF4
AAACTGAGGGAGTTTCCCCG	LRCH3
AAACTGCAAAGCCTTTCGGG	KCNH7
AAACTGCCAGAAACTGCTGT	PLA2G2C
AAACTGCTGCTATCTCCCGG	MRPL10
AAACTGGAAGGTACTAGTGG	ITFG1
AAACTGGACCCCGTCGAGCA	CDYL
AAACTGGAGACACCTCATGA	LMOD3
AAACTGGAGTAGATGGTGCG	DLX2
AAACTGGTATAGGATTTGTG	FCRL5
AAACTGTAACTGATACAATG	SPATA22
AAACTGTACCCAGTTCAGTG	TMEM202
AAACTGTGGCAAACGATGTG	TM4SF1
AAACTGTTGGTGGTTACACA	SLFN14
AAACTTACAATTAGAGACAG	ANKRD50
AAACTTACACATATGCACAT	ALG6
AAACTTACAGAAGAGTTTAG	OARD1
AAACTTACCAATAATTCTGG	DNAJC6
AAACTTACGCGTTCACCACG	COL3A1
AAACTTAGTCTGTATAGTGG	PCDHA2
AAACTTCACATGGTGATGGG	MAP3K5
AAACTTCCATAATAGATGTG	PRPF4
AAACTTCTACATATAACAGT	POTENTIALLY_ACTIVE_5
AAACTTGCTCCACTTAATGA	LZTFL1
AAACTTTACAAGTAATTCCA	THAP5
AAACTTTACAAGTAATTCCA	THAP5P1
AAACTTTCGGAACACACCCA	PSMD2
AAACTTTGACAGGACGGAGT	ZC2HC1C
AAACTTTGTTGGCCCACCAG	SEH1L
AAAGAAAAAAAAATTACGGA	MYCNOS
AAAGAAAAAAGAGGTTGCTG	IMMT
AAAGAAAACACAGCTACAAC	IL2
AAAGAAAACCAAAAAACGAG	REST
AAAGAAAAGGATACAACTTG	NCBP1
AAAGAAAATGAATTCGTGAA	CCDC170
AAAGAAAATGATACACAGGT	C14orf39
AAAGAAACAAATGATAGAGG	CCDC172
AAAGAAACAGAACTAACCAA	SCEL
AAAGAAACAGAAGCTTGCCA	GS1-124K5.11
AAAGAAACAGAAGCTTGCCA	TOMM20
AAAGAAACAGAAGCTTGCCA	TOMM20P4
AAAGAAACAGAGCCGCCCAA	AFF4
AAAGAAAGAAAATCACCTGG	RNF167
AAAGAAAGAAAGTCATCAAG	RSRC2
AAAGAAAGTGATTGTCACAG	HSD11B1
AAAGAAATCCTATACCTGAG	GCN1
AAAGAACAAAATCTCCAGGG	PTPN11
AAAGAACACAAACATCTGGT	POLR2E
AAAGAACACACCCAACTGAT	TCTEX1D1
AAAGAACATTCTTATAGCCA	DLD
AAAGAACCAACCCCCTAGCA	ISG20L2
AAAGAACTCGGCTCTCAGGG	ZNF566
AAAGAAGAGATCGACAGTGT	SMS
AAAGAAGATTAACTCCTGGG	SERPINB3
AAAGAAGATTAACTCCTGGG	SERPINB4
AAAGAAGATTGTGCTAAGGC	RPL36AL
AAAGAAGATTGTGCTAAGGC	RPL36AP21
AAAGAAGATTGTGCTAAGGC	RPL36AP42
AAAGAAGCAATGGTGTGCTG	GTF2H2
AAAGAAGCAATGGTGTGCTG	GTF2H2B
AAAGAAGCAATGGTGTGCTG	GTF2H2C
AAAGAAGGCAGGAATTGGAA	SLC35A5
AAAGAAGTCCAAGCTCACAG	MYO7A
AAAGAAGTCCCAGGAAACCG	ISY1
AAAGAAGTCCCAGGAAACCG	ISY1-RAB43
AAAGAAGTCTGATTATCCAG	SPTLC1
AAAGAAGTTTGCCCAAAAGA	RPL7
AAAGAATGCTTCAAATGATG	ST6GALNAC2
AAAGAATTCTAACAATGAAG	WDR76
AAAGAATTCTGCCAGCTCGG	OSCAR
AAAGACAACACCCTACAGTG	ZUP1
AAAGACAATTACAGTACCAA	DCBLD1
AAAGACAGAACACAACACTT	FAM24A
AAAGACAGCTCCAAAACCTG	C9orf135
AAAGACATCCTAGCCACCAA	TGFBI
AAAGACATGGAAAAAACTGG	SLFN12L
AAAGACCCTGTGAATCAGAG	SHC1
AAAGACCGGCACTGGCATGA	FHL5
AAAGACGCCGACATAAGGCT	LONP1
AAAGACGCGCTGTGTTTGGA	C19orf73
AAAGACGGCTTGCAGAACAG	CSPP1
AAAGACGTGACAGTGATCGA	CADM1
AAAGACTCTGAGACCCACAA	CYP3A7
AAAGACTCTGAGACCCACAA	CYP3A7-CYP3A51P
AAAGACTTTCCCCATCTCTG	UCN3
AAAGAGAACAGCCTTCACTC	LHX1
AAAGAGAACTCTGATTCTGG	CER1
AAAGAGAATGAATAGGACAG	OR10A4
AAAGAGAGCCAGAATTGCCT	COMMD9
AAAGAGATTGCCATTACGAA	ERI1
AAAGAGCAAAGGATGACAGT	SORBS1
AAAGAGCAGCGTAAAGAAAG	CRCP
AAAGAGCAGGAGACAATACA	TMEM184C
AAAGAGCTACTGAGAATAGG	MED19
AAAGAGCTGCGGCTCCAAAG	SOX4
AAAGAGCTTGATGAGCACAC	EDC4
AAAGAGGCTTGTATTCCATG	ELAPOR2
AAAGAGGTCGAAGATGTAGC	BUD31
AAAGAGTCTCACAGTTTCCA	LYZL1
AAAGAGTGAAAATTCCTCGG	NOM1
AAAGAGTGTGGAGACCATCA	IFNG
AAAGAGTTGTCCCTGCACCT	SPATA18
AAAGATAATAGTCAATGTGG	ZNF441
AAAGATACCAGGCACTCCTG	TAF12
AAAGATATAGTAGTACAGGT	CALU
AAAGATATTAGTGTTCACAG	NHLRC3
AAAGATCAACTCATAGGGCA	TENT5D
AAAGATCACAGGCCTATGCC	MRPS18A
AAAGATCCAGTTAATCAACG	SHC4
AAAGATCCTTCTTCTTTGGA	STMN1
AAAGATCTTCACGTTGACGG	NCAM1
AAAGATGACGGAGTTGACCA	PPIAL4G
AAAGATGGCAACATCACTGA	ZNF230
AAAGATTAATATGCCTGTCG	EPB41L4B
AAAGATTGATTTACCCGATT	ANKRD20A3P
AAAGATTGATTTACCCGATT	ANKRD20A8P
AAAGCAAAAAGGACTTGCTG	CENPL
AAAGCAAAAGTGCATTCTGT	SNX10
AAAGCAAACTATGAATCACC	MIS18BP1
AAAGCAAAGTGATCTTGAAG	NBPF4
AAAGCAAAGTGATCTTGAAG	NBPF6
AAAGCAACAACCTGGTCACG	ROBO1
AAAGCACAGTCAGATGCACA	FCGR2A
AAAGCACAGTCAGATGCACA	FCGR2B
AAAGCACAGTCAGATGCACA	FCGR2C
AAAGCACGAACCTCTTCTGT	MMP11
AAAGCACTCAACAGCCACCG	TMEM132E
AAAGCAGAACTTCTTCAGGG	BNIP1
AAAGCAGAGTCTGTCCAAGG	RNF14
AAAGCAGATCTGCAAAGACA	CD1B
AAAGCAGCAGGTGATTGGAA	CCL8
AAAGCAGCCTAGAAAACACG	MPV17
AAAGCAGGTACTCACCAAGG	ATP5MC2
AAAGCAGTTACTCTTCAACA	YAE1
AAAGCAGTTGTGGTTCCATG	SPPL2A
AAAGCATACATCTTACCATG	STXBP5L
AAAGCATACATGCTGCACAT	PSTPIP2
AAAGCATAGGTCTTCCCACG	MMP19
AAAGCCAAAAGAACACACAG	CAST
AAAGCCAAATAATCCCACAG	KIAA0895
AAAGCCAACAACCAAAGCCA	PSMD14
AAAGCCAAGACAAATTTCTG	ZNF674
AAAGCCAATGACCCCCAAGG	CDK10
AAAGCCAATGGAAATAGATG	TBL1Y
AAAGCCAGGATCAATAAGAC	UHRF2
AAAGCCATGCTGATCGCTGT	TMEM185B
AAAGCCCATTTAAATGTGAG	CPB2
AAAGCCCGGCTGCTTGAGGG	BOLA2
AAAGCCCGGCTGCTTGAGGG	BOLA2-SMG1P6
AAAGCCGGAGGCTTGCCGAG	TTC24
AAAGCCTCCTCGGCGCTCTG	DNAJC25
AAAGCCTCCTCGGCGCTCTG	DNAJC25-GNG10
AAAGCCTGCATAGCAACGTG	STAM
AAAGCGACCTTTCCCCACCA	TGFBR2
AAAGCGGACACATCGCAGCA	KLHL33
AAAGCGGACATTCTCCTCGT	MCRIP2
AAAGCGGCTGCATTTCAACA	SNRPC
AAAGCGGTAGACTTCAGAAG	SLC5A12
AAAGCGTGACAAGTCAGCAG	CIC
AAAGCTATTTATCGCGTCGT	NO_SITE_83
AAAGCTCTGAGCTAGGCTGA	TAC3
AAAGCTCTGGAGACTTGTGG	TSFM
AAAGCTGAAAGCAGTGACAG	ACBD5
AAAGCTGCTAACGCTCAGAG	DOCK8
AAAGCTGGTTTGGAAGTGGG	KRBOX1
AAAGCTTCTGGCATAGTGAA	ZC3H7A
AAAGCTTTGACTCAAAATGG	VWA3A
AAAGGAAACAAGGTGAACGT	CNN1
AAAGGAAAGACTTAAAACAG	WDHD1
AAAGGAAAGAGATAGAGCAA	FBXO4
AAAGGAACGACTATCCAGCT	NCSTN
AAAGGAACGAGTCAGCAGAA	PDC
AAAGGAACTAGGAAAACTGA	ZNF709
AAAGGAAGAAGTGATTGGCA	NR1D2
AAAGGAAGCTGAATTAGATG	PAFAH1B1
AAAGGACAGTGGGAAGGCCA	FAM174B
AAAGGACAGTGGGAAGGCCA	H2AZ2
AAAGGACGTGTCTTACTCAG	UGP2
AAAGGACTCAGCCCCAACAG	LY9
AAAGGACTCTGAACGCTGAG	SPECC1
AAAGGACTGATCCTCAGACT	NSUN7
AAAGGACTTAATAGTATCTG	GEMIN5
AAAGGAGCAAAACTTGACCA	ANKIB1
AAAGGAGCTCGATTCTTCGT	TSPEAR
AAAGGAGTGACCATCGCCAG	MACROH2A2
AAAGGATGTTTACACGTGGG	GLRX2
AAAGGATTAATATTCACTTG	WEE1
AAAGGCAAGGACGAGAAGTG	BCL7A
AAAGGCAATATAGAAGAGTG	ANO10
AAAGGCACGAGTGTATGATG	LOC105370399
AAAGGCACTCCAACTAAATG	ONE_INTERGENIC_89
AAAGGCAGCCAAGAGCACGT	MGRN1
AAAGGCATCCAAGGTCATGG	ITGAE
AAAGGCATCGTGCTGCTCGA	FIS1
AAAGGCATTTCCAATAGTTG	PTPN22
AAAGGCCCAGATACCCAAGA	DCUN1D1
AAAGGCCGTGATCAAAAATG	DYNLL1
AAAGGCCGTGATCAAAAATG	DYNLL1P1
AAAGGCCGTGATCAAAAATG	DYNLL1P2
AAAGGCCTCCACGGGCACTG	LRRC3C
AAAGGCGACGTGCACGACAT	MTR
AAAGGCGGAGATAAAAAGAG	HNRNPU
AAAGGCGTCCATGATCTCGG	BOK
AAAGGCTCTGACACTTTCTG	LOC100996316
AAAGGCTCTGACACTTTCTG	LOC102723382
AAAGGCTCTGACACTTTCTG	LOC105379417
AAAGGCTGAAGAAAAAGAGG	SERPINB13
AAAGGCTTCAAAAAGGTCAA	SMYD3
AAAGGGAACCACTCAGCCAC	DMRTC2
AAAGGGCAAGATTACTGGAG	CFAP47
AAAGGGCCCGCGGCTCTGTG	PSMB1
AAAGGGCCTCTTGAAAAGCA	DBH
AAAGGGCGAACAAAGTACGC	LOC107985388
AAAGGGCTCTCTGGTCTACG	GPAT3
AAAGGGGACAGTCAGTCCCA	KLHL29
AAAGGGGCAGAGACTCCCAC	VPS37B
AAAGGGGGCATCATTGTGAG	FBXW4
AAAGGGTGTGTCGATGACAG	VWC2L
AAAGGGTGTTGGGTCCAGCT	TMEM134
AAAGGTAATAGCATGGTCAA	ARMCX5
AAAGGTACGTCTTCCAACAA	CDR1
AAAGGTAGATACACTCACAG	CCKAR
AAAGGTATTCCAGTTAAAAG	GLT1D1
AAAGGTCAAGACACTGTCAA	PI3
AAAGGTCATCAACACCTCCA	DBP
AAAGGTCGTAAACAGCTCAA	FAM13C
AAAGGTGCAAACCAACAAGA	CD8B
AAAGGTGCAAACCAACAAGA	CD8B2
AAAGGTGCAGAACTGTTATG	LOC105369591
AAAGGTGGAAAACTACCCTG	XPO7
AAAGGTGTGGAAACTCGCAG	HAUS4
AAAGGTTCTCCCATAACAGT	ZNF609
AAAGGTTGAGGAGGAGCCAG	SMR3B
AAAGGTTTCGATGACAGTGT	SMG8
AAAGTAATGACCGATGAAAG	PABPC3
AAAGTAATGACTGATGAAAG	PABPC1
AAAGTACAGAATCCAGTTCG	ATXN2
AAAGTACATGATTTCCCTAG	TRIP12
AAAGTACCAGAGCTGAGCCG	GTF2H4
AAAGTACGGCACCAACCCCG	CD37
AAAGTACTGATGGCTTCGCG	CLCN1
AAAGTACTTTGGATGGTGGG	POM121L2
AAAGTAGCTGAGGAACACAA	GPR32
AAAGTATAAGAAAGAACAAG	LEKR1
AAAGTATAAGATGGTCCTTG	CENPE
AAAGTATAAGGTGCAGACCA	PNPLA5
AAAGTATAGTCGGCTCGTAT	NO_SITE_110
AAAGTATGAGTCGGTGACAA	HOOK2
AAAGTATGGAATGCACACAA	WDR48
AAAGTATTATTAAAAATGTG	LOC112268080
AAAGTCAAAGATACTATTGG	NKAPD1
AAAGTCACACAACTTCACTG	MAPKAPK5
AAAGTCACTTGGGCCGCTGA	STEAP3
AAAGTCACTTGGGCCGCTGA	STEAP3-AS1
AAAGTCAGTAATCATCTTGG	OR4F17
AAAGTCAGTAATCATCTTGG	OR4F4
AAAGTCAGTAATCATCTTGG	OR4F5
AAAGTCATCCAGCCAGATTT	BCL2A1
AAAGTCATCCAGCCAGATTT	ST20
AAAGTCCAGCTCACACACAC	ZBTB7B
AAAGTCCTCGGACAAAACCT	KLHL5
AAAGTCCTGAGAATTTGGTG	WDR87
AAAGTCCTTATCGACCACCA	OBP2A
AAAGTCCTTATCGACCACCA	OBP2B
AAAGTCGACTCAGCTCTCAT	NBPF8
AAAGTCGGGATCCTACACCT	XAGE1A
AAAGTCGGGATCCTACACCT	XAGE1B
AAAGTCGTGTGCTTGCACTG	ZBED4
AAAGTCTACAAGCATCTTGG	OR4K1
AAAGTCTGTACAAGGCTCAG	MME
AAAGTCTGTTAGTACTCACA	MTBP
AAAGTGAACAGCATCAGCCC	PSMD9
AAAGTGAGAAAACCAGCCTG	JADE3
AAAGTGAGTTCAGAGCCTAG	TXNDC15
AAAGTGATGGAGCATAACCA	FRYL
AAAGTGATGTAGATCTCCCA	RNF25
AAAGTGATTCAGAATCTACC	WDR17
AAAGTGATTGATTTGGTGAG	OR2T6
AAAGTGCAACACTATTGGCA	ZDHHC17
AAAGTGCACTCGGAAACGGA	LGALS13
AAAGTGCAGAAGAACTTCTG	C3orf38
AAAGTGCAGCCTGTGCACGG	LINC02693
AAAGTGCATTGAGGGCCTTG	ECHS1
AAAGTGCCCAGAAATGCATG	PIWIL2
AAAGTGCCGAAACAAGAAGA	ATF3
AAAGTGGACGAGACACCAAA	KIN
AAAGTGGAGAGCGCCGCGGG	SHB
AAAGTGGCATTCATTACTGG	DECR1
AAAGTGGTGCATTCGAGGAG	RNF165
AAAGTGTAAGTTCTCCACCC	ZNF518A
AAAGTGTCGCTGAATTGTGT	EVI2B
AAAGTGTCTCACCATCATGT	TMEM214
AAAGTGTGCTTTGTTGGAGA	NSA2
AAAGTGTGGGTAATTGCAAG	ZNF736
AAAGTGTTAACAGGACACAC	FBXW11
AAAGTGTTCAGAAAAATCCA	ANKRD49
AAAGTTAACATCTTGGAGGC	USP17L12
AAAGTTAACATCTTGGAGGC	USP17L21
AAAGTTACAAGAAATTGCTA	CCDC59
AAAGTTAGATGCCAAAGCAG	CDADC1
AAAGTTATAGACAAGATGGG	TSSK3
AAAGTTCAGCTGGTACACCA	MGAT2
AAAGTTCAGTAATAATCCCA	SETDB2
AAAGTTCAGTAATAATCCCA	SETDB2-PHF11
AAAGTTCTCAAAGCTGAATG	NADK
AAAGTTCTTATGGCTACACA	ZEB2
AAAGTTGAAGTCTTCCCGAC	ONE_INTERGENIC_96
AAAGTTGAAGTGTAAACACA	FAM161A
AAAGTTGCCAACGCCAAATG	GPBP1
AAAGTTGTCCCAGACTTGGG	PCDHB14
AAAGTTGTGATTATAACGAA	SYTL2
AAAGTTTATAGTAAAAGGAA	SNX7
AAAGTTTCTGTCTTACCTGG	DEFB131A
AAAGTTTGACGAGTGTGTGC	NDUFA8
AAAGTTTGAGAAGTTTGATG	PCOLCE2
AAATAAAAGCACTGTTGACG	DMXL1
AAATAAAATCACTCGTCACG	EP400
AAATAAACTACAGTCACCAG	SLC7A13
AAATAAAGCAGAAGGCACCG	SOBP
AAATAAAGGCACAAAAACAG	STRBP
AAATAAAGTAGAACAGTGCA	ARHGAP17
AAATAACTCACATCACACAA	FCHO2
AAATAAGTATAGTAAAGACA	INO80
AAATAAGTGAAGCATACCGA	EDIL3
AAATAAGTTAAAAAAACCAT	UGT1A8
AAATAATAGCTTAGTAGCGA	NME5
AAATAATATGTGGACATGAG	TRHDE
AAATAATCACTGGGTCTACG	SLCO5A1
AAATAATCAGCTGTATCCAG	PRORP
AAATAATTCCTATAAACACA	SLC36A4
AAATACAAGAGAGTCGCTGT	UNC79
AAATACAGCATCTGTAAGAG	MOBP
AAATACAGTGAAAGCGCGGG	NUP160
AAATACATACAGTTCCAGAA	FMC1-LUC7L2
AAATACATACAGTTCCAGAA	LUC7L2
AAATACATGATAGTGGACGA	SMARCA2
AAATACATGGTATAAAACCT	ENPP3
AAATACGTAGACTCGGAGGT	CAV1
AAATACGTGAAGCTGAACGT	KCTD13
AAATACTAAGCTGATTGAAG	RUFY2
AAATACTCATCAGTTTGACA	FAT4
AAATACTCGATCGACGACTA	NO_SITE_169
AAATACTCGTGAATTTCTAC	C1D
AAATACTCGTGAATTTCTAC	C1DP1
AAATACTCGTGAATTTCTAC	CCDC7
AAATACTCTTGTCATGACTG	OR6Y1
AAATACTGCAAGGTAATGAG	VMP1
AAATACTGGAAGAAAAATGG	PRCP
AAATACTTCGTATCTGTGGG	TERB1
AAATAGCAGACATCTGCGAG	GADL1
AAATAGCAGTATAAAAATTG	TSTD3
AAATAGCATAGGGTAGAGAG	SCLY
AAATAGCATAGGGTAGAGAG	UBE2F-SCLY
AAATAGGACACCCACCTTGG	FOXM1
AAATAGGGATAGGCCCCCAG	ZNF543
AAATAGTAAAGCCACCAGCA	OPALIN
AAATATAAGAGCGAAGCTCT	TES
AAATATAGTAGCCATTGGTG	TMEM71
AAATATCATCCAGATAAAGG	SEC63
AAATATCCCTTCATCTTGGA	CEBPZOS
AAATATCGACCGGCGTTCGA	NO_SITE_99
AAATATCTGCTAGAAGAGAA	BIRC8
AAATATGAGATCACTCATCA	ALPK3
AAATATGATACTGACCACAG	CALB1
AAATATGATCTTGGGAGATG	LSM3
AAATATGATCTTGGGAGATG	LSM3P2
AAATATGATTATATATCACG	JMJD1C
AAATATGCTGATCTATCTGG	LOC105377022
AAATATGGAACGTCCACACA	WDR88
AAATATGTTATCAACTTGTG	GCNT4
AAATATTATTGCAGAGTCAG	DEFB103A
AAATATTATTGCAGAGTCAG	DEFB103B
AAATATTGAAGAATGCAGCG	ANKRD36C
AAATATTTGCTGTGTCTCAG	FGF5
AAATCAAAACAACACCTAGG	SEMG2
AAATCAACAGGTTCGTCACA	ROCK2
AAATCAAGGAGTCCTTCACC	USP18
AAATCAAGTCTTCTTACAAG	VDAC2
AAATCAATGAAGATTACCTG	SLC4A1AP
AAATCAATGAGCTAGTTGCT	SETD9
AAATCAATTCAATGTACCCA	VNN1
AAATCACAACGAGAACACAG	PMFBP1
AAATCACAATTTGCAACTGT	OR6C6
AAATCACAGAAACCTGAATG	TRIM49
AAATCACAGAAACCTGAATG	TRIM49B
AAATCACAGAAACCTGAATG	TRIM49C
AAATCACCATCCTTGAGCGT	GSTT2
AAATCACCATCCTTGAGCGT	GSTT2B
AAATCACTGACATTTACAGG	RASSF8
AAATCAGAGAAACCTGAACG	TRIM49D1
AAATCAGAGAAACCTGAACG	TRIM49D2
AAATCAGATCAAGCTCGGAG	HMGXB3
AAATCAGATCTTCTTGTAGG	SRSF9
AAATCAGCAACTTGACATGT	LRRTM2
AAATCAGCCACAACACCCGG	CYB5R2
AAATCAGCTGAATACTCTGG	ORC5
AAATCAGGACTGGATCGCCT	POTENTIALLY_ACTIVE_6
AAATCAGTATTCGAAAAGCA	USP54
AAATCATATGCAGAAGAGGT	HSD17B12
AAATCATGCCTAGATTTGTG	CCDC148
AAATCCAAACTGCAACAAGA	CCDC68
AAATCCACCAGGATATGGTG	LYPD6
AAATCCACCCCTTACGAGTG	ND3
AAATCCCAAAGCTAGTGTGA	LRP2BP
AAATCCCAGGGAGACCATGG	PSG1
AAATCCTAGTCCAACACCAA	AASDHPPT
AAATCCTATTGCTGTTGCCA	SEC61G
AAATCCTCAGCTATTAGCAA	PCDHB4
AAATCGACTTCGGTTTCAGT	MED31
AAATCGATCCCACCATCCAG	KRT6A
AAATCGCTAAGGTAGCATAT	ONE_INTERGENIC_81
AAATCGGAACACATTTGCAG	SLC25A21
AAATCGTAGCGGTTAACCGC	NO_SITE_222
AAATCTAAACGACGCGCGAT	NO_SITE_37
AAATCTAAGAGAGAGCTGGC	HLCS
AAATCTAAGGATTTACCCAG	PCNX4
AAATCTATGGTCATACCAGG	SMU1
AAATCTATGGTCATACCAGG	SMU1P1
AAATCTGAACACCACCACTG	PDXDC1
AAATCTGAACACCACCACTG	PDXDC2P
AAATCTGAACACCACCACTG	PDXDC2P-NPIPB14P
AAATCTGACAAAATTCTGTG	APOBEC4
AAATCTGCACAAAGTGATTG	EXTL2
AAATCTGCCAACTACCAAGG	FAM20B
AAATCTGCGTACCGAGCCGT	FAM227A
AAATCTGGAGACCTAGTCTG	ATP1A1
AAATCTTAGAGACCACATGA	ZNF407
AAATCTTCAGCGAAAACAGG	WDR74
AAATGAAAAACTGAACAACC	CCDC89
AAATGAAAAAGATATTCCTG	G6PC2
AAATGAAATATAAATCGGAG	XRCC5
AAATGAACACCTCAGACTCG	TBL1Y
AAATGAACACGAAGTTGGGG	AKR1D1
AAATGAACACGTGATCCTGG	LGMN
AAATGAAGTAACAGTTGCAC	KLRD1
AAATGAATGGCACATTCCAA	LIFR
AAATGACACCAATTACGATG	PRPF6
AAATGACACTGTCATGGATA	CARD18
AAATGACATTGTTCGATACA	PSMD5
AAATGACTGACACCTACTGG	LOC105375107
AAATGAGCAGCATTCTGTTG	PPP2R2D
AAATGAGGACATATCAGTAT	FNIP1
AAATGAGTGGCCTTATTGTG	GTF3C4
AAATGATAACTACATCTCAA	EIF4E3
AAATGATAGAAACCCTTGCT	OLR1
AAATGATGAATTATGCAGGT	GFRAL
AAATGCAATTGCTGTCATGT	POTENTIALLY_ACTIVE_7
AAATGCAGAGCAATCCAGAG	SERPINC1
AAATGCAGCTGATATCATCA	ENKUR
AAATGCAGTTGACTGTACCC	RNASEH2B
AAATGCAGTTGCTGAAAGGG	ICOS
AAATGCATTACGATTTCACA	GINS1
AAATGCCAGGAAACTTAGGG	CASP10
AAATGCCGAACCAGACACCA	SAMD15
AAATGCCTGGAGGATGATGG	TMEM184A
AAATGCGAGTGCTATCCCAG	MYH4
AAATGCTACAGTTATGGATA	CARD17
AAATGCTGCATACGGCAGGA	HEY1
AAATGCTTACCTTGACACCA	ABI1
AAATGGAAAAGAAAGCACAT	YBEY
AAATGGATTTCATGTCAATG	SERPINI1
AAATGGCAAAGTTGCATCCG	ASNS
AAATGGCAAAGTTGCATCCG	CZ1P-ASNS
AAATGGCTGTTGATCCCATG	KMT2D
AAATGGGCGGACTGTTGAAG	MTDH
AAATGGGTCATTGGCTTCCA	FXYD4
AAATGGTATTACAATGCTGC	UQCRB
AAATGGTCCACAAACCAAGT	MAP2K4
AAATGGTCCACAAACCAAGT	MAP2K4P1
AAATGGTCTAATATTCCTCG	SHROOM3
AAATGGTGAAAGTAAACACG	BRIX1
AAATGGTTCCAACGGACACA	FBP1
AAATGTAAGAATAGGCGATG	PDLIM5
AAATGTACATCACGTATGTG	NOC2L
AAATGTAGATGCAATTCTGG	MORF4L2
AAATGTATAGAAACAAATGG	TAF5
AAATGTCAAGTTCAACGTAT	ARF6
AAATGTCACTATGCAAAGTG	VPS13B
AAATGTCATCAGAGGTTGGA	OAT
AAATGTCCATAACGTTACTA	ONE_INTERGENIC_106
AAATGTCCTCATCCGATGAG	NEU1
AAATGTGAACAATCTACACA	PKNOX1
AAATGTGAACAGGCCACCCA	PKNOX2
AAATGTGCATGATGAAGACA	DYNC1LI1
AAATGTGGGGAAACATCCAA	TOR1AIP2
AAATGTGTGACATTGCAGGT	TMOD4
AAATGTTCAAAGCCTGCTTG	KLHL23
AAATGTTCAAAGCCTGCTTG	PHOSPHO2-KLHL23
AAATGTTTACCCTTTCTACG	TCAIM
AAATGTTTAGATCTCAAACA	EPPIN
AAATGTTTAGATCTCAAACA	EPPIN-WFDC6
AAATGTTTCCATCGTAGTCG	EXOSC8
AAATTACCCAGACAGTCACC	G2E3
AAATTACCTACCTTGTGCAG	CORO1C
AAATTACCTGCTGGTAATGG	ZYG11A
AAATTACCTTCATCACCAGG	CBLL1
AAATTACCTTGAATATCATG	HFM1
AAATTACTACAGTTGCACCA	SLIT2
AAATTACTTACAGGCCAAGG	BOLL
AAATTACTTACCTGATACCA	NIPSNAP3B
AAATTAGAACGACTTCACGT	SETD4
AAATTAGCGCAGTGGCTTTG	DPM3
AAATTATATGGACGTGACAG	TAF1B
AAATTATCTGACAAAGACCA	RGPD5
AAATTATCTGACAAAGACCA	RGPD6
AAATTATCTGACAAAGACCA	RGPD8
AAATTATGTACCAAACATGG	NCKAP1
AAATTATTCTGCAGTCAGAG	RAD1
AAATTATTCTGCAGTCAGAG	RAD1P2
AAATTATTTAAAAGAGCGAG	RBPJ
AAATTCAAACTGAACACCGT	SLCO1B1
AAATTCAATGGAGATAGCAA	RIOK3
AAATTCACTCACCATTTCAG	ATG5
AAATTCAGAGAGATTGCAGA	DNAJB9
AAATTCATGGGACTTGAAGG	KLF12
AAATTCCCATTTCGAATAGG	RPAP3
AAATTCCTTAATCTGAACAG	UTP15
AAATTCGGAGACATAGCCAG	NSD3
AAATTCTGGACCACGCAGGG	ITPK1
AAATTCTTCCTTAATGACAT	ERP44
AAATTGAAAATAAATAACGT	KCNH8
AAATTGAAGAAGTCGAAACC	RAD17
AAATTGACCTACCTATGAAG	MTRNR2L5
AAATTGACCTATCCATGAAG	MTRNR2L4
AAATTGACCTGCCCGTGAAG	MTRNR2L1
AAATTGACCTGCCCGTGAAG	MTRNR2L8
AAATTGACCTGCCCGTGAAG	RNR2
AAATTGATTCCTGTTATGCT	SLC35B3
AAATTGGAGGCTGAAAGCAT	DCUN1D5
AAATTGGATCCACCACCTGG	JPT1
AAATTGGATCCACCACCTGG	LOC107985034
AAATTGGCAAAGTCAAAACG	OSR2
AAATTGGCATTTATGAGTTG	ESD
AAATTGGCTTGGGCTCATCA	TBCCD1
AAATTGGGTCTCAAAACCCT	TMEM232
AAATTGTAGCATATGAGGCA	DYNC2H1
AAATTTACCATTGTACCAAG	TBX5
AAATTTAGGATAAAACAGAA	OTC
AAATTTCAGCAAACCTGAAG	RCAN3
AAATTTCCATGTGCGAACTG	SEC22A
AAATTTCCCTCCATAGCCAT	CTTN
AAATTTCTAAACAGCGACAA	SLC38A2
AAATTTGTTCCGAATGAGTG	TMCC1
AACAAAATAAAAGAAGCTGG	GNPDA2
AACAAACAAAGCCGCCAGCG	KEL
AACAAACATTTAACTGTGAA	ZNF519
AACAAACCAATACCTCCGGA	LMLN
AACAAACCTGAAATATCACT	NQO2
AACAAACTATAATTAACAGG	FAM13B
AACAAAGACATACTCCAATG	CDK16
AACAAAGAGGATCACAGCTG	SHISA4
AACAAAGGCTAAGTCAACCC	AKAP5
AACAAATACACTGAGCACAT	PTPRM
AACAAATCCACCTTACAGAG	MAT2B
AACAAATGGTCAGCCAACAG	GPR87
AACAACAACGAGATCCTCAG	TANGO2
AACAACGACTCGGAGATCTG	BTBD11
AACAACGCGTCGCGATAGTG	NO_SITE_41
AACAACGGGTCGGGCTTCCG	POTENTIALLY_ACTIVE_8
AACAACTACCATGGTGGCCA	KRTAP22-1
AACAACTGGAAACCTCCAGG	SSX2IP
AACAACTTCCACGCAGCCGG	FYN
AACAAGACAGTCTCTGAAGT	OR9K2
AACAAGAGCTGGGCAGAACT	SCGB1D2
AACAAGAGCTTAGTGAGCCA	ZSCAN31
AACAAGCACACGCCCCCAGG	LOC107987158
AACAAGCATACCTCTTTGGC	HNRNPA1
AACAAGCATGAGGCAGGAGA	CCL15
AACAAGCATGAGGCAGGAGA	CCL15-CCL14
AACAAGCATGAGGCAGGAGA	CCL23
AACAAGCTCCCCAGTAACCG	TESK1
AACAAGGAAAATGGCTCTGT	SAMD13
AACAAGGACAGTGTCAGAGC	SREK1IP1
AACAAGGTCACAAAGGACCC	C7orf26
AACAAGGTCATAATCACTGA	GNAI3
AACAAGGTCCTACCACACGT	ACAD10
AACAAGTACGAGTCATCCTG	NPR3
AACAAGTAGCCCTCTTAGCG	ARHGAP11A
AACAAGTATGACTTACTGTG	HMSD
AACAAGTGGAAATCGCCCAG	ASS1
AACAAGTTCAAGTGTCACAG	LDLR
AACAATACTTACCAACAGCA	SEC62
AACAATAGGCACGTGACCGC	ONE_INTERGENIC_75
AACAATATCTGGCTCAACGA	LVRN
AACAATATTATAACTGCTAG	LOC105377310
AACAATCACTAAAATCAGTG	ERMN
AACAATCAGCAATGTCACAT	CDS2
AACAATCAGTGCTCCACACA	PCMT1
AACAATGAACTGGATCAACA	TBX20
AACAATTAGCAGATAAACTG	EIF3J
AACAATTAGCAGATAAACTG	LOC730021
AACAATTCTTGACTGAACCT	CLEC4E
AACACAGAAAGCAGTTCCAC	COX7B2
AACACAGACCAGAACTACTG	ZNF839
AACACAGACCTGTCACCACA	B3GALT2
AACACAGCAAAGTGAACCAG	DYNLT1
AACACAGCAAAGTGAACCAG	LOC100287951
AACACAGCAAAGTGAACCAG	LOC103156999
AACACAGGAAGCTTGCTGTG	PDHA1
AACACATATAGACTGTTGGG	CPM
AACACATCTGACCTACAGGT	MMP1
AACACCAATTTGGTGCACAA	ANKRD13A
AACACCACCAGGAACTGGAG	WFDC13
AACACCAGAGGATTATTCTG	CROT
AACACCAGGATATCCCCAGG	DHX16
AACACCAGTCAGTCCATCCA	SLC35B1
AACACCAGTGCTAGGCCACG	CASP2
AACACCGAGTCCTTGCAGCG	GSC
AACACCTAGCACAGTTCCCG	NEMP2
AACACCTCTGACCCAGCTGG	DND1
AACACCTTTCAATATTAACG	CMYA5
AACACGGCCAAAGGATTGAG	SPOUT1
AACACGGGACAGCCACCGAG	ZC3H12A
AACACGTCCTTCAGGTAGCG	TMEM187
AACACGTCTACCCTCCGTAG	SH3RF2
AACACTGTACTGGAAGAAAT	HSBP1L1
AACACTTCAAGATAATCAAG	ZNF790
AACACTTGTGATACAAGTGA	ZNF136
AACAGAAATCTATTAAAGAG	OR8B12
AACAGAACAGTGAAACATCA	C18orf21
AACAGAAGGGAAGAAAGATG	DNAL4
AACAGACACATGATGATCCG	NARS1
AACAGACACCAGAGTCACCG	PTPRH
AACAGACCACATATTCTGAA	C17orf75
AACAGACTCCAGTTGCATGA	CYP20A1
AACAGAGTTGGACACCACAT	APOL2
AACAGATATCTCTATGCTCG	SAA2-SAA4
AACAGATATCTCTATGCTCG	SAA4
AACAGATCTGAACACACGGG	SKIV2L
AACAGATGACAATATCCAGA	GVQW3
AACAGATGTTCATTTCCATG	TGFBR3
AACAGATTCAAATATAAGTG	AMN1
AACAGCAAAAGCAAAAGAAG	DYDC2
AACAGCAACGCGGACCACGT	ABRAXAS2
AACAGCAAGGACAGTCAGGT	GLE1
AACAGCAATTTGATCCACCC	HEBP2
AACAGCACAGGACCACCAGG	GYG1
AACAGCAGCGCCATATCCAG	ADH7
AACAGCATCAGTTACATCGA	TGFB2
AACAGCCACCAGCTCCAGGG	MAF
AACAGCCCAGGAGACTTCGG	LACRT
AACAGCCGTCACCCCTAACG	SEZ6L2
AACAGCCTTATAGTCAAACT	RRP1B
AACAGCGCTGCTATTTGCTG	SWSAP1
AACAGCGGTTGATACTTCTG	EFL1
AACAGCGTCCCACAATCCTG	PGM3
AACAGCTAAGAGTGACTCGG	LOC107984104
AACAGCTACTACTTGTCCAG	CDKL4
AACAGCTAGTGATTTACAAG	OR4F16
AACAGCTAGTGATTTACAAG	OR4F29
AACAGCTAGTGATTTACAAG	OR4F3
AACAGCTATTTACAAAAAAG	CCDC121
AACAGCTTATGTGTGAGTTG	ACAP2
AACAGCTTTCTCAATGCTAG	STPG2
AACAGGAAGATACCATTCAG	RERG
AACAGGAAGATATACCACCC	ATP8A2
AACAGGAGAAGTTCATGAAG	NTS
AACAGGATTCACTAGAACCG	LOC107985692
AACAGGCAGAGCGTACCGCA	IFT140
AACAGGCCTTCACAACAAGA	MCF2L
AACAGGCTTCACGATCACAA	USP9X
AACAGGGAACGGTTTCCCCG	GLMP
AACAGGGAAGATGCAAGCTG	BSPH1
AACAGGGTGGACAGAAACAT	SOAT2
AACAGGTATGTCCGACCAGG	GPX3
AACAGGTCATCGAAACCATG	SYBU
AACAGGTCTTAAACAGTGGG	ZNF749
AACAGGTTAAAGAGAGTCAA	TAS2R8
AACAGGTTCTTGGAGTGCTG	SH2D1A
AACAGGTTTCTAGAACTGGT	ZBTB32
AACAGTAACTGGTTCCCGGA	AMY1A
AACAGTAACTGGTTCCCGGA	AMY1B
AACAGTAACTGGTTCCCGGA	AMY1C
AACAGTACAGAAAGACCACA	FAM186A
AACAGTCTACAGAAGAAACG	SERPINB11
AACAGTGAAAGTCGTATCCA	ONE_INTERGENIC_186
AACAGTGCTAAAGAATATCG	SMG6
AACAGTGGAAAGTGCCAACA	PTPN9
AACAGTTACCTCTTCCACGA	MTCP1
AACAGTTCAGATCCTACCAG	TIGD2
AACAGTTGACTGACACACAC	TRIM59
AACAGTTGACTGACACACAC	TRIM59-IFT80
AACATACCCTCCCAACATCG	NAT1
AACATACCTATAAGTTCAGG	RNGTT
AACATACCTCTGGTTTCACA	HACD3
AACATACTCACATCAGCCGT	TENT4A
AACATAGCGATCATATGCCA	OR8D1
AACATCAAGTGGATGACTCA	AKAP14
AACATCACCAGCATTTCCAC	AMIGO2
AACATCATCCAGAATGACAC	CEACAM5
AACATCATGTTTGAGCCCTG	PTGS2
AACATCCAATGGAAGCCTGG	EFNB1
AACATCCACACCTACCACGT	SPATS1
AACATCCACAGCATGGCTCA	PLIN5
AACATCCCCATAACCAACGG	KCNMA1
AACATCCTGAGGCCGGACTT	EN1
AACATCCTTCAAACAAGCAG	MAGEB10
AACATCTACTGGGCGAGACC	PRAC1
AACATCTGAGAAATTTACGT	ANKRD30A
AACATCTGTGGTTGTCCGAG	BTNL9
AACATGATGAAAGTATTGAG	WSB1
AACATGCATCAGATGACGGA	SLC6A1
AACATGCTAATGAGTCCCCG	OR10H3
AACATGGATCCAATGACAGT	ELK4
AACATGGGAGAAATTGCATG	ATP6V1C1
AACATGGGCACTCCGCCCAG	MISP
AACATGGTTGACATGGAACG	RELT
AACATGTAGTGATTAAAGTG	CSE1L
AACATGTCTTAATGCAACAC	ZNF217
AACATGTGTTGCAACTACTA	KRTAP21-1
AACATGTGTTGCAACTACTA	LOC112267897
AACATGTGTTGCAACTACTA	LOC647264
AACATGTTCCGCATGATCCG	RNF41
AACATTACAAGGAATGATGG	CNTN1
AACATTCAAGTTAAGCAAAG	CD36
AACATTCAGGACACATCCGA	BIVM-ERCC5
AACATTCAGGACACATCCGA	ERCC5
AACATTGAATGAGTACTGTG	PARP6
AACATTGCAAGGCTATGTCA	LINC00452
AACATTGGTTATGAGGAACG	FREM1
AACATTGTGAAAATATAACG	TOP2B
AACATTTACAAACACTGAGT	SBDS
AACATTTACAAACACTGAGT	SBDSP1
AACATTTCATGTGTAGAACG	CFHR1
AACATTTCATGTGTAGAACG	CFHR2
AACATTTGCTGACACCAGGG	LOC105377022
AACATTTTTCACTTCGCGTG	ONE_INTERGENIC_35
AACATTTTTCACTTCGCGTG	INACTIVE_5T_1
AACCAAAAATACAACACCCA	CCR6
AACCAAAATCACTTTCCCCA	DNAJB1
AACCAAAATGATCAGCGAGA	ITIH2
AACCAACACAGCATTCTCAT	ZNF514
AACCAACAGGTCCTGAACCA	NRIP1
AACCAACCTGCTTTGTGCTG	SPATA17
AACCAACGAGAAGACCCGCA	RABGEF1
AACCAACTTCTGCAATTCAG	CCNI
AACCAAGCTTGCTTAGGGCA	STAMBPL1
AACCAAGGCTTACGGAGCAA	SPDYE2
AACCAAGGCTTACGGAGCAA	SPDYE2B
AACCAAGTGATGCTCACACA	GCH1
AACCACAACAGCAATCACAA	OR6F1
AACCACAAGGAAACAGACAT	SHANK2
AACCACACACTTCATCCCAG	LOC112268136
AACCACACTGGTGAGCCGGT	FAM241A
AACCACAGGAAAGTTCACTC	ZNF586
AACCACATGGATGGGGACAA	DRAP1
AACCACCAAAGAATGGCATG	TLCD4
AACCACCAAAGAATGGCATG	TLCD4-RWDD3
AACCACCAGCAGCCCAACGG	UCK2
AACCACGAATCATGCGCGAC	NO_SITE_29
AACCACGACTTAAGTCAAGA	PHF20L1
AACCACTGCAACCAGAACGG	CD93
AACCACTGCGAGTTTGTGTC	TXNDC8
AACCACTGGATCCACCATGG	DCBLD2
AACCACTTCACTGAACTCAA	CCT4
AACCAGAAAACATTAGCCTG	SMG5
AACCAGAAGAGCTCTGCACA	PPEF2
AACCAGACCCGGATCACACG	ISL1
AACCAGCAACGCAACCCGTG	MRTFB
AACCAGCACCAACTACCCAG	TICAM1
AACCAGCATCATGTCCATGA	OR2T12
AACCAGCATCATGTCCATGA	OR2T33
AACCAGCTACCATACCCCTG	NEB
AACCAGGCTCCCCAATGCAA	CDC23
AACCAGGCTGTATCTGGACA	NXT2
AACCAGGGCTGTGACTCCCG	CLDN22
AACCAGGTTTCCAACCAAGG	STEAP2
AACCAGTACGTGAGGGACCA	FGF17
AACCAGTAGACGTAGAGTGG	SIGLEC14
AACCAGTAGACGTAGAGTGG	SIGLEC5
AACCAGTCAGCAAGCAACAT	PANK1
AACCAGTGACTCCCATCCAT	UGT1A10
AACCAGTGACTCCCATCCAT	UGT1A8
AACCAGTGAGTCGAAAACCG	ICOSLG
AACCAGTGAGTCGAAAACCG	LOC102723996
AACCAGTTTGACAGACAACA	ZNF582
AACCATGAATCCCAATGTGT	OR4F6
AACCATTAGAAAGTTAATAG	OR5H14
AACCATTAGAAAGTTAATAG	OR5H6
AACCCAAAATTGGTGGGACA	AP5M1
AACCCACCCGTGGAACGACA	TSKS
AACCCACCGAGACACTCGAG	CLEC16A
AACCCACCTGACTAGTAGGG	PPOX
AACCCACTTGGCAAAGACCG	LOC105376204
AACCCAGGCAGTGCTAACCA	NEUROG2-AS1
AACCCAGGTAAGGTGCATGT	SORBS3
AACCCAGTAAGCATCAACTG	TRIM38
AACCCCAAGGTCAACCCCCA	GPC1
AACCCCACCATAGCACTAAG	TRMO
AACCCCATCATCAGCTACGA	MLST8
AACCCCTTGCAGCAGCCCCG	IGF2BP3
AACCCGAAACAAGAACTTCG	SMG6
AACCCGAACCCACCAACCAG	MS4A6A
AACCCGAACCCACCAACCAG	MS4A6E
AACCCGCAAAACTCTTTGCG	KATNIP
AACCCGCGGCACATTCACAG	FBN2
AACCCGGCCATGATGTAGCG	PDE12
AACCCTACCAGACAGAGTCG	TGM4
AACCCTCCCACAGAGGACTG	LOC105369246
AACCCTGCAGGGACCGCTCA	RBMY1E
AACCCTGGATCATGACAGTG	PDZK1
AACCCTGGATCATGACAGTG	PDZK1P1
AACCCTGGTTAAAACCACTG	KDM5B
AACCGAAGAGCAGAAAACGG	AKAP12
AACCGCGGGGAAAGGCGAAT	SLC25A36
AACCGCTCAAGAAACAAAGC	CEP120
AACCGGAAGAAATTATCACA	PHEX
AACCGGCAATGGCACCAGTG	CBLN3
AACCTACCTGAAGACTGCAA	ELOVL6
AACCTACCTTGTAAGGCCAA	DDX47
AACCTACTGCATTGACAACG	TUBB2B
AACCTACTGCATTGACAACG	TUBB2BP1
AACCTATCAGGTGATCCCTG	EIF3L
AACCTATGAAAGACGGTACA	MSTN
AACCTATGGCAAACAATACA	CTSS
AACCTCAAGAAGGACATCTG	LOC107985555
AACCTCAAGAAGGACATCTG	ZDHHC8P1
AACCTCAAGTGGTGTCCATG	SH2D3A
AACCTCACCAGGATCGTGGG	F10
AACCTCAGAACATACCCAAG	JPT2
AACCTCAGCAAACAGTTCCA	ODAM
AACCTCAGCTACAAACAGGT	NANOG
AACCTCAGCTACAAACAGGT	NANOGP1
AACCTCAGGAGAGGCCGCTG	LOC101929692
AACCTCAGTAGCCAGTTCAG	ARMT1
AACCTCATAGGTGCCTGCGT	SSR4
AACCTCATCGGCAGCCTGCG	LOC102724014
AACCTCATCGGCAGCCTGCG	LOC102724052
AACCTCCAAGGAGTGACAGG	DDR2
AACCTCCAGACATCTTAGGG	C1QBP
AACCTCCTTTAAGCACACAC	PRTFDC1
AACCTCGTGTTGATTGCAGG	OXNAD1
AACCTCTCCACCATCTACCC	RTN4RL2
AACCTGAAATAACTTTGTGT	MEIOC
AACCTGACTAAGCTAGAGGG	ABHD14A-ACY1
AACCTGACTAAGCTAGAGGG	ACY1
AACCTGATCCAAATGAATGG	MINAR1
AACCTGCAAAGCCTGACAGA	CNKSR1
AACCTGCAAAGTGAGGTGGA	VAMP8
AACCTGCAACTGGTGCCGTG	ZMYND19
AACCTGCCAAACCCCCACGA	ATP2A1
AACCTGCTAGTGTCAGATAG	OR2T29
AACCTGCTAGTGTCAGATAG	OR2T5
AACCTGGAAACTTCTTCGAG	MKLN1
AACCTGGAGAACCGCTTCAG	LOC642969
AACCTGGAGAACCGCTTCAG	LOC643576
AACCTGGAGAACCGCTTCAG	PGAM1
AACCTGGCGTAGACCGTCTG	TULP1
AACCTGTAATACTGTTCAGC	TSN
AACCTGTCATCATTGAGTGT	TRIM39
AACCTGTCATCATTGAGTGT	TRIM39-RPP21
AACCTGTCTAAGCTCCGAAG	NRIP3
AACCTGTCTGAAAGATTGCA	VIM
AACCTGTCTTTGAAGTGACA	MEX3C
AACCTGTGGCAGATACACAC	NF1
AACCTGTGGCATTTGCGGTG	CACNB3
AACCTGTGGGTACAAAGGAG	KRCC1
AACCTGTTCATCCTTAACCT	GALR2
AACCTTACAGAACGTCAAAG	VPS26C
AACCTTATCCTGTGACCCGG	DCP1A
AACCTTATTAATGGAGTGTG	MRPS36
AACCTTATTAATGGAGTGTG	MRPS36P1
AACCTTGAAAAAATTCCTGG	UCHL3
AACCTTGCGCCGACTCCGAG	FAM155B
AACCTTTGAAAGATACCACA	MB21D2
AACGACAACCAACTGCACGA	BOD1L2
AACGACTCAACCCATCTGTG	MCM10
AACGACTCCGACTCCGGGAT	SRSF2
AACGAGCAGCTCTCTCTGCA	UBXN4
AACGAGGAGGAGAAGCGGCG	FAM32A
AACGAGTTAAATATCACCCA	TBC1D14
AACGAGTTACCTCGTCCGAG	LCN2
AACGCACTGGAATCTCTATG	HSPB3
AACGCAGCGTGTCATCTGAG	PCNX3
AACGCAGTGATCAGCAAACG	KCNJ1
AACGCGTACTATCCGACGAA	NO_SITE_186
AACGGATGTAAATAAGATTG	CLIC4
AACGGCAACGGTGAGACCTG	LCE3A
AACGGCAGTGAAACACACAC	INPP1
AACGGCATAACTGGAACCGA	SPDYE16
AACGGCATAACTGGAACCGA	SPDYE18
AACGGGAATTGCTACAATCG	NUB1
AACGGGACAGAGCGCGTGCG	HLA-DQB2
AACGGGCGGACAGCGCAGCG	NDUFAF3
AACGGGGACCCGTTCTACGT	DCDC2C
AACGGGGCGACTGGGGCTCA	LOC105379533
AACGGGTGTTACAGCAGCAA	C11orf52
AACGGGTGTTACAGCAGCAA	HSPB2-C11orf52
AACGGTATCATCTGAATTGG	ARMCX3
AACGGTGCCAGAAAAGTCAC	TARP
AACGGTGCCAGAAAAGTCAC	TRGC1
AACGTAAAATCCTTGGAAAA	RPS20
AACGTAAGACCATCTCATGG	OR4K13
AACGTAGGGATGACTCCAGA	SCP2D1-AS1
AACGTCACCAGAAATGACAC	CEACAM8
AACGTCACCCACAATGACGC	CEACAM7
AACGTCCAAGTACAAGGTGA	TFAP2E
AACGTCCCGGACGAAGTTGT	STEAP3
AACGTCGATGAGGGCCACCA	S100B
AACGTCGCGAATGAATCGAC	NO_SITE_24
AACGTGATACTCGCAAACTG	ORC5
AACGTGCTATTGAAATGTAC	PDCL3
AACGTGCTCATGAGCCCGCG	OR10H1
AACGTGCTCATGAGCCTGCG	OR10H5
AACGTGTACGACGAGCTGGG	ARID5A
AACGTGTTGCTCTTGCACTG	SFI1
AACTAAAACAGTTTGCATGA	EIF2AK1
AACTAAACTTACTGGATCTG	TMX2
AACTAAACTTACTGGATCTG	TMX2-CTNND1
AACTAACAGCCAGTTATCAG	LOC645177
AACTAAGGCTCATTGCTCAA	PSMA4
AACTAAGGGATGAGGCATCC	SFT2D1
AACTACAAGAAGCGTTCCAG	ZNF394
AACTACACCGGCAAGCTCCG	S1PR5
AACTACAGAGGAAGCTTCCG	EDN3
AACTACAGTGATTGAAAACG	DLX6
AACTACCAGAACCACATGAG	NRAP
AACTACCCAAAGGGTTTCCG	RNASE13
AACTACGTCCAGAAGCGGGA	CSK
AACTACTCTACAACCACCAA	ZFHX2
AACTAGACACTGAGTCCCTG	ZNF280A
AACTAGCATCAACATCACTG	PCCA
AACTAGGGGAAGCTCATGGT	EEA1
AACTAGGTAACCAACAACAG	ABCD3
AACTAGGTCCAAGGCCTGGG	ZSWIM7
AACTAGTGTTCAGAATCAAG	VAMP4
AACTATCAGAGAGATCACAC	GCA
AACTATGGCACCGTCCCACG	MULTIPLE_INTERGENIC_SITES_1
AACTATGGGACGATGTTAGT	ONE_INTERGENIC_217
AACTATTATCGGTGGCCGTG	SMC6
AACTATTCCACCGTCCCACG	MULTIPLE_INTERGENIC_SITES_2
AACTATTTGGAAAAGCAGAC	DBT
AACTCACACCAACACAACCA	LILRA4
AACTCACCAAGGATTCAGTG	F13A1
AACTCACCAGTACACGTCTG	MYO3B
AACTCACGGCGCACGCTGGG	UBTD1
AACTCAGAGCGTTATCACAA	NPR2
AACTCAGCACAGGAACAGTG	FAM53C
AACTCAGGGAAAGAGCCCCT	SPAG11A
AACTCAGGGAAAGAGCCCCT	SPAG11B
AACTCAGTCTGGTTCCAAGG	CDCA3
AACTCATAGCATGTTCCCGG	ONE_INTERGENIC_294
AACTCATCTGATGTCTGAAG	CKS2
AACTCATCTGATGTCTGAAG	LOC107987082
AACTCATGAATCCAACTGTG	NEMP1
AACTCCACTGTACCACCGAA	ONE_INTERGENIC_10
AACTCCATCAGGGTGGAGAG	CRYGB
AACTCCCCAGAAACCTGTGA	CD164
AACTCCCCAGACATGCTCGG	STON1
AACTCCCCAGACATGCTCGG	STON1-GTF2A1L
AACTCCCGCACTTACCAGAG	RPS11
AACTCCGCTTGTTCACCGTG	KLF3
AACTCCTACGAAGATAGTAC	ONE_INTERGENIC_177
AACTCCTGTGGCTATGGCTC	KRTAP21-1
AACTCGAGGGCCCCAAACAG	PADI4
AACTCGCTGGAGCAGGCGGA	CNEP1R1
AACTCGGGAGAGAGGCCGTG	LOC107986211
AACTCGGTGTCGAAGGCGAG	C1QTNF4
AACTCTATTAAGATGGAAGT	VPS26A
AACTCTCCAGGAGTGAACAC	CCL23
AACTCTCTTATAGCTTATGG	ASB9
AACTCTGATAATCAGCCTAG	LYST
AACTCTGCTGATAGCCAATG	IL5
AACTCTGGAACATTCAACCA	PRUNE2
AACTCTTCTCTTCATCACAC	METTL2A
AACTCTTCTCTTCATCACAC	METTL2B
AACTGAAAATCGTCGTGCTG	RAB28
AACTGAAACCAACTCCACCA	SPIRE1
AACTGAAAGATTTGCCAAAG	TWF1
AACTGAAAGATTTGCCAAAG	TWF1P1
AACTGAAGACGGTACATGAG	RAP1GAP2
AACTGAAGTTCGGAAAGCCT	NIPSNAP3A
AACTGACTTGCAATACATAG	NPTN
AACTGAGACAGGTACACCAA	RNF220
AACTGAGTTCAGTTTCCCTG	LYPD1
AACTGATCAGAGTAAGCCGG	OSBPL11
AACTGCAACCACCTCCAGTG	SLC22A2
AACTGCACTTAAAAAAAACC	CENPH
AACTGCAGCGAATGACATCG	NTRK2
AACTGCCCACAGTTACCCTG	PRRG4
AACTGCCGAGGATGGAGAGG	PTMS
AACTGCTAAAGGAAGAACAA	RPAP2
AACTGCTGGATTATCTCACA	RGL1
AACTGCTGGCAGAACTACCT	COX6B1
AACTGCTTCTATGGAACAGG	CAPS2
AACTGCTTGACAAAATACGG	TTN
AACTGGAAACCCTATACTGG	ADAMTS6
AACTGGACAGCACTACAAGG	KREMEN1
AACTGGATGAGAAAGCACCT	TMEM60
AACTGGCACGAGAGTGCCGA	CPLANE2
AACTGGCATAATTAACAAGT	SMCO3
AACTGGCCAAAGGCGTCTTG	LCMT2
AACTGGCCCCTGGTCAGAGG	ADAT3
AACTGGCCTCTGGATCACTG	OR10J3
AACTGGTATGCGCGACAGCA	C6orf52
AACTGTACACAGAAGCCCTG	DNAJC7
AACTGTAGACCTGGAAACCA	SPATA4
AACTGTGCCTATGTCAAGTG	SLC7A6
AACTGTGTCGATTCTCCACG	MYOC
AACTGTTACATCTTCAACTG	SCNN1B
AACTGTTAGATGGATCACAG	RGS22
AACTTAACTATAGAAGATCC	RGS7
AACTTAACTGTCCTCCAGTG	MOS
AACTTAAGAAGGTCCAAGAG	SPIRE1
AACTTACATGATACACCCAA	PLK1
AACTTACATGGGTACCTCAG	DUSP15
AACTTACCAAGCATCCTCTG	FAM168A
AACTTACCATGTGAACGCCT	LOC107987382
AACTTACCCAGTGCCGACTT	RPS19BP1
AACTTACTCACCATCACCAG	MLLT3
AACTTAGAGTGGAAGGACGA	NR3C2
AACTTATCAGTTGATCCATG	PSMB7
AACTTATGACACTACTCTTG	PTP4A1
AACTTATGACACTACTCTTG	PTP4A1P7
AACTTATTCAACCCCCCCTG	ERVV-1
AACTTCAATTACCTTAACTG	KIAA0825
AACTTCACCCTGATTCCGGA	DPYSL2
AACTTCACTGAGACCCACGT	SLC7A4
AACTTCAGGCTCTACTACGA	CHN1
AACTTCAGTCAGGACGACCT	RIOX1
AACTTCATGGGATTCAACTG	TYR
AACTTCCAGCCTATCTACAC	GAPVD1
AACTTCCCCAGATACCCCGT	IGF2
AACTTCCCCAGATACCCCGT	INS-IGF2
AACTTCCCGAGATCTCGGAG	TTI2
AACTTCCCTTTCTGTCACAA	ZNF124
AACTTCCGGAACCCAAAAGG	ST3GAL5
AACTTCCGGATACAGAGTCG	GBP3
AACTTCGAGTAGTAAAAGAG	RNF133
AACTTCGTAGCCTACACTCT	SELENOI
AACTTCTCCGAGAACTTGAG	EFNA2
AACTTCTGAGGATATCTCGG	ATMIN
AACTTCTGTATACACAGACG	GBP5
AACTTGAAGATGGAATATCG	ABCG2
AACTTGACCTCACAAGACGT	TPP1
AACTTGAGTCTACGACACCA	ABCC6
AACTTGCAGCGGGTCTTGAC	ONE_INTERGENIC_22
AACTTGCATAGGTCACACAA	TEX15
AACTTGGATTCAGAACTCTG	RAI2
AACTTGTACTCACTGAGTGG	SUPT5H
AACTTGTAGAATCGCGCGAA	NO_SITE_151
AACTTGTAGATCTCGCTCAG	FOXB1
AACTTGTAGATGTCGCTCAG	FOXB2
AACTTTCCTCCGAATCCAAG	HOOK1
AACTTTGAACTACGAGAATG	VWA5A
AAGAAAAACTAACAAACACC	BEND6
AAGAAAAATCCCCTGCAAAG	BTBD16
AAGAAAAATTAAGGACAATG	CINP
AAGAAAAGATCGGGATCCCA	DDX60L
AAGAAAAGCGTATGGCCTGG	SEC22C
AAGAAAAGGCTGTAAAAATG	ZNF730
AAGAAAAGGGATCCCCAAAG	COCH
AAGAAAAGGGATCCCCAAAG	LOC100506071
AAGAAAATTCGAGTATGTGT	SYNJ1
AAGAAACACCGTGTGATACG	FAM171A1
AAGAAACAGAGAACACATGG	SLC28A3
AAGAAACAGAGATACATGTG	C9orf43
AAGAAACAGTTTATTCCCTG	FAM217B
AAGAAACCACTGTAATCACA	AOAH
AAGAAACCGATGGGACGCCG	ONE_INTERGENIC_241
AAGAAACTAGGGACCTCTTG	LOC105370980
AAGAAACTGGTGTTACCAAG	PNPT1
AAGAAAGACACAGTAAAGGT	STAMBP
AAGAAAGAGAGCACGAACGT	CDK11A
AAGAAAGAGAGCACGAACGT	CDK11B
AAGAAAGAGCCTGTGCCACG	RAI1
AAGAAAGCGCCAGGACCGTG	ZIC4
AAGAAAGGCTTCTGACAATG	SLC4A9
AAGAAAGGGTCTCGATCCTG	RBM33
AAGAAAGTGTACTTACCCAA	POC1B
AAGAAATAAGAAAAGCACAA	OPN3
AAGAACACCATCCTTCACAT	ANKS1B
AAGAACACTCTTCCTGGAGT	ZNF443
AAGAACACTCTTCCTGGAGT	ZNF799
AAGAACAGAAGACAAATACT	KBTBD2
AAGAACAGGCTGTAAAAGTG	ZNF430
AAGAACAGTGTGACTCTGAG	OR5AS1
AAGAACAGTTGACTAAACAG	CEP295
AAGAACATCACCCAGATCGT	MICOS10-NBL1
AAGAACATCACCCAGATCGT	NBL1
AAGAACATCATGGCGCTGCG	MTHFR
AAGAACCAAGACCCTCAGGG	GBP6
AAGAACCAATGTAAAACCAG	JKAMP
AAGAACCACAACCCCTCGAG	ONE_INTERGENIC_183
AAGAACCAGTCAGAACTCCG	ULK2
AAGAACCATTACACGCCGGG	PRDM16
AAGAACCCAGAAGAAATCAG	TENT5C
AAGAACGACGTCCATGACCA	PACS2
AAGAACTCTGGGAACTACGG	RSKR
AAGAACTGGAGAACATCCGA	CYTH1
AAGAACTTAAAGAAGGCCTG	LRRFIP2
AAGAACTTACGGCAAACTCA	NELFCD
AAGAAGAAGGAATATATCGA	CREB3L3
AAGAAGACCTAATTTCACCA	PALB2
AAGAAGAGAAGCTTGTCTGT	RASSF9
AAGAAGAGCACCCGCCAGGG	MTFMT
AAGAAGAGCTGGCTAACCTG	RSPH3
AAGAAGATCTTGGACAGCGT	RPLP2
AAGAAGATCTTGGACAGCGT	RPLP2P3
AAGAAGCCAGAAGATACTGC	FAM9B
AAGAAGCCGAAGTTACCAGA	SDHAF4
AAGAAGCCGCTGGCGCTCGG	PACSIN3
AAGAAGCCGTGGCTCCCAGA	RPSAP3
AAGAAGCCGTGGCTCCCAGA	RPSAP58
AAGAAGCCGTGGCTCCCAGA	RPSAP69
AAGAAGCTCTGTCACAATCA	TMEM9B
AAGAAGCTGGGCAGCAACGT	HBQ1
AAGAAGGAAGAACTGGTCGG	MAP3K10
AAGAAGGATGAATCTCAGGA	SDHB
AAGAAGGTGCTACTATACAG	DDX52
AAGAAGTAAACTACCTCACA	RBM39
AAGAAGTACCAGAGGCCACA	FBF1
AAGAAGTAGAACGACTTCCA	DYNC2H1
AAGAAGTTGCTGATCCAGAA	HCAR3
AAGAATAAGTTGTAAAAGTG	ZNF680
AAGAATACTTACATGTATGG	PCGF5
AAGAATATAGTCGTTATCAG	AKIRIN1
AAGAATCATGAAACTCTGCG	RCN1
AAGAATCATGAAACTCTGCG	RCN1P2
AAGAATCATGAAGAGCCTCT	CLIC4
AAGAATCCAAGATATTGTGA	GLB1L2
AAGAATGAGGAGGCCGCGTG	C14orf180
AAGAATGCCAGAGTCACTAC	XKRY
AAGAATGCCAGAGTCACTAC	XKRY2
AAGAATGGGTTACAAGTGCG	LOC107984399
AAGAATGGTTGGGCAATGTG	DEFB126
AAGAATGTCATAGATTTCAG	ARMC1
AAGAATGTCATGCTGGACTG	INTS11
AAGAATGTGGAAACGCACAC	NFX1
AAGAATTCCCGAAAGCTCCG	CLPX
AAGACAAACTGGGATTTGGT	UCHL1
AAGACAAGATCAGCAAAGGG	OR5V1
AAGACAATCGATCAAGCCAG	BLNK
AAGACACCCAGGAAGCAGAG	SLC35B1
AAGACACTGAGGTCGAAGGT	DUPD1
AAGACAGAAAAAAATACACG	OR4C5
AAGACAGATGAAAACCACCT	TFAM
AAGACAGCACCAAGGTGGCG	FLYWCH2
AAGACAGTCTGCCCCACCCG	POTENTIALLY_ACTIVE_9
AAGACATAACACAGTGACTG	IGLL5
AAGACATACTGCATCCATGT	RGL1
AAGACATAGTAGAAACAAGT	ATP13A3
AAGACATGAGAAGACGCACA	ZNF57
AAGACATTCATTCCCAACGA	SUSD1
AAGACATTTAGTGATCCTCA	SNCAIP
AAGACCAACAGCATCTGCGA	FBXO41
AAGACCACCCTACTGCCCAG	STEAP4
AAGACCACGAGAGAAAAAGT	DPM1
AAGACCAGTCATTCACAAGG	CHST9
AAGACCATTTACACCACAGG	ARMC2
AAGACCCAATAACAATGAGG	SIRT1
AAGACCTAATACTGTCCCCT	SPATA31D1
AAGACCTACACCATCACGGA	XCL1
AAGACCTACACCATCACGGA	XCL2
AAGACCTAGACAGGGACACA	RIBC1
AAGACCTTCCCGCTCGATGT	PREP
AAGACGAGATGACGCCTGAG	ZNF783
AAGACGCGTAAAGCGCCCGT	NO_SITE_1
AAGACGGGCTCCCTCAGCGG	MRPS23
AAGACGTCTGTGTCAAACGC	FAM47E
AAGACGTCTGTGTCAAACGC	FAM47E-STBD1
AAGACGTTTCCAGAATGCGT	TSGA10
AAGACTAGAAGCTCAACTGA	CCNG1
AAGACTCTATGAAAGCACAA	CD22
AAGACTCTGCAGGAATGGGA	SMIM21
AAGACTGCCCACCTCCACAA	C1RL
AAGACTTACCGGTGGCCCAG	NMB
AAGAGAAAAACATTACCAAG	SCN10A
AAGAGAAAAAGAGTATCACA	MCPH1
AAGAGAAAGTTCCTGTCGCG	CHSY1
AAGAGAAGTAAAACCTGAAG	TIMM9
AAGAGAAGTTACAACCCCAG	EPX
AAGAGAATGTGACTGGTGGT	ROCK1
AAGAGACCAGAAAGCATATG	OR10J3
AAGAGACTGCATGGTACCAG	MAD2L1BP
AAGAGAGAATGCCTGAACTG	VWDE
AAGAGAGAGTGTAGCGCACT	POTENTIALLY_ACTIVE_10
AAGAGAGATCCATCACTGCG	SLAIN1
AAGAGAGTCATACCCCACGA	PLB1
AAGAGATCAATCTTACCAGA	SYNJ2BP
AAGAGATCAATCTTACCAGA	SYNJ2BP-COX16
AAGAGATCGGACACCTGACG	LRRIQ4
AAGAGATGAATTCTTATGGA	ZFP2
AAGAGATGAGCCATTTCCCA	SIGLEC8
AAGAGATTGAGATTCTTCTG	RPS6KA1
AAGAGATTTAACTTACCTGA	DEFB105A
AAGAGATTTAACTTACCTGA	DEFB105B
AAGAGCAAAGTGGGCCCCTG	POTEM
AAGAGCAAAGTGGGCCCTTG	POTEG
AAGAGCAAGAACAAGGTTCG	XPNPEP3
AAGAGCAGCTCAAGTCACTG	PHLDB3
AAGAGCAGGTATTTCACCAG	TSPAN33
AAGAGCAGGTCGCTTCCCTG	HYLS1
AAGAGCAGTATTCGGCCTAG	WDR7
AAGAGCATTACCACCCTTCA	SIAH2
AAGAGCCAGAACCGAAATGG	PRPF38A
AAGAGCCATGGAGACCTTGG	CRYBB3
AAGAGCCCCAGAGAACACAA	KNOP1
AAGAGCCGCTGGACGTACCG	JPH4
AAGAGCGAAATGACGCTCAG	ANKRD26
AAGAGCGCTCCAGCCACCGG	H3C4
AAGAGCGGCATAAAGCAGGC	TMEM265
AAGAGCGTATCCCGAGCTCG	ARMC10
AAGAGCGTATCCCGAGCTCG	ARMC10P1
AAGAGGACAATCTAGCCAAG	JADE1
AAGAGGACCCCGTTCACGAA	FAM102A
AAGAGGAGGCCTGGAAGCGG	CGB2
AAGAGGAGGCCTGGAAGCGG	CGB7
AAGAGGAGTCCTGGAAGCGG	CGB1
AAGAGGAGTCCTGGAAGCGG	CGB3
AAGAGGAGTCCTGGAAGCGG	CGB5
AAGAGGAGTCCTGGAAGCGG	CGB8
AAGAGGATACCTCTCGCGCT	MAP4K4
AAGAGGATCATGCCACACCA	SLITRK1
AAGAGGATGATGGAGAAGCT	AIF1L
AAGAGGCAAAGAGAATCGGT	MANF
AAGAGGCATCACGCACCCAA	ZC3H18
AAGAGGCCACTGCAGACCAG	PRRT2
AAGAGGCCATAGCTGACCAG	CCDC8
AAGAGGCGACCATTGGCCAA	SLC16A1
AAGAGGCTAGGGAGGAACCA	ZDHHC19
AAGAGGCTGTAGTAGACCAC	GPR139
AAGAGGGTGAGGATACACTG	TOR1AIP2
AAGAGGTAGTGGATCTCTCG	OR1D5
AAGAGTAAACCTCCAAAGAA	PDE6H
AAGAGTACACTCACCAGCCG	HIF3A
AAGAGTATTGAAACAGAGGT	SAMD3
AAGAGTCCGCAGGACATCTG	ACP4
AAGAGTCTGCATTCAACTGG	OR5R1
AAGAGTCTGCTGGATCATGG	OR2AG2
AAGAGTCTTATCCCGTGACG	WSB2
AAGAGTGATAAGGAAATTGT	LSM5
AAGAGTGATCGAATGACTCG	GOLGA5
AAGAGTTAATCGTACGACGG	NO_SITE_106
AAGATAAAGTATGCCTGTAC	ONE_INTERGENIC_232
AAGATAAATGAAAATGCAGA	LYZL6
AAGATAAGGAGTCTTGGCAT	TKT
AAGATAATCCAGATCTCCAG	SYNPO2
AAGATAATTCAGTTACCTAG	CHEK1
AAGATACAGCAGAACAGGTG	ANKS4B
AAGATACAGCATCACGAGCG	VPS13D
AAGATACCTGCTAAGCAGGG	OCA2
AAGATACTCGGGTTTCACTG	ZADH2
AAGATACTTCTCCATCGGAG	QTRT2
AAGATAGAAGTGCTAATGAA	SNX24
AAGATATGTGGAGACCTCAA	SPINT4
AAGATATTCTGCTGTCATGG	PPP1CC
AAGATCAAAAAGGGAAGGGG	POTENTIALLY_ACTIVE_11
AAGATCACGTTCATGCAGTG	TTF2
AAGATCAGTAGTTACAAGCA	MAD2L1
AAGATCAGTAGTTACAAGCA	MAD2L1P1
AAGATCAGTTGACTCTCAAG	SUPT20HL2
AAGATCATGTCCAAACAACG	KIF23
AAGATCCAACAGCACCACGC	CEP131
AAGATCCAGAGCCTCGCCAA	SLIT1
AAGATCGAAATAGTCTTGAG	RASEF
AAGATCGCAGTGCACACCAA	EDNRA
AAGATCGGTCTGAAATTGAG	CEP63
AAGATCTCCACGCGGCTCAG	CHPF
AAGATCTTCTGTTGTCATGG	PPP1CB
AAGATCTTGAGGCATGACAT	PAH
AAGATGAAGAACCTCCACGA	PIEZO2
AAGATGACGATGAGAAACGC	PAXBP1
AAGATGACTTCAAAAATCCT	ZNF670
AAGATGATCTTAATTCAGGA	KHSRP
AAGATGCAAAACCAGCGTGG	FTL
AAGATGCAAAACCAGCGTGG	FTLP3
AAGATGCAAAACCAGCGTGG	FTLP5
AAGATGCAAAAGCCTTCTTG	C2orf73
AAGATGCATACAACGCACAG	FBXW7
AAGATGCGAAACGGTTGTTG	KRT82
AAGATGCTAATCCCCAAGAG	SCIN
AAGATGCTCTGGACACTCGA	FCMR
AAGATGCTGAAGATGTCCAA	C22orf42
AAGATGCTTATGCTATGAAG	NAA11
AAGATGCTTCCCTGTGCAAG	LCMT1
AAGATGGAGGTCAAGCAGAA	GHRL
AAGATGGCTAAGGAGAACAG	ARID5A
AAGATGGGCACACGACAACA	IP6K2
AAGATGGGCACACTCATCAG	YEATS4
AAGATGTAACAGCTGGAAGG	TP53I3
AAGATGTAAGAACTTGTGAG	COX10
AAGATGTAGACGGCACGGCA	GSTT4
AAGATGTAGACTGGAATGAC	ANKRD66
AAGATGTCACACATGACGGT	RASA3
AAGATGTGGTCTCCGAAGAG	HAL
AAGATGTTCTTGGTTCAGTG	MARS1
AAGATTAAAGACTCTAGCAA	GNPDA2
AAGATTAGGGCAAAGACCAC	GALR3
AAGATTATGAGCGAGAGAGG	RBM17
AAGATTCCCCATATTCAATG	NCBP2L
AAGATTCCTAGAGATTCATG	GDAP2
AAGATTCTGTTAATATTGGA	NUDT4B
AAGATTCTGTTAATATTGGA	NUDT4P2
AAGATTGCACCGGATCCCAA	SLC17A8
AAGATTGCCAAAATGGAGCA	GJC1
AAGATTGTGAGTTTATTCAG	ATP6V1H
AAGATTGTGGAATGTGGACA	FBXO39
AAGATTTCTATCTGGGAACA	ARGFX
AAGATTTGACTCACAAGACA	CCDC61
AAGATTTGCAGAAGGGTACA	ZNF518B
AAGCAAAAGATGCCTGCCTG	NAPG
AAGCAAACAACATCTCCTGG	SPATA45
AAGCAACAAACTGAATCCAA	SEMG1
AAGCAACTATAAGCCTGACG	C9orf131
AAGCAAGCCAACTCATCCGG	HERC6
AAGCAAGCTTGAGTATTGGC	OR10AG1
AAGCAAGGAGGTCAAGCACG	POLRMT
AAGCAAGGATGCTTTACCAA	MBTPS2
AAGCAAGGGATTATCACCAA	ZNF677
AAGCAAGGTAGCACTGTCGG	PHF23
AAGCAAGGTCAACCAACCCA	PPRC1
AAGCAAGTCCACCCCGACAC	H2BC17
AAGCAAGTCCACCCCGACAC	H2BC9
AAGCAATCTTGTACTCAGTG	PRPF8
AAGCAATGATGATTGCAACA	OR2M1P
AAGCAATGATGATTGCAACA	OR2M2
AAGCAATGATGATTGCAACA	OR2M3
AAGCAATGGATGAGGCGTGG	POTENTIALLY_ACTIVE_12
AAGCACAAGATCATGCACAG	MAP2K1
AAGCACACATCAGAACCCAA	ACER2
AAGCACACATCAGAACCCAA	ACER2P1
AAGCACAGAAGTACTCATGT	POTEF
AAGCACAGCACCCTCCGTAA	MTHFD2L
AAGCACCTGGAGCACCAGGA	IVL
AAGCACCTGGATGATCTCAA	HBG1
AAGCACCTGGATGATCTCAA	HBG2
AAGCACCTGTTCGTGCACAT	TEAD4
AAGCACGACAGCGATTCAGG	AMBRA1
AAGCACGCATGAACTCCAAG	PLEKHG1
AAGCACGCGTCGAGCGTCTA	NO_SITE_177
AAGCACGGAAGTACTCACGT	POTEI
AAGCACGGAAGTACTCACGT	POTEJ
AAGCACGTCTACTGCTGGAG	GSS
AAGCACGTTCTCCACGTATG	H3-3A
AAGCACGTTCTCCACGTATG	H3P47
AAGCACGTTCTCCACGTATG	H3P6
AAGCACTTACTCGTTTGGAA	CRY1
AAGCACTTCAGAGCAACATG	CCDC169-SOHLH2
AAGCACTTCAGAGCAACATG	SOHLH2
AAGCAGAAAAACATATGACA	FLG
AAGCAGAAATGGAGAGAAGA	NANOGNB
AAGCAGACCCAACTGAACCG	RBM10
AAGCAGACGCCCTCGCAATG	LOC401040
AAGCAGACTGAAGCAGACCA	ASGR2
AAGCAGAGAGAGTGGCCAAG	TRIM44
AAGCAGAGCGACTCGGTTAA	SERF2
AAGCAGAGCGACTCGGTTAA	SERF2-C15ORF63
AAGCAGAGGAGATCGGAGGA	LOC101928268
AAGCAGATTGAAGAGCTGAA	UCHL1
AAGCAGCAAAAGCCATTGGA	AKAP5
AAGCAGCACTACTTACGTCA	IFNAR1
AAGCAGCAGAACATACTCTG	UBA5
AAGCAGCTACTGTCCAATGG	ZSWIM4
AAGCAGCTGGAGAGCCCGTG	FGF19
AAGCAGCTGTGCTATGAGTG	LOC101929106
AAGCAGCTGTGCTATGAGTG	RTP1
AAGCAGCTGTGCTATGAGTG	RTP2
AAGCAGCTTTGTGTAGCCAG	ELP4
AAGCAGGACTCAACCATCCG	LAS1L
AAGCAGGAGAGCGAAAGCGG	ZBTB18
AAGCAGGTCCATCCCGACAC	H2BC5
AAGCAGTAGAAGTATCCGGG	THSD4
AAGCAGTAGAGTACACCCAG	AGBL5
AAGCAGTAGGAAAACTGGGT	KERA
AAGCAGTGACCATTACACTG	ERBB3
AAGCAGTTCTCACGCTCACA	CSDC2
AAGCAGTTCTTCAGATTCTG	FAM133A
AAGCATAAGCTGCCAAACCA	MGME1
AAGCATAGATCGCACCCAGT	BEAN1
AAGCATCAATGATTATCGGG	SLC26A8
AAGCATCAGATGGTCCACAC	ZNF221
AAGCATCATTGGGAAGAAAG	PCBP1
AAGCATCCACTCCAACCATG	GPR84
AAGCATCTCTAGGACTGTGG	GPR15
AAGCATGAAAGTAATAATGT	POTEE
AAGCATGAAAGTAATAATGT	POTEF
AAGCATGAAAGTAATAATGT	POTEI
AAGCATGAAAGTAATAATGT	POTEJ
AAGCATGGGCTGAACGACCA	PHC1
AAGCATGGGCTGAACGACCA	PHC1P1
AAGCATGTCAAGAAGAACAG	CCDC63
AAGCATTATGTGTTGCCCAG	FAM243A
AAGCATTATGTGTTGCCCAG	FAM243B
AAGCATTCACACATCCACCC	OR5P3
AAGCATTCCAACATGACACA	IL23R
AAGCATTCCAATCTACAACT	AFTPH
AAGCATTCTATTGATAAGGT	RHOT1
AAGCCAAAATGGCTCACAGG	TRIM49D1
AAGCCAAAATGGCTCACAGG	TRIM49D2
AAGCCAAAGATAATACCTTG	BCL2L13
AAGCCAAATAGTTGATATCG	AMACR
AAGCCAAATAGTTGATATCG	C1QTNF3-AMACR
AAGCCAACAAGACTAGAATG	TOGARAM1
AAGCCAATTTGGGAGCAGAT	NUTF2
AAGCCAATTTGGGAGCAGAT	NUTF2P2
AAGCCAATTTGGGAGCAGAT	NUTF2P8
AAGCCACACAGGGCGCATCG	SHKBP1
AAGCCACCCAAACACCACCG	TRAF3IP3
AAGCCACTACTCGAACGCCG	GLCE
AAGCCACTGATGCAGAATCG	ZMYM3
AAGCCAGAGAATGATGATGG	METTL4
AAGCCAGGTTCAAACACAGG	CDH20
AAGCCAGTTCAGTTACCTCG	CDK8
AAGCCATTTCCTGAACGCAC	HSD17B3
AAGCCCATGACCTATGTGGT	XPC
AAGCCCCCCAGACAACACAG	LRRC75A
AAGCCCCGACAGCTTACTGT	ZMYND15
AAGCCCGAATTGAACAACAG	SCAPER
AAGCCCGAGAAGCCAACTAG	POTENTIALLY_ACTIVE_13
AAGCCCTGGTGGATTGAAGC	CREB3L2-AS1
AAGCCCTTTAAGTTTATGCT	FKBP1A
AAGCCCTTTAAGTTTATGCT	FKBP1C
AAGCCGAACTCGGCGTATCG	NO_SITE_192
AAGCCGAGTCAGAAGGTCCA	EME1
AAGCCGCCCTGATTGCACTG	ATAD2B
AAGCCGTCCTCATAGACTGG	TPO
AAGCCGTTTCAAGACCCGTG	MORC2
AAGCCTATGAGGTCAAGCTG	PRSS8
AAGCCTCACCACTTGACCAG	JMJD7-PLA2G4B
AAGCCTCACCACTTGACCAG	PLA2G4B
AAGCCTCGCTACGTACCTCG	INPP5A
AAGCCTGCAGGAGCTCAGTG	ALPG
AAGCCTGCTGACGATGATGA	S100A7
AAGCCTGCTGACGATGATGA	S100A7A
AAGCCTGGGCTCGTCAGCGT	ASPSCR1
AAGCCTGGTCAGAGACTTTG	DMRTC1
AAGCCTGGTCAGAGACTTTG	DMRTC1B
AAGCCTGTGAATCTTCACCG	A2M
AAGCCTTATAGAGCCCCCGT	EPHB6
AAGCCTTGAACACAGAAGCA	ZFAND1
AAGCGAAAGTAAGGACATGA	TTC39C
AAGCGACGTTCGTCCGATAG	NO_SITE_100
AAGCGAGAAGCACAGCGTGG	SLC35E1
AAGCGAGGAAAGCGACACCT	MPDU1
AAGCGAGGAAGGTCCCATCG	POTENTIALLY_ACTIVE_14
AAGCGAGGTGATGGGACTGG	PSG7
AAGCGAGTGATAGTCTTGAG	CNNM4
AAGCGCACCTGAAATATGGG	MX1
AAGCGCCGATCTACCCGCCA	POTENTIALLY_ACTIVE_15
AAGCGCTAGTACGCGGTTTA	NO_SITE_216
AAGCGCTTATTACGCGCAGT	NO_SITE_171
AAGCGCTTCGCCATCGACAT	PANK4
AAGCGGAAAGCCATCAGCAG	BUD31
AAGCGGAACTCCTTCCAATG	BMP8A
AAGCGGAACTCCTTCCAATG	BMP8B
AAGCGGAAGTGCATCGTGTG	UTP4
AAGCGGACAACGGACGCCTG	CCDC166
AAGCGGCCTCCGCAGACGCT	NPIPB13
AAGCGGGAGTCCAATTCCAG	CCNQ
AAGCGGGCAGAGGAGTTGGT	PLAAT2
AAGCGGTCCATGTCGTAGCG	NDUFS7
AAGCGGTTGTACGACGCACG	NO_SITE_219
AAGCGTAATACGCGCGTCAC	NO_SITE_157
AAGCGTCAGCAGTTCCCGGG	RPS9
AAGCGTCAGCAGTTCCCGGG	RPS9P2
AAGCGTCAGCAGTTCCCGGG	RPS9P4
AAGCGTGATGTACAGGCAAG	TAS2R4
AAGCGTGGGCAAGACGTGCG	RAB43
AAGCGTGTGGCCAAGCACAG	DCAF8L1
AAGCGTTAATATCACCTGTG	PTPRD
AAGCTACAGACCTGTCTCTG	PROCA1
AAGCTACCATCGCTTTGAAG	CLTRN
AAGCTACGACTAATAGACTG	CSNK2A3
AAGCTAGCATGGAGTTTCGA	RALGAPB
AAGCTAGGGACGATCATCAT	ONE_INTERGENIC_111
AAGCTAGTCTGGCAGCTGCG	KRTAP1-5
AAGCTAGTGAGCATCACCCG	GCOM1
AAGCTAGTGAGCATCACCCG	POLR2M
AAGCTAGTTCAGAAGTTGAG	OSBP
AAGCTATGGAAACACTTAGG	PARD3B
AAGCTCAAATGGTCCAAAGT	RNFT1
AAGCTCAAGATCCACCAGCG	ZNF668
AAGCTCCCAGACACACCTCA	ENG
AAGCTCCCAGACATTCGAGA	POLA2
AAGCTCCGCTCTTCCCATGT	YJEFN3
AAGCTCGAAGGTGATCTCAG	TMED7
AAGCTCGAAGGTGATCTCAG	TMED7-TICAM2
AAGCTCGTGGTCATAACCCA	PRR19
AAGCTCTAGTAAGACAGCAT	PNMA2
AAGCTCTATTGAAGGCCGAG	BUB3
AAGCTGAAAAACAACTCCCC	HOXB3
AAGCTGAACGACATGACCCT	TEX11
AAGCTGAAGAAAAACATGGG	OTUD7A
AAGCTGAAGACGTACTCGAA	DNAJB3
AAGCTGAAGAGTGACGAGCT	TMPRSS13
AAGCTGACCAGTGAGACCGA	B4GALNT4
AAGCTGACGCACGACCTGCA	FIZ1
AAGCTGATGATCCAACAATG	STXBP1
AAGCTGCACATCGTCAACTG	WDR6
AAGCTGCCAGACCTGGTGAG	SMCO1
AAGCTGCGCAGCATCAACCA	LRPAP1
AAGCTGCTCCTCACTAAGAC	LPCAT4
AAGCTGCTCTCCGAGGTTCG	IL27
AAGCTGCTGCGTTTCCACTG	POTENTIALLY_ACTIVE_16
AAGCTGGAGATACTTCAGAA	TNFSF18
AAGCTGGTCGATTTGGTGAA	MXD1
AAGCTGGTGGAGATCGCCAC	ONE_INTERGENIC_99
AAGCTGTACCATCAGAGCAA	SPSB2
AAGCTGTAGAACTCTTCCAA	PGBD2
AAGCTGTAGAGATGCTCAAG	SERPINA12
AAGCTGTATCCCATTGCCCA	CA7
AAGCTGTCAGCCGAGAGCGG	ZNF704
AAGCTGTCCATACACAGTGA	ZNF30
AAGCTGTCTGTCATTCACAG	MAP2K6
AAGCTGTTCATGTCACCACA	LIPC
AAGCTTACAGAAGCTATGGG	SWAP70
AAGCTTACCCAACAACTGCA	NPHP1
AAGCTTACTTGAAAGAGTGT	KRR1
AAGCTTCGGCTACAGCTCGG	GBA
AAGCTTCGTGACCTCCAGAG	NYAP2
AAGCTTGATATGGCACTCTG	CEP350
AAGCTTTAAGTAAGTCCACA	CHST9
AAGCTTTATGGATTTACCAA	FBXL3
AAGGAAAACTGATCAGACTG	UBE3A
AAGGAAACACTGCATCACAG	USP35
AAGGAAAGAAATTTAAACTG	CDC42EP3
AAGGAAATACTTGACCCAAG	HJURP
AAGGAAATATCTCTGAGACA	PLEKHA2
AAGGAAATTTCAAACTTGTG	SLC9A8
AAGGAACACTCCATGTCCCA	SUSD6
AAGGAACAGCTGCTGTCCAG	CTIF
AAGGAACCGTCCTAGACGGC	ONE_INTERGENIC_53
AAGGAACTCTAGTTGAGTGG	ONE_INTERGENIC_114
AAGGAAGACAAATGCTTGGA	LINC02801
AAGGAAGACATACGTAGCCT	ORMDL2
AAGGAAGAGGTTGCGCACGT	TPBG
AAGGAAGATCCCACTTAACG	ONE_INTERGENIC_208
AAGGAAGCCTTGACATACGA	EIF4H
AAGGAAGCCTTGACATACGA	EIF4HP1
AAGGAAGCGAAAGTTCCGCG	PCDHAC1
AAGGAAGGGAAAGCTCCCGG	TUSC3
AAGGAAGTCATGGTACGATG	STON1
AAGGAAGTCATGGTACGATG	STON1-GTF2A1L
AAGGAATCAACACCACTGGT	POLA2
AAGGACAAAAGTAAAACCCT	ZNF283
AAGGACAACCCACTGAACGA	SYNGR1
AAGGACACCAAATGAAGGAG	VPS37A
AAGGACAGTTCTGCCCCTGG	LNPK
AAGGACATAATCAGCTGTGT	PRR36
AAGGACATGAGCGATGAAGT	LDLR
AAGGACCACACACCACCCAG	ONE_INTERGENIC_98
AAGGACCCAGAAGACACGGT	BCAS1
AAGGACCCAGGGATCCACAG	GMNC
AAGGACCTATCACCTCTGTG	SNTG2
AAGGACGAGTTTAAAAACAC	TNFRSF17
AAGGACGTACCATCTTATCG	PLEKHA6
AAGGACGTAGACCCCAGCAA	CCDC190
AAGGACGTGACACGAGCCAG	NET1
AAGGACTCATGCATGGACAG	RSPH10B
AAGGACTCATGCATGGACAG	RSPH10B2
AAGGACTGTCTGCATACCCA	CAP1
AAGGACTTCATGATCCAGGG	PPIB
AAGGAGACAGAGAATCCAGT	TMED2
AAGGAGACATAACCAAGCCA	FBXW10
AAGGAGACCCAAGAGCCATG	OR4K17
AAGGAGAGCTCGCACATCCG	KCNG3
AAGGAGAGTGACTTGCTGTG	AGFG1
AAGGAGATGGAACCACTGGT	BCL2L2
AAGGAGATGGAACCACTGGT	BCL2L2-PABPN1
AAGGAGCAGAAATGTCTCAG	PLCL2
AAGGAGCGGGTGACCGAGTG	PIM3
AAGGAGCTCTTCCAGCCAAG	CNOT2
AAGGAGGACAAAGCATCGGG	FAM149A
AAGGAGGACTGCATTGTGTG	TMEM70
AAGGAGGCAAAAGCCTCTGG	SHOC2
AAGGAGGCCGAACAGCTTCG	RGS20
AAGGAGGGGAAATAGCAGCG	ACER1
AAGGAGGTCTCCATTAAAGA	CCDC152
AAGGAGGTGGAAGGATACAC	KLLN
AAGGAGTCTACGAAACGTGG	SETDB2
AAGGAGTCTACGAAACGTGG	SETDB2-PHF11
AAGGAGTCTCCGGCTCTTGG	CCDC184
AAGGAGTGAGAGTCGCTTGG	KLF17
AAGGAGTGGGCCATGAACGT	COMT
AAGGAGTTGGACGTCCTGCA	NPTXR
AAGGATAAATAACTCCCAGT	MEF2C
AAGGATAAGAAGCTGAACAT	BOLL
AAGGATACGTGACAGCCGTG	ZDHHC5
AAGGATAGAGTCGTACTCTG	PLXNB2
AAGGATCATGGGTCACTTCG	RGMB
AAGGATCCAATAGCAGCAGA	SLC25A26
AAGGATGCACGCTCCCCACC	C17orf102
AAGGATGCGAATAACATCAG	PNMA1
AAGGATGTAACTTACAAAAT	RPL22
AAGGATGTCCCTGATCAGAA	BARHL1
AAGGATGTCGAGATGCAGAA	CPSF4L
[truncated: 42,657 more rows]
