# Supplementary material for: Bidirectional genome-wide CRISPR screens reveal host factors regulating SARS-CoV-2, MERS-CoV and seasonal HCoVs
Source: Res Sq. 2021 May 27:rs.3.rs-555275. Preprint. [Version 1] doi: 10.21203/rs.3.rs-555275/v1 (PMC8168385; doi:10.21203/rs.3.rs-555275/v1)
Supplement: Supplement 4 [file 419cf6b53e60b82af08f4147.xlsx]

## Sheet: Calu3_Calabrese_avg_zscore
Gene Symbol	residual_zscore_avg	Rank_residual_zscore_avg
ACE2	-5.88219	1
SLC6A14	-4.72379	2
FOXL2NB	-3.7917	3
FOXL2	-3.33462	4
TP73	-3.17166	5
HNF1B	-3.16672	6
NFE2	-3.16148	7
SLC6A19	-2.993	8
CDAN1	-2.95097	9
YLPM1	-2.9008	10
ONE_INTERGENIC_655	-2.88328	11
NDUFAF5	-2.86988	12
RIPK3	-2.81257	13
VEZT	-2.69748	14
RADX	-2.67919	15
TNFRSF10B	-2.64636	16
ESF1	-2.60233	17
DAB2	-2.52831	18
ATP7B	-2.48898	19
SLC5A1	-2.46646	20
PCDHGA5	-2.44248	21
SLC34A2	-2.4188	22
GAGE2A	-2.37906	23
GAGE12E	-2.37906	23
GAGE12C	-2.37906	23
GAGE12D	-2.37906	23
GAGE12J	-2.37906	23
GAGE12H	-2.37906	23
GAGE12G	-2.37906	23
ONE_INTERGENIC_407	-2.31469	30
IRF1	-2.30367	31
APOL1	-2.24197	32
ONE_INTERGENIC_578	-2.2236	33
IL1R1	-2.20079	34
RALY	-2.16854	35
ONE_INTERGENIC_595	-2.15626	36
DLX1	-2.1504	37
PLK4	-2.14893	38
ATF2	-2.14727	39
KIF18B	-2.14446	40
SLC46A3	-2.13316	41
ONE_INTERGENIC_580	-2.12416	42
MUC5AC	-2.10732	43
NFIA	-2.10115	44
LRIG2-DT	-2.09868	45
ONE_INTERGENIC_605	-2.06845	46
ONE_INTERGENIC_589	-2.05098	47
SLC23A2	-2.02765	48
NR4A2	-2.02728	49
URGCP	-2.02319	50
URGCP-MRPS24	-2.02319	50
SCN9A	-2.01583	52
MTREX	-2.00868	53
DHX29	-2.00868	53
KDF1	-2.00765	55
IFNLR1	-1.9872	56
LPAR5	-1.98148	57
TAOK2	-1.95979	58
ONE_INTERGENIC_630	-1.9509	59
SAMHD1	-1.94871	60
NR2C1	-1.94628	61
PIAS3	-1.93426	62
NPIPB12	-1.92004	63
NPIPB4	-1.92004	63
NPIPB3	-1.92004	63
PITX1	-1.91423	66
ADAM7	-1.91173	67
CXCL1	-1.88934	68
WBP1L	-1.88837	69
SPHKAP	-1.87269	70
SERINC3	-1.86852	71
CD28	-1.86627	72
FGD6	-1.86555	73
SLC39A9	-1.85895	74
PRDM1	-1.85682	75
LOC101928963	-1.85346	76
HNRNPD	-1.85346	76
LOC389641	-1.85227	78
PHLDA2	-1.84716	79
LOC105373534	-1.82485	80
MAB21L3	-1.82275	81
AFF2	-1.81967	82
CLDN12	-1.81712	83
POLK	-1.81146	84
CACNG5	-1.80559	85
CDKN1C	-1.80549	86
ONE_INTERGENIC_571	-1.80284	87
POC1B	-1.79905	88
GSDMD	-1.78832	89
TPSD1	-1.78663	90
LOC107987041	-1.78086	91
LOC105376912	-1.78086	91
LOC107985721	-1.78086	91
MIR1302-2HG	-1.78086	91
LOC107987170	-1.78086	91
RPS16	-1.77605	96
CNTD1	-1.76627	97
CDKN2B	-1.76506	98
STK38L	-1.76354	99
NR4A3	-1.74802	100
KRTAP4-12	-1.74338	101
NIPSNAP1	-1.73381	102
TMEM213	-1.72726	103
MEX3B	-1.72694	104
ONECUT3	-1.72483	105
ONE_INTERGENIC_441	-1.72065	106
ATP5MG	-1.71948	107
ATP13A4	-1.71799	108
ZBED6	-1.71368	109
HLA-DPB1	-1.71139	110
PRDM12	-1.70059	111
KREMEN1	-1.69902	112
LRRC34	-1.698	113
CEP170	-1.68927	114
SBDS	-1.68393	115
EPG5	-1.6838	116
TNKS1BP1	-1.68326	117
ARHGEF10L	-1.6792	118
THCAT158	-1.679	119
NEXMIF	-1.67418	120
OR2B6	-1.66828	121
DDX39B-AS1	-1.66718	122
DDX39B	-1.66718	122
TRIM33	-1.66581	124
KYAT1	-1.66351	125
KAT2B	-1.66264	126
MLN	-1.66067	127
HSF2BP	-1.65682	128
TICAM1	-1.65536	129
KCNA2	-1.65167	130
CDKN1A	-1.65095	131
DINOL	-1.65095	131
DEFB129	-1.64666	133
LOC107986556	-1.64093	134
CNNM4	-1.63846	135
OTX1	-1.63533	136
ECD	-1.62645	137
CSK	-1.61951	138
PPIAL4G	-1.61933	139
RASL12	-1.61777	140
GNMT	-1.61572	141
TPSAB1	-1.61341	142
RGMB-AS1	-1.61218	143
RGMB	-1.61218	143
HSPA1A	-1.61151	145
HSPA1L	-1.61151	145
GADD45A	-1.61071	147
ONE_INTERGENIC_253	-1.60793	148
BAAT	-1.60764	149
LILRA6	-1.60716	150
FER1L5	-1.5983	151
RORC	-1.59758	152
IQCN	-1.5935	153
PITPNB	-1.59029	154
TTC28-AS1	-1.59029	154
EXOC8	-1.58931	156
PRR25	-1.58863	157
METRN	-1.58386	158
BTN2A2	-1.58054	159
LOC105378248	-1.57722	160
CA7	-1.57316	161
SIK2	-1.57224	162
RTN4IP1	-1.57029	163
KLHL29	-1.56751	164
LYPD2	-1.56694	165
ONE_INTERGENIC_633	-1.56432	166
CSNK2A3	-1.56388	167
SLC39A5	-1.56329	168
OR1M1	-1.5627	169
GPRIN3	-1.56204	170
MYOF	-1.55948	171
MFN1	-1.55851	172
HTR3C	-1.5582	173
DOC2A	-1.55305	174
OR11G2	-1.55303	175
OCRL	-1.54867	176
STOML1	-1.54539	177
ESRP1	-1.54287	178
ONE_INTERGENIC_369	-1.54242	179
CD3G	-1.54241	180
LOC105372710	-1.54034	181
RBBP8NL	-1.54034	181
KPRP	-1.53799	183
APOBEC3D	-1.53762	184
XLOC_009911	-1.53754	185
SPPL3	-1.53754	185
ZC3H18-AS1	-1.53375	187
ZC3H18	-1.53375	187
SLC25A21	-1.53369	189
HELB	-1.533	190
MIR7704	-1.5316	191
AMOTL2	-1.52964	192
UHRF1	-1.52785	193
ZNF446	-1.5278	194
HNRNPCL4	-1.52737	195
DLX3	-1.52446	196
ONE_INTERGENIC_572	-1.52144	197
DKK2	-1.5185	198
CCDC69	-1.51785	199
DHX38	-1.51728	200
CEP350	-1.51635	201
LOC101928933	-1.51635	201
NXPE4	-1.51488	203
IL17C	-1.51271	204
PRSS8	-1.51138	205
FAM161A	-1.51058	206
WWC3	-1.50845	207
SYP	-1.50696	208
ZNF326	-1.5066	209
CHD6	-1.50537	210
BMP2K	-1.50405	211
APOF	-1.50357	212
H2BC20P	-1.5014	213
H2AC19	-1.5014	213
H2AC18	-1.5014	213
H2BC19P	-1.5014	213
XKRY2	-1.50073	217
XKRY	-1.50073	217
HLA-DPA1	-1.5004	219
TRAF3IP2	-1.49807	220
LOC107986644	-1.49779	221
PLXNC1	-1.49746	222
ADPRS	-1.49715	223
ERGIC2	-1.49364	224
LOC107985803	-1.49075	225
POLR2D	-1.49075	225
INPPL1	-1.48812	227
ELP3	-1.48554	228
ANKRD30B	-1.48513	229
F8A1	-1.48502	230
GTF3C4	-1.48457	231
CPO	-1.47988	232
CLRN2	-1.47908	233
CCDC114	-1.47835	234
MAGED2	-1.47728	235
SHROOM3	-1.47596	236
PDE10A	-1.47457	237
CDKN2C	-1.4734	238
LOC104613533	-1.47111	239
C15orf48	-1.46978	240
KRT18	-1.46959	241
C9orf85	-1.46852	242
BAK1	-1.4648	243
EP300	-1.46379	244
ACMSD	-1.46068	245
OTUD5	-1.45828	246
IL15RA	-1.45771	247
F11	-1.45754	248
PIWIL4	-1.45562	249
GPD2	-1.4552	250
HMGB3	-1.45129	251
IFNAR2	-1.44981	252
NDUFB2	-1.4435	253
ABRACL	-1.44313	254
EIF2S1	-1.44068	255
ONE_INTERGENIC_90	-1.4395	256
DEDD2	-1.43905	257
NCKAP1L	-1.43905	258
MAP3K21	-1.43888	259
ZNF780A	-1.43387	260
LOC102723789	-1.43285	261
ANXA2R	-1.42944	262
LOC389895	-1.42848	263
RAB11FIP3	-1.425	264
EIF2AK2	-1.4246	265
SERPINA3	-1.4235	266
CEACAM1	-1.42259	267
EEF1B2	-1.42156	268
NAGLU	-1.41138	269
ORAI1	-1.40925	270
CTAGE9	-1.40678	271
CACNG7	-1.40205	272
ZNF335	-1.40199	273
KRTAP5-2	-1.40198	274
KIF4B	-1.40158	275
CEACAM20	-1.4011	276
HERC2P2	-1.40109	277
LOC102723534	-1.40109	277
HERC2P3	-1.40109	277
HERC2P11	-1.40109	277
HERC2P9	-1.40109	277
MNDA	-1.40048	282
LOC107984740	-1.39799	283
RN7SL122P	-1.39799	283
RNU6-514P	-1.39799	283
LOC729080	-1.39799	283
PLAC8	-1.39769	287
SAPCD2	-1.39735	288
C10orf90	-1.39442	289
LOC105375571	-1.39435	290
MTRES1	-1.39391	291
C16orf90	-1.39379	292
ONE_INTERGENIC_167	-1.39296	293
PCDHGB3	-1.39076	294
SRSF7	-1.38976	295
ONE_INTERGENIC_219	-1.38875	296
DUOXA1	-1.38735	297
C16orf74	-1.38541	298
GNAT3	-1.38357	299
PUS1	-1.38332	300
MIEF1	-1.38229	301
LOC105373035	-1.38229	301
ZNF735	-1.38211	303
OPHN1	-1.38021	304
SYT4	-1.37903	305
TIMM10B	-1.37839	306
ARFIP2	-1.37839	306
CCR4	-1.37828	308
FMR1NB	-1.37687	309
UGT1A5	-1.37598	310
CDYL2	-1.37516	311
ONE_INTERGENIC_570	-1.37307	312
SQSTM1	-1.37282	313
SEMA4G	-1.37143	314
LOC102724532	-1.37061	315
RRBP1	-1.37002	316
ASPHD2	-1.36899	317
TENM1	-1.36844	318
GPR32	-1.3668	319
OLAH	-1.36581	320
PSAPL1	-1.36296	321
TBATA	-1.36191	322
SLC20A2	-1.36164	323
CAPN1	-1.36016	324
LOC728975	-1.36016	324
MYBL2	-1.36002	326
OLA1	-1.35725	327
TMEM192	-1.35458	328
UBXN2B	-1.35306	329
FOXO6	-1.35265	330
E2F8	-1.35263	331
CEND1	-1.34898	332
UBTF	-1.34796	333
STXBP3	-1.34774	334
GFOD1	-1.34768	335
BMI1	-1.34762	336
MRPL33	-1.34713	337
PSMA3-AS1	-1.34697	338
MROH2A	-1.34692	339
CRYBG2	-1.34577	340
CCDC32	-1.34548	341
HLCS	-1.34476	342
MFSD2A	-1.34294	343
PPP4R4	-1.34234	344
APOBEC3B	-1.34132	345
DEFB103A	-1.34104	346
DCAF4L2	-1.3407	347
TENT2	-1.3385	348
TNFRSF10A	-1.33664	349
HNF1A	-1.3364	350
HNF4G	-1.33619	351
GSTA5	-1.33585	352
MRPS31	-1.33515	353
DNAJC11	-1.33484	354
TBC1D21	-1.33374	355
CSAG4	-1.32963	356
MAGEA12	-1.32963	356
EBF3	-1.3296	358
GAP43	-1.32903	359
SPATA5	-1.32802	360
MIER3	-1.32659	361
PARVA	-1.32569	362
KBTBD13	-1.32539	363
A1CF	-1.32537	364
UBQLN2	-1.32449	365
CDCP1	-1.32364	366
SMYD5	-1.32331	367
SOX6	-1.32274	368
C19orf33	-1.32232	369
CFTR	-1.32229	370
OR5M1	-1.32141	371
CADM1	-1.31967	372
LOC112268213	-1.31787	373
CABYR	-1.31787	373
SLC46A2	-1.31786	375
CDX2	-1.31776	376
C1QTNF8	-1.3151	377
AP3D1	-1.31448	378
CFAP61	-1.31234	379
GBE1	-1.31224	380
KIAA0930	-1.31113	381
TAS2R9	-1.30893	382
ALKBH2	-1.30804	383
CHST13	-1.30724	384
UBE4A	-1.30722	385
ABCC4	-1.30661	386
LRRIQ3	-1.30602	387
VIT	-1.3045	388
C19orf67	-1.3035	389
BRS3	-1.30236	390
ZBTB26	-1.30218	391
DAPK2	-1.30215	392
DHODH	-1.30059	393
MICALL1	-1.29959	394
TBRG1	-1.29837	395
TMEM97	-1.29755	396
IL17A	-1.29725	397
ZNF214	-1.29665	398
ONE_INTERGENIC_662	-1.29648	399
LATS2	-1.296	400
DLX2	-1.2958	401
ONE_INTERGENIC_148	-1.2952	402
TMEM67	-1.29517	403
ARHGDIB	-1.29482	404
DNTTIP2	-1.29419	405
LOC105369691	-1.29132	406
ETNK1	-1.29132	406
GPRC5A	-1.28957	408
TRIT1	-1.28759	409
SV2B	-1.2863	410
SPATA5L1	-1.28595	411
ELAVL3	-1.28586	412
L3MBTL3	-1.28562	413
CIAPIN1	-1.28422	414
GABRA6	-1.28333	415
ONE_INTERGENIC_551	-1.28331	416
ENTR1	-1.28251	417
RMND5B	-1.28214	418
TMEM174	-1.28192	419
SLC30A8	-1.28174	420
CLPTM1L	-1.2816	421
P2RY4	-1.28113	422
LAG3	-1.2786	423
OAZ2	-1.27672	424
CLASP2	-1.27671	425
LOC105378419	-1.27619	426
ONE_INTERGENIC_368	-1.27559	427
VPS25	-1.2754	428
TLR3	-1.2751	429
PTPRA	-1.27463	430
CUL3	-1.27445	431
SNX31	-1.27401	432
FBXL8	-1.27383	433
CEP120	-1.27365	434
LARS1	-1.2734	435
YTHDF2	-1.27328	436
COMMD10	-1.27225	437
ONE_INTERGENIC_567	-1.26981	438
TMLHE	-1.26923	439
TAF7	-1.26764	440
ONE_INTERGENIC_240	-1.26733	441
COL5A1	-1.267	442
SOWAHD	-1.26606	443
PBOV1	-1.26581	444
BRD7	-1.26493	445
RPRD2	-1.26492	446
GJA1	-1.26445	447
TARBP2	-1.26351	448
ABCF1-DT	-1.26236	449
DYM	-1.26222	450
PPP2CA	-1.26154	451
ONE_INTERGENIC_183	-1.26035	452
OR6F1	-1.26002	453
HTN3	-1.25915	454
NMT1	-1.25844	455
KATNBL1	-1.25662	456
KLRC4	-1.25611	457
NRN1	-1.25505	458
MAP2K4P1	-1.25502	459
CHIC1	-1.25502	459
HEYL	-1.25427	461
TRMT1	-1.25427	462
BRF2	-1.25374	463
C5	-1.25358	464
DYNC1I1	-1.25334	465
ONE_INTERGENIC_626	-1.25268	466
TSPAN14	-1.25262	467
GMNC	-1.2525	468
TRIM77	-1.25176	469
PDX1	-1.25171	470
HOXD1	-1.25163	471
ASAH1	-1.25154	472
TRMT11	-1.2504	473
ONE_INTERGENIC_610	-1.2499	474
ESRP2	-1.24882	475
LRATD2	-1.24855	476
DAD1	-1.24599	477
DND1	-1.24561	478
ZC3HAV1	-1.24546	479
PPP2R5B	-1.24488	480
COL14A1	-1.24433	481
LRIT3	-1.24419	482
NO_SITE_35	-1.24382	483
ARL4C	-1.24361	484
MOCS1	-1.24288	485
ERH	-1.24167	486
SNRPF	-1.24094	487
SMG5	-1.24088	488
ONE_INTERGENIC_577	-1.24074	489
RAD23B	-1.23996	490
RPL35	-1.23939	491
NRBF2	-1.23924	492
OR5K1	-1.2391	493
GZMK	-1.23829	494
CENPW	-1.23812	495
KLF13	-1.2374	496
SORBS1	-1.23726	497
SNAP47	-1.23474	498
ACVR1B	-1.23342	499
SEC16B	-1.23339	500
MOV10	-1.23248	501
RUFY4	-1.23117	502
MC4R	-1.23101	503
NAA16	-1.23062	504
KPNA4	-1.23061	505
FGFBP1	-1.23057	506
KIAA0232	-1.2299	507
RAB34	-1.22811	508
MYLK	-1.22809	509
TOR1AIP1	-1.22754	510
APBB2	-1.22709	511
TOPBP1	-1.22639	512
ZNF560	-1.22599	513
LPAR3	-1.22584	514
MAP4K4	-1.22464	515
TSFM	-1.22416	516
MFSD6L	-1.22395	517
IGSF21	-1.22316	518
GGTLC4P	-1.22266	519
CRYBA4	-1.22264	520
LLGL2	-1.22082	521
TAS1R2	-1.21768	522
IGFBP1	-1.21768	523
LRRC73	-1.2166	524
RASAL2	-1.21608	525
RASAL2-AS1	-1.21608	525
MCEMP1	-1.21594	527
PRSS55	-1.21549	528
CCDC152	-1.21519	529
PIDD1	-1.21377	530
ONE_INTERGENIC_251	-1.2129	531
BIRC7	-1.21151	532
PTTG2	-1.21115	533
CARS2	-1.21115	534
ARL17B	-1.21113	535
TNFSF8	-1.20947	536
FLNC-AS1	-1.2094	537
ATP6V1F	-1.2094	537
MTX1	-1.2093	539
RPS6KA3	-1.20834	540
PIP4K2A	-1.20834	541
RPL21P45	-1.20749	542
LOC107986207	-1.20749	542
HLA-U	-1.20749	542
LOC100419108	-1.20749	542
ATG4B	-1.2058	546
PDE1C	-1.20543	547
CATSPER1	-1.20507	548
UBE2C	-1.20506	549
SLC27A3	-1.20502	550
UMOD	-1.20474	551
SMOX	-1.20392	552
CLK3	-1.20349	553
NBEAP2	-1.20347	554
NBEAP3	-1.20347	554
NBEAP5	-1.20347	554
NBEAP6	-1.20347	554
LOC105371050	-1.20301	558
GIT2	-1.20215	559
NO_SITE_89	-1.19991	560
TCN1	-1.19937	561
RPL22L1	-1.1982	562
RAB9B	-1.19738	563
EXOC6	-1.19733	564
SDHB	-1.197	565
C8A	-1.19664	566
PAGE1	-1.19662	567
LOC112267869	-1.19659	568
LOC103171574	-1.19659	568
LOC102724034	-1.19659	568
TBX10	-1.19614	571
DBX1	-1.19614	572
ZCCHC24	-1.19562	573
PCNP	-1.19532	574
MYL6B	-1.1947	575
GLT8D1	-1.19466	576
TUBB6	-1.19383	577
CDC26	-1.19354	578
ONE_INTERGENIC_416	-1.1925	579
CYTL1	-1.1918	580
EID3	-1.19152	581
PRMT6	-1.19137	582
APOBEC3C	-1.19046	583
CATSPERG	-1.18951	584
KLHL1	-1.18944	585
TAS2R7	-1.18922	586
HTR6	-1.18829	587
IFIT2	-1.18825	588
CNFN	-1.1881	589
MAOA	-1.18616	590
ACOT8	-1.18578	591
ZSWIM3	-1.18578	591
PCDHGA6	-1.1852	593
ARL14	-1.18468	594
GALNTL5	-1.18279	595
RNF141	-1.18228	596
FRAT1	-1.18116	597
LYPLAL1-DT	-1.18092	598
RERE	-1.18058	599
HAO2-IT1	-1.17989	600
HAO2	-1.17989	600
IQCK	-1.17971	602
PLA2G4E	-1.17951	603
KRT35	-1.1792	604
TUT1	-1.17903	605
CD300LF	-1.17858	606
ONE_INTERGENIC_590	-1.1778	607
SESN3	-1.17718	608
LOC100129203	-1.17718	608
STAT2	-1.17701	610
OR13F1	-1.17674	611
MBD1	-1.17637	612
ONE_INTERGENIC_658	-1.17624	613
SLC26A3	-1.17612	614
UQCR11	-1.17608	615
MBIP	-1.176	616
SH2D1B	-1.17571	617
AREG	-1.17499	618
ZNF470	-1.17353	619
COLEC11	-1.17327	620
LEMD3	-1.17255	621
TEX45	-1.17212	622
GGACT	-1.17145	623
P2RY11	-1.17084	624
TMEM65	-1.16994	625
GABARAP	-1.16859	626
NSFL1C	-1.1678	627
ONE_INTERGENIC_349	-1.16723	628
ONE_INTERGENIC_521	-1.16645	629
LOC441155	-1.16618	630
ARSJ	-1.16604	631
LOC107986305	-1.16604	631
SRF	-1.16594	633
RAB3GAP1	-1.16585	634
CEP83-DT	-1.16462	635
CEP83	-1.16462	635
BRWD3	-1.16446	637
IFI16	-1.16282	638
C11orf71	-1.16279	639
ONE_INTERGENIC_591	-1.16275	640
NO_SITE_149	-1.16265	641
MRPL38	-1.16131	642
BRD4	-1.16122	643
TNNC1	-1.16072	644
PTPRG-AS1	-1.16053	645
PGRMC1	-1.15988	646
LIN28B	-1.15932	647
GSTA3	-1.159	648
IL1F10	-1.1589	649
H1-3	-1.15873	650
TRIB1	-1.1582	651
PRKCSH	-1.15748	652
GPC6	-1.15732	653
TRIM59	-1.15723	654
TTBK2	-1.15689	655
PEX2	-1.15685	656
HARS2	-1.15674	657
PAICS	-1.15614	658
FAH	-1.15537	659
TRPV5	-1.15473	660
SUMO4	-1.15294	661
C17orf50	-1.15205	662
FAM160A2	-1.15184	663
NAA11	-1.15138	664
SPSB1	-1.15073	665
ONE_INTERGENIC_598	-1.1505	666
ONE_INTERGENIC_285	-1.15036	667
TNFSF14	-1.15035	668
PDRG1	-1.14838	669
BCL11B	-1.14747	670
OCSTAMP	-1.14541	671
WFDC5	-1.14454	672
CCK	-1.14402	673
SCGB1D4	-1.14377	674
OR4M2	-1.14261	675
ALOX12	-1.14196	676
SLC38A5	-1.14147	677
PACSIN1	-1.14137	678
KRTAP9-6	-1.14027	679
GAGE13	-1.13923	680
GAGE12B	-1.13923	680
BCL2A1	-1.13895	682
USP49	-1.13813	683
LNX1	-1.13803	684
CASTOR3	-1.13697	685
PRDM16	-1.13672	686
CYP8B1	-1.13627	687
COPG1	-1.1357	688
PRC1	-1.13566	689
NIFK	-1.13528	690
SERPINA2	-1.13527	691
CABP1	-1.1344	692
LOC101928300	-1.1344	692
B3GALNT2	-1.13428	694
TNRC6C	-1.13366	695
COLQ	-1.13286	696
GGNBP2	-1.13193	697
EIF1AX	-1.13082	698
DCXR	-1.1302	699
DCXR-DT	-1.1302	699
FUT8-AS1	-1.12932	701
FUT8	-1.12932	701
CDC42EP4	-1.12888	703
FAT2	-1.12832	704
WIPI1	-1.1279	705
LBR	-1.1274	706
LOC644215	-1.12606	707
PGAM1	-1.12606	707
C3orf33	-1.12556	709
SLC22A1	-1.12543	710
C1orf158	-1.12514	711
MYRFL	-1.12451	712
LAMC2	-1.12372	713
SYNDIG1L	-1.12367	714
TRIM2	-1.1217	715
RFNG	-1.12108	716
AMN	-1.12084	717
IL13RA2	-1.1202	718
ZNF749	-1.12011	719
EPHA3	-1.11943	720
NRG2	-1.11898	721
EIF2D	-1.11786	722
MT1G	-1.11764	723
STEAP2	-1.11643	724
STEAP2-AS1	-1.11643	724
TBC1D12	-1.11635	726
DAG1	-1.11633	727
GABRB2	-1.11626	728
CCDC142	-1.11579	729
HOXA11-AS	-1.1157	730
SFTPA2	-1.11554	731
MAN2A1	-1.11519	732
TMEM187	-1.11446	733
SIGMAR1	-1.11405	734
DCAF16	-1.11404	735
NCAPG	-1.11404	735
GYPA	-1.11309	737
GSDMA	-1.11277	738
RFTN2	-1.11186	739
FLJ44635	-1.1116	740
ITGB8	-1.11089	741
SLC23A1	-1.11075	742
THRA	-1.11022	743
METTL27	-1.11004	744
LRIG2	-1.10961	745
MORN3	-1.10947	746
PAGE3	-1.10941	747
ONE_INTERGENIC_111	-1.10906	748
SSMEM1	-1.10882	749
GLG1	-1.1079	750
PARP12	-1.10702	751
MT1HL1	-1.10655	752
FOSB	-1.10647	753
CEBPB	-1.10642	754
DIPK1A	-1.10642	755
POLR2B	-1.10591	756
TTC17	-1.10416	757
GALNT17	-1.10401	758
KLHDC1	-1.10339	759
RPS7	-1.10339	760
FGF9	-1.10279	761
KEL	-1.10234	762
ANKRD1	-1.10223	763
PARL	-1.10185	764
U2AF2	-1.10142	765
SMKR1	-1.10103	766
HOPX	-1.1009	767
CAMK2N1	-1.10076	768
ZNF211	-1.10074	769
INPP5E	-1.10059	770
SGCZ	-1.10048	771
OR5B17	-1.09934	772
CRAMP1	-1.09889	773
RYR3-DT	-1.09793	774
COMMD4	-1.09773	775
USHBP1	-1.09755	776
ADORA2B	-1.0975	777
NAMPT	-1.0975	778
ICE1	-1.09706	779
LOC101929200	-1.09706	779
TNF	-1.09663	781
GNA15	-1.09563	782
C7orf31	-1.09515	783
DES	-1.09498	784
OR2A42	-1.09481	785
DACT3-AS1	-1.09461	786
AKAP1	-1.0936	787
ANXA5	-1.09346	788
TUBB2B	-1.09234	789
ETS1	-1.09218	790
MIR6090	-1.09218	790
CLASRP	-1.09081	792
PAQR6	-1.09	793
OR4C49P	-1.08971	794
SOAT1	-1.08944	795
FDXR	-1.08939	796
PELATON	-1.08882	797
RCHY1	-1.08855	798
THAP6	-1.08855	798
C11orf52	-1.08757	800
LOC107984510	-1.08702	801
NR4A1	-1.08702	801
OR12D2	-1.08669	803
HLA-DOA	-1.08635	804
ADHFE1	-1.08548	805
TOM1L2	-1.08517	806
CTU2	-1.08481	807
RANBP2	-1.08457	808
KRTAP10-7	-1.08454	809
SMOC1	-1.08423	810
APOBEC3G	-1.08384	811
PBX2	-1.0835	812
ADAMTS4	-1.08317	813
FBXO46	-1.08173	814
KRTAP4-1	-1.08159	815
AK9	-1.08145	816
NFIC	-1.08136	817
ONE_INTERGENIC_587	-1.08125	818
ATP6V0E1P2	-1.081	819
ABHD14A-ACY1	-1.07987	820
ABHD14A	-1.07987	820
NALCN	-1.07976	822
CDH12	-1.07928	823
DNAJC24	-1.07922	824
HOMER2	-1.0792	825
C9orf62	-1.07914	826
HES7	-1.07864	827
SLC4A3	-1.07839	828
SLC25A20	-1.07799	829
RFX6	-1.07791	830
MAGEF1	-1.07748	831
LOC107986163	-1.07748	831
BBS2	-1.07738	833
DERL1	-1.07663	834
CXorf38	-1.0766	835
ONE_INTERGENIC_242	-1.07597	836
C12orf45	-1.07569	837
SLC2A12	-1.07528	838
RGS6	-1.07496	839
CEP162	-1.07443	840
MCFD2	-1.07324	841
ATP2B4	-1.07315	842
DEFA4	-1.07152	843
TFAP2E	-1.07148	844
UBXN2A	-1.07097	845
CAPN10	-1.07061	846
TMEM128	-1.06883	847
OR52D1	-1.0687	848
KCNQ1	-1.06833	849
ANKMY1	-1.06806	850
OR13G1	-1.06721	851
ONE_INTERGENIC_514	-1.0665	852
SAP30L	-1.06609	853
SAP30L-AS1	-1.06609	853
ERBB3	-1.06609	855
KLF1	-1.0656	856
VTI1B	-1.06517	857
MUC22	-1.06403	858
IDS	-1.06377	859
AKR1E2	-1.06364	860
GRK1	-1.06364	861
GPC3	-1.06322	862
PPP1R16B	-1.06315	863
ABCF1	-1.06257	864
PTMS	-1.06253	865
FBXO40	-1.06231	866
ZNF235	-1.06174	867
NO_SITE_12	-1.06153	868
CXorf66	-1.06143	869
INTS4	-1.06132	870
IDH3B	-1.06047	871
ONE_INTERGENIC_548	-1.06038	872
DSE	-1.06038	873
ADD2	-1.06009	874
NDNF	-1.05943	875
LOC105377400	-1.05943	875
SLCO3A1	-1.05916	877
KRTAP4-7	-1.05872	878
RILP	-1.05861	879
GPR83	-1.05831	880
FASTKD2	-1.05793	881
USP31	-1.0574	882
L1CAM	-1.05698	883
KIAA1109	-1.05682	884
TVP23B	-1.05679	885
HNF4A	-1.05649	886
MAP7D3	-1.05437	887
NUFIP2	-1.05422	888
CTXN1	-1.05345	889
SH3GL3	-1.05327	890
CYLC2	-1.05295	891
MREG	-1.0529	892
MAST3	-1.0526	893
ARHGAP32	-1.05257	894
NO_SITE_138	-1.05206	895
NACC2	-1.0514	896
PAXIP1	-1.0513	897
IL12A	-1.05041	898
LORICRIN	-1.05035	899
SUCLG1	-1.0503	900
BCAN	-1.0501	901
PDHA2	-1.05008	902
ITCH	-1.04978	903
TRIM39-RPP21	-1.04968	904
OR2AK2	-1.0491	905
SLC6A20	-1.04905	906
CERS6	-1.04904	907
GNAQ	-1.04858	908
HBA2	-1.0481	909
HBA1	-1.0481	909
ENKUR	-1.04801	911
ZSWIM6	-1.04745	912
DDX5	-1.04739	913
ZC3H11B	-1.0471	914
MADCAM1	-1.04676	915
FCAR	-1.04665	916
RHBDF1	-1.04608	917
CABP2	-1.0453	918
CCL1	-1.04527	919
EGFL7	-1.04512	920
AATF	-1.04509	921
RLF	-1.04478	922
ADAMTSL3	-1.04476	923
SMDT1	-1.0447	924
CCR2	-1.04367	925
NO_SITE_86	-1.04334	926
COPRS	-1.04287	927
TLCD2	-1.0428	928
SRCIN1	-1.04243	929
RPP14	-1.04169	930
HTD2	-1.04169	930
NLRP2B	-1.04149	932
SYBU	-1.04095	933
LAMTOR4	-1.04022	934
ZNF706	-1.03958	935
CASQ1	-1.03731	936
PDLIM5	-1.0365	937
UVRAG	-1.03623	938
METAP1D	-1.03528	939
MYOM2	-1.03523	940
RNF8	-1.03464	941
ADCK1	-1.034	942
RGS4	-1.03383	943
CCNA2	-1.0337	944
PTTG1IP	-1.03328	945
COL24A1	-1.0329	946
HARS1	-1.03267	947
C9orf43	-1.03264	948
RNF169	-1.03126	949
PAQR5	-1.03111	950
CDRT4	-1.03089	951
BHLHE23	-1.03075	952
MCUB	-1.03052	953
PSAP	-1.03044	954
TNFSF13	-1.02982	955
CPA5	-1.02981	956
CCDC185	-1.02963	957
LOC105373025	-1.02963	957
SBNO1-AS1	-1.02948	959
RFESD	-1.02894	960
SSTR5	-1.02886	961
SSTR5-AS1	-1.02886	961
RPS4Y1	-1.02871	963
HSH2D	-1.02835	964
LMBRD1	-1.02821	965
THBD	-1.02779	966
SNCA	-1.02751	967
DLD	-1.02741	968
FBXO28	-1.02723	969
ONE_INTERGENIC_283	-1.02552	970
CCDC125	-1.0254	971
ZFAND2A	-1.02509	972
ZFAND2A-DT	-1.02509	972
RNF138	-1.02466	974
CYCS	-1.02429	975
SI	-1.0236	976
AOC2	-1.02301	977
HOXA11	-1.023	978
NCF1C	-1.02214	979
NCF1B	-1.02214	979
NCF1	-1.02214	979
CX3CL1	-1.02211	982
ATP6AP2	-1.02125	983
IREB2	-1.02101	984
ABHD1	-1.02099	985
DENND4B	-1.02022	986
MS4A12	-1.02013	987
LCE6A	-1.02001	988
DLL3	-1.01971	989
IFNAR1	-1.01966	990
PIR	-1.01959	991
RTL8A	-1.01935	992
SAYSD1	-1.01929	993
PPIAL4H	-1.01913	994
PPIAL4C	-1.01913	994
CYP4B1	-1.01895	996
MXD1	-1.01887	997
BEND3	-1.01848	998
TGFBR1	-1.01806	999
GRPEL1	-1.01799	1000
MED26	-1.01789	1001
LOC105372296	-1.01789	1001
PSMG3-AS1	-1.01654	1003
PSMG3	-1.01654	1003
YWHAG	-1.01503	1005
GSPT2	-1.01472	1006
RASL10A	-1.01443	1007
LPIN2	-1.01402	1008
TEX47	-1.01357	1009
EIF5AP4	-1.01342	1010
CLDN17	-1.01261	1011
SSPN	-1.01222	1012
KLHL41	-1.01177	1013
SLC7A8	-1.01115	1014
C9orf47	-1.01112	1015
PUSL1	-1.01073	1016
FYB1	-1.01063	1017
ZNF775	-1.01012	1018
TOMM6	-1.0098	1019
PYY	-1.00962	1020
ARCN1	-1.00931	1021
CCDC113	-1.00918	1022
LOC105371293	-1.00918	1022
ONE_INTERGENIC_261	-1.008	1024
HELLS	-1.00772	1025
ONE_INTERGENIC_249	-1.00765	1026
YWHAQP9	-1.00729	1027
LOC791097	-1.00712	1028
SSX7	-1.00712	1028
ERLIN1	-1.00675	1030
NCK2	-1.00644	1031
ONE_INTERGENIC_17	-1.00614	1032
LOC105378663	-1.00604	1033
RRAGC	-1.00604	1033
LYPD5	-1.00523	1035
PARN	-1.00493	1036
TTC38	-1.00482	1037
CLEC4A	-1.00434	1038
CCDC28B	-1.00424	1039
RPUSD3	-1.00403	1040
TERF1	-1.00374	1041
FAM221B	-1.00341	1042
RTL5	-1.00322	1043
LDLR	-1.00291	1044
FDPS	-1.00255	1045
SPSB3	-1.00248	1046
TP53TG1	-1.00222	1047
CROT	-1.00222	1047
BBS10	-1.00204	1049
UBAP1L	-1.0018	1050
FKBP1A-SDCBP2	-1.00167	1051
FKBP1A	-1.00167	1051
MIR6869	-1.00167	1051
OR6C3	-1.00148	1054
LOC105371939	-1.0014	1055
ASPSCR1	-1.0014	1055
GLMP	-1.00058	1057
OCLN	-0.999627	1058
SIAH2	-0.998881	1059
FAHD1	-0.998757	1060
WDR72	-0.997252	1061
NOP58	-0.99725	1062
CHMP4C	-0.996659	1063
LINGO3	-0.99558	1064
PTGER3	-0.995353	1065
SIL1	-0.995148	1066
CEACAM16	-0.995015	1067
NO_SITE_65	-0.994815	1068
GLUL	-0.994749	1069
OGA	-0.994747	1070
KCNIP2-AS1	-0.994747	1070
HDHD5-AS1	-0.994262	1072
UHRF1BP1L	-0.99332	1073
OR8D4	-0.992657	1074
STC1	-0.99138	1075
SPATA31A6	-0.991047	1076
PITX3	-0.989827	1077
STMP1	-0.989651	1078
RNF187	-0.989638	1079
FNTB	-0.989567	1080
TNK1	-0.989507	1081
ZIC5	-0.989187	1082
ZSCAN31	-0.989139	1083
KREMEN2	-0.989011	1084
OR4C10P	-0.988498	1085
LDHC	-0.987992	1086
TCEAL5	-0.987985	1087
TMPRSS12	-0.987383	1088
LY6G6D	-0.987135	1089
FKBP3	-0.986415	1090
PTGS1	-0.985729	1091
KIF20A	-0.985638	1092
TMEM252	-0.985638	1093
TMEM252-DT	-0.985638	1093
DNASE1L3	-0.984884	1095
HS1BP3	-0.984643	1096
LOC105373466	-0.984643	1096
LGALS14	-0.984298	1098
FER1L6	-0.984227	1099
LINGO1	-0.984216	1100
TNFRSF11B	-0.983895	1101
RRP1B	-0.983858	1102
OR5D18	-0.983506	1103
ZNF777	-0.983479	1104
REXO2	-0.983329	1105
VWDE	-0.982006	1106
LOC105375154	-0.982006	1106
SELENOM	-0.981975	1108
GLTP	-0.981876	1109
GOLGA6L6	-0.981775	1110
GSAP	-0.981672	1111
NAPSA	-0.981032	1112
PRSS58	-0.98101	1113
DACT3	-0.980938	1114
SPTSSA	-0.980876	1115
HLA-B	-0.980517	1116
JPH2	-0.980226	1117
MAPK3	-0.979648	1118
ADAD2	-0.979409	1119
NIPBL-DT	-0.979267	1120
NIPBL	-0.979267	1120
SRXN1	-0.979258	1122
KRTAP1-1	-0.979156	1123
CBLN3	-0.978979	1124
KHNYN	-0.978979	1124
LRCH1	-0.978642	1126
YIPF2	-0.97829	1127
TIMM29	-0.97829	1127
DYNAP	-0.978045	1129
BRI3BP	-0.977974	1130
THG1L	-0.977673	1131
LYST	-0.977414	1132
TMEM163	-0.976423	1133
ETFDH	-0.976255	1134
ARHGAP33	-0.974657	1135
SEMG1	-0.974619	1136
CDH7	-0.974423	1137
JPT1	-0.974228	1138
DHRS4	-0.97421	1139
RCL1	-0.974062	1140
TUBGCP4	-0.973931	1141
FBXO8	-0.973599	1142
CEP44	-0.973599	1142
SAP130	-0.973377	1144
ONE_INTERGENIC_614	-0.973115	1145
OR5K2	-0.972949	1146
TRABD	-0.972799	1147
LOC107985568	-0.972746	1148
FAM174A	-0.972541	1149
SDE2	-0.972535	1150
NFILZ	-0.971525	1151
LOC105377224	-0.971388	1152
LOC105369304	-0.970985	1153
LOC107984542	-0.97064	1154
C12orf29	-0.97064	1154
CCDC60	-0.970375	1156
ANKRD45	-0.969752	1157
ONE_INTERGENIC_136	-0.969743	1158
ABCB10	-0.969566	1159
ZNF30	-0.969493	1160
CLDN5	-0.969451	1161
GTF3A	-0.969308	1162
FUOM	-0.969259	1163
KHDRBS2	-0.96919	1164
OTOP1	-0.968994	1165
LDHAL6A	-0.968765	1166
LHFPL4	-0.968706	1167
NEURL1B	-0.968417	1168
TMEM200B	-0.967924	1169
DVL1	-0.967759	1170
C8orf37	-0.96766	1171
UBTFL2	-0.967638	1172
UBTFL1	-0.967638	1172
ARID2	-0.967109	1174
ONE_INTERGENIC_657	-0.966917	1175
RENBP	-0.965589	1176
H2BC1	-0.963885	1177
H2AC1	-0.963885	1177
DIAPH3	-0.963758	1179
LOC105370227	-0.963758	1179
ENO2	-0.963405	1181
FZD1	-0.963315	1182
BRAT1	-0.962938	1183
G0S2	-0.962773	1184
SACS	-0.962425	1185
RSPH4A	-0.960867	1186
MYH2	-0.960268	1187
KDELR1	-0.95983	1188
GBP1	-0.959371	1189
UBLCP1	-0.959267	1190
CD6	-0.958288	1191
CXADR	-0.95816	1192
ONE_INTERGENIC_97	-0.957522	1193
ZBTB32	-0.957283	1194
GALNT16	-0.957051	1195
CDK5RAP3	-0.956935	1196
GALR2	-0.956545	1197
ERGIC3	-0.956073	1198
NAP1L4	-0.955231	1199
NPIPB11	-0.955055	1200
TMEM91	-0.954567	1201
LOC105375429	-0.953936	1202
GUCY1B1	-0.952984	1203
ATP6V1B1	-0.952249	1204
RPL22	-0.951549	1205
OR8B2	-0.951488	1206
BRINP1	-0.951231	1207
CDC14A	-0.951028	1208
KRT222	-0.950987	1209
LMBR1	-0.950835	1210
LOC102723795	-0.950835	1210
STT3A	-0.950216	1212
STT3A-AS1	-0.950216	1212
FOCAD	-0.949887	1214
FASLG	-0.94966	1215
TSKS	-0.949336	1216
OR52B2	-0.949325	1217
E2F7	-0.949138	1218
OR7A17	-0.949027	1219
TCF7L2	-0.948646	1220
ARHGAP26	-0.948328	1221
FAM200A	-0.947931	1222
PRKAA1	-0.947878	1223
ROPN1	-0.947523	1224
ROPN1B	-0.947523	1224
ONE_INTERGENIC_280	-0.947476	1226
ARAP3	-0.947015	1227
STK33	-0.946591	1228
PLEKHD1	-0.94616	1229
AVEN	-0.946025	1230
THY1	-0.945933	1231
NME6	-0.944736	1232
ACTN3	-0.944632	1233
LTB	-0.943632	1234
MRPS23	-0.943607	1235
OR8K3	-0.94359	1236
RC3H2	-0.943312	1237
KDM2A	-0.943027	1238
MAP1LC3B	-0.942675	1239
MPEG1	-0.942526	1240
FGF8	-0.942514	1241
TMEM126B	-0.942313	1242
NR1D1	-0.94215	1243
CACNA1B	-0.941959	1244
RCC1L	-0.94176	1245
DRD1	-0.941749	1246
SEC14L3	-0.941611	1247
VIM	-0.941328	1248
FDCSP	-0.94088	1249
TAS2R41	-0.940592	1250
BHMT	-0.940269	1251
ITGB5	-0.940097	1252
STIM2	-0.939639	1253
STIM2-AS1	-0.939639	1253
PSD4	-0.939623	1255
TOP1	-0.939558	1256
LOC101927243	-0.939484	1257
MYBPC3	-0.939452	1258
ZPBP	-0.939374	1259
AIP	-0.939014	1260
IKBKE	-0.938959	1261
PAXX	-0.938907	1262
DRG2	-0.93859	1263
NXPH2	-0.938435	1264
ONE_INTERGENIC_557	-0.938087	1265
AMOT	-0.937702	1266
ADGRB2	-0.937617	1267
SEC31A	-0.937369	1268
FEV	-0.937339	1269
LIX1L	-0.937123	1270
MIR8072	-0.937123	1271
SBNO1	-0.937123	1271
SMYD4	-0.937017	1273
ZBTB7C	-0.936674	1274
MS4A6A	-0.936602	1275
NT5C	-0.936515	1276
PKDREJ	-0.936348	1277
TRR-TCG1-1	-0.936306	1278
POLG	-0.936306	1278
ONE_INTERGENIC_4	-0.936053	1280
EIPR1	-0.93589	1281
KLHL14	-0.935703	1282
TEX10	-0.935143	1283
ADGRG4	-0.935022	1284
PAPOLA	-0.934842	1285
TCERG1L	-0.934684	1286
LOC101927461	-0.934684	1286
ONE_INTERGENIC_302	-0.934521	1288
UGGT1	-0.933089	1289
DIMT1	-0.932836	1290
SIPA1	-0.932811	1291
YTHDF1	-0.932712	1292
PAPOLG	-0.932565	1293
TRMT61B	-0.932452	1294
SNRNP200	-0.931758	1295
ABCB8	-0.931099	1296
HADH	-0.931013	1297
RPL41	-0.930693	1298
FOXO4	-0.930498	1299
ARHGEF38	-0.930401	1300
WLS	-0.930309	1301
LIMK2	-0.930098	1302
MEF2C	-0.929864	1303
CYP1A2	-0.929696	1304
ARIH2OS	-0.927871	1305
KDM4B	-0.927756	1306
UGT1A7	-0.92763	1307
ONE_INTERGENIC_523	-0.927125	1308
SLC7A2	-0.926691	1309
CES3	-0.926445	1310
SELP	-0.926371	1311
MAP3K12	-0.92629	1312
SLC5A4	-0.926004	1313
EDDM3A	-0.925946	1314
TAF9	-0.925867	1315
AK6	-0.925867	1315
RAD17	-0.925867	1315
WDR3	-0.925779	1318
POLA1	-0.92571	1319
DMAC2	-0.924956	1320
FLT3	-0.924933	1321
TOLLIP	-0.924921	1322
WWC2-AS2	-0.924501	1323
WWC2	-0.924501	1323
NPIPA1	-0.92441	1325
NPIPA9	-0.92441	1325
NPIPB10P	-0.92441	1325
NPIPB1P	-0.92441	1325
NPIPP1	-0.92441	1325
SCRN3	-0.924256	1330
RIF1	-0.924175	1331
TSEN54	-0.923625	1332
LGALS16	-0.922623	1333
MSR1	-0.922565	1334
MAFB	-0.922482	1335
BZW1	-0.922305	1336
PPP1R3B	-0.922207	1337
CNR1	-0.92195	1338
ROBO3	-0.920853	1339
ANKRD28	-0.92053	1340
ZNF471	-0.920528	1341
OTUD1	-0.920295	1342
ALKBH3	-0.920215	1343
KIAA0100	-0.92006	1344
BCORL1	-0.919803	1345
HS3ST4	-0.919767	1346
DCAF15	-0.919501	1347
TYRP1	-0.919255	1348
UBE3C	-0.919191	1349
OSGEPL1	-0.919059	1350
SLC35E2A	-0.918223	1351
SLC35E2B	-0.918223	1351
NQO1	-0.91778	1353
CABP4	-0.917424	1354
FHOD3	-0.917182	1355
NUDT22	-0.916799	1356
SPSB2	-0.916179	1357
RPL13P5	-0.916179	1357
PAM16	-0.915995	1359
RGS22	-0.915862	1360
SCGB2A1	-0.915726	1361
GOLGA3	-0.91518	1362
SLC35F1	-0.915116	1363
WNT5B	-0.915114	1364
TEX2	-0.91503	1365
CCNO	-0.914679	1366
PIRT	-0.914539	1367
ENAM	-0.91431	1368
METTL2B	-0.914077	1369
HILPDA	-0.914077	1369
KCNG1	-0.913941	1371
GIMAP7	-0.913869	1372
ASIC1	-0.913861	1373
TSPAN7	-0.913791	1374
RAC2	-0.913427	1375
SMARCE1	-0.913346	1376
ASMT	-0.912942	1377
SLC29A2	-0.91283	1378
ACAA1	-0.912201	1379
ONE_INTERGENIC_25	-0.911979	1380
AGAP13P	-0.911167	1381
AR	-0.910691	1382
NOX4	-0.910648	1383
PDE4A	-0.910127	1384
POM121C	-0.909813	1385
FDFT1	-0.909766	1386
SSX2IP	-0.909708	1387
CTDP1	-0.909573	1388
PPP1R32	-0.909555	1389
ZNF611	-0.909006	1390
SPINK1	-0.908691	1391
ONE_INTERGENIC_481	-0.908045	1392
OR52A1	-0.907967	1393
ERICH5	-0.907748	1394
CYB5D2	-0.907733	1395
FRAS1	-0.907664	1396
SMAGP	-0.907608	1397
ACSM3	-0.907019	1398
DMTF1	-0.906785	1399
RHBDF2	-0.906559	1400
CYB5R1	-0.906114	1401
HMOX2	-0.905485	1402
GALM	-0.905368	1403
LOC105372906	-0.905058	1404
SEMA5B	-0.904415	1405
CPSF6	-0.904324	1406
NFAM1	-0.90427	1407
SNPH	-0.904186	1408
TFAM	-0.904152	1409
PAWR	-0.903747	1410
RPS21	-0.903291	1411
CDK20	-0.90303	1412
FABP3	-0.902884	1413
PDCL3	-0.902704	1414
OR4C46	-0.902601	1415
ZNF25-DT	-0.901992	1416
CD27	-0.901616	1417
UBN1	-0.900912	1418
OR51A2	-0.900722	1419
AGER	-0.900661	1420
OR51V1	-0.90032	1421
SHPK	-0.900246	1422
UBR3	-0.900177	1423
UCHL3	-0.899926	1424
FBXO48	-0.899387	1425
APLF	-0.899387	1425
CLN6	-0.899287	1427
EPYC	-0.899144	1428
HEATR4	-0.899092	1429
MCCC1	-0.898756	1430
PRY	-0.898702	1431
DTNBP1	-0.898492	1432
IGSF9	-0.898484	1433
C6orf201	-0.898468	1434
TASL	-0.898002	1435
H1-10	-0.897129	1436
ZNF574	-0.897094	1437
YY1	-0.896889	1438
HGF	-0.896106	1439
TBCE	-0.895828	1440
ONE_INTERGENIC_321	-0.895766	1441
METTL15	-0.895438	1442
HERC2	-0.89484	1443
ZNF678	-0.8946	1444
SPATA25	-0.894429	1445
SFXN1	-0.894419	1446
SIGLEC1	-0.894017	1447
RNF31	-0.893771	1448
PLEKHF2	-0.893505	1449
SDHC	-0.893272	1450
CILP	-0.893159	1451
RNF130	-0.893111	1452
TRPC5	-0.892767	1453
LHX2	-0.892702	1454
NDC80	-0.892593	1455
OLIG1	-0.892587	1456
DEGS1	-0.892568	1457
DNAJC12	-0.892531	1458
EIF4EBP3	-0.891964	1459
XPOT	-0.891906	1460
RRP1	-0.891764	1461
SLC35C1	-0.8916	1462
SIDT1	-0.891405	1463
IGSF1	-0.891376	1464
ONE_INTERGENIC_250	-0.890925	1465
CPEB2	-0.890885	1466
LOC100128988	-0.890786	1467
PTGDR2	-0.890723	1468
OR10K2	-0.890637	1469
C1orf115	-0.890551	1470
LRRC69	-0.890419	1471
SEC31B	-0.889984	1472
NDUFB8	-0.889984	1472
ABCG2	-0.889018	1474
PLOD1	-0.888927	1475
OR4D2	-0.888529	1476
BEAN1	-0.888502	1477
C19orf84	-0.888038	1478
AKAP8L	-0.887874	1479
ARNT2	-0.887769	1480
PDGFD	-0.887766	1481
WDR12	-0.887621	1482
ETAA1	-0.887199	1483
ADM5	-0.887163	1484
NAXD	-0.887022	1485
PIGY	-0.886516	1486
PYURF	-0.886516	1486
SFI1	-0.886482	1488
AHRR	-0.885823	1489
KIR2DS4	-0.885763	1490
WASH2P	-0.885384	1491
KRT26	-0.885356	1492
POU3F2	-0.885259	1493
ATXN7L3	-0.884881	1494
RHD	-0.884724	1495
SUCLG2-AS1	-0.884225	1496
STK26	-0.884122	1497
ANAPC1	-0.884081	1498
TP53INP1	-0.883982	1499
CYP24A1	-0.883311	1500
TAF1	-0.883265	1501
EPSTI1	-0.883205	1502
LAMTOR1	-0.883133	1503
PLXND1	-0.883132	1504
MYL6	-0.883124	1505
MC2R	-0.882899	1506
ZDHHC24	-0.882864	1507
SLC25A43	-0.882224	1508
PCOLCE2	-0.882203	1509
CALHM4	-0.88197	1510
G6PC3	-0.881955	1511
AKAP9	-0.881946	1512
AGAP2	-0.881924	1513
CHD8	-0.881563	1514
GCA	-0.881377	1515
DNAH12	-0.880948	1516
RSAD2	-0.88073	1517
CSDC2	-0.880564	1518
LOC105373044	-0.880564	1518
RABIF	-0.879787	1520
LCN9	-0.879664	1521
MMP15	-0.879497	1522
ONE_INTERGENIC_564	-0.879082	1523
NDRG3	-0.878954	1524
WNT2B	-0.878726	1525
NOXO1	-0.878236	1526
ONE_INTERGENIC_188	-0.878187	1527
MORC1	-0.878097	1528
ZBTB1	-0.878059	1529
NO_SITE_84	-0.877609	1530
FXYD2	-0.87739	1531
TG	-0.877346	1532
PLCB3	-0.877108	1533
IRF2	-0.877103	1534
DOCK8	-0.876999	1535
ONE_INTERGENIC_181	-0.875827	1536
MYO16	-0.875343	1537
TXNRD1	-0.875074	1538
MC3R	-0.87507	1539
PGAM2	-0.874837	1540
COX8A	-0.874725	1541
STYK1	-0.874698	1542
PRKCI	-0.874672	1543
GPHA2	-0.874561	1544
ARSF	-0.874542	1545
THAP5	-0.87444	1546
DTYMK	-0.873803	1547
VPS13B-DT	-0.873471	1548
VPS13B	-0.873471	1548
ONE_INTERGENIC_72	-0.873407	1550
LINC02583	-0.873241	1551
OTUD6A	-0.873094	1552
ERRFI1	-0.873091	1553
COPS6	-0.872891	1554
SYT9	-0.872741	1555
LEO1	-0.87271	1556
FLG2	-0.872588	1557
RYK	-0.872495	1558
CYB5R2	-0.871515	1559
CCNF	-0.871502	1560
OR9A4	-0.870567	1561
BRPF3	-0.870563	1562
HTATIP2	-0.870559	1563
LRP2	-0.870395	1564
ONE_INTERGENIC_236	-0.870343	1565
ZBP1	-0.870061	1566
ZNF792	-0.869484	1567
GART	-0.869282	1568
NO_SITE_96	-0.869201	1569
UBR5	-0.869166	1570
SDCCAG8	-0.869014	1571
EXTL1	-0.868914	1572
RCBTB2	-0.868883	1573
RDH16	-0.868716	1574
IL18RAP	-0.86868	1575
FHL5	-0.868583	1576
ACSM6	-0.868109	1577
ONE_INTERGENIC_507	-0.867867	1578
OR5H14	-0.867743	1579
CLVS1	-0.867534	1580
ONE_INTERGENIC_522	-0.867483	1581
RPTN	-0.867482	1582
CEP128	-0.867253	1583
GOSR2	-0.866216	1584
UROC1	-0.866198	1585
FCGBP	-0.86617	1586
DSTYK	-0.865928	1587
TCTE1	-0.865804	1588
DEFA5	-0.865298	1589
POLR2E	-0.865221	1590
ONE_INTERGENIC_646	-0.865075	1591
PCDHB5	-0.86487	1592
VRK2	-0.864587	1593
GPR152	-0.86457	1594
CIART	-0.86444	1595
VPS4B	-0.864332	1596
ZRSR2	-0.864038	1597
ROPN1L-AS1	-0.863953	1598
UCHL1	-0.863916	1599
UCHL1-AS1	-0.863916	1599
PHKG2	-0.863462	1601
CSF1	-0.863104	1602
FLNB	-0.863104	1603
DRAXIN	-0.863099	1604
SIRPB1	-0.862727	1605
WDR46	-0.862426	1606
MUSTN1	-0.862106	1607
TRIM28	-0.862067	1608
SRSF10	-0.861979	1609
SPIN4	-0.861876	1610
GLIPR1L1	-0.861564	1611
KCNJ9	-0.86145	1612
IL6	-0.861377	1613
SWSAP1	-0.860901	1614
ZNF184	-0.86022	1615
WASH8P	-0.860032	1616
C20orf173	-0.860004	1617
ATP4B	-0.859933	1618
SCAMP1	-0.859927	1619
SCAMP1-AS1	-0.859927	1619
IGFL2	-0.859734	1621
SOX13	-0.859685	1622
USP17L26	-0.859506	1623
MOAP1	-0.858606	1624
C1orf131	-0.85838	1625
MEX3D	-0.858139	1626
DNAJC8	-0.858135	1627
PIK3CB	-0.857934	1628
TTC8	-0.857496	1629
SMIM29	-0.857482	1630
LOC105373772	-0.857459	1631
UBE2E3	-0.857459	1631
WT1	-0.85682	1633
ONE_INTERGENIC_24	-0.855793	1634
ONE_INTERGENIC_478	-0.855551	1635
NGRN	-0.855305	1636
DAPP1	-0.855295	1637
UNC45A	-0.854961	1638
ONE_INTERGENIC_418	-0.854924	1639
PLAA	-0.854883	1640
CALD1	-0.854641	1641
THNSL2	-0.854487	1642
MUC17	-0.854485	1643
SYK	-0.85435	1644
EREG	-0.853613	1645
CALHM1	-0.853534	1646
NKX2-2	-0.853479	1647
KIT	-0.853393	1648
SKP1	-0.853045	1649
GPR146	-0.852988	1650
SPDYE4	-0.85207	1651
LOC105369921	-0.851893	1652
OR6B2	-0.851878	1653
AURKAIP1	-0.851534	1654
TUBA1A	-0.851429	1655
USP28	-0.850957	1656
GC	-0.850797	1657
RREB1	-0.850573	1658
PRCP	-0.850094	1659
TOX4	-0.849915	1660
RAB2B	-0.849915	1660
LMNA	-0.849836	1662
BTRC	-0.849645	1663
FEM1A	-0.849516	1664
CASP4	-0.849516	1665
ABHD10	-0.849019	1666
F13A1	-0.848996	1667
BBIP1	-0.848741	1668
PTGIR	-0.848617	1669
HS6ST1	-0.848607	1670
ANGPTL1	-0.848538	1671
CMTM1	-0.848457	1672
BECN2	-0.848427	1673
WDR55	-0.848365	1674
PDE2A	-0.848144	1675
ZNF396	-0.847658	1676
ASB9	-0.847565	1677
GGA2	-0.847352	1678
SLC25A28	-0.847176	1679
GAMT	-0.847168	1680
TPTEP2	-0.847123	1681
CLASP1	-0.846965	1682
MINDY1	-0.846745	1683
CCDC183	-0.846054	1684
CYB5R3	-0.845987	1685
SLC35G2	-0.845885	1686
ISOC2	-0.845637	1687
TP53I13	-0.84552	1688
ONE_INTERGENIC_65	-0.845428	1689
LOC645485	-0.84534	1690
CAPRIN2	-0.84534	1690
NBPF5P	-0.844698	1692
PRKX	-0.844408	1693
DDX52	-0.844155	1694
ONE_INTERGENIC_104	-0.843904	1695
ATP13A5	-0.843739	1696
TMEM106B	-0.843674	1697
PARP14	-0.843542	1698
GPALPP1	-0.843536	1699
PLRG1	-0.84333	1700
AKIRIN1	-0.843306	1701
LRRC71	-0.843071	1702
ISCU	-0.842851	1703
SLC25A36	-0.842545	1704
PRTFDC1	-0.841863	1705
GPR45	-0.841636	1706
CAMTA2	-0.841464	1707
KRT75	-0.841263	1708
EPCAM	-0.840947	1709
DCAF4	-0.840538	1710
IL13	-0.83976	1711
HAAO	-0.839741	1712
H4C2	-0.838375	1713
ONE_INTERGENIC_490	-0.838262	1714
DIO3	-0.838014	1715
TMCO2	-0.837668	1716
DPYSL4	-0.837013	1717
ADGRG3	-0.836327	1718
CBY3	-0.836306	1719
AIF1	-0.836227	1720
ZSCAN2	-0.836149	1721
CDA	-0.836112	1722
TAF8	-0.835951	1723
SLC9A7	-0.835934	1724
EPHX4	-0.835727	1725
STX4	-0.835513	1726
INIP	-0.835492	1727
INPP5B	-0.83469	1728
LILRB2	-0.834503	1729
OR10G2	-0.833955	1730
FMOD	-0.833626	1731
CPA3	-0.833596	1732
OR2L8	-0.833569	1733
B3GALT4	-0.833485	1734
ASH2L	-0.832908	1735
GFRA3	-0.832784	1736
RRAS	-0.832494	1737
SLC35G1	-0.832346	1738
GEMIN8P4	-0.832251	1739
MTHFD2	-0.832249	1740
ARHGEF40	-0.832008	1741
EHD1	-0.831573	1742
MIR10392	-0.831573	1742
MEAF6	-0.831177	1744
ONE_INTERGENIC_537	-0.831025	1745
MYH4	-0.830957	1746
SLC38A1	-0.830883	1747
RBCK1	-0.830726	1748
IFNL2	-0.830595	1749
DPH6	-0.830529	1750
ZNF709	-0.830469	1751
ZNF564	-0.830469	1751
DNAAF5	-0.830433	1753
RSRC1	-0.830077	1754
EBF2	-0.830013	1755
ZNF318	-0.829753	1756
SYMPK	-0.829731	1757
ADGRB3	-0.829531	1758
LOC101928307	-0.829531	1758
SRSF5	-0.829472	1760
ALKBH4	-0.828948	1761
AMPD1	-0.82874	1762
SMPD3	-0.828716	1763
ACP4	-0.828486	1764
F10	-0.828462	1765
RHBDL2	-0.828346	1766
PDIA5	-0.828025	1767
ONE_INTERGENIC_202	-0.828024	1768
ESYT3	-0.828014	1769
ZNF516	-0.827719	1770
UGDH	-0.827477	1771
SLCO4A1	-0.827153	1772
ALDH5A1	-0.827027	1773
OR5H6	-0.827006	1774
HYAL2	-0.826807	1775
PEG3	-0.826679	1776
ZIM2	-0.826679	1776
MIMT1	-0.826679	1776
LOC729966	-0.826603	1779
SAP18	-0.826439	1780
ONE_INTERGENIC_494	-0.826251	1781
RAPGEF2	-0.826227	1782
WDR26	-0.825855	1783
RPUSD4	-0.824806	1784
FAM118B	-0.824806	1784
RNF4	-0.824761	1786
LOC107986250	-0.824761	1786
ONE_INTERGENIC_87	-0.824755	1788
HACE1	-0.824469	1789
RGS16	-0.824384	1790
DGUOK	-0.824273	1791
OSTN	-0.823971	1792
SPATA2	-0.823959	1793
RPS6KL1	-0.823941	1794
RNF43	-0.823922	1795
CRYBB1	-0.823763	1796
KTI12	-0.823705	1797
ZNF205	-0.823642	1798
C2orf92	-0.823589	1799
ACTR1B	-0.823589	1799
PAQR8	-0.823585	1801
KRTAP12-1	-0.823398	1802
TSNAX	-0.823297	1803
TSNAX-DISC1	-0.823297	1803
DYDC2	-0.823155	1805
CTDSP1	-0.823094	1806
SPDYE5	-0.823071	1807
DNAJB11	-0.822992	1808
SFR1	-0.822077	1809
ONE_INTERGENIC_535	-0.82203	1810
EFL1	-0.822014	1811
TFPT	-0.82165	1812
KLHL3	-0.821642	1813
HMGN2	-0.82138	1814
CYP2E1	-0.820953	1815
SUSD4	-0.82055	1816
C19orf18	-0.820474	1817
P3H3	-0.820431	1818
ZNF491	-0.820318	1819
TTC16	-0.819827	1820
TBC1D10B	-0.81967	1821
EFCAB12	-0.819605	1822
RFPL3	-0.819448	1823
LZTFL1	-0.819039	1824
MMP20	-0.818993	1825
CDCA7L	-0.818807	1826
LMAN2L	-0.818626	1827
ABCC1	-0.81861	1828
LOC107984869	-0.81861	1828
SLC26A11	-0.818543	1830
GTSCR1	-0.818219	1831
CYP4A11	-0.818022	1832
CXXC4	-0.817887	1833
TEX101	-0.817514	1834
CKAP2L	-0.81709	1835
MNAT1	-0.816552	1836
ONE_INTERGENIC_350	-0.816516	1837
MIXL1	-0.816507	1838
PRKG1-AS1	-0.816449	1839
DKK1	-0.816449	1839
KXD1	-0.816429	1841
OR52E6	-0.816272	1842
C3orf80	-0.815568	1843
CHRNA6	-0.815396	1844
SAR1A	-0.81532	1845
OR6Y1	-0.815298	1846
PIK3CG	-0.814873	1847
MCRS1	-0.814782	1848
GBP5	-0.814539	1849
ANKRD36	-0.814183	1850
CLTRN	-0.814114	1851
EIF5AL1	-0.813804	1852
URI1	-0.813687	1853
MGRN1	-0.813474	1854
RCBTB1	-0.813124	1855
CSTL1	-0.812964	1856
SPECC1	-0.812799	1857
FIBCD1	-0.812594	1858
NDUFS2	-0.812469	1859
IGFBP3	-0.811855	1860
KRTAP1-3	-0.811827	1861
SUV39H2	-0.811768	1862
MMS19	-0.811681	1863
PLA2G1B	-0.81146	1864
NO_SITE_4	-0.810652	1865
ALOX5AP	-0.810168	1866
DRGX	-0.809974	1867
FAM220A	-0.809946	1868
CSH2	-0.809599	1869
INSYN2B	-0.809558	1870
MTF2	-0.809394	1871
GCDH	-0.809233	1872
XPA	-0.808845	1873
ONE_INTERGENIC_112	-0.808379	1874
NCALD	-0.808116	1875
PSMG1	-0.808039	1876
CLDN11	-0.808036	1877
PACRGL	-0.808019	1878
PIPOX	-0.808007	1879
ONE_INTERGENIC_114	-0.807786	1880
SLC12A4	-0.807529	1881
CLGN	-0.807404	1882
ARVCF	-0.807076	1883
SLFN12	-0.807025	1884
MRS2	-0.806914	1885
SUCNR1	-0.806149	1886
TES	-0.805885	1887
RBFOX3	-0.805355	1888
GDPD2	-0.805337	1889
CASTOR2	-0.805324	1890
TIAM2	-0.805139	1891
TMED7	-0.805016	1892
TMED7-TICAM2	-0.805016	1892
MCRIP2	-0.804675	1894
CXCL17	-0.804575	1895
GABRR3	-0.804569	1896
TIGD7	-0.804547	1897
ZSCAN30	-0.804206	1898
OR10H3	-0.803997	1899
MTCH1	-0.803919	1900
MCM2	-0.80372	1901
UBAC1	-0.803699	1902
SLC26A2	-0.803082	1903
SLC2A8	-0.803012	1904
STRIP1	-0.802947	1905
MRE11	-0.802255	1906
ANKRD49	-0.802255	1906
SLC6A1	-0.802112	1908
PDZD9	-0.802012	1909
ZSWIM7	-0.801923	1910
TTC19	-0.801923	1910
TEX22	-0.801904	1912
HHIPL2	-0.801786	1913
BMP8A	-0.801544	1914
FOXS1	-0.801282	1915
MS4A1	-0.801264	1916
TRPV4	-0.801214	1917
FGFBP2	-0.801213	1918
RPL27	-0.801124	1919
SCN2B	-0.800567	1920
CPNE6	-0.800429	1921
ARV1	-0.800328	1922
TTC13	-0.800328	1922
UBD	-0.800196	1924
PRR5-ARHGAP8	-0.800134	1925
PRR5	-0.800134	1925
AGBL3	-0.800109	1927
LRRC4B	-0.800103	1928
TMEM150C	-0.799647	1929
LOC107986298	-0.799555	1930
GOLGA6L4	-0.7993	1931
CLN3	-0.799276	1932
CDH5	-0.79906	1933
IRF5	-0.798932	1934
DVL3	-0.798543	1935
LOC105375020	-0.798339	1936
MSH5	-0.798339	1936
ZNF440	-0.798243	1938
SNN	-0.798014	1939
ONE_INTERGENIC_73	-0.797695	1940
CHRDL1	-0.797336	1941
PHACTR3	-0.797236	1942
CEP63	-0.797089	1943
ANKS1B	-0.79697	1944
DEFB103B	-0.79658	1945
CRTAC1	-0.796537	1946
CARD18	-0.796496	1947
MPP3	-0.796487	1948
LOC107984979	-0.796487	1948
AIFM1	-0.796378	1950
TTC31	-0.796347	1951
GRK4	-0.796341	1952
NOP14	-0.796341	1952
PPP1R21	-0.796179	1954
ABHD8	-0.795969	1955
RAB36	-0.795628	1956
ABCA10	-0.79551	1957
PEBP1	-0.795483	1958
FDX2	-0.795446	1959
TRAPPC9	-0.795329	1960
LAYN	-0.795036	1961
IGFBP5	-0.794975	1962
TNFAIP8L3	-0.794749	1963
LOC105378939	-0.794593	1964
NOTCH2NLB	-0.794593	1964
ONE_INTERGENIC_169	-0.794531	1966
HIC1	-0.794341	1967
APOL2	-0.793745	1968
HMGN4	-0.793361	1969
PLAUR	-0.792898	1970
OR2A1	-0.792683	1971
ITIH1	-0.792658	1972
REEP1	-0.792017	1973
LOC100288482	-0.790969	1974
PBXIP1	-0.790962	1975
RPS6KA5	-0.790818	1976
APOE	-0.790656	1977
PDE1A	-0.790581	1978
PRICKLE1	-0.790248	1979
UTY	-0.790238	1980
CFAP53	-0.790212	1981
ONE_INTERGENIC_213	-0.790124	1982
KCNK4	-0.790118	1983
PMPCA	-0.789809	1984
TFDP3	-0.789656	1985
MRPS25	-0.789187	1986
RBBP8	-0.789158	1987
NO_SITE_157	-0.789131	1988
REG1B	-0.789079	1989
TTF1	-0.789018	1990
HELZ2	-0.788943	1991
CRYZL1	-0.788722	1992
RGS2	-0.788366	1993
COL5A3	-0.788344	1994
OR1Q1	-0.788135	1995
ADGRL2	-0.788056	1996
SNX4	-0.788012	1997
IFNB1	-0.78786	1998
PHF7	-0.787758	1999
[truncated: 18,001 more rows]

## Sheet: Calu3_CalSetA_genomewide_reads
Construct Barcode	Construct IDs	EMPTY_x	Calu-3 Calabrese A initial population	Calu-3 Calabrese A resistant population	EMPTY_y	Calu-3 Calabrese A initial population screen #2	Calu-3 Calabrese A resistant population screen #2
AAAAAAAAAAAGCACTCTGT	BRDN0001628540	2	594	342	1	440	337
AAAAAAAAAAGCAGTGGGAG	BRDN0001628541	2	957	534	2	850	324
AAAAAAAAAAGGTCATTCAG	BRDN0001628542	2	1035	532	0	784	788
AAAAAAAAAATGTCAGAAGC	BRDN0001628543	0	738	608	2	671	232
AAAAAAAAACAGGTCACCCA	BRDN0001628544	0	348	73	2	514	390
AAAAAAAAACTGGAGCACAC	BRDN0001628545	0	795	932	1	734	592
AAAAAAAAAGAAGTGTTAAT	BRDN0001628546	1	565	47	0	430	103
AAAAAAAAAGCTGTGCGCAG	BRDN0001628547	2	1222	1212	1	693	209
AAAAAAAAAGTGACCTCCCA	BRDN0001628548	1	1395	416	0	1246	807
AAAAAAAAATAGGTGAGGAC	BRDN0001628549	0	507	62	1	472	304
AAAAAAAACAACCGTAACAA	BRDN0001628550	1	1061	585	1	485	195
AAAAAAAAGAAGCCAAAAGA	BRDN0001628551	2	819	325	1	529	327
AAAAAAAAGAAGTGGCTGGC	BRDN0001628552	1	1324	862	1	680	756
AAAAAAAAGAGTTCCTGTAA	BRDN0001628553	1	1102	304	1	323	192
AAAAAAAAGGAGAAGCCACG	BRDN0001628554	0	286	277	0	655	455
AAAAAAAAGGCAGCGGAGGG	BRDN0001628555	4	1754	1798	1	2040	1480
AAAAAAAAGTCAGTATCCTG	BRDN0001628556	1	703	147	0	997	917
AAAAAAAATAGGTGAGGACT	BRDN0001628557	1	1631	3373	1	596	1068
AAAAAAAATATTCAAATGTG	BRDN0001628558	0	400	25	0	669	233
AAAAAAAATTGCTGAAGACT	BRDN0001628559	0	838	325	2	845	688
AAAAAAAATTGGAAGAAAGG	BRDN0001628560	1	936	360	2	582	432
AAAAAAACAACCGTAACAAA	BRDN0001628561	0	868	716	0	812	684
AAAAAAACAAGTGTCATGTG	BRDN0001628562	0	765	267	1	1258	1485
AAAAAAACACAGACCAGAGA	BRDN0001628563	1	948	332	2	2039	949
AAAAAAACATCTTGGGCATT	BRDN0001628564	1	1484	1559	2	1682	939
AAAAAAACCTCTTGCAGATA	BRDN0001628565	2	234	110	2	988	633
AAAAAAACGTAGTCTTCTTC	BRDN0001628566	0	14	0	0	84	0
AAAAAAAGCACTCTGTGGGT	BRDN0001628567	3	1751	331	2	1594	1716
AAAAAAAGCCCGCACGAACT	BRDN0001628568	2	1150	2877	1	811	250
AAAAAAAGGTTAGCGATGGA	BRDN0001628569	2	1392	628	1	1088	1312
AAAAAAAGTCACGTGAGCCG	BRDN0001628570	1	1022	1019	1	1198	209
AAAAAAAGTCAGTATCCTGG	BRDN0001628571	1	1551	1241	0	900	455
AAAAAAAGTTGTGCGAGCGA	BRDN0001628572	3	1045	4336	1	682	187
AAAAAAATCTGACTTTGTCA	BRDN0001628573	2	471	1027	3	1015	820
AAAAAAATGATACACAAGCT	BRDN0001628574	3	864	3673	4	1328	1149
AAAAAACAAAACAGGAACTG	BRDN0001628575	0	380	361	2	617	925
AAAAAACAAACCACGAGACC	BRDN0001628576	0	1202	268	2	1070	1020
AAAAAACAACGCTGTTCTGG	BRDN0001628577	2	793	282	1	1639	540
AAAAAACAAGGAACTCGACC	BRDN0001628578	3	1187	642	1	781	360
AAAAAACAATCTCCCCAAGG	BRDN0001628579	0	288	395	1	130	91
AAAAAACAGAAAAGACCCAG	BRDN0001628580	0	746	649	2	1203	648
AAAAAACAGCCCGGCGCTGG	BRDN0001628581	1	462	81	0	793	479
AAAAAACAGTGGAGAAGGCT	BRDN0001628582	4	1142	1098	1	967	296
AAAAAACCCACAAAACAACA	BRDN0001628583	1	700	1331	0	1141	932
AAAAAACCTCTCTGGAAAGC	BRDN0001628584	1	959	846	1	1265	480
AAAAAACCTCTTTGCCGAGG	BRDN0001628585	3	801	930	1	1271	1733
AAAAAACGTAGTCTTCTTCA	BRDN0001628586	3	1926	877	4	1224	327
AAAAAACTCTCCCTGCAAGG	BRDN0001628587	4	1155	2358	2	1717	1581
AAAAAACTGTTTATAATCAA	BRDN0001628588	1	351	108	0	598	128
AAAAAAGAAAACAACCCCAC	BRDN0001628589	2	1005	757	2	1433	529
AAAAAAGAAAATAAGTTCCC	BRDN0001628590	1	318	27	0	475	714
AAAAAAGACTGAGAGACCTG	BRDN0001628591	9	3000	1812	3	2212	1406
AAAAAAGAGGAGAAAAGTGG	BRDN0001628592	0	1043	662	2	1250	1250
AAAAAAGCACTCTGTGGGTC	BRDN0001628593	0	862	258	3	2074	943
AAAAAAGCCGAAGATACTTG	BRDN0001628594	1	515	425	0	1408	483
AAAAAAGCGTGAAGACTAGT	BRDN0001628595	4	739	207	3	876	842
AAAAAAGGGCGTGGAGCCGG	BRDN0001628596	2	1072	508	2	1173	782
AAAAAAGTTTGGGTCTGTGT	BRDN0001628597	2	1427	639	2	1844	1183
AAAAAATAGTGTTGAATGAG	BRDN0001628598	3	1717	3771	2	1421	329
AAAAAATATTGCTTTCTTGT	BRDN0001628599	0	664	893	3	403	137
AAAAAATCAAACTGAGAAGA	BRDN0001628600	2	1643	5953	0	1371	565
AAAAAATCCCGCGGTCCGTG	BRDN0001628601	0	805	187	1	599	764
AAAAAATCCTTAGTAAAAGT	BRDN0001628602	1	521	412	2	708	389
AAAAAATCTAAAAAGTCTCT	BRDN0001628603	1	740	494	1	1185	316
AAAAAATCTCGGGACTGGCG	BRDN0001628604	2	1429	825	2	1974	903
AAAAAATCTTGTGGCTTTGA	BRDN0001628605	5	957	2286	3	1470	458
AAAAAATGCCTCGATCAGTG	BRDN0001628606	0	1287	289	1	1156	1898
AAAAAATGTCAGAAGCAGGG	BRDN0001628607	1	1156	1465	2	1221	981
AAAAAATTAGCCAGGCATGG	BRDN0001628608	1	1009	62	1	1091	441
AAAAACAAGCCCTCTACTGG	BRDN0001628609	0	936	142	2	1477	661
AAAAACAAGGAAGAAAGACA	BRDN0001628610	3	700	931	1	1103	279
AAAAACACGCCGAGCCCTTG	BRDN0001628611	0	906	142	0	1288	463
AAAAACAGTTCTTGGTTGCC	BRDN0001628612	0	852	621	3	690	861
AAAAACATGGAGACACATGG	BRDN0001628613	3	1566	235	0	1573	602
AAAAACCAATCATATTAAGG	BRDN0001628614	1	474	27	1	848	420
AAAAACCCCCAAACTGCGCG	BRDN0001628615	1	872	473	0	475	120
AAAAACCTGGAGAACCGGAA	BRDN0001628616	5	1640	830	1	1528	507
AAAAACGAGAACCTACTGTA	BRDN0001628617	0	758	337	1	908	375
AAAAACGGAGTGATTGTGAG	BRDN0001628618	2	2279	1310	2	2052	1564
AAAAACGGTATAGGAAAGTG	BRDN0001628619	1	1012	36	2	1236	1085
AAAAACTAGCTGTGTTACAG	BRDN0001628620	1	714	788	0	1630	650
AAAAACTGACAAAGGGATCC	BRDN0001628621	3	1112	464	1	1322	688
AAAAACTGGCTTTCTGATTG	BRDN0001628622	0	1258	2513	1	2120	2009
AAAAAGAAAAAAACTTCCGC	BRDN0001628623	0	292	1	1	827	1038
AAAAAGAAAAGTTTAGGGCG	BRDN0001628624	2	1274	316	3	853	1283
AAAAAGAAAATAAGTTCCCT	BRDN0001628625	1	1226	1083	0	1476	2382
AAAAAGAAAGCTTGCCAAGG	BRDN0001628626	1	550	313	0	671	436
AAAAAGAAGATTTAGGGAGC	BRDN0001628627	0	1041	614	0	873	347
AAAAAGAATTAAGAGAGACA	BRDN0001628628	1	670	442	0	386	92
AAAAAGACACCAGAAAAAGT	BRDN0001628629	0	324	399	0	887	114
AAAAAGATATCAGAAGAAGT	BRDN0001628630	2	991	515	0	695	769
AAAAAGATTATGCCAAGGGG	BRDN0001628631	0	518	286	3	1432	286
AAAAAGCAGAACGAGTGAGA	BRDN0001628632	2	1668	672	1	1681	1148
AAAAAGCCGAAGATACTTGG	BRDN0001628633	1	1424	360	1	1551	540
AAAAAGCGGTATCACTAGCG	BRDN0001628634	1	1025	918	0	993	790
AAAAAGCGTGTTTGCAAACG	BRDN0001628635	1	817	1505	1	1356	530
AAAAAGCTTTCACAGGAAGG	BRDN0001628636	1	806	389	0	773	593
AAAAAGGCACTAATAATGAG	BRDN0001628637	0	740	283	2	1074	927
AAAAAGGCCGATAAAGTTTC	BRDN0001628638	1	620	836	1	1260	298
AAAAAGGGATTCCGCTCCCC	BRDN0001628639	0	713	429	2	1118	327
AAAAAGGGCGTGGAGCCGGA	BRDN0001628640	6	1883	14597	5	1662	1087
AAAAAGGGGTAGACGCGCGG	BRDN0001628641	0	901	660	2	1373	638
AAAAAGTACAGCATATAGCA	BRDN0001628642	3	602	614	0	1046	249
AAAAAGTACCTTGAGAATAA	BRDN0001628643	0	332	65	2	870	523
AAAAAGTATTCCCATAAAAG	BRDN0001628644	1	433	173	1	410	144
AAAAAGTCAGAAAGGAAACT	BRDN0001628645	1	903	183	2	1464	901
AAAAAGTTGTGCGAGCGACG	BRDN0001628646	1	555	1255	1	1152	389
AAAAAGTTTCCAGGTCTCTA	BRDN0001628647	2	967	399	1	821	499
AAAAATAAATGATGGTAAAA	BRDN0001628648	2	832	459	1	804	529
AAAAATAACATAGCCTTCTA	BRDN0001628649	2	1188	561	2	1016	251
AAAAATAATGCCCTTGAACC	BRDN0001628650	2	1123	121	5	1230	359
AAAAATACAGATGCTTGTGT	BRDN0001628651	1	893	399	0	1522	866
AAAAATAGCCTCATCTCCCT	BRDN0001628652	4	2078	902	3	1476	631
AAAAATAGCTCGTCCGAGAG	BRDN0001628653	1	688	168	1	441	303
AAAAATATATCTAGTCTGTA	BRDN0001628654	1	608	137	1	522	295
AAAAATCCAACCTGCCCAGG	BRDN0001628655	1	950	322	2	1120	1161
AAAAATCCCGCGGTCCGTGG	BRDN0001628656	3	1548	839	4	1630	964
AAAAATCCGTGGCAGCTCCG	BRDN0001628657	0	1250	430	2	1219	297
AAAAATGCAGAGTGGCGGCG	BRDN0001628658	0	941	164	3	1478	2477
AAAAATGGGATAACAGCTGG	BRDN0001628659	4	1306	962	2	1539	604
AAAAATTAAGAAAGCAACGG	BRDN0001628660	2	520	332	1	794	586
AAAAATTCATCATGCAATCC	BRDN0001628661	1	2176	1824	1	975	376
AAAAATTCCAGAGGCAGCCG	BRDN0001628662	0	801	1061	3	2195	950
AAAAATTCTCCAGGAATCAA	BRDN0001628663	0	426	121	0	803	253
AAAAATTGAAACCTGAGCGG	BRDN0001628664	0	1292	1657	2	758	652
AAAACAAAAATGGTCTCCGT	BRDN0001628665	1	826	78	1	1719	494
AAAACAAACAATTAGATTGT	BRDN0001628666	1	825	1014	0	936	338
AAAACAAACAGCCGTTAGGA	BRDN0001628667	2	1972	1106	2	1154	772
AAAACAAATGAGAGGACAGG	BRDN0001628668	1	1484	1336	2	1204	455
AAAACAAGCCAATCCATGGA	BRDN0001628669	3	1617	4769	2	1576	641
AAAACAAGCGGAGGCGAGCG	BRDN0001628670	2	1073	413	2	2114	909
AAAACAAGGAACACCAGAGA	BRDN0001628671	2	2064	1692	2	1291	1284
AAAACAAGTCAGATGCCCTG	BRDN0001628672	6	1562	4186	1	1366	1371
AAAACAATAGTGTTAACAGG	BRDN0001628673	1	1388	873	1	984	838
AAAACACAAGTGGCTGCCAA	BRDN0001628674	2	1081	561	0	1089	863
AAAACACATTCACAAGAATG	BRDN0001628675	4	1263	676	1	1213	1051
AAAACACGACAGTGGAGCCT	BRDN0001628676	1	1708	1206	0	2411	1692
AAAACACTCACACTTGTCAT	BRDN0001628677	0	1083	313	1	1309	854
AAAACACTGGGTGATTCTAG	BRDN0001628678	2	1247	475	1	1743	1307
AAAACAGACTTCGTAGGGGA	BRDN0001628679	0	383	131	2	512	333
AAAACAGCTGCCCCTTAATG	BRDN0001628680	1	971	158	0	1164	818
AAAACAGGACGATGTGCGGC	BRDN0001628681	3	1757	525	1	1860	1181
AAAACAGGATGGATGAATGG	BRDN0001628682	2	1640	330	2	1524	1019
AAAACAGGTGGAATCCGGGC	BRDN0001628683	0	908	1179	0	642	894
AAAACAGTAGCACCCGAGAG	BRDN0001628684	3	1538	1052	2	844	267
AAAACATCGACCGAAAGCGT	BRDN0001628685	0	773	1079	3	1117	1491
AAAACATGCCAGATATGTGA	BRDN0001628686	2	868	121	0	895	317
AAAACATTCTGGAAAAGCAC	BRDN0001628687	2	787	919	2	1053	290
AAAACCAAAATTTCCACGGG	BRDN0001628688	2	1075	97	0	1846	1237
AAAACCAAAGACCAAGTGGG	BRDN0001628689	4	1261	355	1	1101	2133
AAAACCAAAGTGACGGCAGG	BRDN0001628690	1	1115	429	1	1096	785
AAAACCAAATTGCATAAGGG	BRDN0001628691	1	742	518	1	649	243
AAAACCACCCTCCAAGGACC	BRDN0001628692	2	1907	2181	0	1035	701
AAAACCAGACTTAGATTCCC	BRDN0001628693	1	1053	386	1	942	541
AAAACCAGGGAGTGGCAAGG	BRDN0001628694	0	779	202	1	734	534
AAAACCATAACCAATGGAAG	BRDN0001628695	0	950	259	0	847	732
AAAACCCACAACAAGCCCCG	BRDN0001628696	1	781	2469	1	616	1240
AAAACCCATCTACCCTTGCG	BRDN0001628697	3	1933	2832	4	2295	695
AAAACCCCAACTTCCTGCTC	BRDN0001628698	2	1500	316	5	2036	1140
AAAACCCGAGCCTGGGAGAG	BRDN0001628699	1	1143	407	3	1604	597
AAAACCCTGCCTCCTGTGAG	BRDN0001628700	4	2102	2143	3	1094	783
AAAACCGAGACCTGTTTCCC	BRDN0001628701	2	891	123	1	1039	461
AAAACCGAGACTCAAAGCAC	BRDN0001628702	2	1599	386	4	761	171
AAAACCGATCAGAACTGCCC	BRDN0001628703	2	1283	495	2	1833	1108
AAAACCGATTGGCTAAAACT	BRDN0001628704	1	1735	514	1	1470	532
AAAACCGCCCGGGCGCCTGT	BRDN0001628705	5	2541	3342	1	2008	863
AAAACCGGAGCTGGAGCTCG	BRDN0001628706	2	525	220	1	979	47
AAAACCGGCACTGAGAGTCC	BRDN0001628707	0	616	467	2	1418	1196
AAAACCTCACCTACTCTCGC	BRDN0001628708	2	574	150	1	907	622
AAAACCTGCCAACCCCAGCA	BRDN0001628709	0	1119	1387	1	1380	520
AAAACCTGGTGTCACAGCAC	BRDN0001628710	2	1734	526	3	1204	1236
AAAACGAGAGAGACTAAGGG	BRDN0001628711	1	928	224	1	1329	405
AAAACGAGTTGCGAGGGTTC	BRDN0001628712	1	1300	561	0	1240	732
AAAACGCAAGCCTCTTCACA	BRDN0001628713	0	880	210	3	1304	2489
AAAACGCCGTGTAGGCCTGG	BRDN0001628714	1	1445	1770	2	965	1258
AAAACGCTGCGGACGATACC	BRDN0001628715	0	1071	600	2	1345	745
AAAACGGAGTGATTGTGAGT	BRDN0001628716	4	1439	531	4	2489	1416
AAAACGGGGAGGGCGCAGAG	BRDN0001628717	3	1370	204	7	1705	956
AAAACGGTGATCCATCACTG	BRDN0001628718	2	565	453	0	905	444
AAAACGTAAGGGAACAAGCC	BRDN0001628719	1	958	695	1	990	892
AAAACTAAAATCGCCCTGAG	BRDN0001628720	2	1061	738	3	626	425
AAAACTAATGACTAAGAGAG	BRDN0001628721	2	617	611	1	866	1332
AAAACTCACAGAAGCAGCAG	BRDN0001628722	1	1444	936	2	1454	1174
AAAACTCCCTTCAAGAAGTG	BRDN0001628723	1	860	327	1	795	363
AAAACTCGGGAAAGGAGGGG	BRDN0001628724	3	1147	3253	1	550	689
AAAACTGAAATAGTGATCTG	BRDN0001628725	2	801	534	2	1354	469
AAAACTGAGCCATTGGAGAG	BRDN0001628726	3	766	195	2	607	89
AAAACTGCCCTAGAGTTTGG	BRDN0001628727	1	1265	380	0	1025	1031
AAAACTGCCCTGCTATTGGT	BRDN0001628728	3	2080	453	2	2440	1524
AAAACTGCCGACTTTCCCGA	BRDN0001628729	1	869	267	1	1048	843
AAAACTGGAAAACAGGAGGG	BRDN0001628730	0	557	122	0	619	164
AAAACTGTGTTGAGGCGCCC	BRDN0001628731	1	1668	395	2	1420	856
AAAACTTACTACGCTGCTGT	BRDN0001628732	1	936	327	1	1426	1744
AAAACTTGCCAACCCCAGCA	BRDN0001628733	0	762	863	3	960	668
AAAACTTGCCAAGGAGATGC	BRDN0001628734	3	1606	1139	1	869	689
AAAACTTGTAAAGCTTCTTG	BRDN0001628735	4	986	531	3	1311	817
AAAACTTTCCGACCGCTCGG	BRDN0001628736	5	1661	1521	0	964	436
AAAACTTTGCTCGGAGCTGG	BRDN0001628737	2	1391	386	0	1092	690
AAAAGAAAACATTTCCTCTG	BRDN0001628738	3	1027	279	0	852	316
AAAAGAAAAGGTTATTTGGA	BRDN0001628739	1	766	801	0	712	333
AAAAGAAAATAGAGACAGCA	BRDN0001628740	1	631	1494	0	916	905
AAAAGAAATGGGAAGCCTCG	BRDN0001628741	0	1111	559	2	1281	778
AAAAGAATAAAGCAAATGGG	BRDN0001628742	4	1814	1231	0	851	174
AAAAGAATAGGGTTCTTGGT	BRDN0001628743	1	808	642	2	1779	767
AAAAGACCGGAAATGAACAT	BRDN0001628744	0	1567	479	0	1241	1055
AAAAGACTTCAAGGGATTCT	BRDN0001628745	1	574	836	2	1013	372
AAAAGAGCCCGCCTCCAAAG	BRDN0001628746	2	1027	108	1	1087	381
AAAAGAGCCCTGAGCCAATG	BRDN0001628747	4	1633	1404	2	2178	1435
AAAAGAGGAAACAGTTGGAT	BRDN0001628748	1	1325	615	0	912	286
AAAAGATTAATAAGGTGGGC	BRDN0001628749	0	244	178	1	839	2560
AAAAGATTGACAGTATCAAG	BRDN0001628750	2	1206	610	2	1461	416
AAAAGCAAGAAAGAGGATTG	BRDN0001628751	1	1778	1916	6	2090	876
AAAAGCAAGAGAGCGCGCGG	BRDN0001628752	2	1565	487	3	1663	1583
AAAAGCAATCCTAAGGCTTG	BRDN0001628753	0	457	468	1	1006	214
AAAAGCAGAAAGAACTGCAG	BRDN0001628754	4	1216	487	3	1530	597
AAAAGCAGCGGTAGGTGGCG	BRDN0001628755	1	1724	1145	2	1524	366
AAAAGCAGTTCCTCTCAGCG	BRDN0001628756	6	1602	368	1	1768	510
AAAAGCCAGAGGGAGAGAGG	BRDN0001628757	4	1300	4904	0	1014	595
AAAAGCCAGGAGGCGGGACA	BRDN0001628758	3	1775	630	2	1229	145
AAAAGCCCGAGGTCGTGCGT	BRDN0001628759	1	1525	388	0	1522	199
AAAAGCCGAAGATACTTGGG	BRDN0001628760	0	1272	228	1	1908	686
AAAAGCCGAAGGGTTCAACA	BRDN0001628761	3	987	158	2	2304	1751
AAAAGCCTCAGAGTAGACCG	BRDN0001628762	0	897	524	3	1503	894
AAAAGCGCTTTGTGCTGATG	BRDN0001628763	0	1198	241	5	1973	395
AAAAGCGGCACTGTGGAGAG	BRDN0001628764	0	833	264	5	1356	465
AAAAGCTAATGTATTTAACA	BRDN0001628765	4	938	1176	2	1017	362
AAAAGCTGCAGTGTGGATGG	BRDN0001628766	3	1795	1288	8	2450	1394
AAAAGCTGCCCGGGACTGGG	BRDN0001628767	4	1241	1118	1	2297	1096
AAAAGCTGTATCTGCAGGAG	BRDN0001628768	2	944	458	3	1363	1113
AAAAGCTTCTAAGGACCCAC	BRDN0001628769	1	570	841	2	729	846
AAAAGGAAAGAAGATTCCCA	BRDN0001628770	0	270	11	0	367	71
AAAAGGAAATTAAAAGCTCT	BRDN0001628771	0	680	200	0	894	423
AAAAGGAAGGAAGTGCCTGG	BRDN0001628772	0	434	95	2	1138	815
AAAAGGAATGTGTGAAGGAC	BRDN0001628773	2	731	639	2	1445	726
AAAAGGAGAAACCAAAAAGG	BRDN0001628774	0	378	29	0	598	207
AAAAGGAGTACGGGGTTGGG	BRDN0001628775	3	2540	521	2	1220	533
AAAAGGAGTGCCCATAGCGC	BRDN0001628776	2	1007	245	1	828	258
AAAAGGCACTAATAATGAGG	BRDN0001628777	0	1595	124	2	2047	330
AAAAGGCAGGCCCCAGCTGG	BRDN0001628778	0	730	203	3	1723	1462
AAAAGGCGTGGTAGCTGCGG	BRDN0001628779	1	2261	1182	1	1563	1143
AAAAGGGAAAAAGCGAAAAG	BRDN0001628780	4	778	525	1	929	619
AAAAGGGCCAGCCCTCCAGC	BRDN0001628781	1	1344	2014	2	1298	805
AAAAGGGGCGGGAGCGCTGT	BRDN0001628782	5	1810	2980	0	1886	723
AAAAGGGGCGGGCGCTTGCG	BRDN0001628783	1	919	228	5	1395	2851
AAAAGGGTCATTACTCTCAG	BRDN0001628784	2	1456	2071	2	1144	651
AAAAGGTTGCTACACACCAT	BRDN0001628785	5	1550	909	2	2421	1035
AAAAGTAAACTAATACTCAT	BRDN0001628786	2	668	1308	0	855	387
AAAAGTATAAAGAATGTTAT	BRDN0001628787	3	556	308	0	651	300
AAAAGTCAACTTCCCCAAGG	BRDN0001628788	0	910	258	0	679	170
AAAAGTCAGAAAGGAAACTA	BRDN0001628789	0	605	512	1	601	364
AAAAGTCAGGTTGCAGTAAT	BRDN0001628790	0	1433	595	2	1941	948
AAAAGTCCACAGATGGTGGT	BRDN0001628791	2	1370	1184	3	1322	820
AAAAGTCCAGGGTAGAGATG	BRDN0001628792	0	766	51	4	1482	410
AAAAGTCTTGGAAAGGAAGC	BRDN0001628793	1	1116	936	0	978	561
AAAAGTGAACACAGTGTGGT	BRDN0001628794	0	1339	351	5	1862	2296
AAAAGTGACAGGGCCCACTG	BRDN0001628795	3	1200	3179	0	605	916
AAAAGTGATTTAAAGCCTCA	BRDN0001628796	0	599	324	0	1398	1386
AAAAGTGCTGAAGAGTCCTA	BRDN0001628797	0	774	652	2	1129	363
AAAAGTGGTGTTACTCACCC	BRDN0001628798	6	1285	580	0	898	644
AAAAGTTAATTAGGAAAATG	BRDN0001628799	2	416	140	0	507	114
AAAAGTTAGAGGCCTCAAGT	BRDN0001628800	2	777	436	3	990	1063
AAAAGTTAGGAAATAAAATA	BRDN0001628801	0	740	649	2	1004	573
AAAAGTTCAGACCTGACCAT	BRDN0001628802	0	1226	692	1	1078	851
AAAAGTTGACTTGAAATCTT	BRDN0001628803	2	678	1633	4	1327	863
AAAATAAACACAGGGACAGG	BRDN0001628804	2	1203	162	2	795	515
AAAATAACCAGAAAGATGAA	BRDN0001628805	1	807	552	2	990	326
AAAATAAGAATCACCTAGCA	BRDN0001628806	2	2044	624	1	829	280
AAAATAAGAGTCCGGCGGCG	BRDN0001628807	1	831	1078	0	862	1282
AAAATAAGGTCCTCAAACTC	BRDN0001628808	0	965	215	3	1070	739
AAAATAATAATGTGTCTGAG	BRDN0001628809	2	891	321	0	1445	903
AAAATAATCCCGGATACTCT	BRDN0001628810	2	545	64	1	349	136
AAAATACCTCTTACTCTGCT	BRDN0001628811	0	993	171	2	1587	751
AAAATAGCAGTAAACTCAAC	BRDN0001628812	1	855	926	0	958	913
AAAATAGGTTACAGGTAAGG	BRDN0001628813	0	356	142	0	714	160
AAAATAGTACCCACTTCATG	BRDN0001628814	3	1518	638	0	1126	563
AAAATAGTACCGTTCTCACT	BRDN0001628815	0	732	318	2	1459	1347
AAAATAGTACTCAAACAAGG	BRDN0001628816	0	413	20	0	702	215
AAAATATGAGCAGAAGCTGC	BRDN0001628817	2	430	133	4	1763	2046
AAAATATGGACTACAACTCC	BRDN0001628818	3	1084	1981	4	1421	894
AAAATATTTCATAGCTAAAA	BRDN0001628819	2	949	647	0	738	132
AAAATCAAAGGCACAAAACC	BRDN0001628820	1	578	1443	0	814	709
AAAATCAACTCATCAAAAAC	BRDN0001628821	0	349	183	1	634	151
AAAATCAAGGCAAAGAGGGT	BRDN0001628822	1	1378	983	1	1285	617
AAAATCAATCACAGAAGACA	BRDN0001628823	0	1072	101	0	1160	298
AAAATCAATCCACAACCTCG	BRDN0001628824	0	833	1827	3	911	918
AAAATCAGGATTAGGGGGTC	BRDN0001628825	3	1105	747	1	1392	558
AAAATCCAATCACTGAAGTG	BRDN0001628826	2	761	238	2	975	621
AAAATCCCCCACCCGCGCCG	BRDN0001628827	1	883	239	2	1961	863
AAAATCCCTTTGTCAGAGAG	BRDN0001628828	2	1321	390	3	1103	777
AAAATCCGGTAGCTCCAGAC	BRDN0001628829	0	299	59	2	722	467
AAAATCCTATAGGATGGGCC	BRDN0001628830	7	1330	255	0	1196	682
AAAATCGACTTGAAAAAAAA	BRDN0001628831	0	414	40	0	274	74
AAAATCGAGGCGGGGCCGAG	BRDN0001628832	3	1220	1772	2	1475	419
AAAATCGTCCCTGAGAAACG	BRDN0001628833	1	785	724	1	800	182
AAAATCGTGTGTGCTTTCGA	BRDN0001628834	0	844	89	0	1054	394
AAAATCTAGGGCCGCTGTAG	BRDN0001628835	3	1245	385	0	1160	633
AAAATCTCGCGATGTTTCCG	BRDN0001628836	1	649	129	1	1453	598
AAAATCTGACTTTGTCAGGG	BRDN0001628837	1	721	373	1	1508	1198
AAAATCTTTGCAGCGCCCCC	BRDN0001628838	3	1348	643	4	1465	1010
AAAATGAATCATATAAGAGA	BRDN0001628839	1	599	55	0	590	365
AAAATGAGGCAAAACTGAGA	BRDN0001628840	0	997	771	1	951	674
AAAATGAGGGAAAGGCCTCA	BRDN0001628841	0	893	129	2	1170	326
AAAATGATGAGAAAAGGCGT	BRDN0001628842	1	573	85	1	1396	791
AAAATGCAGGATGAACACGC	BRDN0001628843	1	1028	180	0	1156	374
AAAATGCCTTAGAAAAAGAC	BRDN0001628844	0	826	138	0	555	325
AAAATGCTAGGCCTTGTGGG	BRDN0001628845	1	1241	304	4	1615	1486
AAAATGGAGATAAGAATAGT	BRDN0001628846	0	920	173	1	708	184
AAAATGGCGCCTCACGACCC	BRDN0001628847	5	757	1011	0	1359	443
AAAATGGGTCACGAGCCCCT	BRDN0001628848	0	1497	1504	2	2376	1477
AAAATGTCAGGAAATGCAAG	BRDN0001628849	0	889	330	4	1032	173
AAAATGTGACTGACATAGAA	BRDN0001628850	1	1026	403	0	842	380
AAAATGTGTCTCATGCAGAG	BRDN0001628851	0	636	578	1	1455	422
AAAATTAGAAACACATCCTT	BRDN0001628852	0	648	336	2	725	456
AAAATTATGACATCCAAATG	BRDN0001628853	2	467	256	2	1018	1207
AAAATTATGTTGTGTAATTA	BRDN0001628854	1	595	293	4	838	360
AAAATTCACCCGTAGGAGGG	BRDN0001628855	0	425	143	0	659	634
AAAATTCGGGCCTTAACGAG	BRDN0001628856	1	1262	623	0	906	688
AAAATTCTCCAGGAATCAAA	BRDN0001628857	2	696	204	3	736	885
AAAATTGCGTAAGCCCGGTG	BRDN0001628858	0	1192	1063	0	520	286
AAAATTGTACATATTAGGAT	BRDN0001628859	1	614	93	1	1005	717
AAAATTTCTCTGGCATTGAG	BRDN0001628860	3	868	1469	1	824	339
AAACAAAACCAAATTGCATA	BRDN0001628861	2	1075	169	0	527	170
AAACAAACAAGAAGTAACTT	BRDN0001628862	3	1635	2214	1	1067	306
AAACAAACACAGTTTCCCTA	BRDN0001628863	1	1084	840	3	1640	700
AAACAAACAGATGTTAATGG	BRDN0001628864	0	531	189	3	1067	1573
AAACAAATAATCACATACCC	BRDN0001628865	1	866	374	0	732	237
AAACAAATGCAGGTCTCTGA	BRDN0001628866	2	1703	697	3	1042	448
AAACAACAAAAAAATCAGGC	BRDN0001628867	0	544	350	0	474	77
AAACAACATAAACAGCAACA	BRDN0001628868	2	1816	1676	4	1860	701
AAACAACCACGTCCCCAACC	BRDN0001628869	2	1900	1720	1	1785	691
AAACAACCAGCAAACCAGCT	BRDN0001628870	1	818	905	4	1806	695
AAACAACCGCAAGCAGAACT	BRDN0001628871	1	319	142	3	691	195
AAACAAGAGAGCCTGGCAGG	BRDN0001628872	0	670	363	8	1749	807
AAACAAGAGGTTCAATATGG	BRDN0001628873	2	1176	161	0	634	192
AAACAAGATAAACAGCAACA	BRDN0001628874	1	843	233	4	1961	1748
AAACAAGCTGAATGTCCTTA	BRDN0001628875	1	812	194	3	2000	2089
AAACAATAATGAAAAAAATG	BRDN0001628876	0	386	41	0	471	217
AAACAATATACCAAATGAGA	BRDN0001628877	2	1223	467	1	872	368
AAACAATATCATTCTGCTCC	BRDN0001628878	1	1306	1620	0	866	266
AAACAATGTAAACAGCAACA	BRDN0001628879	1	1708	1979	2	1606	869
AAACAATGTAAACGGAAACA	BRDN0001628880	1	702	595	2	799	317
AAACAATTTAACGATTGTGA	BRDN0001628881	0	1339	354	3	1336	1603
AAACACAAACTCTTGAGCTG	BRDN0001628882	1	987	272	3	1110	817
AAACACAACAAATGGAGGGA	BRDN0001628883	1	1499	464	1	1464	1279
AAACACACAGACATTGCCCC	BRDN0001628884	0	2045	2082	4	2373	1106
AAACACACGTGGCTGGAGCG	BRDN0001628885	1	2219	1004	3	2298	1718
AAACACACTTCAGAAACGTG	BRDN0001628886	2	659	197	1	680	333
AAACACAGTCTCATTCTGAA	BRDN0001628887	1	947	652	3	854	546
AAACACATCTGCTTTGGCAA	BRDN0001628888	4	901	158	1	1708	1114
AAACACATGAATCGTAGCTG	BRDN0001628889	3	1891	1648	1	856	949
AAACACATTCACAAGAATGG	BRDN0001628890	4	1366	2581	0	784	312
AAACACCAACACGGAAGGGG	BRDN0001628891	2	548	63	0	769	213
AAACACCAACACGGAAGTGG	BRDN0001628892	0	790	270	0	1350	674
AAACACCCAAACCTTGGGCA	BRDN0001628893	2	1436	1952	1	1276	1695
AAACACCCACCTGCTCACCT	BRDN0001628894	1	841	530	2	1644	1496
AAACACCTACAAATGTTCAC	BRDN0001628895	1	981	1449	1	1296	1121
AAACACGCCGACGGACCGAG	BRDN0001628896	7	1067	469	4	1680	1170
AAACACGGCAGCGCGAACAG	BRDN0001628897	0	1002	497	2	1237	1347
AAACACGGGCCGCGAACCTG	BRDN0001628898	3	1071	1035	2	1530	1410
AAACACGTGAAATTCTGTGG	BRDN0001628899	2	1711	2099	2	1750	927
AAACACTATAAATAACAAAA	BRDN0001628900	0	364	37	1	422	185
AAACACTGTCATTTCCATCC	BRDN0001628901	0	618	191	2	650	307
AAACACTTTAATGAGTTTGA	BRDN0001628902	1	1598	992	0	773	665
AAACAGAAAGATGAAAGGCA	BRDN0001628903	0	1346	649	0	1178	548
AAACAGAACACTCAGTGTCG	BRDN0001628904	1	1479	2196	1	1135	591
AAACAGAACGTGCGCAAGCG	BRDN0001628905	0	39	6	0	56	13
AAACAGAAGTACCCGGAGGG	BRDN0001628906	4	1213	293	1	1457	930
AAACAGACGGCGTAGCGCGC	BRDN0001628907	2	849	216	1	802	373
AAACAGAGCAGCTCACATGA	BRDN0001628908	1	1872	2803	1	868	933
AAACAGAGCGCGGCCGCTGG	BRDN0001628909	7	1917	483	0	1594	631
AAACAGAGGCACTGGAAGCG	BRDN0001628910	1	1578	1382	2	1565	879
AAACAGAGTAGGCTGGACCA	BRDN0001628911	1	1442	255	3	1244	342
AAACAGCACAAGCTGAAGTG	BRDN0001628912	1	1689	738	1	1606	663
AAACAGCAGGCAGGACTGGG	BRDN0001628913	2	3367	5321	2	2635	1114
AAACAGCCCTTGGGCCCAGG	BRDN0001628914	3	1249	280	2	1580	1123
AAACAGCGAACAGCTCTAAG	BRDN0001628915	0	1253	1502	1	692	222
AAACAGCTAAAGACCTTTGG	BRDN0001628916	1	650	823	4	1291	901
AAACAGGCTCGACCAATCTG	BRDN0001628917	2	1347	3572	0	1557	1234
AAACAGGTGGGGTCAACAGT	BRDN0001628918	1	1485	2216	2	1896	757
AAACAGTAGCAGCTCCGCCG	BRDN0001628919	1	1464	3830	1	1066	1071
AAACAGTCTACACAGCAGGA	BRDN0001628920	2	2190	1470	1	2341	2160
AAACAGTGTAAACAGAAACA	BRDN0001628921	1	1111	242	4	961	928
AAACAGTTTCCATCTATTAC	BRDN0001628922	1	856	600	1	1055	574
AAACATCAAAGGGGAAGCGG	BRDN0001628923	3	1469	283	0	962	215
AAACATCAGTTAACATCCAA	BRDN0001628924	1	1516	1148	4	743	403
AAACATCCGAGGACATCCGG	BRDN0001628925	1	870	264	1	1467	547
AAACATCCTTCCCAGGCCTG	BRDN0001628926	2	2313	1594	4	2264	1364
AAACATCTTTAATTAGTGTC	BRDN0001628927	0	217	259	3	1225	1088
AAACATGAAAAATTTAAATG	BRDN0001628928	0	470	331	1	639	378
AAACATGATCATCTTATGAA	BRDN0001628929	2	769	160	1	802	328
AAACATGCACATCATCCCTG	BRDN0001628930	2	937	782	2	1813	718
AAACATGTGAAAGATAGGTA	BRDN0001628931	6	1259	1435	3	1128	1205
AAACATTAGCAACGCTCCTC	BRDN0001628932	0	815	80	2	781	617
AAACATTATCCAAATGTCAG	BRDN0001628933	2	1072	440	0	1083	1177
AAACATTCATGCCTAAGGAA	BRDN0001628934	5	1474	1203	1	1416	718
AAACATTCCAAATTCAAAGT	BRDN0001628935	0	1467	498	2	915	780
AAACATTTCCCATTGAGCTG	BRDN0001628936	1	1637	1203	2	1351	403
AAACCAAAACTAAATTAAAG	BRDN0001628937	3	500	2142	3	641	1005
AAACCAAAATGTAGACAGAA	BRDN0001628938	2	890	220	1	920	226
AAACCAACCAGTGGGTCTGG	BRDN0001628939	4	1040	835	2	1129	475
AAACCAAGGAAAGGACAGCT	BRDN0001628940	4	2502	1060	1	2127	1896
AAACCAATCGTGAATCTCTA	BRDN0001628941	2	1113	670	3	1065	307
AAACCACCGCTCACAAGGAA	BRDN0001628942	2	2216	2348	5	1874	447
AAACCACGAGACCCGGATGT	BRDN0001628943	0	934	193	1	1014	417
AAACCACGTGAGTGCCTGCA	BRDN0001628944	3	1622	636	1	1253	355
AAACCACTGAAAGTATGCCG	BRDN0001628945	1	843	170	0	701	520
AAACCACTGTCACAGCCAGG	BRDN0001628946	4	987	1455	6	1785	1196
AAACCACTGTGGGATGGGGC	BRDN0001628947	1	1295	1175	1	1113	492
AAACCACTGTTAGTCAGCAG	BRDN0001628948	0	813	20	1	1220	554
AAACCACTTTCTGCATTCCG	BRDN0001628949	0	509	9	2	530	158
AAACCAGTCAGAGCACAGAA	BRDN0001628950	3	1743	1123	2	1496	673
AAACCATAAAGATCAGACTC	BRDN0001628951	3	1093	63	0	1016	446
AAACCCACCAGTGAGCGAGC	BRDN0001628952	1	1301	762	0	1172	490
AAACCCAGGAAAGGTAAAGG	BRDN0001628953	0	802	89	1	1151	516
AAACCCATCGACGTCCGCGC	BRDN0001628954	1	1566	494	2	1680	855
AAACCCATGCCGGGAAGAGG	BRDN0001628955	3	872	975	2	752	292
AAACCCCCGCCTCTCATCCA	BRDN0001628956	2	1136	545	0	781	351
AAACCCCGACACCCTCCAAG	BRDN0001628957	3	625	1185	5	1111	77
AAACCCCGCCCGCCCGCTGA	BRDN0001628958	1	1003	373	0	1286	575
AAACCCCTCTCCGCCGCCAG	BRDN0001628959	0	759	479	0	894	700
AAACCCCTGGGTGCCCAAGG	BRDN0001628960	0	121	88	0	102	260
AAACCCGGACGAGCCCTCGG	BRDN0001628961	4	934	450	3	1336	1231
AAACCCGGAGCGCGGGAGCG	BRDN0001628962	1	1631	769	1	2032	1047
AAACCCGGGCCAGATCGCGC	BRDN0001628963	1	748	73	3	1170	255
AAACCCGGGGACACCTCCTC	BRDN0001628964	0	1360	715	1	1524	3440
AAACCCTCCTACTTCCTGCA	BRDN0001628965	3	1670	1166	2	2741	1414
AAACCCTGCCTCCTGTGAGG	BRDN0001628966	5	2150	746	2	1749	467
AAACCCTTTGTGGTGAAGGG	BRDN0001628967	0	512	358	4	1013	978
AAACCGCAAGAGTCAGAAAC	BRDN0001628968	5	1323	1246	1	933	160
AAACCGCAGAGTTCTAAAGC	BRDN0001628969	0	1241	609	1	774	295
AAACCGGATTGGCCGGGGGG	BRDN0001628970	5	2025	2811	4	1516	1127
AAACCGTTATTGAGCAAAAG	BRDN0001628971	0	739	56	1	1087	130
AAACCTAACATGGTATCATT	BRDN0001628972	3	1386	679	4	1073	141
AAACCTAATCGGCGGCGGAG	BRDN0001628973	0	1336	229	2	1360	934
AAACCTAGCCCCAATACTTA	BRDN0001628974	1	1398	1336	1	1065	486
AAACCTAGGGAAACCGAAAG	BRDN0001628975	0	865	252	0	653	56
AAACCTCAGAACTCCATGTG	BRDN0001628976	3	1162	418	3	1485	309
AAACCTCCAGCCAAGATTTG	BRDN0001628977	0	1785	1457	2	1166	691
AAACCTCTGGGTGGGCAGCG	BRDN0001628978	2	730	129	2	1136	527
AAACCTCTTCAAAGGAGGAG	BRDN0001628979	1	270	262	0	696	201
AAACCTCTTCTCCAAAGCTG	BRDN0001628980	1	913	60	2	1688	1074
AAACCTCTTTGGCTGGAGTG	BRDN0001628981	1	1216	1252	1	970	556
AAACCTGAGTGACACCACAG	BRDN0001628982	0	558	378	1	969	675
AAACCTGGCAGCTGACTGGG	BRDN0001628983	3	1223	804	1	1442	679
AAACCTGGTGTGGGGGAAGA	BRDN0001628984	0	1288	337	2	728	72
AAACCTTCAATTAAGTAGCC	BRDN0001628985	2	1004	1510	6	2071	1335
AAACGAACCAATAGGAAGAG	BRDN0001628986	0	1144	1019	1	1042	888
AAACGAATTGTATTTCAGCA	BRDN0001628987	2	979	304	3	1525	935
AAACGACAGCTGCGGCTGCG	BRDN0001628988	0	1182	965	2	871	431
AAACGAGAGAGACTAAGGGA	BRDN0001628989	0	606	394	1	1230	207
AAACGAGATCGAGAAAGGTA	BRDN0001628990	2	1105	805	0	1173	305
AAACGAGCACACTCTACGCC	BRDN0001628991	1	592	263	0	945	336
AAACGAGTCACCTTACTTTG	BRDN0001628992	2	1073	322	2	1194	238
AAACGCAACCAGGAACACAT	BRDN0001628993	2	1010	2447	1	1021	404
AAACGCACCAAGGAAAACAG	BRDN0001628994	0	850	745	3	1191	525
AAACGCACTAATGCTGAACG	BRDN0001628995	3	1428	551	1	638	1031
AAACGCAGACAGACGCGCGG	BRDN0001628996	1	1288	293	1	1070	1026
AAACGCCTCCCGGGACCCGG	BRDN0001628997	3	1374	908	1	1251	1920
AAACGCGACCTGGGAAGGGG	BRDN0001628998	1	1471	699	1	832	541
AAACGCTGCCTAGGCCGCCG	BRDN0001628999	1	694	720	1	1170	465
AAACGCTGGGGCGAACTGAC	BRDN0001629000	3	1605	1032	2	1520	457
AAACGGAATTATGGTAACCG	BRDN0001629001	0	396	24	0	471	657
AAACGGAGCAGGTGGGGCTA	BRDN0001629002	3	2226	2030	2	1960	3432
AAACGGCCCCGCCTCCCGCG	BRDN0001629003	1	879	670	1	1146	1688
AAACGGCCCCTAAACTTGGG	BRDN0001629004	1	962	252	1	1476	712
AAACGGCCGGCTGGGCGGGG	BRDN0001629005	1	1044	167	0	1220	169
AAACGGCGAGCTCAGAGTGG	BRDN0001629006	0	1343	546	1	1481	1862
AAACGGCTCGGGTTTCAGTG	BRDN0001629007	3	1769	1177	0	1836	1010
AAACGGGGGAGTCCAACCAC	BRDN0001629008	0	926	341	0	793	321
AAACGGTAACAAACAATCGC	BRDN0001629009	1	866	97	1	740	518
AAACGGTACGACAGCGTGTG	BRDN0001629010	0	957	75	2	1682	484
AAACGGTTCCGCAGTGTGGG	BRDN0001629011	1	1184	723	0	1339	783
AAACGTAAGAGACAATGAGG	BRDN0001629012	0	763	130	1	1118	1032
AAACGTCACAGAGGCAGCGG	BRDN0001629013	4	766	357	1	1316	1062
AAACGTGGAAGGGCATGGGT	BRDN0001629014	2	1722	516	5	2020	999
AAACGTGGTAACCATAGCTA	BRDN0001629015	3	918	375	2	1094	530
AAACGTTATGTATCAGTTTG	BRDN0001629016	0	595	38	0	1310	536
AAACGTTGAAAGCTGCGGGG	BRDN0001629017	2	1187	4017	3	1590	630
AAACGTTGCACCGGTGCCTG	BRDN0001629018	1	1129	745	5	2515	1189
AAACTACAACTCCCGCTGGG	BRDN0001629019	0	19	119	0	271	25
AAACTACAAGAAAAAGCAGT	BRDN0001629020	1	561	169	3	469	1140
AAACTACAGAGCAAGGCCAG	BRDN0001629021	0	1035	401	2	1161	819
AAACTAGGTCACGTAAGGAA	BRDN0001629022	2	1087	197	0	1389	1087
AAACTAGTAGAGTAAGGGGG	BRDN0001629023	1	1101	515	2	1535	513
AAACTATCCTGTTGAACACA	BRDN0001629024	1	606	493	2	1006	438
AAACTCAAACTACAGATCCC	BRDN0001629025	2	951	1277	1	1191	211
AAACTCAATCACTGCCCTCG	BRDN0001629026	3	987	791	1	1678	1639
AAACTCACATCGGATGATTC	BRDN0001629027	1	1558	384	3	1489	1288
AAACTCCCAGCCAAGGCGCG	BRDN0001629028	3	1870	843	4	1080	672
AAACTCGCGCGAGAGCAAGA	BRDN0001629029	0	762	337	0	290	20
AAACTCGCTAGTCGTCAGCA	BRDN0001629030	2	997	544	2	1294	252
AAACTCTAAACATCCTAGTG	BRDN0001629031	3	953	562	2	1763	525
AAACTCTGCTACTAGCGACA	BRDN0001629032	1	877	303	0	949	934
AAACTCTTCAGCCCACCGCA	BRDN0001629033	2	1028	845	0	1609	687
AAACTGACTGTCGCTCTCTC	BRDN0001629034	1	677	258	3	700	572
AAACTGAGGCGGCCGCCGAG	BRDN0001629035	1	873	337	0	1056	169
AAACTGAGGCGTCTGCGCTG	BRDN0001629036	1	1388	544	5	2005	1152
AAACTGATGCTGGTTGTCTG	BRDN0001629037	1	913	334	3	2109	843
AAACTGCCAAGGGCTGTGGG	BRDN0001629038	2	2181	696	2	2787	1906
AAACTGCCCAATCACAGTGG	BRDN0001629039	3	1439	3890	5	1920	1830
AAACTGCCCTGCTATTGGTA	BRDN0001629040	1	1253	552	1	935	460
AAACTGCTTCCCGGGCGTGT	BRDN0001629041	2	1594	3488	1	2144	1200
AAACTGGAGCGAAAGTGATG	BRDN0001629042	3	1217	90	3	1183	811
AAACTGGCCCAGTCCCAGAG	BRDN0001629043	1	1030	367	1	1118	134
AAACTGGCGTGAGGCCTGCT	BRDN0001629044	1	2241	742	4	2351	1665
AAACTGGCTTCAAAATTCCA	BRDN0001629045	1	550	369	0	879	732
AAACTGGGCGGAGAGTCCGC	BRDN0001629046	4	1479	505	2	1257	669
AAACTGGGCTACGCGGCTGG	BRDN0001629047	1	1286	490	3	1567	797
AAACTGGTCTCTGAAAGGTG	BRDN0001629048	2	1230	201	0	1655	1139
AAACTGTAATGAGAGTGACT	BRDN0001629049	0	1048	481	0	1568	1105
AAACTGTCTCCAGGCGTCCA	BRDN0001629050	3	2375	671	3	2131	1049
AAACTTAGAATTACTGATGA	BRDN0001629051	2	1167	150	1	886	375
AAACTTAGTCAGCTGTAAAC	BRDN0001629052	1	710	303	0	736	312
AAACTTCCCACAGAATGGAA	BRDN0001629053	1	439	151	0	519	603
AAACTTCCGGAATCAACAAC	BRDN0001629054	2	669	905	2	1344	540
AAACTTGAGTTAGAGAGGTG	BRDN0001629055	1	1067	117	0	1238	854
AAACTTGCCAACCCCAGCAA	BRDN0001629056	2	539	81	0	436	190
AAACTTTGAAACTGAAGTTA	BRDN0001629057	0	492	137	0	922	1037
AAAGAAACACGGTTTCACTG	BRDN0001629058	0	766	177	2	945	193
AAAGAAACCGCTTTGCATGT	BRDN0001629059	1	528	70	1	1603	726
AAAGAAACGCAAGCCTACAG	BRDN0001629060	0	865	1096	1	580	1222
AAAGAAAGAGGAATAGTAGC	BRDN0001629061	1	1582	548	4	1598	756
AAAGAAAGTTTAATAATGCA	BRDN0001629062	1	957	60	1	571	335
AAAGAAATAGAGATTGCGAG	BRDN0001629063	1	873	673	1	717	355
AAAGAACACCATCAGGGCAA	BRDN0001629064	0	744	1192	1	1185	821
AAAGAACAGAGAATGAGAGT	BRDN0001629065	4	1095	887	1	1376	820
AAAGAACCAGTGAGGACTAC	BRDN0001629066	0	446	155	0	1038	808
AAAGAACCGAGTCTGCGCAC	BRDN0001629067	1	813	518	1	980	476
AAAGAACGATCGGGACGGGG	BRDN0001629068	0	1414	231	5	1034	483
AAAGAACTACAAATCCCAGA	BRDN0001629069	1	461	73	0	544	328
AAAGAACTTTAACCAATCCA	BRDN0001629070	4	1457	2416	1	1077	786
AAAGAAGAAAACCCCTCTTC	BRDN0001629071	4	1497	232	0	714	151
AAAGAAGGAAAATGATACCT	BRDN0001629072	1	1210	709	0	713	104
AAAGAAGGCCTCCGTCCCAG	BRDN0001629073	0	1027	1099	0	794	651
AAAGAAGTGGCTGACTACCC	BRDN0001629074	1	1266	373	3	1347	663
AAAGAATAAAGGGGCCAAAG	BRDN0001629075	1	608	546	1	821	1033
AAAGAATCCGCTTTGCATGT	BRDN0001629076	0	1051	389	1	942	293
AAAGAATCGGAAAGGTCTGG	BRDN0001629077	0	803	1155	1	1246	333
AAAGAATCTGTCAACTCTGA	BRDN0001629078	2	1544	204	0	1425	612
AAAGAATGGAGGAAGAACAA	BRDN0001629079	0	1355	815	3	1771	902
AAAGAATTCACAGTTCATGA	BRDN0001629080	0	568	453	1	1111	859
AAAGACAAGAAGTCCATTGA	BRDN0001629081	2	1379	2120	3	839	745
AAAGACACACGATGCTGTCC	BRDN0001629082	0	700	535	6	1579	1149
AAAGACACTTGGTCGAAAAA	BRDN0001629083	0	200	38	0	303	226
AAAGACAGAATCCAGAGTAG	BRDN0001629084	0	1384	5558	1	899	583
AAAGACAGCACAAGCCAGAG	BRDN0001629085	1	996	389	2	1488	805
AAAGACAGCCAAGGGGTGGG	BRDN0001629086	0	1405	411	2	1608	550
AAAGACGAGAAACTTAAATG	BRDN0001629087	1	400	24	2	767	1154
AAAGACGCTTCTGGGGAGTG	BRDN0001629088	3	1025	232	4	3006	2008
AAAGACTCAGCCAACCACCG	BRDN0001629089	1	860	82	1	1217	1284
AAAGACTCAGTGAAGCAACG	BRDN0001629090	1	885	502	2	1338	773
AAAGACTCAGTGAGAACGCG	BRDN0001629091	1	868	207	2	827	258
AAAGACTGAGAGACCTGGGG	BRDN0001629092	2	774	709	2	849	526
AAAGACTTGACTCAGCCCCG	BRDN0001629093	0	58	0	0	207	17
AAAGAGAAAACATGATTCAA	BRDN0001629094	0	1307	2446	2	1467	612
AAAGAGAACTGGGAGAGTCC	BRDN0001629095	0	1303	1356	1	1232	168
AAAGAGAAGCACTTCCGGGT	BRDN0001629096	2	1029	334	0	542	348
AAAGAGACAGACTCTCCAGC	BRDN0001629097	3	1050	196	2	1124	616
AAAGAGAGACCAAGGGAACA	BRDN0001629098	0	474	174	2	1081	986
AAAGAGATTGTAAAAACTAG	BRDN0001629099	3	497	176	2	669	582
AAAGAGCAAGATCCCCCAGG	BRDN0001629100	1	1072	129	3	1544	343
AAAGAGCACACTTACCTATG	BRDN0001629101	2	1338	232	2	1148	682
AAAGAGCCCTGAAGCTCAAG	BRDN0001629102	3	776	308	2	1080	1299
AAAGAGCCGTGCAAGCAGAC	BRDN0001629103	1	794	108	1	1128	618
AAAGAGCGAGAAGTATAGAA	BRDN0001629104	1	450	201	1	937	786
AAAGAGCGTAGAGTCGGGGA	BRDN0001629105	2	1023	2429	1	1037	470
AAAGAGCTGAGTAATGCTGG	BRDN0001629106	1	633	107	1	826	508
AAAGAGCTGGCAGCTCCTGA	BRDN0001629107	1	1061	159	2	1617	431
AAAGAGGCATCCTATCGGAG	BRDN0001629108	1	1289	475	2	867	257
AAAGAGGTAAATTCATTCAG	BRDN0001629109	3	773	212	0	801	182
AAAGAGGTGCTGAAGTCCAG	BRDN0001629110	1	557	1019	1	617	403
AAAGAGGTGGCAATCGGCAA	BRDN0001629111	1	1371	428	1	540	367
AAAGAGTTATTCTTTACTGT	BRDN0001629112	1	689	178	1	1578	946
AAAGATAAATCAACACACAA	BRDN0001629113	0	265	127	2	791	207
AAAGATAAGGAAGAGAGGGA	BRDN0001629114	0	1104	566	1	1766	583
AAAGATACATGGATATCTTG	BRDN0001629115	3	625	74	2	1250	220
AAAGATACATTTAATCAGCG	BRDN0001629116	0	526	247	0	1041	298
AAAGATATAGCAAATTATGG	BRDN0001629117	0	781	122	2	1317	878
AAAGATCCCTCAGGGTAGGG	BRDN0001629118	1	727	849	0	694	298
AAAGATCTTACTAAACTCAA	BRDN0001629119	4	830	4982	2	826	557
AAAGATGGAGGGTGTGAGAA	BRDN0001629120	3	1984	674	2	1902	1935
AAAGATTAAAATAAGTAAAT	BRDN0001629121	3	845	896	3	708	1259
AAAGATTGCCCTATGAGGCG	BRDN0001629122	1	1391	1666	1	1670	1186
AAAGATTTAAGCAAAATTAT	BRDN0001629123	2	981	2035	1	593	161
AAAGCAAAGAGAAATGGGCC	BRDN0001629124	2	1537	1367	1	1497	1238
AAAGCAACAAGGCCACCTGA	BRDN0001629125	1	796	341	1	1320	334
AAAGCAACGCTTGCGCTGGG	BRDN0001629126	1	1189	782	0	1688	531
AAAGCAACTTCCGGAAGCTG	BRDN0001629127	3	1271	1335	1	1097	372
AAAGCAAGGGTCGGACACCT	BRDN0001629128	1	1129	1732	1	1256	868
AAAGCAATGTATTGCAGGCT	BRDN0001629129	8	2174	868	5	1463	925
AAAGCAATGTGGTCGTTGCG	BRDN0001629130	2	1318	659	7	1487	613
AAAGCACAAAACTCTCAAGC	BRDN0001629131	2	1610	470	1	604	223
AAAGCACAAGATGAGAGTGT	BRDN0001629132	0	727	281	0	1498	1404
AAAGCACATCAGGCTGCCTG	BRDN0001629133	3	1577	598	1	1567	1552
AAAGCACGTGTCGGAGACTC	BRDN0001629134	1	589	312	1	1490	1396
AAAGCACTTAAGCAACAACT	BRDN0001629135	0	643	140	0	1297	844
AAAGCAGAACCCAGTCTCTG	BRDN0001629136	2	1612	851	1	1582	1631
AAAGCAGATGGCGAGCGCGG	BRDN0001629137	5	2196	2324	2	1485	1189
AAAGCAGCAATAAAGCCGGG	BRDN0001629138	5	1020	228	0	747	357
AAAGCAGCATGAGAGAAAAG	BRDN0001629139	0	1085	196	0	1348	790
AAAGCAGCCGATTGGCAGAA	BRDN0001629140	2	868	1085	1	1068	622
AAAGCAGCCTCGGATCTAGC	BRDN0001629141	2	889	2978	1	515	174
AAAGCAGCCTTGACAGCCAG	BRDN0001629142	1	952	668	3	1439	470
AAAGCAGCGAGATCCCGGGG	BRDN0001629143	3	1529	960	1	1451	1550
AAAGCAGCTTTCAGCATCCA	BRDN0001629144	1	1305	301	1	1279	585
AAAGCAGGACAGTCTCATCC	BRDN0001629145	2	1481	2273	2	1108	518
AAAGCAGGCAAGAACCGGAA	BRDN0001629146	0	442	288	2	1108	558
AAAGCAGTAATTACACCTTG	BRDN0001629147	3	1128	549	2	1077	776
AAAGCATCAGAGCATGAGAT	BRDN0001629148	1	1224	1163	1	1164	439
AAAGCATGGAAAAGGGGCGC	BRDN0001629149	4	2710	3030	0	1180	706
AAAGCATTCCCAAGGCTGAA	BRDN0001629150	1	603	675	3	1474	1132
AAAGCATTCCTTAAGACATC	BRDN0001629151	1	1175	1258	0	728	299
AAAGCCAAAATATTTCCTAG	BRDN0001629152	0	490	114	0	718	334
AAAGCCAATTGCCGGCCTGG	BRDN0001629153	3	1716	486	1	1403	613
AAAGCCAGGAGGCGGGACAG	BRDN0001629154	1	726	457	2	1421	685
AAAGCCCCAGAAAAAGCGGA	BRDN0001629155	1	838	277	2	811	523
AAAGCCCCGACTCAGCAACT	BRDN0001629156	2	1138	246	1	1363	815
AAAGCCCGCACGCACCCACC	BRDN0001629157	2	689	416	1	1371	510
AAAGCCCTAATGAGCAGTGG	BRDN0001629158	0	1164	798	1	1040	1194
AAAGCCCTCCCATTGCAGCC	BRDN0001629159	2	1720	621	2	1476	621
AAAGCCGAAGGGTTCAACAG	BRDN0001629160	0	561	103	0	1393	483
AAAGCCGAGAGGTTCGCCTG	BRDN0001629161	2	791	2121	1	1677	764
AAAGCCGCATCGGAGGAGCC	BRDN0001629162	3	2252	5241	0	1237	1198
AAAGCCGGGTACTCGCTCTT	BRDN0001629163	6	1218	864	1	1732	637
AAAGCCGGTCTTTATCAGAG	BRDN0001629164	3	749	263	3	1060	322
AAAGCCTCAGGACAACTTGG	BRDN0001629165	0	1153	1096	3	1635	1127
AAAGCCTCGGGATCACAGCT	BRDN0001629166	2	1354	1277	3	1297	799
AAAGCCTGAATTGGGGGTTG	BRDN0001629167	4	1497	1400	1	1523	328
AAAGCCTGGCACCGTCTGCG	BRDN0001629168	1	1121	453	1	1160	818
AAAGCGAAGCGAAGACGCGG	BRDN0001629169	7	1351	2575	0	1472	382
AAAGCGACCTGCACTCAATT	BRDN0001629170	1	951	993	1	1384	389
AAAGCGACGTAGGCATACTT	BRDN0001629171	0	832	3129	1	697	194
AAAGCGCCAGCTACCCGCCG	BRDN0001629172	0	1005	2353	1	1395	633
AAAGCGCCGAGTCATTCCGG	BRDN0001629173	2	1044	521	4	908	356
AAAGCGCCGCGGCGGGCGGG	BRDN0001629174	3	2493	1783	1	1136	505
AAAGCGCCGCTCTGGCGGTG	BRDN0001629175	1	696	524	1	983	176
AAAGCGCGCCTCTGTTGGGA	BRDN0001629176	0	1732	1210	0	1116	584
AAAGCGGCGCTATCCATGTG	BRDN0001629177	2	682	542	4	1458	1406
AAAGCGGCGGCACCACCCCG	BRDN0001629178	1	806	210	1	1225	571
AAAGCGGCGGCCTTGCACAG	BRDN0001629179	2	1474	1174	2	1243	828
AAAGCGGCTCCGTGACGGAG	BRDN0001629180	2	1670	3342	1	2072	1153
AAAGCGGGAGGTCTCGAAGC	BRDN0001629181	0	1074	948	0	1187	538
AAAGCGGGCATGCGCCGTCG	BRDN0001629182	1	1297	367	4	1409	1963
AAAGCGGGTAGCCCTCAGCT	BRDN0001629183	0	489	96	0	523	215
AAAGCGTAAAGGAAAAATAG	BRDN0001629184	0	602	389	0	974	785
AAAGCGTAAGCGGGAGCTCG	BRDN0001629185	1	730	140	0	725	1382
AAAGCGTGGCCAGTCACAGG	BRDN0001629186	1	1583	643	5	1480	1043
AAAGCTAAAGAACTCTCCAA	BRDN0001629187	0	1180	1041	1	901	328
AAAGCTACAAACCTAGTCTT	BRDN0001629188	5	1098	1521	1	1008	901
AAAGCTAGCTGACCCAGGGG	BRDN0001629189	0	879	327	1	1569	451
AAAGCTCAACCAGCTCTGCT	BRDN0001629190	2	1537	904	1	2175	1125
AAAGCTCACCCTGTTACCAC	BRDN0001629191	0	901	587	0	1403	502
AAAGCTCCAGCGGAGTCTGG	BRDN0001629192	0	1484	522	4	1476	874
AAAGCTCCCTAGTTGCACCA	BRDN0001629193	3	1256	981	5	1643	678
AAAGCTCCTCCCCTCCAGCG	BRDN0001629194	2	1754	636	3	1689	987
AAAGCTCTCGAACCCCGATG	BRDN0001629195	1	1736	652	3	1039	584
AAAGCTGACTGAGATCCGCT	BRDN0001629196	0	1554	873	4	1341	747
AAAGCTGAGGGAACAATAAG	BRDN0001629197	2	890	1927	2	2019	1620
AAAGCTGATGGAGTCACCCA	BRDN0001629198	3	622	614	2	1326	630
AAAGCTGATGTACAAAACCA	BRDN0001629199	1	589	184	1	1298	375
AAAGCTGATTACCTTGGCAA	BRDN0001629200	1	993	751	0	895	331
AAAGCTTAATCAGTGTTATC	BRDN0001629201	1	508	67	0	1054	565
AAAGCTTCTTGTTCAAACTG	BRDN0001629202	5	1763	1193	2	834	164
AAAGCTTTCTAGTTTCTCCG	BRDN0001629203	2	982	481	2	1056	359
AAAGGAAAAAGAGCCAAGCC	BRDN0001629204	2	1173	551	0	653	653
AAAGGAAAAATAGGGGGAGG	BRDN0001629205	4	2115	1734	2	2091	2040
AAAGGAACAGAAGAAAGAAA	BRDN0001629206	1	760	2206	0	613	176
AAAGGAACGAACAGAAATTC	BRDN0001629207	0	342	52	2	664	336
AAAGGAACGATTGGAAGCCG	BRDN0001629208	5	1805	499	1	1429	944
AAAGGAAGAAAAATCCTCTG	BRDN0001629209	1	816	1085	1	484	270
AAAGGAAGAGTCCAGAGGGA	BRDN0001629210	0	1227	194	1	1148	1438
AAAGGAAGTCCTCTCCCTGG	BRDN0001629211	0	751	471	4	1365	441
AAAGGAATGTGTGAAGGACT	BRDN0001629212	2	1226	846	2	1403	1060
AAAGGACCACGACAGGAGCA	BRDN0001629213	9	1905	452	3	1260	857
AAAGGACCCACCTTGCAAGA	BRDN0001629214	1	1099	781	2	1873	1949
AAAGGACCTCCAGTGACCGT	BRDN0001629215	1	933	290	3	1937	1366
AAAGGAGAAAAGGGATGAGG	BRDN0001629216	0	1134	424	2	1562	1559
AAAGGAGAAACCAAAAAGGT	BRDN0001629217	0	504	480	1	948	72
AAAGGAGAAAGGTCAAGTTA	BRDN0001629218	3	709	100	1	1175	229
AAAGGAGAATGAACCCCACG	BRDN0001629219	3	700	603	1	910	448
AAAGGAGACCCAAAAAAGCG	BRDN0001629220	3	1309	1577	0	746	202
AAAGGAGAGACCCCAGCCTC	BRDN0001629221	4	1806	1266	4	1736	612
AAAGGAGAGCACTAGCAGAA	BRDN0001629222	0	628	468	1	1509	1206
AAAGGAGAGGGACAGAAGGC	BRDN0001629223	4	1536	1320	1	1447	526
AAAGGAGCATCAAAGGGACA	BRDN0001629224	2	1058	55	0	1197	470
AAAGGAGCGGCTTACTCCAG	BRDN0001629225	0	763	211	2	1020	620
AAAGGAGCTATTTCTCTAGA	BRDN0001629226	2	1335	502	2	876	2054
AAAGGAGGCGCCGGAGTAGG	BRDN0001629227	1	852	1764	2	1721	989
AAAGGAGGCTGACAAGCGGG	BRDN0001629228	3	1378	361	1	1917	1437
AAAGGAGTCCGCCGCCTTCG	BRDN0001629229	0	1029	147	1	1636	303
AAAGGAGTGAGCAGCTGACA	BRDN0001629230	1	1287	329	2	1549	948
AAAGGAGTGCTGCTTTCCTG	BRDN0001629231	4	1594	1716	1	1283	1258
AAAGGATGGAAAGAGCCCCT	BRDN0001629232	3	1298	1809	3	1895	1117
AAAGGATGTTTCCTTCCACT	BRDN0001629233	2	1535	1615	1	1221	921
AAAGGCAACCTTGCATCCGG	BRDN0001629234	0	2000	278	1	1507	908
AAAGGCAACTTCACCATCGA	BRDN0001629235	1	1196	118	5	1393	855
AAAGGCACAAAACCAGGCCT	BRDN0001629236	0	744	827	2	1272	1033
AAAGGCAGAAGACCGCTCCT	BRDN0001629237	1	1102	747	1	1303	770
AAAGGCAGCTTATTGTCCGG	BRDN0001629238	0	704	161	1	832	293
AAAGGCAGGAATTTCTGGGA	BRDN0001629239	3	1751	775	4	1677	1353
AAAGGCAGGAGTGCGGCCAA	BRDN0001629240	2	2032	525	0	1785	928
AAAGGCAGTGACCGAGACTG	BRDN0001629241	5	1623	9774	2	1380	663
AAAGGCATCTGGCGTTTCTG	BRDN0001629242	1	1072	873	3	1601	847
AAAGGCATGGAGGAAAGTGA	BRDN0001629243	2	1357	133	1	909	328
AAAGGCATGGGAGACAGGAG	BRDN0001629244	1	1970	523	3	2244	1418
AAAGGCATTAGACTTTACAA	BRDN0001629245	2	895	356	5	1005	363
AAAGGCATTTGGTATCAGCA	BRDN0001629246	2	1726	354	2	1049	1364
AAAGGCCAGGAGGAAACTGT	BRDN0001629247	1	1166	441	1	1093	842
AAAGGCCAGGCGAAGACGCT	BRDN0001629248	2	1744	440	4	1674	1201
AAAGGCCATTGGATGTGAAG	BRDN0001629249	1	1796	891	3	1996	1540
AAAGGCCTCCTCGAGGCCAG	BRDN0001629250	0	594	810	1	669	488
AAAGGCGACAGTGCGCGGAG	BRDN0001629251	1	1146	382	2	916	339
AAAGGCGCAGGAAGCCAGAG	BRDN0001629252	2	1914	160	1	1354	866
AAAGGCGCATCTCCGGCTGT	BRDN0001629253	2	2983	2507	2	2425	848
AAAGGCGCGCGGCTGAAGTG	BRDN0001629254	4	1214	282	4	1100	602
AAAGGCGCTCAGGCTCGCAC	BRDN0001629255	1	897	439	1	850	273
AAAGGCGGACCCCTTTAAGG	BRDN0001629256	0	797	609	3	1102	797
AAAGGCGGAGAAAAGGGACG	BRDN0001629257	0	1040	368	1	857	1299
AAAGGCGGTGCTTAAACCGG	BRDN0001629258	2	832	477	0	1406	333
AAAGGCGTTTCTTCCTGTGA	BRDN0001629259	2	1004	277	1	850	748
AAAGGCTCGAGGGATCCACT	BRDN0001629260	4	2307	1256	3	2234	838
AAAGGCTTTCTGGATGCCAA	BRDN0001629261	4	1560	478	2	1440	564
AAAGGGAAACCCCACCCCCA	BRDN0001629262	1	1177	387	1	712	194
AAAGGGAAAGTCACTGCTAG	BRDN0001629263	0	708	868	2	1132	489
AAAGGGACAGCGTCCCGCAG	BRDN0001629264	0	1403	619	1	1000	486
AAAGGGACCAGAGGCCTCCG	BRDN0001629265	2	1604	818	3	1474	1141
AAAGGGACCAGTAGGAGTGG	BRDN0001629266	4	1240	984	0	1092	552
AAAGGGACTTTCACTGAAGG	BRDN0001629267	0	1142	381	0	1116	301
AAAGGGAGCCAACACAGTGT	BRDN0001629268	1	1677	324	1	1343	610
AAAGGGAGGAGGAGGGCTAG	BRDN0001629269	5	1637	7451	3	1747	611
AAAGGGAGGATACCAGTGGT	BRDN0001629270	1	1291	499	1	1146	563
AAAGGGATGAGGTGGAGCGA	BRDN0001629271	4	2535	2887	0	2317	875
AAAGGGATTCTGGAGGAGGA	BRDN0001629272	2	876	1132	3	1870	1513
AAAGGGCAGCAGCTCCCGGG	BRDN0001629273	2	1069	4643	4	1177	585
AAAGGGCCAGGCGTATTGAG	BRDN0001629274	1	1364	818	0	1469	648
AAAGGGCCTCCACCAATGGG	BRDN0001629275	1	540	112	2	1576	596
AAAGGGCGCGGAAACCACGG	BRDN0001629276	3	1372	575	2	1285	574
AAAGGGCGGCGCAAAGAAGG	BRDN0001629277	2	2032	774	2	2158	993
AAAGGGCTACAGAGACAGGA	BRDN0001629278	2	1252	504	2	1950	562
AAAGGGCTCACTCAGAACAC	BRDN0001629279	2	1037	188	1	914	375
AAAGGGGAGAAGCGGCCAGG	BRDN0001629280	4	1275	561	1	1476	766
AAAGGGGAGGAGGATAGAAG	BRDN0001629281	4	1654	440	4	1717	734
AAAGGGGCATGTGTCTGCAA	BRDN0001629282	4	1590	912	3	1829	802
AAAGGGGCCACGGACGCCTG	BRDN0001629283	2	2043	1057	4	1880	573
AAAGGGGCGGGGCCATAGGA	BRDN0001629284	1	1449	453	1	1861	815
AAAGGGGCGGTCCCTTAGGG	BRDN0001629285	2	848	1358	0	467	150
AAAGGGGCTGTTGACTGCAG	BRDN0001629286	0	844	1376	3	1889	1059
AAAGGGGGCGGTGCTCCCGC	BRDN0001629287	2	1630	587	1	1470	1279
AAAGGGTGAGCATAGATGTG	BRDN0001629288	4	922	131	0	1395	2179
AAAGGGTGGAGCTAAGAACA	BRDN0001629289	4	996	2358	0	1367	1384
AAAGGGTGGCAAGCTCAGCA	BRDN0001629290	1	1611	539	1	948	415
AAAGGGTGTGTGGAGAAATG	BRDN0001629291	0	1535	296	1	1380	1642
AAAGGTACCTTGTGTTCAAC	BRDN0001629292	2	680	1664	0	1083	565
AAAGGTAGAAAGCCACCGGA	BRDN0001629293	1	683	357	0	712	502
AAAGGTAGGAAGGGAGAGGT	BRDN0001629294	3	1658	780	2	1971	786
AAAGGTAGGAATGAGAGGAG	BRDN0001629295	3	1414	239	2	1836	285
AAAGGTATGTACAGATACCA	BRDN0001629296	0	529	618	0	552	368
AAAGGTCACCTGCTGACCAG	BRDN0001629297	2	1208	554	2	1518	891
AAAGGTCAGGGGCGTGGCGA	BRDN0001629298	8	1650	3423	2	2058	1623
AAAGGTCTATAACTTATAAC	BRDN0001629299	0	208	64	1	531	232
AAAGGTCTGGAAACTGCTAA	BRDN0001629300	1	1176	783	3	1443	561
AAAGGTCTTGTCCACTCCAG	BRDN0001629301	1	1534	330	3	1886	1104
AAAGGTGAGGCTATTCCCCG	BRDN0001629302	2	1131	811	0	902	358
AAAGGTGATCAACAATAGCT	BRDN0001629303	1	744	94	3	1147	1270
AAAGGTGCAAAGTTTGGTCC	BRDN0001629304	1	1159	820	2	1562	716
AAAGGTGCACCCCTCCAGCG	BRDN0001629305	3	1059	679	6	1604	2552
AAAGGTGCTGGAGCTGTTGG	BRDN0001629306	3	1470	1003	1	1585	1321
AAAGGTGGGGCCCTGCTGCG	BRDN0001629307	0	1510	1881	6	2138	2521
AAAGGTTCCCACAGTAGGGG	BRDN0001629308	2	1301	1247	0	1567	486
AAAGGTTGGTCTGAACAGTG	BRDN0001629309	1	1506	1059	2	1594	629
AAAGGTTTCGAGGTCACTTC	BRDN0001629310	2	726	132	0	930	716
AAAGTAAAGAATGAGGCCAC	BRDN0001629311	0	1015	221	0	709	365
AAAGTAAATATAATGCATGT	BRDN0001629312	3	726	1333	3	1500	826
AAAGTACAAAGCTCTTTAGG	BRDN0001629313	1	1119	405	2	1350	1037
AAAGTACCCAGTACAGAGAA	BRDN0001629314	1	856	187	2	1503	1158
AAAGTACTGTATTTCAGACA	BRDN0001629315	2	1170	474	3	1378	817
AAAGTACTGTGAAATGGGCT	BRDN0001629316	0	1137	530	1	1655	958
AAAGTAGATATTACATAGCT	BRDN0001629317	0	490	221	1	932	385
AAAGTAGTAAATCCTAGGCC	BRDN0001629318	2	803	355	1	1063	242
AAAGTATTTAACCTCCTTCT	BRDN0001629319	0	439	108	0	407	176
AAAGTCAAATCATGGGCAAG	BRDN0001629320	0	1833	1051	2	2564	1098
AAAGTCAAGCGGGAACCCGG	BRDN0001629321	4	2161	915	2	2315	2332
AAAGTCACCCAAATCTGGGT	BRDN0001629322	1	628	340	0	1341	500
AAAGTCATCTACTCTTCATT	BRDN0001629323	2	1300	1674	0	1503	922
AAAGTCCACAGGTGCCTGCG	BRDN0001629324	0	1826	1426	1	2137	1447
AAAGTCCAGCCTTTGAGGCG	BRDN0001629325	3	1437	1075	1	974	488
AAAGTCCAGGGTAGAGATGG	BRDN0001629326	1	2927	5254	4	1791	1335
AAAGTCCCATGTTCAGAAGG	BRDN0001629327	4	1031	4826	1	1140	869
AAAGTCCCGCCTTTCCCACG	BRDN0001629328	1	1683	966	5	1262	848
AAAGTCCTGGAGGGGAAACG	BRDN0001629329	0	1369	341	1	1460	462
AAAGTCCTGTATCTGATTGG	BRDN0001629330	3	1232	735	3	1846	1092
AAAGTCGCGCATGCCCACTC	BRDN0001629331	4	1428	1226	4	1351	572
AAAGTCGTAGTTCTCTTGCT	BRDN0001629332	3	1502	324	0	1259	1485
AAAGTCTAGGGATGTCACAA	BRDN0001629333	4	1692	478	2	1577	1315
AAAGTCTCAATCTCCCTGAG	BRDN0001629334	0	1683	1315	4	2350	2345
AAAGTCTCTAGGCCTGCCTA	BRDN0001629335	2	1423	2364	2	2083	429
AAAGTCTTTAAATAATAGTT	BRDN0001629336	0	516	1147	1	697	547
AAAGTGAAGGCGGAGATACA	BRDN0001629337	2	1614	199	1	2208	692
AAAGTGACAGAATCAAGCTG	BRDN0001629338	2	2086	959	4	1538	541
AAAGTGACGGCGTGTCGCAG	BRDN0001629339	1	1338	672	0	1274	398
AAAGTGACTAGCTCAAGTCC	BRDN0001629340	2	1281	366	2	1550	775
AAAGTGAGCTAAGTTGGGGT	BRDN0001629341	2	1788	1222	3	1509	455
AAAGTGAGGCATATCTGTAA	BRDN0001629342	0	836	76	0	576	277
AAAGTGATGAGGTCACCTGA	BRDN0001629343	3	1913	2843	3	2184	842
AAAGTGATTTAAAGCCTCAT	BRDN0001629344	1	993	313	0	1143	517
AAAGTGCACACACGTACACG	BRDN0001629345	2	742	424	2	1066	773
AAAGTGCATTCTGTAGGGCA	BRDN0001629346	2	1774	328	2	1690	505
AAAGTGCCTCGGCGGGCGAA	BRDN0001629347	4	2217	1349	1	1221	712
AAAGTGCTCCCCCTTCTCCC	BRDN0001629348	4	2306	891	1	2524	1108
AAAGTGGATAAGCTGCTCAG	BRDN0001629349	4	2160	596	0	1222	448
AAAGTGGCTGCAGAGGCAAT	BRDN0001629350	0	1248	4071	1	2317	1358
AAAGTGGTGTTACTCACCCA	BRDN0001629351	0	1116	564	2	2098	742
AAAGTGTCAGAGGAAAGGAA	BRDN0001629352	3	1650	499	3	2745	1410
AAAGTTAAAAATTAAACCAC	BRDN0001629353	1	316	25	0	374	238
AAAGTTAGGTAGTCCGCGAG	BRDN0001629354	3	1418	504	1	1188	1055
AAAGTTATGAAATGCTGAGA	BRDN0001629355	3	1524	2872	1	920	592
AAAGTTCACGCAGCCCTGGG	BRDN0001629356	4	2555	3465	9	2898	1802
AAAGTTCTGGCGGGAGAGAA	BRDN0001629357	2	1344	595	4	1146	875
AAAGTTGAAAGTAGGTATGG	BRDN0001629358	4	1253	955	3	1200	567
AAAGTTGGAAACGCTTCCGG	BRDN0001629359	4	1143	1474	2	1367	1299
AAAGTTGGAGCTCTCCGGGG	BRDN0001629360	0	1129	1408	1	1250	1222
AAAGTTGTTAGGCCCTGAGA	BRDN0001629361	3	1240	561	1	1369	1017
AAAGTTTACAGGACTCCCAG	BRDN0001629362	0	909	304	4	1355	221
AAAGTTTACTAAATATGATG	BRDN0001629363	1	956	347	2	1163	1016
AAAGTTTCCGGCCCTCCAGG	BRDN0001629364	1	2137	1397	2	1532	837
AAAGTTTGAGTCACGATTGG	BRDN0001629365	0	473	151	3	1108	904
AAAGTTTGTGGCTAAAGTTG	BRDN0001629366	1	2569	1519	1	1852	1127
AAATAAAATGAGTCAAATGC	BRDN0001629367	2	1476	2175	3	1005	287
AAATAAAATTGCACGTCGCG	BRDN0001629368	0	531	631	1	462	373
AAATAAAGCCAAGCATCAGG	BRDN0001629369	1	1402	1369	3	1857	1016
AAATAAAGGATTACAAACAC	BRDN0001629370	1	295	76	0	833	280
AAATAAAGTGGAGAAAGGGG	BRDN0001629371	0	854	714	3	909	908
AAATAACCATAAAAGGACTC	BRDN0001629372	1	1484	1174	0	836	300
AAATAACGGCCTGTAGGCAA	BRDN0001629373	2	1073	1531	3	1756	1262
AAATAAGAATGATGTAACCC	BRDN0001629374	4	1730	505	8	2284	1757
AAATAAGATCGACTTGACCT	BRDN0001629375	1	1491	1562	5	2645	1656
AAATAAGCGAGTTCCCACCG	BRDN0001629376	0	1320	646	3	1279	1547
AAATAAGGGCCCCACCTCCA	BRDN0001629377	3	1174	3149	0	1274	722
AAATAATATGCATCTCTCGA	BRDN0001629378	0	364	148	0	487	210
AAATAATGACGTGGTGACAA	BRDN0001629379	0	593	89	0	1220	356
AAATAATTTGTAATGCCGTG	BRDN0001629380	0	544	365	2	967	239
AAATACAAGCTATAGCGATA	BRDN0001629381	0	984	988	1	1219	1508
AAATACACCCCCGCTCGGCG	BRDN0001629382	6	1435	1946	2	1573	572
AAATACACCCTCCTGTCAGT	BRDN0001629383	1	1739	636	1	2524	1909
AAATACACCGCGCCCCTGCC	BRDN0001629384	2	766	122	1	913	529
AAATACATACGACTCAGCAG	BRDN0001629385	2	1685	826	6	2310	2637
AAATACATATCACCAAGTGA	BRDN0001629386	2	851	63	0	1181	340
AAATACCATAAAGAATGAAA	BRDN0001629387	0	1159	259	3	879	543
AAATACCCACGTTTCCCGTG	BRDN0001629388	2	664	3738	2	934	338
AAATACCCAGGTATTGGCAA	BRDN0001629389	1	1245	357	2	1895	621
AAATACCTCTTACTCTGCTA	BRDN0001629390	4	1768	657	1	1708	1508
AAATACTCCGAACTTATATA	BRDN0001629391	0	1091	686	0	778	424
AAATACTCTCACCAGAACAA	BRDN0001629392	2	1379	1301	1	2101	1299
AAATACTCTGGACTGCGGAG	BRDN0001629393	4	2163	322	1	2458	1394
AAATACTCTTATGCCAGCAG	BRDN0001629394	3	1987	727	3	1455	399
AAATACTGATTGCATCACCC	BRDN0001629395	2	2170	1786	1	1481	1139
AAATACTGATTTGTGGCCTC	BRDN0001629396	0	1545	384	4	1635	1146
AAATAGACCAAGATGTAGAA	BRDN0001629397	0	870	186	2	1657	850
AAATAGAGTCCGTCAGTTAG	BRDN0001629398	0	1611	523	3	791	614
AAATAGAGTTCGTCAGTTAG	BRDN0001629399	2	1590	553	3	1666	522
AAATAGATGCCTAGCCAGGC	BRDN0001629400	0	744	143	5	1405	601
AAATAGCCCTGGAAATTCAG	BRDN0001629401	5	1564	660	1	1039	652
AAATAGCCTATAAACCAGAC	BRDN0001629402	2	1497	1717	0	781	749
AAATAGCGTAAACAGTCACA	BRDN0001629403	0	1252	610	1	1377	919
AAATAGCGTCATAGACGGCG	BRDN0001629404	1	1221	414	2	1095	471
AAATAGCTCCCTGAGCTGCC	BRDN0001629405	2	1015	736	3	3180	2901
AAATAGGAAGTCACGTGCTG	BRDN0001629406	0	791	205	3	1729	536
AAATAGGCGCCAACGAAGAG	BRDN0001629407	2	620	319	1	1311	1057
AAATAGTGACAATTGCCCAA	BRDN0001629408	2	1603	379	0	1727	442
AAATAGTGGAAAGCTGCCCT	BRDN0001629409	4	2900	1559	2	1838	1074
AAATAGTGTAAACAGTCACA	BRDN0001629410	0	1523	1136	1	1311	886
AAATATATAAAAGAAGCCTC	BRDN0001629411	3	517	196	1	359	241
AAATATATACATATTATGTG	BRDN0001629412	4	793	4332	0	748	456
AAATATATAGATTTGTACCG	BRDN0001629413	0	299	320	1	1313	869
AAATATATCTCCACAAGCAG	BRDN0001629414	0	1077	254	1	1139	650
AAATATATTCCTATGATACA	BRDN0001629415	2	896	991	1	992	453
AAATATCATAAAAGACAGCA	BRDN0001629416	2	1803	845	1	1509	872
AAATATCTCTTAGGACCTTG	BRDN0001629417	2	797	1011	2	1153	433
AAATATTAAATTGCCCAGTT	BRDN0001629418	1	891	296	0	741	830
AAATATTCAAATGTGGGGTG	BRDN0001629419	0	1058	1031	3	1240	495
AAATATTCTAGTGCTGTGAT	BRDN0001629420	3	2245	905	5	2089	1316
AAATATTCTGGACTGCAGCG	BRDN0001629421	0	1936	610	5	2391	1672
AAATATTGAGCAATGTCAGG	BRDN0001629422	1	1088	293	4	1245	271
AAATATTTAATAAACCAAAC	BRDN0001629423	0	387	738	1	1231	1145
AAATATTTATAAGTCGCCGG	BRDN0001629424	0	287	12	1	356	303
AAATATTTGTTGCCTAAGTC	BRDN0001629425	1	364	112	0	893	326
AAATCAAAATGTAGGCCAGG	BRDN0001629426	1	1695	449	0	762	1354
AAATCAAACCGCATCCCCAA	BRDN0001629427	2	2296	781	5	2993	1583
AAATCAAAGGGCAGGCCACA	BRDN0001629428	4	3014	2169	4	2361	1301
AAATCAAATTTCAGGATGGG	BRDN0001629429	0	440	100	1	1076	321
AAATCAACAGTCTGAGCATG	BRDN0001629430	2	1590	1276	7	1796	2051
AAATCAACGCAGCCTCACGC	BRDN0001629431	4	1221	1065	0	936	412
AAATCAAGCATACACTCTCT	BRDN0001629432	5	3039	3520	2	2143	1361
AAATCAAGGAGGAGCCAAAG	BRDN0001629433	2	1326	4186	5	2242	936
AAATCAATATAAAGGAAGTG	BRDN0001629434	1	1028	101	4	1090	903
AAATCAATCACAGAAGACAG	BRDN0001629435	6	1540	1475	1	2655	1761
AAATCACAGTAGATCAAAAG	BRDN0001629436	0	1136	1307	1	1917	908
AAATCAGACAGACCGCAGGT	BRDN0001629437	4	2237	690	1	1773	905
AAATCAGAGCCAGGTTCTTG	BRDN0001629438	4	2098	474	0	1799	924
AAATCAGTCCGCTAAACTGG	BRDN0001629439	5	1086	1027	2	2282	1993
AAATCCAATGGGTGGAGACA	BRDN0001629440	2	1068	572	3	1360	802
AAATCCAATGGTGACGAGCA	BRDN0001629441	4	1820	3014	7	2585	1227
AAATCCACCAAAAAACGCTG	BRDN0001629442	2	1459	750	2	1312	881
AAATCCACCCATTTCCTGGG	BRDN0001629443	8	1948	832	0	1830	782
AAATCCAGCCACGTGGCAGA	BRDN0001629444	2	1757	639	3	2227	1904
AAATCCCCGCCAATTCCCGC	BRDN0001629445	0	0	9	0	36	0
AAATCCCCGCCTCTCCGGTG	BRDN0001629446	2	1801	1827	8	2345	1251
AAATCCTCGAGAGAGGGAGG	BRDN0001629447	1	676	698	5	1132	510
AAATCCTTCCCGAAGCCTAG	BRDN0001629448	3	1345	480	4	2270	1404
AAATCGATGGTCTCAGGTGG	BRDN0001629449	1	1625	273	1	1017	368
AAATCGCAGGGCAACGAAGG	BRDN0001629450	2	1067	980	2	1951	574
AAATCGCTGGAGAGGACGGT	BRDN0001629451	2	2329	1119	3	3232	1468
AAATCGGAGCGAAACTAGAA	BRDN0001629452	1	877	33	0	727	198
AAATCGTGTCACGTGATCAG	BRDN0001629453	5	1456	1479	1	1377	737
AAATCTAAAGGGTAGTGGAG	BRDN0001629454	1	2170	1900	2	1952	1919
AAATCTAAATTCACCAGGCA	BRDN0001629455	5	2086	492	2	2119	2165
AAATCTAACTGAGCCAAGAA	BRDN0001629456	2	1123	1169	1	968	443
AAATCTAAGCGAGCGCTGTG	BRDN0001629457	0	869	1226	2	1081	112
AAATCTAGGGCCGCTGTAGC	BRDN0001629458	1	902	852	1	1088	626
AAATCTATGGAGACACTTGG	BRDN0001629459	2	1357	383	4	1451	1158
AAATCTCGGGACTGGCGCGG	BRDN0001629460	3	1793	2441	4	2060	1009
AAATCTGACTTTGTCAGGGT	BRDN0001629461	2	421	544	0	1346	328
AAATCTGATCCGGGATGCGG	BRDN0001629462	3	2252	1395	4	2561	2042
AAATCTGCCGGGCGCCGGGG	BRDN0001629463	2	1601	1651	1	2298	1589
AAATCTGGGATGCCAGCGAG	BRDN0001629464	5	1086	703	0	757	402
AAATCTTTAAACCCTCCCAC	BRDN0001629465	2	911	104	0	544	329
AAATCTTTGTTGGAGGGTGA	BRDN0001629466	1	603	132	3	1452	780
AAATGAAAAGCAGGAGTCTC	BRDN0001629467	0	501	149	0	722	404
AAATGAAACCATTCCAAAAG	BRDN0001629468	1	826	530	3	1032	177
AAATGAACAGTTTCCTGGCA	BRDN0001629469	1	1470	1400	1	1296	886
AAATGAAGACTGCCAAAGCT	BRDN0001629470	5	3468	1678	3	2538	1280
AAATGAAGTGACGAATGGGT	BRDN0001629471	2	1646	957	3	2478	600
AAATGAATGAAGCGCAGCAA	BRDN0001629472	1	1142	309	4	1560	992
AAATGACGTTGCACTAAGGG	BRDN0001629473	2	1384	1940	1	1546	512
AAATGAGAACCAGCTGCACA	BRDN0001629474	4	2265	313	3	2503	1200
AAATGAGACCTCGACAGCAA	BRDN0001629475	3	2340	949	3	1882	1048
AAATGAGAGCCAGGCTCTTG	BRDN0001629476	4	2009	948	5	2190	1139
AAATGAGAGCCAGGGTCCTG	BRDN0001629477	0	1699	621	1	2903	2646
AAATGAGCTCGCGAGGCCCG	BRDN0001629478	0	796	360	3	895	722
AAATGAGCTTCTCTAGCAGA	BRDN0001629479	3	1367	659	0	884	218
AAATGAGGCAAAACTGAGAG	BRDN0001629480	1	1259	1427	2	1393	1190
AAATGAGGCCGGACGCGAGG	BRDN0001629481	2	1741	1289	2	2235	1481
AAATGATGGCAGCCAATCAT	BRDN0001629482	4	2357	1951	3	1792	1097
AAATGATGTCACTTAATATG	BRDN0001629483	0	1729	765	2	2032	1184
AAATGATTGAATATAGTTTC	BRDN0001629484	4	1889	2106	0	1121	729
AAATGATTGGGCAATACAGT	BRDN0001629485	3	1247	96	3	1433	749
AAATGCAACGGGCCATTCTG	BRDN0001629486	1	2204	3161	5	2281	1096
AAATGCACAGATCGCTGATC	BRDN0001629487	1	1057	397	2	2019	1792
AAATGCAGCGCGCTTTACGG	BRDN0001629488	1	1345	571	0	1357	1218
AAATGCAGGAAGCCAGCAAG	BRDN0001629489	3	1691	1937	2	2020	816
AAATGCAGGATGAACACGCA	BRDN0001629490	3	2655	2171	0	2000	696
AAATGCCAAAATGATGAACC	BRDN0001629491	1	1491	787	2	2928	1492
AAATGCCCAAACATGGACAC	BRDN0001629492	1	1227	490	6	2399	3147
AAATGCCCGAGTCCAGCCGA	BRDN0001629493	1	913	276	1	935	302
AAATGCCTATAACAGATCAA	BRDN0001629494	0	1414	461	0	1262	635
AAATGCCTCAAGCTATAAAT	BRDN0001629495	0	467	285	2	674	211
AAATGCGCGATCCAGGCCGG	BRDN0001629496	3	1680	899	1	1447	677
AAATGCGCGCAATGATTTCT	BRDN0001629497	0	373	458	0	496	510
AAATGCGGCGTGGATCTGAA	BRDN0001629498	0	1564	509	4	1699	962
AAATGCTCAAGGATGGAGGG	BRDN0001629499	0	1055	1684	1	1325	1088
AAATGGAACTCCTATACCTC	BRDN0001629500	0	617	161	0	1205	667
AAATGGACACTGAAGGGACC	BRDN0001629501	3	1742	477	3	1886	397
AAATGGAGATAATAATAACA	BRDN0001629502	0	1144	527	3	1527	775
AAATGGAGTCACACCCCATA	BRDN0001629503	2	680	205	1	995	277
AAATGGCACAAACAGGAACC	BRDN0001629504	3	1038	1690	3	1694	951
AAATGGCAGCCAATGGAGGG	BRDN0001629505	1	1725	248	3	1656	853
AAATGGCGGCTGTAGCCGAG	BRDN0001629506	2	1569	555	1	1669	1405
AAATGGCGTCTGTTGACGAT	BRDN0001629507	5	1409	3395	2	1329	804
AAATGGCTGAGTGACAACTT	BRDN0001629508	3	1036	496	2	1321	2672
AAATGGGACTTGCCCAGGGG	BRDN0001629509	3	2703	738	4	2791	971
AAATGGGCCCGCTTTCCCAG	BRDN0001629510	2	1117	258	2	1498	555
AAATGGGCTGGTGAGAACTG	BRDN0001629511	5	2728	3110	3	2548	1580
AAATGGTATTGAGAAATCTG	BRDN0001629512	4	1485	1615	1	759	561
AAATGTAGTCTAGTTAAAGG	BRDN0001629513	5	1764	704	3	1658	1328
AAATGTAGTGACAGCCAAGA	BRDN0001629514	4	2701	1827	2	2703	872
AAATGTCAGAGACATTACAT	BRDN0001629515	4	1670	179	3	1937	552
AAATGTCAGATAATCAATGT	BRDN0001629516	3	1776	480	1	1571	607
AAATGTGAGAACCAGAGCAT	BRDN0001629517	1	1442	808	1	2066	569
AAATGTGGTCGCGGTTGGTG	BRDN0001629518	2	1198	1086	5	2464	1366
AAATGTTAATTGATAGTGCC	BRDN0001629519	0	788	237	2	1753	436
AAATTAATGGTCTGGTGATC	BRDN0001629520	1	1035	742	1	894	386
AAATTACCTTTGTGTTTCGC	BRDN0001629521	1	1015	391	2	1467	850
AAATTATGACTGCAAAACAT	BRDN0001629522	1	1121	100	3	782	1221
AAATTATTTGAATTAAAATA	BRDN0001629523	0	399	950	1	711	291
AAATTCAAGCACTGGAAGAG	BRDN0001629524	0	1454	480	4	1680	1201
AAATTCAGCACTGGGATCAG	BRDN0001629525	1	370	231	0	725	767
AAATTCATAAAATAATGTCT	BRDN0001629526	0	1144	186	1	1091	449
AAATTCATAATAATTGAACC	BRDN0001629527	0	594	164	1	674	251
AAATTCATCCAAAGGGCCAG	BRDN0001629528	1	1239	390	4	1979	3362
AAATTCCTTACTTGTACAGA	BRDN0001629529	5	1578	1182	1	947	141
AAATTCGAAGGGATTGGCCG	BRDN0001629530	1	1550	552	3	1361	485
AAATTCGATTATTCTCCTGA	BRDN0001629531	3	2015	2598	1	1987	1481
AAATTCGGCCGGCTTCTCTG	BRDN0001629532	5	2502	887	3	2286	1069
AAATTCTACGAAGTGAAATT	BRDN0001629533	2	686	220	1	771	425
AAATTCTACTTCCGGAATGG	BRDN0001629534	1	1341	315	3	1263	651
AAATTCTCCACATTAGGGTA	BRDN0001629535	3	1551	693	1	1989	1951
AAATTCTTCAGGCATGGGCA	BRDN0001629536	4	2270	1008	3	2637	1649
AAATTCTTGTGGGAATGAGA	BRDN0001629537	8	2088	3010	0	1936	1312
AAATTGAATGTCTTACATGT	BRDN0001629538	1	781	372	3	1526	506
AAATTGCGTAAGCCCGGTGG	BRDN0001629539	1	964	1736	1	947	229
AAATTGGCTTTCGTTCGTGC	BRDN0001629540	2	828	2938	2	2074	740
AAATTGTAGTTCAGATACGC	BRDN0001629541	1	1434	1074	1	1157	1183
AAATTGTCAAGTAGGAGACA	BRDN0001629542	1	989	1358	1	1219	541
AAATTGTCAGTGTTAGGGAT	BRDN0001629543	0	1501	793	3	2773	1258
AAATTTAAATGAGGCACTAA	BRDN0001629544	1	1684	991	4	1058	601
AAATTTAACATGGTGTCATT	BRDN0001629545	3	1210	675	2	1212	1437
AAATTTAAGCTATGACTAAC	BRDN0001629546	1	1279	406	2	424	219
AAATTTAAGGAAGAGGGAGG	BRDN0001629547	0	1083	1884	2	1063	689
AAATTTACAAGTGCTCTCAA	BRDN0001629548	2	1190	129	1	1997	675
AAATTTCCATCTGGAAATGG	BRDN0001629549	3	1271	289	0	1245	341
AAATTTCCGGGTTATGTGGG	BRDN0001629550	1	1599	433	2	1600	933
AAATTTCTAAAAAGCATATG	BRDN0001629551	0	524	208	1	572	678
AAATTTGAATCTGCGACCCC	BRDN0001629552	2	864	329	0	984	967
AAATTTGGTCACCAAGTGGG	BRDN0001629553	0	1115	166	0	952	604
AACAAAAAGCTTTCACAGGA	BRDN0001629554	2	1627	2272	4	2522	2396
AACAAAACAAGCCGCTAAGG	BRDN0001629555	5	2540	603	0	1533	325
AACAAAACCAAATTGCATAA	BRDN0001629556	1	1185	427	3	1356	836
AACAAAAGAGGCGCCCCGGG	BRDN0001629557	1	566	217	1	1731	324
AACAAAAGTGCCCATGCGCG	BRDN0001629558	0	654	55	1	1635	573
AACAAAATGGTTGAGAAACA	BRDN0001629559	3	1467	1130	2	1549	1043
AACAAACACAAACCAACCAG	BRDN0001629560	5	2756	1468	0	1649	1046
AACAAACAGCGCTCGCCGAA	BRDN0001629561	2	1378	404	1	1402	477
AACAAACAGCTCCTGGAGCA	BRDN0001629562	1	1340	148	2	2017	743
AACAAACAGGAAACGAGCGT	BRDN0001629563	1	1249	511	1	1250	469
AACAAACTGCAGAGCAAAAT	BRDN0001629564	1	1749	1122	0	315	200
AACAAAGAACAAATTCCCTG	BRDN0001629565	8	1519	589	2	1653	1028
AACAAAGAGCTGGGGAAATC	BRDN0001629566	1	906	387	1	1590	470
AACAAAGCCTGTGGCCGATG	BRDN0001629567	5	2279	843	0	2285	1322
AACAAAGGGATATGCCAGGG	BRDN0001629568	3	1655	1743	2	1711	911
AACAAAGGGTTTCAGTGTAA	BRDN0001629569	1	2008	499	1	1932	1212
AACAAAGTGAAAGAAAGACC	BRDN0001629570	2	1662	967	2	1383	700
AACAAATACACAAACTGCAT	BRDN0001629571	1	2137	6598	3	1623	1519
AACAAATCAATGCCTCCACA	BRDN0001629572	3	1014	682	1	1025	535
AACAAATCGGACAGCCCTGT	BRDN0001629573	4	2832	2402	2	2966	2475
AACAAATTCTGGAAAGTTGC	BRDN0001629574	2	1521	1056	1	1090	873
AACAACAAACTCATAGATTC	BRDN0001629575	0	730	71	5	1168	625
AACAACAACAAGGAAGAGGA	BRDN0001629576	3	2677	363	6	2601	1088
AACAACAGGCCAGTTAATTA	BRDN0001629577	0	346	76	0	1012	856
AACAACATCCCAGAGCTGGG	BRDN0001629578	2	1763	1368	1	1427	873
AACAACATCCTTTCTCTCTC	BRDN0001629579	2	1020	169	1	1356	1149
AACAACCCCCACCAGTCTGG	BRDN0001629580	0	2035	547	2	2045	637
AACAACTCTCAAAACCTTCT	BRDN0001629581	1	931	233	2	1276	339
AACAACTGCTTCCGGGTCTA	BRDN0001629582	0	1009	671	2	2010	938
AACAACTGGGAGGTTGGGGA	BRDN0001629583	0	264	75	1	65	120
AACAAGACCAAGAGTAAGAC	BRDN0001629584	3	2552	1549	4	1887	798
AACAAGACCCGCCTTCACCT	BRDN0001629585	3	3589	3797	4	3006	1913
AACAAGAGACTATCCGAGGG	BRDN0001629586	1	1253	113	6	1073	1134
AACAAGATGGACTTTGTGGC	BRDN0001629587	5	3812	5240	2	3624	1593
AACAAGGAAGCTGGCTCTCA	BRDN0001629588	3	926	392	0	1430	476
AACAAGGAGTGTATCAGGAC	BRDN0001629589	2	2893	1053	1	2023	2833
AACAAGTAGACCTGGCCGCG	BRDN0001629590	1	1762	364	2	1285	564
AACAAGTGAGCCCCCTCCAA	BRDN0001629591	8	1919	3325	2	1601	963
AACAATAGAACACACGTGGG	BRDN0001629592	3	973	295	0	1114	321
AACAATGAAGGTGGATAAAA	BRDN0001629593	4	1856	350	1	1048	640
AACAATGCTTCCCTAGAAGT	BRDN0001629594	1	1253	812	2	1392	1858
AACAATGGGAAAAGAACTCC	BRDN0001629595	1	1250	311	2	1725	909
AACAATTCATAAATTCCAAG	BRDN0001629596	0	1291	235	1	855	346
AACAATTCTTGGAAAAACTG	BRDN0001629597	1	1511	1821	3	1939	990
AACACAAAAGGGGCCCTCAG	BRDN0001629598	1	1525	1014	4	1350	1260
AACACAACAAATGGAGGGAA	BRDN0001629599	3	1859	1123	2	1763	1852
AACACAACTCGGGATCCGAG	BRDN0001629600	2	1712	867	4	2622	1153
AACACACAACGTGTCCAGTG	BRDN0001629601	2	1030	227	0	1252	489
AACACACCAGAGAGAGACAG	BRDN0001629602	3	2034	1623	0	2210	696
AACACACCCCAAGCCCCAAG	BRDN0001629603	3	3512	963	0	2606	802
AACACACCCTGGGCCCAGCT	BRDN0001629604	6	2592	3238	5	3526	2225
AACACACTAAAATAAATATG	BRDN0001629605	2	621	1004	3	1377	558
AACACACTGTGAGTGCTGAC	BRDN0001629606	4	3749	2079	0	2052	1473
AACACAGAACACACACTGTA	BRDN0001629607	7	2656	2471	3	2363	1925
AACACAGGCGGAGACTGTCA	BRDN0001629608	0	717	302	4	2199	1541
AACACAGTCCGCAGCCCACG	BRDN0001629609	3	1909	844	1	2089	750
AACACATGAATCGTAGCTGC	BRDN0001629610	0	1445	821	0	1391	1648
AACACATTGAGTGTTTACAG	BRDN0001629611	2	1518	120	2	1508	806
AACACCAACACGGAAGGGGA	BRDN0001629612	8	2954	1473	2	2340	2687
AACACCAACACGGAAGTGGA	BRDN0001629613	7	2094	2736	4	2379	1767
AACACCAACTCTCATCAAGA	BRDN0001629614	1	1376	487	2	2288	1106
AACACCAATATTTATATACA	BRDN0001629615	0	1147	353	1	745	731
AACACCACAGCGCAGTCTAG	BRDN0001629616	4	1920	1125	2	2108	432
AACACCACGGGAGAGGAGAG	BRDN0001629617	2	664	959	0	772	1270
AACACCCACTTCCGTCCACC	BRDN0001629618	5	3313	4773	3	2961	1878
AACACCCCAGCGCCAAGCCG	BRDN0001629619	1	3081	1529	5	2762	1385
AACACCCCTCCTCTCTACCC	BRDN0001629620	5	1582	2437	2	2067	1129
AACACCGAGTCCGGGATTTG	BRDN0001629621	1	1791	855	4	2544	1007
AACACCGCAGTGCCAGGCCT	BRDN0001629622	6	3944	2344	4	3540	2390
AACACCGCGCACATGCGGCA	BRDN0001629623	4	2354	2072	1	2050	1433
AACACCTACCTAGGAAACCG	BRDN0001629624	0	1148	708	2	1713	1221
AACACCTCCCTACTAGGTCA	BRDN0001629625	6	2230	942	2	1696	1977
AACACCTCTAATGAGATCCC	BRDN0001629626	1	2092	3394	2	1383	721
AACACCTGCCACCGGCAGCG	BRDN0001629627	2	2840	1697	4	2486	1111
AACACGAGAGTACCCAAACC	BRDN0001629628	0	2351	477	4	1858	2177
AACACGGAAGGGGAAGCTGT	BRDN0001629629	8	4131	7361	2	3017	3312
AACACGGGGACCTTGAAGCG	BRDN0001629630	0	1608	693	5	2837	1849
AACACGTGACTACTCCCTAG	BRDN0001629631	4	2178	6066	5	2958	2832
AACACTAAGGAATCGAAACT	BRDN0001629632	1	2031	580	3	1441	967
AACACTACGTGACCCTGGAG	BRDN0001629633	8	2091	723	1	1437	628
AACACTACTGCAAATAGGAA	BRDN0001629634	1	1311	641	2	1568	1082
AACACTGCCCAATAACGGGA	BRDN0001629635	1	1663	1286	2	1572	1748
AACACTGTAATGTGTTACCA	BRDN0001629636	2	1528	1314	2	1936	1228
AACACTGTTACAAAACTGTC	BRDN0001629637	1	2002	1333	0	2126	1214
AACACTTACTTAAGACCTGC	BRDN0001629638	2	1594	980	0	1331	1003
AACACTTACTTAGGACCTGC	BRDN0001629639	2	1328	524	1	2132	1024
AACAGAAACAATTGATCCTG	BRDN0001629640	1	1450	2434	2	1608	1394
AACAGAAAGTACTGTGTCCA	BRDN0001629641	3	1513	3937	1	2298	1310
AACAGAAATCTGACCGCTTG	BRDN0001629642	3	1732	845	3	1432	513
AACAGAACAGTCCATCGGGT	BRDN0001629643	3	1909	591	1	2068	826
AACAGACAGACCCCTCGCTG	BRDN0001629644	2	3463	3633	7	3072	3817
AACAGACAGCCAGTGGCATG	BRDN0001629645	8	3650	2737	3	2216	835
AACAGACGGCTGGAGCTGGG	BRDN0001629646	3	3139	1258	3	4079	2473
AACAGACGTCGACTGCAGCT	BRDN0001629647	4	3906	1182	5	3656	2363
AACAGAGACAAGAGGAGGTG	BRDN0001629648	2	1426	800	1	1790	799
AACAGAGCAGAAAACTGGAA	BRDN0001629649	2	1795	682	1	1893	692
AACAGAGCCTGTCGATGTAG	BRDN0001629650	9	2950	596	1	1922	1017
AACAGAGCGAGACTCCGCGT	BRDN0001629651	1	1740	721	0	928	379
AACAGAGGAGACCCGGAAGT	BRDN0001629652	1	1620	506	9	2226	1400
AACAGAGGGCAGCAGAGGAT	BRDN0001629653	0	1834	338	3	2007	1043
AACAGAGTTAAGGACCAGTG	BRDN0001629654	3	1745	1194	3	2526	942
AACAGATCTCATAATTCATG	BRDN0001629655	0	2152	1242	4	1544	663
AACAGATGACCAGATATCTC	BRDN0001629656	3	1844	2083	3	1311	1971
AACAGCAAAACGTGTCAGGG	BRDN0001629657	4	1481	134	1	1783	501
AACAGCAATGACGCCAGGCA	BRDN0001629658	7	3541	4446	3	2347	856
AACAGCAGAGAACAAGTTGG	BRDN0001629659	0	2128	681	5	2503	1798
AACAGCAGCAACAGCACCGG	BRDN0001629660	7	3234	868	1	2209	1724
AACAGCCAATCAGAAGCAAA	BRDN0001629661	4	2404	380	0	1654	1301
AACAGCCCTTGGGCCCAGGA	BRDN0001629662	3	1609	921	2	2083	942
AACAGCGCAGTGATAAAGCC	BRDN0001629663	2	2198	683	2	1409	1021
AACAGCGTCCAGTCTGTAGG	BRDN0001629664	1	1820	368	0	2102	658
AACAGCTCAACTCCTACTCA	BRDN0001629665	4	2440	3677	7	2824	2352
AACAGCTCTGACAGCGAGGT	BRDN0001629666	1	1312	1298	4	1604	827
AACAGCTGCTAGTGGAGAGG	BRDN0001629667	4	2700	1400	2	2691	1115
AACAGCTGGACCTAGGGAGA	BRDN0001629668	5	1824	387	2	2957	1005
AACAGGAAAAGGCTTCGGGG	BRDN0001629669	1	741	121	0	1341	722
AACAGGAACGTGCACATCCA	BRDN0001629670	2	1998	2321	0	2124	933
AACAGGAGAGCGAGCGACAA	BRDN0001629671	5	1729	2650	0	995	698
AACAGGATCCACCTTAGAGG	BRDN0001629672	5	1668	639	2	1671	627
AACAGGCCGCTGCTGCACGG	BRDN0001629673	2	2849	1268	3	2433	1344
AACAGGCCTGCCATGAGTGA	BRDN0001629674	13	3801	4927	5	3131	853
AACAGGCGTCTGGGAATCGC	BRDN0001629675	4	2745	1302	3	1640	309
AACAGGCTATCACCTGGGAA	BRDN0001629676	4	2703	4831	3	2509	3557
AACAGGGTAACCGGCTGAGG	BRDN0001629677	4	3321	2198	3	1907	825
AACAGGTAAACTTACAAATC	BRDN0001629678	1	1531	2558	0	926	871
AACAGGTAGATAATCAAGGC	BRDN0001629679	1	704	243	2	774	365
AACAGGTATACACCTAACTG	BRDN0001629680	2	1518	1437	1	2169	1419
AACAGGTCCAACAGCTCCCG	BRDN0001629681	3	1776	2005	2	1936	2291
AACAGGTGAAGTGTTGACAG	BRDN0001629682	6	2041	342	2	1611	917
AACAGGTTCGAGCAGGTTAG	BRDN0001629683	1	1938	596	4	2477	1781
AACAGTAACCGGATTGGCGA	BRDN0001629684	3	2401	1161	6	3397	1293
AACAGTAAGGGAGGTAGGGC	BRDN0001629685	6	2651	716	2	2788	975
AACAGTACTCAGCTAAGCAC	BRDN0001629686	3	3260	1487	4	1207	477
AACAGTCGATGGCTAATATG	BRDN0001629687	1	1774	3036	1	1609	393
AACAGTGCATCATCGGGCGG	BRDN0001629688	2	1362	273	1	1587	796
AACAGTGTGCGAAGGCCCAG	BRDN0001629689	2	1011	444	2	1525	929
AACAGTGTTGGGCGATGTTG	BRDN0001629690	1	2376	2336	3	1476	2941
AACAGTTCCGAAAATCTGGG	BRDN0001629691	2	2285	2350	2	1766	600
AACAGTTTCTTACCGTAAGA	BRDN0001629692	2	2185	1138	3	1666	628
AACATAAACCTTACACCAGA	BRDN0001629693	0	1260	607	1	1611	846
AACATAGCAAATTACAGAAA	BRDN0001629694	1	1670	622	4	1482	508
AACATAGTCTTTAGGCGTAA	BRDN0001629695	3	999	708	3	1592	1792
AACATCAACAGTGCTGAGTC	BRDN0001629696	1	1844	1168	1	2082	793
AACATCAAGTGCAACTCAAG	BRDN0001629697	3	1427	464	1	1525	967
AACATCAGTTAACATCCAAC	BRDN0001629698	6	3599	2309	1	1788	712
AACATCATAGGACTTTGGGC	BRDN0001629699	2	2330	1002	0	1160	1022
AACATCCACATATTTGAAGC	BRDN0001629700	2	1304	195	5	1046	999
AACATCCAGAATGCTGCGAG	BRDN0001629701	3	2817	1971	4	2904	1273
AACATCCCTTTCATCAGGTG	BRDN0001629702	3	2198	1155	1	3128	2437
AACATCCTGGCACATTCCTG	BRDN0001629703	2	2780	773	2	2485	1173
AACATCTCAGGAATGCTGGT	BRDN0001629704	3	1584	926	1	1273	411
AACATCTCGTTAGGGGTATC	BRDN0001629705	1	1430	823	1	1325	356
AACATGATCATCTTATGAAG	BRDN0001629706	4	1112	591	1	1906	802
AACATGCACAAGGAGACCTG	BRDN0001629707	1	2215	1403	7	3252	1715
AACATGCCTGAAAATTATAA	BRDN0001629708	1	1919	617	1	1140	343
AACATGCTATATTCACACTC	BRDN0001629709	0	804	263	3	2281	1826
AACATTATTTGAGATAAATA	BRDN0001629710	2	1123	1226	2	1307	1395
AACATTCTAACTTCATGGGA	BRDN0001629711	1	778	369	3	2680	573
AACATTCTCGGCCCGGCCCG	BRDN0001629712	0	480	107	0	534	497
AACATTGGTTGGCTCTCTGA	BRDN0001629713	3	1974	757	4	2469	1434
AACATTTACATTGTTAGACA	BRDN0001629714	4	2034	714	4	1966	1631
AACATTTATCCAACAATGGG	BRDN0001629715	4	1664	1461	3	1137	498
AACCAAAACCACCGCTCACA	BRDN0001629716	2	1881	1865	3	1915	1934
AACCAAAACTAACGCAAGGG	BRDN0001629717	0	914	476	2	1753	562
AACCAAAACTTCCACCATAG	BRDN0001629718	0	1706	278	4	2206	2379
AACCAAACTGATTGGCCTGG	BRDN0001629719	3	1658	2090	3	1972	1240
AACCAAAGGAAACTGAGCAG	BRDN0001629720	2	1282	343	0	1188	457
AACCAAATATCTGATGTTAC	BRDN0001629721	0	1080	691	1	1363	562
AACCAAATGAGTAAAGAGAG	BRDN0001629722	1	1264	871	0	551	410
AACCAACCAAAACCTGGCGT	BRDN0001629723	0	2205	420	2	1996	780
AACCAACTGCACATCTGTGG	BRDN0001629724	2	2096	1075	2	2495	1516
AACCAAGGTCACTTGGCACT	BRDN0001629725	5	2217	1069	1	2563	1022
AACCAATAGCTATGAGCGAG	BRDN0001629726	1	1333	223	2	1237	556
AACCAATCAGAGGACAACAA	BRDN0001629727	3	780	186	1	1896	1260
AACCAATCCAGATGCGCCGG	BRDN0001629728	0	1587	718	2	1561	879
AACCAATCCGTGGAGAAGCG	BRDN0001629729	5	1366	949	3	1777	1347
AACCAATCTTTGGGAGCCAG	BRDN0001629730	4	1266	219	1	1488	372
AACCAATGACGAGCGAGCTG	BRDN0001629731	5	2912	2115	4	3517	977
AACCAATGGCATGTAGGAGG	BRDN0001629732	2	1367	1903	1	2373	1775
AACCAATTGCCAATGCCCAG	BRDN0001629733	4	1856	891	2	1664	970
AACCACAACTATCAGAACAC	BRDN0001629734	2	2341	831	0	1931	674
AACCACCAACATACTCTCAC	BRDN0001629735	3	1823	1200	3	2864	2271
AACCACCCAAGGTCAGGGAA	BRDN0001629736	1	2214	2755	2	1879	1779
AACCACCGAGAGGAGAACAA	BRDN0001629737	2	859	2	3	1822	4
AACCACGCCTGCAGTTGGGT	BRDN0001629738	2	1779	278	1	2166	1466
AACCACGGGCTGTCACTTAG	BRDN0001629739	0	1875	734	0	1936	642
AACCACGTAAAATAACTCCA	BRDN0001629740	4	1732	1013	2	1394	1916
AACCACTCTGCAGCCCATTG	BRDN0001629741	4	1856	1195	5	2027	823
AACCACTGCAGCCACCACCG	BRDN0001629742	1	1885	1287	2	3000	1465
AACCACTGCCAGTTCTGCAA	BRDN0001629743	4	2956	2042	8	3433	2401
AACCACTTGAAAGATCGCTA	BRDN0001629744	1	1227	387	0	1311	566
AACCAGAATCTCTCTGCCTG	BRDN0001629745	2	2076	1224	3	1980	1793
AACCAGCCGCGTTGCCATGG	BRDN0001629746	2	2057	1643	1	2475	2706
AACCAGGAACCGAGGTAGAG	BRDN0001629747	1	1248	254	4	2065	643
AACCAGGACTGGATTCGAGG	BRDN0001629748	5	3652	2289	4	2509	1607
AACCAGGCTGCTTTAGTGAA	BRDN0001629749	3	1209	346	3	2302	1273
AACCAGGGGGAGTTCGCCTG	BRDN0001629750	2	1384	341	5	2273	5123
AACCATACACTCCACTGATG	BRDN0001629751	4	1966	915	1	1716	594
AACCATCACAAGACCCACGT	BRDN0001629752	1	2440	2255	3	1889	1229
AACCATCCTTACCCACAGAG	BRDN0001629753	2	1922	647	2	1854	1218
AACCATGCTTCCGTTACCGA	BRDN0001629754	2	1997	455	2	3121	1240
AACCATTCAGAAGCCAACAG	BRDN0001629755	1	1067	155	2	1358	344
AACCATTCCCCGGCACTGGG	BRDN0001629756	0	1066	272	0	1331	561
AACCCAAGGCTGGTATCTGG	BRDN0001629757	6	1987	584	1	2321	351
AACCCACATAATCCGCCAAG	BRDN0001629758	1	1430	1051	3	1743	649
AACCCACCTAATGAAGTGTT	BRDN0001629759	5	1917	5424	0	1855	1172
AACCCACGCCCAGCGCCGGA	BRDN0001629760	4	3444	1074	2	3512	1850
AACCCAGAACCAGTCAGAGA	BRDN0001629761	4	2723	2558	3	2544	848
AACCCAGAGAAAGACCAGAC	BRDN0001629762	4	1933	2504	0	2252	1180
AACCCAGAGGCTGAAAGGGA	BRDN0001629763	2	2099	1888	1	2286	2022
AACCCAGCAATCCGAGTATG	BRDN0001629764	1	1574	1151	1	1928	777
AACCCAGGAAGTCAGCTCCG	BRDN0001629765	5	1816	741	2	1592	1728
AACCCAGGCGAGACAGAGGG	BRDN0001629766	1	1675	1468	2	1285	679
AACCCAGGGAAAGCGTTAGG	BRDN0001629767	2	1167	526	1	1493	641
AACCCAGTAACAGTGTCTCA	BRDN0001629768	2	1598	827	2	1634	600
AACCCCAAAGGACTCCTTCG	BRDN0001629769	3	1761	1830	2	2098	574
AACCCCAAGATGCTACCAGG	BRDN0001629770	3	1455	417	1	1628	1351
AACCCCACAGTAGGCAAATG	BRDN0001629771	0	1635	1457	2	1673	929
AACCCCAGATTTAAGTCGGT	BRDN0001629772	3	1242	759	0	920	583
AACCCCATCCAGCGGGAGCG	BRDN0001629773	0	1587	1224	0	1011	406
AACCCCCAACTCAGGCACTT	BRDN0001629774	4	3354	1629	7	3463	2508
AACCCCCCCCAATCCTCACG	BRDN0001629775	4	3067	1018	6	2479	1098
AACCCCCCCTGGGGAAAAGG	BRDN0001629776	0	498	1122	2	764	495
AACCCCGAAGAGTGAGAGAA	BRDN0001629777	2	910	353	1	1118	1351
AACCCCGCCCAGCCGCACCC	BRDN0001629778	1	763	176	2	1069	1300
AACCCCTAGCGCAGAGCTAG	BRDN0001629779	2	1999	305	0	1612	488
AACCCCTAGGCTGAGCCGGA	BRDN0001629780	1	1188	799	1	2414	976
AACCCCTCAGTGGAGAGTCT	BRDN0001629781	4	1814	1413	3	1416	661
AACCCCTCCCACTGGCAGGG	BRDN0001629782	4	1376	1933	1	1265	1120
AACCCCTTCACAGCTGTGGA	BRDN0001629783	5	2270	1632	2	2777	1110
AACCCCTTCTCCGACGCCTG	BRDN0001629784	5	2964	1562	2	3315	2509
AACCCCTTTCCTGTGCCGGT	BRDN0001629785	3	1055	1370	6	1511	768
AACCCGAGCCGTTTCCTGGA	BRDN0001629786	3	2354	14566	5	3994	1258
AACCCGAGCCTGTCCCATCG	BRDN0001629787	3	1711	301	1	2076	1269
AACCCGAGCGCCCGGCCGAG	BRDN0001629788	4	2383	788	1	1835	753
AACCCGCCCCTATCAACCAA	BRDN0001629789	2	2966	458	2	2686	1435
AACCCGGAAGGAGCCCGGAG	BRDN0001629790	1	1452	816	5	1676	949
AACCCGGACACCCAGAGACT	BRDN0001629791	8	3038	31933	3	2828	1257
AACCCGGGACGGATCCGGAG	BRDN0001629792	4	2492	826	2	2277	1961
AACCCGGGCGTGAACGCGGG	BRDN0001629793	4	1787	307	3	1205	697
AACCCTAGGACTTGAACCCA	BRDN0001629794	2	2155	986	1	1970	1475
AACCCTAGTCTCAGATCCAA	BRDN0001629795	4	2227	1617	1	1514	436
AACCCTCGCCTCTGCCGGCG	BRDN0001629796	2	1691	861	1	1350	906
AACCCTCTGGGAGAGCCCCG	BRDN0001629797	0	968	271	2	1090	648
AACCCTCTTCAGACTGTAGG	BRDN0001629798	1	1427	643	3	1329	1068
AACCCTGAAACTCTGGGTGT	BRDN0001629799	6	1587	380	2	1149	987
AACCCTGAACATGTTCTACA	BRDN0001629800	3	2769	1572	2	1710	967
AACCCTGGGTAATATGGACA	BRDN0001629801	3	2564	1113	5	2391	851
AACCCTGTGAACGCAATGGG	BRDN0001629802	0	1202	785	2	1656	2001
AACCCTGTTCAACTCTTCCC	BRDN0001629803	1	1500	403	2	979	1023
AACCCTTAAAGGGCTCACAG	BRDN0001629804	1	1568	304	2	1465	251
AACCGACCGCGATTCCACTG	BRDN0001629805	6	2652	1140	1	2639	1282
AACCGAGACCTGGAGTTGGT	BRDN0001629806	4	2480	1667	1	3015	813
AACCGATACTCCCCTCAAAG	BRDN0001629807	1	969	224	0	890	1004
AACCGCAATCAACACAGTGG	BRDN0001629808	4	2809	1942	1	1837	1274
AACCGCACCGCAGGCTAGAG	BRDN0001629809	4	1811	3127	2	1877	1117
AACCGCAGCAGTTGCCAAGG	BRDN0001629810	5	1628	1428	0	884	311
AACCGCAGGGCTCCACCACG	BRDN0001629811	1	1617	818	2	3157	1197
AACCGCGACCAATCGGAATG	BRDN0001629812	0	1455	1715	0	1693	1122
AACCGCGCAGTGTTCCAGGG	BRDN0001629813	0	1783	592	4	2668	1304
AACCGCGCCTCCCCGAGACA	BRDN0001629814	4	1915	344	2	1801	687
AACCGCTTCCGCCTTTACGT	BRDN0001629815	0	1957	562	0	2122	861
AACCGCTTGTGGTTGGTGGT	BRDN0001629816	2	2747	1466	5	2742	1323
AACCGGAACCTGGAGCCGGG	BRDN0001629817	3	1394	1350	4	2545	883
AACCGGAACCTGTCTGCCTA	BRDN0001629818	4	2640	2103	6	2323	1389
AACCGGAAGGGAAAGAAGAG	BRDN0001629819	2	2063	1931	4	1756	731
AACCGGCAAGCCCTCCACGT	BRDN0001629820	2	1990	1800	1	1774	1459
AACCGGCAGAAGCCTCCCCG	BRDN0001629821	0	795	519	1	1530	760
AACCGGCAGAGGGCAGGGCC	BRDN0001629822	3	2265	736	0	2055	1004
AACCGGCCAACTCTCACTTG	BRDN0001629823	7	2214	2160	4	1395	544
AACCGGCCCGGACGCCCGAG	BRDN0001629824	3	2740	1100	3	2853	2190
AACCGGCCTGAAACCAAGCG	BRDN0001629825	1	1530	687	2	1443	251
AACCGGGGAGGAGGGTTCGA	BRDN0001629826	2	1367	1932	0	1806	1520
AACCGGTCCGAGGGCGCGCG	BRDN0001629827	2	1906	562	2	1538	670
AACCGGTGAAGACGGCTCCC	BRDN0001629828	2	2286	1101	1	2517	1324
AACCGGTTGCTAGGAAACTA	BRDN0001629829	1	1634	252	1	1963	934
AACCGTGACGGTGCGTCAGA	BRDN0001629830	2	1914	480	4	2468	1257
AACCGTGGCCCATGGTGATG	BRDN0001629831	4	2810	2090	1	1725	1091
AACCGTTACTCATCCCGCGG	BRDN0001629832	2	2330	4694	1	1547	759
AACCTAACTACCGTTCCCAG	BRDN0001629833	2	728	72	1	592	594
AACCTACAGCCAGTCATCCA	BRDN0001629834	1	3448	1841	6	2672	1677
AACCTCAACCTGCAGCCGGA	BRDN0001629835	2	1844	578	8	3129	1689
AACCTCAGCTAGCAAACGAA	BRDN0001629836	3	1618	2568	1	1008	540
AACCTCCCGCAGGCGAGGCG	BRDN0001629837	3	2130	750	3	2023	708
AACCTCCCTCCCTGCACCCG	BRDN0001629838	3	1328	219	3	2288	1287
AACCTCTGTAAACTTTAGAG	BRDN0001629839	1	1286	363	2	850	587
AACCTGACAGTATAGGTTGG	BRDN0001629840	4	934	482	2	1113	1325
AACCTGATCCCACCAAACCC	BRDN0001629841	2	2431	966	4	3004	1492
AACCTGATCCTCCAGTCCGG	BRDN0001629842	2	1639	3091	3	2505	1257
AACCTGCCAACGATTGGCGA	BRDN0001629843	9	1758	1188	4	1999	1630
AACCTGCGAGTCGACACCTG	BRDN0001629844	3	3040	3556	5	3185	3538
AACCTGCTGGACCGCAGCCA	BRDN0001629845	8	4041	2171	1	3525	2454
AACCTGGAAATGGAGCCTAG	BRDN0001629846	2	2301	391	1	1580	598
AACCTGGCGAGAACCGTCGA	BRDN0001629847	0	1181	182	2	1252	933
AACCTGGCTCACGGGCCTCT	BRDN0001629848	2	1773	348	5	3009	1851
AACCTGGGCAGTGAAGGCGG	BRDN0001629849	2	1124	173	2	2267	1023
AACCTGTCAACAAAAGGGAC	BRDN0001629850	2	1594	1149	0	2418	980
AACCTGTCTGAAATGAACAA	BRDN0001629851	1	1706	3598	1	1444	985
AACCTTATGAAATTCTAGCA	BRDN0001629852	0	1222	455	1	1657	537
AACCTTCCCGTGTCCCTCTG	BRDN0001629853	9	2957	15386	4	1701	984
AACCTTTCGAAACAGAGGGA	BRDN0001629854	7	1486	10949	1	1726	478
AACCTTTCTTCTCTGCCCCG	BRDN0001629855	2	1708	1322	1	2141	562
AACCTTTGTACCCAGTGAAC	BRDN0001629856	7	1542	2453	1	1610	1053
AACGAAGAAACAGCCTCCCA	BRDN0001629857	2	1279	479	1	794	538
AACGAAGCCTTGGAGACTTG	BRDN0001629858	1	1671	362	2	1365	949
AACGAAGTGCAGGTGAACGT	BRDN0001629859	4	1994	1137	3	2482	2054
AACGAATTGTATTTCAGCAA	BRDN0001629860	1	1284	361	3	2009	755
AACGAATTTGCCCGCTACAG	BRDN0001629861	0	634	38	1	1171	532
AACGACAGCTGGCCCAAAAG	BRDN0001629862	2	2221	587	0	1763	705
AACGACGAAGGGGTGTGTGG	BRDN0001629863	3	2025	1019	1	2611	1171
AACGACGCTCTCCTCCCAAG	BRDN0001629864	7	2593	1732	3	1988	1008
AACGAGGCAATGAGTCAACC	BRDN0001629865	2	2260	846	2	2175	875
AACGAGGGTGACGCGCGGAG	BRDN0001629866	2	2250	774	5	1753	889
AACGAGTAATAAACCTGATG	BRDN0001629867	1	441	199	0	826	1216
AACGATCACGCGCTAGCGGG	BRDN0001629868	3	2113	517	3	2209	567
AACGCACCAAGGAAAACAGT	BRDN0001629869	3	1986	611	4	1828	1421
AACGCACGTTACACGCATCG	BRDN0001629870	0	879	252	1	1246	1624
AACGCAGAAGAGAAGACGGG	BRDN0001629871	0	2122	1634	6	2547	2138
AACGCAGATTTAGGACCCTG	BRDN0001629872	4	1952	1537	3	1638	1034
AACGCAGCCAGTCAGAGCGC	BRDN0001629873	3	2247	932	1	1938	933
AACGCAGCTACAGCGGAGAA	BRDN0001629874	2	2115	1136	2	1963	1176
AACGCATAACGTGTTGCTGA	BRDN0001629875	2	1114	856	8	1226	500
AACGCCAAGGACATCCCCCA	BRDN0001629876	2	2398	1566	7	2969	1360
AACGCCAGAAAAACAATCCT	BRDN0001629877	2	709	94	0	1655	1380
AACGCCCAATAAGCGCGCGT	BRDN0001629878	0	1473	281	8	1820	2706
AACGCCCACCCTTAAGAGCG	BRDN0001629879	8	2395	6204	0	1618	455
AACGCCCCCACCCTCCTCCG	BRDN0001629880	2	1593	2188	2	2221	2324
AACGCCCTCCACTTCCGTGT	BRDN0001629881	4	2221	668	3	2529	1443
AACGCCCTTCAAAGGGACCA	BRDN0001629882	5	2370	3778	4	1758	1043
AACGCCGGAACGTAAGACGT	BRDN0001629883	9	3411	2302	1	1801	1328
AACGCCTACCGTTGCAGCCA	BRDN0001629884	5	2063	871	1	1456	960
AACGCCTCGCGATTGGCCCG	BRDN0001629885	1	1230	167	1	1427	868
AACGCCTGGCCCTGGCACTG	BRDN0001629886	1	2054	949	5	2369	1666
AACGCGAAAGGGGGGCAGAG	BRDN0001629887	2	1004	458	2	995	425
AACGCGAACGCGCTCTGCGC	BRDN0001629888	1	697	303	3	932	358
AACGCGACGCGAAAGAAGTG	BRDN0001629889	2	2492	331	2	1801	292
AACGCGACTTCCTCCTCTAG	BRDN0001629890	3	1730	1431	0	2249	976
AACGCGAGTCCGGTGGCTAG	BRDN0001629891	1	1469	1999	0	1540	1302
AACGCGCATGTGCAAAACTG	BRDN0001629892	2	1938	4815	3	1788	1577
AACGCGCCAAAAACTGCCAA	BRDN0001629893	1	1584	860	0	1506	553
AACGCGCGCGGCCGGGAAGG	BRDN0001629894	0	662	230	2	1576	577
AACGCGCTAATCCTCGACTG	BRDN0001629895	2	1179	1110	0	1154	410
AACGCGGAAACCCAGGCGCG	BRDN0001629896	2	1562	253	1	1875	799
AACGCGGCAGACAAAGGATT	BRDN0001629897	3	1266	1333	2	1882	2049
AACGCGGGAACTTCGATTTG	BRDN0001629898	4	794	535	1	1739	725
AACGCTCCAATCGTCAGCGG	BRDN0001629899	3	2360	2042	2	1444	576
AACGCTGCTGCAGGAAACCG	BRDN0001629900	4	1297	1531	5	2167	1883
AACGCTTCCAGATGTGGCTG	BRDN0001629901	5	2428	2210	6	2824	2762
AACGGAAAGAGCGTTCTGTT	BRDN0001629902	3	1143	1263	2	1921	2012
AACGGAGCAGGTGGGGCTAG	BRDN0001629903	5	1814	1051	2	2335	600
AACGGAGCTCCTGGCAAGAG	BRDN0001629904	2	831	675	0	1741	618
AACGGAGGCGAGCCGGAAGT	BRDN0001629905	2	2093	2106	7	2883	1683
AACGGAGGCTGGGGAATACC	BRDN0001629906	4	2510	1239	1	2691	750
AACGGCCAATGGGCTGTGCC	BRDN0001629907	3	2031	1352	8	2284	2414
AACGGCCGACAAGTGGAGGG	BRDN0001629908	3	1435	179	6	2104	681
AACGGCCGCTATAGCCCTAT	BRDN0001629909	1	1746	366	1	1652	581
AACGGCGAAAGGAAACCGCA	BRDN0001629910	1	825	775	1	1490	922
AACGGCGCGCCCAGGAGTGG	BRDN0001629911	1	1299	992	1	1843	432
AACGGCGCTTTGCTTCCCTG	BRDN0001629912	3	1802	725	1	991	647
AACGGCGGGAGGGCGGAGTG	BRDN0001629913	2	2101	1196	4	2228	561
AACGGCGTACCTTTATTCCG	BRDN0001629914	7	1773	707	2	1521	943
AACGGGAACTGTCAGCGACC	BRDN0001629915	0	2372	1029	9	2896	2841
AACGGGAAGTGTGAGCCGAT	BRDN0001629916	1	1749	1135	4	2168	1320
AACGGGCAATCCCAGCCGAG	BRDN0001629917	3	2094	2383	2	2274	1081
AACGGGCGATGACACCGCCC	BRDN0001629918	1	798	379	0	959	971
AACGGGCTGTCTAGGGCCAG	BRDN0001629919	3	1978	556	4	1773	1567
AACGGGGAGGACGGACTTCG	BRDN0001629920	9	3265	2655	8	2847	2101
AACGGGTCCAGCGGGTACCT	BRDN0001629921	1	2193	1521	5	3098	1494
AACGGGTCCGAGGCTCTCGC	BRDN0001629922	3	1828	287	0	2571	1570
AACGGTAGGCTTCCTCTTTG	BRDN0001629923	5	2386	1387	6	2655	1800
AACGGTGATTATCACCTGTG	BRDN0001629924	2	1929	1003	0	1403	658
AACGGTGCAGCCTTGAGCTG	BRDN0001629925	3	2034	1270	1	2430	1104
AACGGTGTTCCGATTCCCCG	BRDN0001629926	1	891	282	2	1035	1036
AACGTAGGACAAACCACTCC	BRDN0001629927	1	640	138	3	1351	771
AACGTCAGATCACTTCACAG	BRDN0001629928	2	1986	686	3	2121	1240
AACGTCAGCGCGCCCGACGT	BRDN0001629929	2	1494	688	1	2184	2090
AACGTCAGCTGCGCTCCCCT	BRDN0001629930	8	2555	4483	4	2496	2057
AACGTCGCTCTAGACGCCTC	BRDN0001629931	1	1521	461	2	1784	1072
AACGTCGTTAGCAACACGTG	BRDN0001629932	1	852	328	2	1423	1193
AACGTCTATGATACAGGTAG	BRDN0001629933	3	2126	414	4	3724	2288
AACGTGAGGAGTCACGTCGA	BRDN0001629934	2	3126	2794	4	2459	1316
AACGTGGCTCCAAGGTCCTG	BRDN0001629935	4	1955	3637	6	3130	1267
AACGTGGTCTCATTTCTCTG	BRDN0001629936	2	1761	1184	1	1465	828
AACGTGTGAACTGCCCCAGG	BRDN0001629937	2	2182	1910	2	1545	692
AACTAACACAGGCCCACTCA	BRDN0001629938	0	2269	299	7	1954	1890
AACTAACCCCGCTTTCCTGT	BRDN0001629939	1	2172	1159	0	1553	1599
AACTAATCTCTCTTCTAGCG	BRDN0001629940	4	1553	1471	2	1372	937
AACTAATTAGGGTTGCCTGG	BRDN0001629941	0	1520	497	4	1378	1008
AACTACAAGTAAAAGTATCG	BRDN0001629942	1	1175	2243	2	1193	276
AACTACCAAGAAAGTGTCAG	BRDN0001629943	1	1820	234	3	1685	988
AACTACCCGCAACTGAGCGG	BRDN0001629944	2	682	281	3	2153	1190
AACTACCTATCGTGTCTGGG	BRDN0001629945	3	2172	2193	2	1831	907
AACTACTCCCAAACATCACA	BRDN0001629946	2	828	795	1	1661	873
AACTACTCTTGGCTCAGCGC	BRDN0001629947	2	2301	2173	2	2666	648
AACTACTGCCGCAATCCTGA	BRDN0001629948	1	1218	206	3	3855	1308
AACTAGAAAGTGAAATTGGC	BRDN0001629949	1	718	402	3	1756	2105
AACTAGAAGGCAGTTCCCGC	BRDN0001629950	5	1433	544	1	1361	877
AACTAGAATAGGCGGGCTTG	BRDN0001629951	1	1137	867	1	1987	1376
AACTAGGATAGCGAGGCCGG	BRDN0001629952	2	1824	2671	2	1617	518
AACTAGGGAACCCACAGAGG	BRDN0001629953	1	1119	1009	3	1388	897
AACTAGTGAAGTATACCAGA	BRDN0001629954	0	1624	368	3	1664	830
AACTATAAACTGAAACATGG	BRDN0001629955	1	1344	518	4	1724	759
AACTATGAGGGGACACCCGT	BRDN0001629956	1	1413	1036	1	2374	1689
AACTATGGGAGCAATGTCAC	BRDN0001629957	2	1497	287	2	1468	717
AACTCAAAAGAGGTCAGCAA	BRDN0001629958	1	980	547	1	1607	1089
AACTCAATTCCTCAGCAAGG	BRDN0001629959	2	1458	79	2	1038	301
AACTCACAGACCCTGTGCTG	BRDN0001629960	1	2386	3046	2	2520	1036
AACTCACAGCCAATGGCAGG	BRDN0001629961	1	1103	234	4	1929	1269
AACTCACTTTATGATTCAGA	BRDN0001629962	2	1335	2024	1	1816	602
AACTCAGCCAAGAGATATGC	BRDN0001629963	2	1098	398	1	1603	1092
AACTCAGCTACTAATTGTAG	BRDN0001629964	0	1532	1450	1	950	1135
AACTCAGGACAACACTGAAG	BRDN0001629965	5	1865	1981	7	2656	1426
AACTCAGTGACTCCCAGGAA	BRDN0001629966	2	1623	383	3	2140	815
AACTCCAACCTGCTCCAGAG	BRDN0001629967	3	1947	1221	1	1785	1975
AACTCCACCCCTCTTCCGCG	BRDN0001629968	2	1056	562	2	2331	1253
AACTCCACTGCAGGCCACAG	BRDN0001629969	1	2035	463	1	1219	302
AACTCCAGAGCAACACCCGG	BRDN0001629970	2	1251	341	2	1361	657
AACTCCAGCCTGGAGCGCGC	BRDN0001629971	0	811	1173	0	963	1119
AACTCCATCGCTGAGCAACG	BRDN0001629972	2	2072	814	1	1462	1127
AACTCCCATCAAGCACTTGG	BRDN0001629973	4	2416	1081	1	2127	1411
AACTCCGGGAAAACTCCCGG	BRDN0001629974	8	1453	2914	1	1397	1475
AACTCCTTAAGCTGCTGGCT	BRDN0001629975	13	3105	7802	3	2592	1523
AACTCGCGAGACTTTGCGAG	BRDN0001629976	3	1526	415	2	975	1474
AACTCGCGATTATGACCTGA	BRDN0001629977	2	1660	1394	3	1837	1306
AACTCGGCCTACCAGATCCA	BRDN0001629978	5	2363	498	4	1954	1794
AACTCGTGGAGAGTGAGGGG	BRDN0001629979	2	1550	1707	4	1756	1423
AACTCTAACGTCCAGATCAG	BRDN0001629980	4	1865	1573	2	1115	487
AACTCTAGCTGCGCTCTGGC	BRDN0001629981	2	1743	2013	2	1960	1369
AACTCTCAAGCCGGCCGACA	BRDN0001629982	8	3636	3515	5	2341	2346
AACTCTGGATTTAACTGCTG	BRDN0001629983	3	2301	1468	5	1999	1991
AACTCTGGGGGCCGAGCTCG	BRDN0001629984	0	2671	3062	3	1667	2133
AACTCTTAATCCCTATGCCC	BRDN0001629985	0	2113	1493	3	1713	841
AACTGAAAGACCAGGAAAGG	BRDN0001629986	4	1828	395	4	2170	1393
AACTGAAAGCACAGGAATCA	BRDN0001629987	3	1782	858	2	1763	670
AACTGAAAGTACTTCTTTCA	BRDN0001629988	3	1711	324	2	1238	327
AACTGAAGAGACTAACACGC	BRDN0001629989	4	1452	362	1	1615	494
AACTGACACCTCCCACGTGG	BRDN0001629990	3	2787	2332	3	1488	798
AACTGACTCGAATCAAGGTG	BRDN0001629991	2	1809	665	0	1794	1017
AACTGACTGAGAAAAGACAT	BRDN0001629992	1	2153	2305	5	2181	4439
AACTGAGAAGACAAGCTGAG	BRDN0001629993	2	1969	1312	5	2433	1335
AACTGAGACCAGATTCTCCT	BRDN0001629994	5	2237	2534	5	2688	1402
AACTGAGAGAGGCGGCCAGG	BRDN0001629995	2	2206	773	0	1479	420
AACTGAGCACATGAATGGGG	BRDN0001629996	2	1772	1134	2	2197	1567
AACTGAGCTCTGTATAGGTG	BRDN0001629997	1	1311	232	3	2486	1155
AACTGAGGCAAGCCGAAAGA	BRDN0001629998	6	2121	1152	2	1614	834
AACTGATATCTCATGCAAAC	BRDN0001629999	0	622	158	1	969	565
AACTGATCCGAGGACAGGCT	BRDN0001630000	2	1979	937	2	2769	978
AACTGCAACAAACCGCCGGG	BRDN0001630001	1	1494	814	3	2128	3898
AACTGCAATCCATTGGCGGT	BRDN0001630002	0	2000	2245	3	1772	1169
AACTGCAGCATCAGCCAGGT	BRDN0001630003	1	1299	290	1	1999	1289
AACTGCAGCGAGAGACCTGA	BRDN0001630004	6	3294	1111	5	2752	1549
AACTGCAGGCAGAGCACAGG	BRDN0001630005	2	2140	1170	1	1869	1161
AACTGCCAAGAATCCCCCCG	BRDN0001630006	2	2114	678	3	1834	607
AACTGCCAGGGCGACCTGGG	BRDN0001630007	10	2407	20928	3	2275	1405
AACTGCCATCTGCTATCCAG	BRDN0001630008	2	2752	277	2	1683	918
AACTGCGCAGAAGCGTACTG	BRDN0001630009	4	2334	1990	3	1807	494
AACTGCGCGCAGTGGCTGAG	BRDN0001630010	3	1633	384	1	2389	1317
AACTGCGGTTTGCGCGCACG	BRDN0001630011	3	2288	1571	0	1793	990
AACTGCGTTAGCCATCCCAG	BRDN0001630012	2	1013	933	2	1772	1074
AACTGCTCGAATCCCGGCCC	BRDN0001630013	4	2959	3012	4	1821	1008
AACTGGAAATGATCAAGCAT	BRDN0001630014	4	1632	700	1	1587	892
AACTGGAGCCAGCCAATGGA	BRDN0001630015	0	3676	2075	3	3201	1638
AACTGGAGCGAAAGTGATGT	BRDN0001630016	2	1829	496	3	1531	1001
AACTGGCCCAAACAACAATG	BRDN0001630017	3	2422	1841	5	3202	1024
AACTGGCCTAAAGAAAGGGG	BRDN0001630018	4	1540	1090	1	1665	639
AACTGGGACTGGGATCGCGG	BRDN0001630019	5	1577	1741	2	2382	1095
AACTGGGAGGTCTCCCAGAG	BRDN0001630020	5	1700	1432	3	1366	1481
AACTGGTTCAAGCTGCCTGA	BRDN0001630021	7	3929	1222	1	2360	976
AACTGGTTGGACAGGTTTGG	BRDN0001630022	4	2429	1139	2	1620	864
AACTGTAAGAGAGAAGGGGG	BRDN0001630023	1	1161	815	0	1225	557
AACTGTACTAAGTTCAAGTG	BRDN0001630024	3	1657	370	2	1270	402
AACTGTAGAGGACTGATGAG	BRDN0001630025	2	2426	766	2	2278	784
AACTGTATTTCGGTTTAAGT	BRDN0001630026	2	1324	358	2	1484	549
AACTGTGAATCTAAACCACA	BRDN0001630027	5	842	5788	2	1349	308
AACTGTGCAGCTCTTTCTAG	BRDN0001630028	2	2233	1058	3	2036	1369
AACTGTGCCCACCCGGCCAT	BRDN0001630029	4	2279	2705	3	2165	1598
AACTGTGGTCACTAAATGAG	BRDN0001630030	1	957	201	1	1298	584
AACTGTTGAGTCACAAAGTT	BRDN0001630031	4	2007	1437	4	2100	727
AACTGTTGTAGGATTGGCTG	BRDN0001630032	5	3541	1845	7	3252	1993
AACTTAATGGAGCGTCTGCA	BRDN0001630033	4	1301	1422	3	1725	1023
AACTTACTTCATCATGATAT	BRDN0001630034	0	998	208	3	1597	1185
AACTTAGGATCAAAGGCGGG	BRDN0001630035	2	1322	722	2	1385	971
AACTTAGGGCCAATCATGAG	BRDN0001630036	2	1738	553	2	1848	733
AACTTAGTCGACATGACGCG	BRDN0001630037	3	937	410	1	569	266
AACTTATTCTATTGCCCACA	BRDN0001630038	0	1541	910	2	1557	1370
AACTTCACATGACCCACTCA	BRDN0001630039	1	1599	891	0	2148	1646
AACTTCATCATACTGCCTCC	BRDN0001630040	1	1466	1699	3	1965	1927
AACTTCCCACAGAATGGAAG	BRDN0001630041	3	1265	648	1	987	540
AACTTGAAACAGAAGAAACA	BRDN0001630042	2	2640	1331	3	1555	746
AACTTGAATAGAGCTGTCTG	BRDN0001630043	1	1188	1162	1	2475	1472
AACTTGAATTAATTATATGC	BRDN0001630044	1	449	893	0	513	294
AACTTGCTTCTGGACCCGGG	BRDN0001630045	1	1496	239	2	1794	726
AACTTGGCCTGTTGACACCG	BRDN0001630046	0	1219	1014	5	2319	821
AACTTGTGATTGCTCTTCCC	BRDN0001630047	2	1428	293	2	1983	1279
AACTTGTGTTGGTCGGTCTA	BRDN0001630048	2	2205	485	1	2151	1672
AACTTGTTAAACAAGTTTGA	BRDN0001630049	2	1246	395	1	1699	688
AACTTGTTCATAGAGGAAAG	BRDN0001630050	0	894	508	3	625	766
AACTTTAAAAAAACCCAACA	BRDN0001630051	1	491	304	1	1028	597
AACTTTATGGAGACCCGTGG	BRDN0001630052	1	884	304	1	1475	674
AACTTTCAAAGGCTCTCAGT	BRDN0001630053	3	1683	2017	3	2183	443
AACTTTCCCGGGGACCCCTG	BRDN0001630054	1	1036	2150	4	1568	579
AACTTTCTTTATGAGGGTGA	BRDN0001630055	1	1182	1189	0	872	686
AACTTTGATGATAAATCAAG	BRDN0001630056	1	765	1458	1	822	203
AACTTTGATTCTAGTTGCCA	BRDN0001630057	1	574	197	1	1275	631
AACTTTGTCTTTCATTGCGC	BRDN0001630058	3	1338	2890	3	1436	755
AAGAAAAACCAGGTCCCCTG	BRDN0001630059	0	746	556	4	1159	861
AAGAAAAAGAGCCTGAGAGA	BRDN0001630060	2	1558	174	0	944	542
AAGAAAACAATGGGTCACTC	BRDN0001630061	1	1069	171	2	1981	735
AAGAAAACAGGAGCACCACA	BRDN0001630062	2	1020	140	0	1862	1225
AAGAAAACCTGTGCCTGAGT	BRDN0001630063	2	2519	486	1	1837	1359
AAGAAAACTACAACTCCCGG	BRDN0001630064	2	1554	816	0	1305	520
AAGAAAACTGAAATAGCCTC	BRDN0001630065	3	1574	288	1	1960	1152
AAGAAAACTGTTTAGTTAAC	BRDN0001630066	1	724	1520	1	1193	269
AAGAAACACGCATTGTTCCC	BRDN0001630067	2	1852	1515	3	1895	1909
AAGAAACACGGTTTCACTGA	BRDN0001630068	1	1186	389	1	1329	609
AAGAAACCCCACACAGTCTG	BRDN0001630069	1	1367	775	2	2065	679
AAGAAACCCGCCGGCTGCTG	BRDN0001630070	6	2489	1388	5	2125	1227
AAGAAACTCAGTCACCATGG	BRDN0001630071	1	1304	629	3	1496	2265
AAGAAACTGAGTCTTGGAAT	BRDN0001630072	1	1597	717	2	1548	461
AAGAAACTGCAAGACCCACC	BRDN0001630073	3	1390	1178	0	1754	1793
AAGAAACTGTCAAGTTTACC	BRDN0001630074	1	830	484	3	1569	779
AAGAAAGAAACACAAAGGTT	BRDN0001630075	1	1151	427	0	1193	494
AAGAAAGAATCGGAAAGGTC	BRDN0001630076	3	969	1542	2	899	851
AAGAAAGAGAAAGCCAATCA	BRDN0001630077	0	1446	1535	1	1338	2090
AAGAAAGATAATCTGGCACT	BRDN0001630078	1	1753	550	6	2635	1181
AAGAAAGCGCCGGCTCTGTG	BRDN0001630079	0	1663	395	0	2520	1723
AAGAAAGGGAGCCCCCGGGG	BRDN0001630080	1	1619	638	4	1567	1614
AAGAAAGGGTAAAAGTACAG	BRDN0001630081	1	679	143	0	1242	819
AAGAAAGGTTCCGCAGACGC	BRDN0001630082	3	1718	543	0	1227	642
AAGAAAGTAGGTCAAAAGTG	BRDN0001630083	2	2498	2527	5	1964	1556
AAGAACAAAAACAAGCCTCG	BRDN0001630084	3	1477	3742	1	1156	963
AAGAACACACGTCCCCTACG	BRDN0001630085	4	1990	1347	1	1496	1195
AAGAACAGAGAATGAGAGTG	BRDN0001630086	7	1209	1481	4	1484	764
AAGAACATTTCTGTGTTTCA	BRDN0001630087	1	1099	503	1	1208	809
AAGAACCCAAGAGGCCTCAA	BRDN0001630088	3	2042	2907	1	1525	521
AAGAACGAGACTCGCAAACT	BRDN0001630089	1	1453	637	3	1304	1045
AAGAACGCCAGGGAGCTGTG	BRDN0001630090	4	2956	593	8	1607	318
AAGAACGCGCCTGCGACTCT	BRDN0001630091	0	1874	1786	7	2650	1610
AAGAACGGCCGACAAGTGGA	BRDN0001630092	4	3037	1265	1	2362	1175
AAGAACTAAGCAGGAACTCC	BRDN0001630093	1	1343	478	1	1248	239
AAGAACTACCACTCCCGAAG	BRDN0001630094	0	1050	496	3	1785	938
AAGAACTCAGCTCTATAAAT	BRDN0001630095	2	598	85	0	1121	512
AAGAACTCTGCCAGAACCGA	BRDN0001630096	5	1567	547	3	2482	874
AAGAACTCTTAGGAGCAGCT	BRDN0001630097	2	1456	2299	1	1079	750
AAGAACTTTGTTTAACCCGG	BRDN0001630098	2	989	617	0	780	411
AAGAAGAAAAAATTTGGGCG	BRDN0001630099	4	1278	580	1	966	880
AAGAAGAAGGGCGGGCGGGT	BRDN0001630100	3	1307	861	0	1248	556
AAGAAGACAAAGGAATACGA	BRDN0001630101	3	1766	554	3	1003	976
AAGAAGACTCCCTTCAGCTG	BRDN0001630102	3	1249	580	4	2709	1622
AAGAAGAGGGAAATTAGGGG	BRDN0001630103	2	1548	1085	5	1775	1330
AAGAAGATTTGTGGCAGGAA	BRDN0001630104	0	1132	1274	2	1674	1155
AAGAAGCAGAAGGAGGGAGA	BRDN0001630105	1	1277	394	0	1173	517
AAGAAGCAGTCCCGGCTCCG	BRDN0001630106	5	2343	1071	0	1801	654
AAGAAGCCCCGCCCACAGCG	BRDN0001630107	6	2588	1286	3	2097	1602
AAGAAGCCTCAAGGTTAGGG	BRDN0001630108	3	1362	702	3	1852	448
AAGAAGCGCCTTAGAGGAGA	BRDN0001630109	5	2341	4608	6	1113	647
AAGAAGCGGCAAGACGAGAG	BRDN0001630110	1	1346	463	3	2154	813
AAGAAGCTAGTTATAGTCAT	BRDN0001630111	0	2015	881	2	1051	415
AAGAAGGAAAGCTTGAAGGG	BRDN0001630112	0	1335	1343	3	1015	628
AAGAAGGCAGTAGTCTGTGG	BRDN0001630113	3	1534	617	3	2187	697
AAGAAGGCGGAACTGAACCC	BRDN0001630114	5	1611	275	1	1662	1208
AAGAAGGGGTGGGACCCGGG	BRDN0001630115	4	2074	1014	4	1867	1198
AAGAAGTACGGAGAGCCGGG	BRDN0001630116	0	1336	612	4	2282	509
AAGAAGTGGGTACACTGGCT	BRDN0001630117	0	1812	1553	4	2990	1317
AAGAAGTTAATGCCTACCGC	BRDN0001630118	0	877	169	2	1253	610
AAGAAGTTTACATGGCCCTT	BRDN0001630119	3	1909	1104	4	2004	1046
AAGAATAGAAGGGTTAACTC	BRDN0001630120	2	969	826	0	857	300
AAGAATCAACACCCTAGACC	BRDN0001630121	3	1158	673	3	1605	467
AAGAATCGGAAAGGTCTGGC	BRDN0001630122	2	934	731	2	2038	658
AAGAATCGGGAAACGCCAGG	BRDN0001630123	0	894	3715	0	1320	864
AAGAATCTCTGAATCTCACT	BRDN0001630124	1	1419	1357	1	1434	891
AAGAATGTTATTGGACATTC	BRDN0001630125	1	908	805	0	981	468
AAGAATTAAATTGGAGAGGG	BRDN0001630126	0	871	150	4	948	1325
AAGAATTAGGCACGGTTACT	BRDN0001630127	2	1270	272	2	1157	1344
AAGAATTGTGGCTGTACACT	BRDN0001630128	0	1471	264	2	1674	448
AAGACAAAAGGAGCAGACCA	BRDN0001630129	1	1158	828	1	1269	544
AAGACAAAGAGGCATCCTAT	BRDN0001630130	3	1916	515	3	1192	244
AAGACAAAGTAGGTTCTGGG	BRDN0001630131	3	2957	657	3	2035	1942
AAGACAAGGCGCCTGTCGGG	BRDN0001630132	1	1240	391	5	1598	572
AAGACAATGTGTAGTATTTC	BRDN0001630133	0	601	689	1	690	176
AAGACACACGATGCTGTCCA	BRDN0001630134	5	2149	697	1	2524	1738
AAGACACGCCCAGAGCGGGG	BRDN0001630135	0	1556	479	4	1269	544
AAGACAGGCCCTTTAGGCCA	BRDN0001630136	3	1436	2496	2	1295	832
AAGACATCAGGAAAGGAGCG	BRDN0001630137	1	1482	947	3	3256	1401
AAGACATCTCTATTTCTCAG	BRDN0001630138	8	1414	643	1	936	326
AAGACCAATCGGGGCGCGCA	BRDN0001630139	2	1511	999	2	1734	1541
AAGACCACCAGGGCTTCCCC	BRDN0001630140	11	2815	13937	6	2551	1530
AAGACCAGCCTGCCTCTGGT	BRDN0001630141	5	1900	4609	4	1640	1001
AAGACCCAACAACAACACAC	BRDN0001630142	4	2200	825	2	2324	1051
AAGACCCACCGGGCATTGCG	BRDN0001630143	0	1195	363	0	1926	743
AAGACCCATTCAACAAGAAG	BRDN0001630144	4	1659	2897	2	847	830
AAGACCCGAGGACTGCTGCG	BRDN0001630145	10	2710	4723	6	4383	3315
AAGACCCGCCTTCACCTGGG	BRDN0001630146	3	1670	768	0	1265	2079
AAGACCCGGACTGGAGGCGC	BRDN0001630147	3	2267	172	5	2785	1316
AAGACCCTCCGGGGCGCCGC	BRDN0001630148	1	1473	878	3	2401	2096
AAGACCCTGGAAGTCCCGGG	BRDN0001630149	1	1190	385	0	1724	613
AAGACCGCGGAGTAGGAAGG	BRDN0001630150	1	972	373	4	1486	714
AAGACCTATACTGAAGCAAA	BRDN0001630151	3	1567	1788	1	1246	1832
AAGACCTGGTGTCCCCAGGG	BRDN0001630152	4	2104	2492	3	2119	1023
AAGACGAGAAGCCTCCATGT	BRDN0001630153	2	2440	3827	0	1633	899
AAGACGAGTAGCCCAAGACG	BRDN0001630154	1	1778	415	1	844	1069
AAGACGATACGGCGCGCGAG	BRDN0001630155	0	2200	1003	2	1325	695
AAGACGCAGGTGCAAACCGG	BRDN0001630156	2	2277	1387	5	1949	1329
AAGACGCCCGAACCCGCGGC	BRDN0001630157	1	1163	256	1	1396	418
AAGACGCTCCCCCGGGCTGG	BRDN0001630158	2	2116	978	1	2118	635
AAGACGCTGTGGAAGCAGTG	BRDN0001630159	2	1167	100	7	2367	1073
AAGACGGCGCCTCTTCAGGT	BRDN0001630160	0	954	314	4	2022	681
AAGACGGTGGAATTATCCAA	BRDN0001630161	0	873	197	1	1284	712
AAGACGTACTCTTCAGTGTG	BRDN0001630162	0	931	461	4	1262	1106
AAGACGTGGCACCAGTCGGA	BRDN0001630163	5	3776	875	2	3915	1846
AAGACTAGGACTAGCACCAG	BRDN0001630164	0	1017	378	4	1720	1136
AAGACTCAACCAGCTCCGCT	BRDN0001630165	2	1826	569	3	1979	1086
AAGACTCCGCCTCTTCCGAA	BRDN0001630166	2	1650	516	5	2262	1402
AAGACTCGCGATAACCCTCT	BRDN0001630167	3	1817	891	1	1618	1296
AAGACTGAGCATGCGCAACA	BRDN0001630168	4	2284	1017	2	1526	1281
AAGACTGCGACGCAGCCTGA	BRDN0001630169	4	1371	314	4	2061	1487
AAGACTGCGCTCGGTCGCCA	BRDN0001630170	2	1831	355	4	2547	1038
AAGACTTCACTCTCTTGTGC	BRDN0001630171	0	1033	486	1	1924	1231
AAGACTTGACTCAGCCCCGG	BRDN0001630172	0	1769	1096	2	1823	1121
AAGACTTTATCAGCACTGGT	BRDN0001630173	3	1104	1297	4	1577	765
AAGAGAAAATAGGGAAGAGG	BRDN0001630174	14	1616	30613	3	1146	262
AAGAGAAACCGGCCAATGAG	BRDN0001630175	3	1296	328	4	1566	769
AAGAGAAAGCAATCTGAACA	BRDN0001630176	1	859	156	1	1372	521
AAGAGAACTACTTCCAGCTG	BRDN0001630177	0	1682	757	1	1728	1269
AAGAGAACTAGTAAATAGGC	BRDN0001630178	2	657	246	2	873	306
AAGAGAAGGCGTCACTTCCG	BRDN0001630179	7	2187	1153	3	1337	1121
AAGAGAATGAGGTTCCTCAG	BRDN0001630180	2	1905	1683	1	1325	1166
AAGAGACAATCTAGTTATCG	BRDN0001630181	1	1006	76	0	1013	234
AAGAGACATTAAAAACGCAA	BRDN0001630182	2	723	384	2	768	231
AAGAGACCCCCAGGTACAGT	BRDN0001630183	5	2756	681	4	2514	1523
AAGAGACCTGCTGCCCCGGG	BRDN0001630184	3	1895	1033	5	2572	1527
AAGAGACTAAAAGAGGAAGG	BRDN0001630185	2	1303	242	3	1495	572
AAGAGACTCTCTAGCCCTAG	BRDN0001630186	4	2004	831	1	2310	1688
AAGAGAGACATCCAACCCCG	BRDN0001630187	2	1312	1902	2	1654	1030
AAGAGAGCGAGTGGGAGAGG	BRDN0001630188	4	1773	3629	2	1601	1654
AAGAGAGGAACCTCTTATGA	BRDN0001630189	4	1164	757	3	1923	715
AAGAGAGTACCGGCAGACAG	BRDN0001630190	1	920	1021	3	1633	1107
AAGAGATAACTCAACCGCAG	BRDN0001630191	0	1002	256	4	1797	1336
AAGAGATCGAAGAGAGGCTT	BRDN0001630192	0	621	25	3	975	698
AAGAGATGTCAGATTCTGCA	BRDN0001630193	5	2236	2397	2	1625	1109
AAGAGATTAATCAAGGCAGT	BRDN0001630194	0	1307	640	4	1302	1695
AAGAGCAAAAACGTGTTGAG	BRDN0001630195	2	2092	413	2	1208	1679
AAGAGCAAGATCCCCCAGGT	BRDN0001630196	4	1742	709	1	1443	491
AAGAGCACTTGGAATTAAAG	BRDN0001630197	3	2049	1437	3	1713	814
AAGAGCCCCAGCCCACGGAA	BRDN0001630198	3	1755	995	5	3172	1099
AAGAGCCCCTAAGCCAGACA	BRDN0001630199	1	1301	608	3	2041	1639
AAGAGCCCGTTTCAGCAGCG	BRDN0001630200	2	2022	1004	3	1629	1285
AAGAGCCCTGAGGACGCGGT	BRDN0001630201	0	1045	483	1	1629	1044
AAGAGCCGGCTGGAGCCGCG	BRDN0001630202	2	1918	1602	1	1397	1130
AAGAGCGAATCGATTTCGTG	BRDN0001630203	1	959	141	3	1576	1239
AAGAGCGCATGCGCACTGAG	BRDN0001630204	1	1619	1019	1	1290	632
AAGAGCGCCGGCCTCCGAGA	BRDN0001630205	2	2369	835	1	2280	865
AAGAGCGGAAATGTCAAACG	BRDN0001630206	1	764	541	0	779	220
AAGAGCGGTTCCCAGGACCG	BRDN0001630207	4	1995	4541	4	1753	1369
AAGAGCTAGGCAGCGACGCG	BRDN0001630208	2	1215	295	1	876	305
AAGAGCTGAATGGCGTGGGG	BRDN0001630209	4	2011	1543	0	1439	1461
AAGAGCTGATGGTATGGCGT	BRDN0001630210	2	1347	289	0	1928	1202
AAGAGCTGGAGAACAATGCT	BRDN0001630211	9	2077	1880	5	3048	1522
AAGAGCTGGGAAGGAAAAGG	BRDN0001630212	0	1365	396	7	1526	585
AAGAGCTTTACGCCTGTTCG	BRDN0001630213	1	1241	655	3	1445	992
AAGAGGACACTGAGGCCGGA	BRDN0001630214	4	2340	3727	8	3067	1669
AAGAGGACGGTTAGAAAACG	BRDN0001630215	0	959	306	0	831	120
AAGAGGACTTGGTGAGCGCG	BRDN0001630216	3	1946	2309	2	1942	1125
AAGAGGAGAGGCATAAATTC	BRDN0001630217	1	1557	810	3	2147	554
AAGAGGAGAGGCATAAATTT	BRDN0001630218	4	2162	1786	6	1827	453
AAGAGGAGGCTCGTGGACAG	BRDN0001630219	2	1484	344	1	1789	2300
AAGAGGAGGTTGGAGAGGTG	BRDN0001630220	3	1421	249	2	1904	1171
AAGAGGCAATACCCGCACGG	BRDN0001630221	1	959	737	0	1136	795
AAGAGGCCCAAGCTGTGGGA	BRDN0001630222	1	2259	811	4	2176	1600
AAGAGGCCGGAAGGCGCCAA	BRDN0001630223	3	2309	1725	1	1686	855
AAGAGGCCTCTGGCTCGGAG	BRDN0001630224	1	1223	2256	1	1408	650
AAGAGGCGCCCAGTTCAGCC	BRDN0001630225	0	1801	1075	2	2044	1545
AAGAGGCGGAGTCTGGAGCG	BRDN0001630226	4	2788	2791	1	2833	1067
AAGAGGCGGGCGTCCGGGAG	BRDN0001630227	0	1207	301	2	2018	1352
AAGAGGCGGGTCTGGCCGAG	BRDN0001630228	5	1729	802	4	2473	952
AAGAGGCGGTGCTGCCAAAG	BRDN0001630229	2	1743	1331	3	1916	667
AAGAGGCTTCATGTGTTTCT	BRDN0001630230	1	1805	568	2	1584	904
AAGAGGCTTTCCTACAAGTG	BRDN0001630231	1	1227	636	1	1458	491
AAGAGGGACAATATTAAGGA	BRDN0001630232	4	2192	1742	0	1691	1926
AAGAGGGCAGAGTTACCAAA	BRDN0001630233	0	1987	772	1	2020	676
AAGAGGGCCACAGCCACCAG	BRDN0001630234	4	1370	1031	1	1249	441
AAGAGGGCTTTACTTTGGCC	BRDN0001630235	5	2241	902	5	1173	642
AAGAGGGGAAGATGCAGCGA	BRDN0001630236	3	1566	1324	0	1840	1216
AAGAGGGGCGGAGTCACGAG	BRDN0001630237	1	960	457	1	1872	981
AAGAGGGGCTGTTGGCACGT	BRDN0001630238	1	2195	1016	3	1828	431
AAGAGGGTTAAGAGGAACAA	BRDN0001630239	2	1410	1273	1	1204	946
AAGAGGTAATCTTTGCAGGT	BRDN0001630240	2	1211	415	2	1167	923
AAGAGGTGATGGACAGCCGC	BRDN0001630241	4	1639	939	1	2506	1064
AAGAGGTGCTCTGAAATGAA	BRDN0001630242	3	2010	1398	1	1385	486
AAGAGGTGTCTTGCACTTGC	BRDN0001630243	1	1282	295	1	1115	843
AAGAGGTTCAATATGGGGGA	BRDN0001630244	3	2446	2770	2	2220	2437
AAGAGTAACGGAACTAGCGC	BRDN0001630245	2	1382	1581	3	2060	723
AAGAGTAATAAGGCCTGGTG	BRDN0001630246	1	2027	1081	2	1486	2834
AAGAGTCCCGGGACACACCT	BRDN0001630247	1	1945	589	3	2105	707
AAGAGTGAAGAATTTCCCAG	BRDN0001630248	1	1805	926	3	1567	1487
AAGAGTGAAGATACTCGGCA	BRDN0001630249	4	2354	1047	5	2241	1006
AAGAGTGATACCTGATCCTG	BRDN0001630250	2	1620	783	0	2286	880
AAGAGTGATTTAAAAAAGAA	BRDN0001630251	1	392	937	3	661	282
AAGAGTGCAAATATTGCTAA	BRDN0001630252	0	1092	674	4	1822	944
AAGAGTGGAGAGGACCGGCG	BRDN0001630253	9	2547	2680	3	2591	1350
AAGAGTGTGCACCGCCCAAT	BRDN0001630254	4	2086	258	2	1963	1378
AAGAGTTCGGAGCTTTGCCT	BRDN0001630255	3	1767	1061	2	2426	2241
AAGAGTTCTGAAAGTGACAG	BRDN0001630256	1	867	1355	2	1325	931
AAGAGTTTGGGAACTGGAGC	BRDN0001630257	0	2095	2477	4	2119	982
AAGATAACGGCTAAGCCAGG	BRDN0001630258	1	734	144	2	1228	461
AAGATAAGAACTACGACTCC	BRDN0001630259	4	1712	1361	1	814	541
AAGATAAGTGATTGGAGTCA	BRDN0001630260	0	796	302	1	1521	352
AAGATAATGGTTAAACATAG	BRDN0001630261	0	342	116	1	1535	649
AAGATAATTGGAAATAGACA	BRDN0001630262	2	1513	1133	1	834	657
AAGATACGCCACTACCTCAG	BRDN0001630263	1	1373	842	0	1098	270
AAGATACGTGTGGAAGAAGC	BRDN0001630264	3	1932	2997	2	2298	1343
AAGATACTGCACTATTTACT	BRDN0001630265	4	2160	1174	3	1423	810
AAGATACTGTATTTGGCTTT	BRDN0001630266	5	1919	467	0	1807	1300
AAGATATCTAAAAAGTCTCT	BRDN0001630267	1	911	392	0	1057	600
AAGATCATATAACCCCCCTC	BRDN0001630268	3	1155	547	2	1511	573
AAGATCCTATGCGGGCCGTA	BRDN0001630269	4	2381	5414	0	1258	1650
AAGATCGGTTCTGATTGGAT	BRDN0001630270	2	1058	195	3	1410	1197
AAGATCTCTAAACAAAGTTG	BRDN0001630271	1	779	339	3	1471	373
AAGATCTGCCGGGACCTCAG	BRDN0001630272	0	1036	328	2	1473	823
AAGATCTTTCACATTGGGAG	BRDN0001630273	0	1729	1092	2	1250	626
AAGATGAAAGGGAAAGGGCG	BRDN0001630274	1	1084	142	1	1533	390
AAGATGACCTCATGGGACTG	BRDN0001630275	4	1947	4591	1	1856	1488
AAGATGAGATGGTGACAGAT	BRDN0001630276	5	1099	11881	0	614	174
AAGATGCCAGGAAATAGAAA	BRDN0001630277	1	601	298	2	1029	809
AAGATGCGCCGGGTCACCGC	BRDN0001630278	5	2323	1902	2	2356	2044
AAGATGCGGCAAGATCAACA	BRDN0001630279	3	1630	2138	3	2861	1102
AAGATGGAGCGCGGAAAAGG	BRDN0001630280	3	1530	641	1	1550	838
AAGATGGAGTGAGCGGAAGT	BRDN0001630281	1	1936	641	4	4114	2338
AAGATGGATCTGCTGAATTG	BRDN0001630282	2	2030	1205	5	2855	2909
AAGATGGCCGCAGCGCGCCC	BRDN0001630283	1	1705	939	1	1708	1044
AAGATGGCGGCGCGTCACGT	BRDN0001630284	3	2657	1348	2	3966	1964
AAGATGGCTGCAGAGGCCCA	BRDN0001630285	4	2311	2481	3	2332	1707
AAGATGGCTGTGAGGGACAG	BRDN0001630286	3	993	528	1	1750	818
AAGATGGGGCTGAGACCCGA	BRDN0001630287	3	1285	312	2	1263	531
AAGATTAATTTACACCAGCC	BRDN0001630288	2	968	2939	0	757	375
AAGATTAGCCTGCTGCAGGG	BRDN0001630289	0	1725	423	2	1700	1011
AAGATTCCCTAGAAAAAGCG	BRDN0001630290	0	572	591	2	951	237
AAGATTCCCTCAGAGCTGGT	BRDN0001630291	1	923	457	1	2152	1319
AAGATTCCGATTAACCCGAG	BRDN0001630292	2	1123	371	2	1160	612
AAGCAAAAAATATGGGTGGG	BRDN0001630293	1	1279	969	5	1729	1770
AAGCAAAAATAGGCAAGCCG	BRDN0001630294	1	944	279	0	1113	836
AAGCAAAGATAGAAATAGTG	BRDN0001630295	1	1066	522	2	1981	1120
AAGCAAAGCAAGCTCGATGG	BRDN0001630296	0	1074	637	1	992	478
AAGCAAAGCCCCAGGTGGGT	BRDN0001630297	11	2525	2922	2	1426	731
AAGCAAAGCGCTCATAGGCG	BRDN0001630298	0	1499	520	1	789	280
AAGCAAAGTGTCCAACCAGA	BRDN0001630299	2	1785	1661	3	2055	503
AAGCAAAGTTATGGGGACCC	BRDN0001630300	0	590	17	2	1202	435
AAGCAACCACACCTGTACCG	BRDN0001630301	0	1288	1139	2	1546	1929
AAGCAACCTGCATTCGTCCG	BRDN0001630302	5	1787	1515	4	1807	1010
AAGCAACGACCAATCCGCAG	BRDN0001630303	0	728	607	1	1517	1084
AAGCAACGTTCTCTCCTGCC	BRDN0001630304	2	1330	1463	3	1973	1123
AAGCAACTCCGCCCCCGCAG	BRDN0001630305	3	1765	1013	5	2176	1351
AAGCAAGAAGACTTGCCTGG	BRDN0001630306	4	2062	274	2	2323	1324
AAGCAAGCCTGGCACCAGAA	BRDN0001630307	3	1079	2788	1	1517	1326
AAGCAAGCGAGCTAATGGGG	BRDN0001630308	0	817	284	1	796	527
AAGCAAGCTCAGCAATATTT	BRDN0001630309	1	800	118	3	2027	610
AAGCAAGGGGGTAGGAGCGA	BRDN0001630310	2	1946	330	2	2142	929
AAGCAAGTCAGAGCGATGGG	BRDN0001630311	1	873	709	0	1762	933
AAGCAATGAGTAGTAAGCAT	BRDN0001630312	0	1134	332	3	1446	740
AAGCAATGGGAGAGATGTAA	BRDN0001630313	0	1933	297	3	1947	730
AAGCACACACAGCTTCCCGT	BRDN0001630314	1	966	339	4	1443	941
AAGCACAGAGTGCTGTGTGT	BRDN0001630315	2	1346	288	4	1811	770
AAGCACATTCCGGGAATGCT	BRDN0001630316	2	1311	189	2	1952	934
AAGCACCATCGAGAGCTCTG	BRDN0001630317	5	1816	3149	1	1731	1286
AAGCACCCCTACCACCCGTG	BRDN0001630318	2	1449	513	1	2264	1107
AAGCACCCTCACTTCTCGAG	BRDN0001630319	3	1137	151	0	1761	699
AAGCACCGCGCTAACTACGG	BRDN0001630320	2	771	166	2	1702	834
AAGCACGCAGTGGCCCAGCG	BRDN0001630321	2	1687	1162	3	2156	1185
AAGCACGCATGCGCACACCG	BRDN0001630322	3	1269	205	3	1759	1108
AAGCACTCAAGCTGCCACAG	BRDN0001630323	3	1775	796	1	1259	542
AAGCACTTGGGGGATCGCCG	BRDN0001630324	4	2009	1113	3	2640	1660
AAGCAGAAAGAACTGCAGAG	BRDN0001630325	6	1737	14614	1	1207	679
AAGCAGAACCATGAGTCTGA	BRDN0001630326	1	1096	464	2	1587	1100
AAGCAGACTTCAGCAAGACT	BRDN0001630327	0	1695	542	4	1340	660
AAGCAGAGAAGGGCTTTGTG	BRDN0001630328	2	1614	772	1	1253	739
AAGCAGAGCAACGGGTGTAT	BRDN0001630329	2	1530	2660	1	2001	1818
AAGCAGAGCTAACACGCAGG	BRDN0001630330	0	1622	1422	2	1382	668
AAGCAGAGGCAGGGAGCCAA	BRDN0001630331	4	2516	1059	4	1828	1034
AAGCAGCACGCAGAGAGGAG	BRDN0001630332	2	988	428	2	954	279
AAGCAGCAGTATCCTCTTGG	BRDN0001630333	6	1587	2820	3	1708	1239
AAGCAGCATCTCAATGAGAA	BRDN0001630334	10	2169	940	4	2143	963
AAGCAGCCAATCTCCACTTC	BRDN0001630335	1	1322	571	2	1208	760
AAGCAGCCGCAGATGCTGAG	BRDN0001630336	2	1737	1173	2	2386	596
AAGCAGCCGCCAATCAGAGT	BRDN0001630337	1	2221	853	5	2510	1390
AAGCAGCGAAGCCCGAGTGG	BRDN0001630338	0	2176	1117	1	1817	914
AAGCAGCGACGGTCTCCGTG	BRDN0001630339	2	1982	894	2	2219	1630
AAGCAGCTGTAAAGAATACA	BRDN0001630340	1	619	200	4	657	357
AAGCAGCTTAGGGATCATGA	BRDN0001630341	2	1465	664	2	1844	1185
AAGCAGGAAACCCTTTGACC	BRDN0001630342	1	774	688	0	1143	676
AAGCAGGAAAGGATCTCCAG	BRDN0001630343	4	1432	561	1	1529	526
AAGCAGGAGCAACGGCAGGA	BRDN0001630344	1	1398	398	2	2553	1934
AAGCAGGGAGAGGAATTCTG	BRDN0001630345	0	1235	89	2	1171	365
AAGCAGGGGACTCTCAGTGG	BRDN0001630346	1	2183	897	2	2297	620
AAGCAGGGGATGCGTGACTG	BRDN0001630347	4	1714	849	1	1443	1333
AAGCAGGTATTTCGTACAGT	BRDN0001630348	3	1895	2271	1	1429	1455
AAGCAGGTGAGCCCTGGGGG	BRDN0001630349	2	2682	1621	5	2117	1118
AAGCAGTCGCCAGAAGAACC	BRDN0001630350	1	1522	141	4	1657	1171
AAGCAGTGTCGTAAGCGGGT	BRDN0001630351	2	1871	656	2	1900	987
AAGCAGTTTCATATGCCTCG	BRDN0001630352	1	998	433	0	1055	454
AAGCATAATAAAAGGTATGT	BRDN0001630353	3	902	385	2	1995	638
AAGCATAATCATATTCCCAG	BRDN0001630354	1	800	344	2	1498	416
AAGCATACAGTGGTGTCTTG	BRDN0001630355	1	1570	250	4	2291	2938
AAGCATACTTCGGATCCCCG	BRDN0001630356	2	910	372	2	996	380
AAGCATCCTGCAGCCTGCGG	BRDN0001630357	0	1587	475	0	1685	1049
AAGCATCGCGGCTCACGGCG	BRDN0001630358	2	1957	2721	2	1426	436
AAGCATGAAGATGGTGTTGG	BRDN0001630359	1	1406	1498	1	1723	936
AAGCATGAATTGCCTGATAG	BRDN0001630360	2	1683	481	1	1320	653
AAGCATGCAGGACTTGACTC	BRDN0001630361	2	2160	1355	7	2907	2541
AAGCATGCCTGGGTTCAGGG	BRDN0001630362	1	1501	939	4	2467	1280
AAGCATGTGCTGCCATACTC	BRDN0001630363	2	2390	1375	1	2118	1336
AAGCATTACGTCCTCCATCG	BRDN0001630364	4	1455	504	0	1487	505
AAGCATTATCCAATCAGGGA	BRDN0001630365	5	1198	2508	3	1460	685
AAGCCAAAGCTAGGTAATCA	BRDN0001630366	5	1372	2611	2	1706	931
AAGCCAACAGGTGCCTGAAG	BRDN0001630367	0	2327	1429	3	1453	484
AAGCCAAGCTGGGAGGATGG	BRDN0001630368	5	1385	638	0	1631	336
AAGCCAATCCCAGCGCAGAG	BRDN0001630369	2	2113	846	2	1874	919
AAGCCAATGAATTCCAAGAG	BRDN0001630370	0	798	213	3	1311	484
AAGCCAATTTGCTTACTACA	BRDN0001630371	2	890	522	4	1661	772
AAGCCACACACTTGCCACTC	BRDN0001630372	3	2286	836	10	3303	3045
AAGCCACCTTATAACTGAGC	BRDN0001630373	3	1549	2030	1	1643	1097
AAGCCACTCCCACAGTGTGA	BRDN0001630374	1	1141	894	2	1915	1291
AAGCCACTGACAATCGAAAG	BRDN0001630375	2	1174	450	3	1242	380
AAGCCAGAACATGACCGCGT	BRDN0001630376	0	1477	525	0	1683	1857
AAGCCAGCTTCCAGCAGGCA	BRDN0001630377	3	1862	345	4	1901	857
AAGCCAGGCACTGAGAACAA	BRDN0001630378	4	870	361	2	968	454
AAGCCAGGCTATGTCCCAGG	BRDN0001630379	2	1987	721	4	1446	634
AAGCCAGGCTGTGTGGCCGG	BRDN0001630380	1	1395	654	1	1884	461
AAGCCAGGCTTGGAAATGAG	BRDN0001630381	1	1484	710	2	1940	945
AAGCCATAAATAGCCCTGAC	BRDN0001630382	0	2244	428	2	1783	895
AAGCCATGCACCTCCCAGGG	BRDN0001630383	1	1423	335	7	1799	837
AAGCCCAACGACTCGGGCGT	BRDN0001630384	2	1902	361	5	1438	793
AAGCCCACGTCCAACCGCGA	BRDN0001630385	0	1748	1770	1	2157	466
AAGCCCAGAAGCTTTAGGGA	BRDN0001630386	1	2357	562	2	1722	919
AAGCCCAGAGAGGTCTAGGG	BRDN0001630387	3	2406	1736	1	1084	712
AAGCCCAGCCCCACGCAGCG	BRDN0001630388	2	2165	1442	4	2683	792
AAGCCCATGATCCCGTGGGT	BRDN0001630389	1	1601	8065	2	1608	1696
AAGCCCATTTCTAATCCCTG	BRDN0001630390	1	2464	776	2	1700	491
AAGCCCCCGTCAGGTCCTTG	BRDN0001630391	2	2240	908	0	1700	2040
AAGCCCCCGTGACCACACAG	BRDN0001630392	0	453	39	1	649	399
AAGCCCCGCCTGATTGGGAA	BRDN0001630393	2	1673	958	3	2335	2095
AAGCCCGAGAGCCTGGCTGC	BRDN0001630394	2	1139	321	3	2102	631
AAGCCCGAGGTCGTGCGTTG	BRDN0001630395	1	1339	949	1	1771	1018
AAGCCCGATCCCACCCGCAG	BRDN0001630396	0	1135	1464	4	1199	401
AAGCCCGCCCACTCCTCCTG	BRDN0001630397	5	2542	3604	2	2486	1126
AAGCCCGCCCCTCAGCCCGC	BRDN0001630398	3	1367	4566	7	1615	890
AAGCCCGCGCGCCTGCACTG	BRDN0001630399	2	1042	269	2	1714	1335
AAGCCCGCGGAGCGGGTGGC	BRDN0001630400	0	599	706	0	795	359
AAGCCCGGAAATGCCCTAAG	BRDN0001630401	1	511	413	0	830	509
AAGCCCGGACAGGTGCAGCT	BRDN0001630402	1	1112	239	2	2099	767
AAGCCCGGACCCAAGCGACG	BRDN0001630403	1	2136	1116	4	1030	488
AAGCCCGGCCAATAGCGGTG	BRDN0001630404	1	1174	2576	2	915	978
AAGCCCGGTGGGAACCGCGG	BRDN0001630405	3	1602	1923	2	1704	394
AAGCCCTAGATGCAAGACCG	BRDN0001630406	1	1633	537	4	1442	802
AAGCCCTCGTGCTCCCACGC	BRDN0001630407	1	1345	816	2	1648	399
AAGCCCTCGTGGCCGGCAGG	BRDN0001630408	0	1218	385	3	2048	986
AAGCCCTGATTGGTCTGCCG	BRDN0001630409	2	1630	946	3	1723	1177
AAGCCGACCGGTAACGTCAG	BRDN0001630410	0	1449	750	0	1988	1768
AAGCCGAGAGGTTCGCCTGA	BRDN0001630411	2	2048	1050	3	2197	1896
AAGCCGAGTCCTGATAAAGC	BRDN0001630412	0	908	598	1	1004	462
AAGCCGCTCCCAAGCCCTCG	BRDN0001630413	1	1198	668	2	1359	538
AAGCCGCTCCCGCCTCCTAG	BRDN0001630414	0	1862	1540	0	2431	1338
AAGCCGGAAGCTGCTAGAAA	BRDN0001630415	0	1311	222	2	1596	651
AAGCCGGAGCCACAGGTGGA	BRDN0001630416	3	2885	569	3	2393	858
AAGCCGGCAGGCCTTCCCGC	BRDN0001630417	1	1960	540	3	2336	695
AAGCCGGCCTGCTAGAGCCG	BRDN0001630418	1	715	212	0	386	276
AAGCCGGGACAGGCGAGCCG	BRDN0001630419	5	2703	1866	0	2154	861
AAGCCGGGATTCGCCCTCCG	BRDN0001630420	1	781	178	2	1062	1341
AAGCCGGGTTGGATCCGGAG	BRDN0001630421	1	1472	1110	0	1094	635
AAGCCGGTGAGTGAGCGGCG	BRDN0001630422	4	1343	995	0	1425	804
AAGCCGTACTTTGGGCAGGG	BRDN0001630423	0	1535	342	0	1435	1253
AAGCCTAGGAGAGGATGAGT	BRDN0001630424	2	2226	1030	3	1734	1009
AAGCCTCAGTAAAGTTAAAG	BRDN0001630425	2	1907	1972	6	1474	656
AAGCCTCCAGGCTCAATCAA	BRDN0001630426	0	681	77	1	1422	434
AAGCCTCCCGGTCTCCGCCC	BRDN0001630427	1	2333	940	7	2683	1879
AAGCCTCCGGGTGAAGACGG	BRDN0001630428	3	1507	474	2	1952	955
AAGCCTCCTCCCTGAGTCAG	BRDN0001630429	2	1449	514	0	1222	690
AAGCCTCGCTCTGCCCATCG	BRDN0001630430	0	660	217	1	1245	697
AAGCCTCTGACTCTGCGGGA	BRDN0001630431	3	1505	1323	3	2640	1986
AAGCCTCTGATGAAGTTCAA	BRDN0001630432	3	1131	285	5	1423	1736
AAGCCTGAAAGTGATGGCCT	BRDN0001630433	0	1507	1045	3	2311	795
AAGCCTGACACCTGACACAG	BRDN0001630434	0	935	129	1	1301	756
AAGCCTGACCATCCCCCTAG	BRDN0001630435	4	1721	869	3	2250	2332
AAGCCTGCCCCGACCCGGTG	BRDN0001630436	2	2067	1571	1	1366	944
AAGCCTGCTGGGGACGACCG	BRDN0001630437	3	1979	1264	2	2546	1753
AAGCCTGGCACCCTGCCTGG	BRDN0001630438	2	1609	458	2	1367	562
AAGCCTGGGCTTCGGCGGGG	BRDN0001630439	2	2161	2602	1	1406	893
AAGCCTGTGGAGACCCAGGG	BRDN0001630440	4	1421	1605	3	1731	1319
AAGCCTGTTCCCCTTTCCTG	BRDN0001630441	3	1607	2172	3	2042	1417
AAGCCTGTTTGCAATTTAAG	BRDN0001630442	3	1135	331	0	1375	493
AAGCCTTAGCGCCGGCAAGG	BRDN0001630443	4	2222	420	0	1464	478
AAGCCTTGTCCTGACTGCAA	BRDN0001630444	6	1292	318	3	2527	918
AAGCGAAACCGTAAGCCCTG	BRDN0001630445	2	1555	260	1	1803	503
AAGCGAAGAAAAGGGTGGAG	BRDN0001630446	2	1261	2129	2	1124	632
AAGCGAAGTGTACCCGTTAC	BRDN0001630447	4	1023	500	1	1489	946
AAGCGACGAAGAGAGCTGGA	BRDN0001630448	2	1844	1253	0	1913	1074
AAGCGACGCAGGCGGTGACG	BRDN0001630449	4	2906	2465	1	1603	1239
AAGCGACGGAGCCCGGTGGA	BRDN0001630450	3	1525	1466	4	2486	645
AAGCGAGAAGAGAGGGGGCG	BRDN0001630451	2	1824	1051	4	1472	2667
AAGCGAGCGAGCGCGCGGGA	BRDN0001630452	5	1783	1022	5	2763	1415
AAGCGAGGAAGAGGTCGGTC	BRDN0001630453	3	1820	449	3	1360	771
AAGCGAGGTTGGCGGGGGAA	BRDN0001630454	3	2704	1422	2	1363	939
AAGCGAGTATCTTCAGACGG	BRDN0001630455	2	772	642	0	775	351
AAGCGCACAAACGGAAAGAG	BRDN0001630456	1	989	322	0	1489	767
AAGCGCACTGGGTCGCATCG	BRDN0001630457	0	1421	433	0	739	294
AAGCGCCGAGTCATTCCGGC	BRDN0001630458	1	1743	419	1	1421	665
AAGCGCCGGAGGATTGGCTG	BRDN0001630459	6	2053	699	4	1546	804
AAGCGCCGGCTCTGTGTGGA	BRDN0001630460	4	2101	1172	0	2325	1266
AAGCGCCGGGCCAATCAGAG	BRDN0001630461	0	945	411	1	992	325
AAGCGCCGGGGTTTGCGCAG	BRDN0001630462	3	1820	196	1	1472	852
AAGCGCCGTCAGGGGCGGGG	BRDN0001630463	2	1026	961	2	2086	966
AAGCGCGCCCGTACGCGGAG	BRDN0001630464	2	1598	1259	2	1233	400
AAGCGCTAACCAAGAAACGA	BRDN0001630465	0	1026	897	1	986	874
AAGCGCTCGCAATCACATGG	BRDN0001630466	1	966	355	0	1159	650
AAGCGCTCTCTCGCTGGCGG	BRDN0001630467	0	1108	350	3	648	818
AAGCGCTGGGGACGTGGAGT	BRDN0001630468	4	2359	695	4	3023	2772
AAGCGCTGTCTCCTCAGGAG	BRDN0001630469	2	2158	1478	5	2099	855
AAGCGCTTTACAGCGCCAGA	BRDN0001630470	3	1861	940	0	1883	1120
AAGCGGACTCCGGAACGCCG	BRDN0001630471	3	2261	655	1	2589	1299
AAGCGGAGACCTGAGCGCGG	BRDN0001630472	1	2443	955	6	1699	820
AAGCGGAGCGGGACAGACGC	BRDN0001630473	0	697	369	0	1168	222
AAGCGGCAACCTTAGCATTC	BRDN0001630474	4	1873	1375	0	809	641
AAGCGGCCATCTCGCGCAGG	BRDN0001630475	1	1054	275	4	1712	850
AAGCGGCCCTGGTACCCGAG	BRDN0001630476	1	1200	289	0	1890	1548
AAGCGGCCGAGAAGCTACAG	BRDN0001630477	0	872	167	1	997	184
AAGCGGCGCGCGCCGAAGTG	BRDN0001630478	1	1151	1302	2	1939	1456
AAGCGGCGTGCAACACGTGG	BRDN0001630479	2	968	529	3	1574	1366
AAGCGGGACTCAGAGCCGCG	BRDN0001630480	2	1197	493	3	1724	746
AAGCGGGAGCGAGGATAAGG	BRDN0001630481	1	755	354	2	915	209
AAGCGGGCGCGTCTGCGACT	BRDN0001630482	7	1940	290	1	1686	871
AAGCGGGCTGTGAACGCCCA	BRDN0001630483	0	861	503	4	1458	789
AAGCGGGGTCAAGTAGGTAG	BRDN0001630484	0	1695	1354	2	3015	1062
AAGCGGGTCATAGCGTCACG	BRDN0001630485	0	1146	242	1	1198	686
AAGCGGTATCGGATTCAGAG	BRDN0001630486	1	1146	2881	3	1579	1163
AAGCGTAAAGGAAAAATAGG	BRDN0001630487	0	435	169	6	886	445
AAGCGTAAGACACCTTGCAG	BRDN0001630488	0	748	383	3	940	522
AAGCGTAAGCGGGAGCTCGC	BRDN0001630489	1	1096	321	4	1698	430
AAGCGTCAGCTGCAGAGAGG	BRDN0001630490	0	766	260	0	1573	1147
AAGCGTGCAAAGGCGCGGAG	BRDN0001630491	0	602	304	2	1008	1221
AAGCGTGGAATAAGTCCCCT	BRDN0001630492	1	1089	646	3	1890	908
AAGCGTGGGCCAATGAACGG	BRDN0001630493	3	2280	4650	1	1991	392
AAGCGTGTGTATTGGTGGCA	BRDN0001630494	4	1845	1224	2	1884	2733
AAGCGTTCTGGCCAATGACG	BRDN0001630495	0	1248	458	0	1034	700
AAGCGTTGCGCGCTCCCGCG	BRDN0001630496	1	1053	2269	3	1030	248
AAGCGTTTAGGTGTCTGCGA	BRDN0001630497	2	1485	955	2	1035	950
AAGCGTTTATAGAACACCAC	BRDN0001630498	1	836	639	3	1233	834
AAGCTAAAAGAGAAGATTCA	BRDN0001630499	0	1317	568	4	1481	1216
AAGCTAAACTGTGGTTGAGG	BRDN0001630500	2	1445	780	2	1562	319
AAGCTAAAGAACTCTCCAAG	BRDN0001630501	1	1159	99	3	1471	639
AAGCTAATTGCTGAGCTGGG	BRDN0001630502	2	1060	130	1	1440	694
AAGCTAATTGGCCAAGCAGG	BRDN0001630503	3	1275	2470	2	1028	928
AAGCTACACGTTCTTTGCTG	BRDN0001630504	0	1443	608	1	2417	1036
AAGCTAGCAACCCGGCAGAG	BRDN0001630505	5	2088	599	1	1220	1289
AAGCTAGGCAGGATTCATGG	BRDN0001630506	0	1484	874	0	1492	823
AAGCTAGGGCGCGGGAGCAG	BRDN0001630507	3	1675	541	2	1834	741
AAGCTCACAATATCTTTACC	BRDN0001630508	4	942	367	3	1971	426
AAGCTCACTCCATCCCAAAC	BRDN0001630509	4	1999	2156	5	2293	1797
AAGCTCAGGAAGGGGGTAGG	BRDN0001630510	4	1188	501	1	1739	1347
AAGCTCATGAGGGAAACGCA	BRDN0001630511	0	1379	397	0	1089	433
AAGCTCCAACCTCGACCCAC	BRDN0001630512	3	2655	2529	3	2574	2174
AAGCTCCAAGGGCTTCTCGG	BRDN0001630513	4	1510	1693	3	1144	407
AAGCTCCAGCTTAGCTGCCC	BRDN0001630514	4	2058	1208	0	1843	1499
AAGCTCCAGTGCCCGCCTAG	BRDN0001630515	2	1762	958	4	1641	870
AAGCTCCCCTGGTTTGCGGT	BRDN0001630516	1	2448	1005	2	1258	677
AAGCTCCGCACCACTCAAGG	BRDN0001630517	1	1293	847	2	1241	510
AAGCTCCGCCGAGGTAGGAG	BRDN0001630518	2	1236	128	4	2079	4522
AAGCTCGCCGGGAGGCTGCG	BRDN0001630519	4	1874	1004	2	1443	1520
AAGCTCGGCGCATCATTGGG	BRDN0001630520	4	2027	1770	2	1734	1204
AAGCTCTAAGCCCAGAAGTG	BRDN0001630521	1	959	124	3	1677	1712
AAGCTCTAAGGTTCCGCCTG	BRDN0001630522	2	790	1134	1	1089	541
AAGCTCTCAAGTTCTGGGGA	BRDN0001630523	0	1138	1360	1	1419	802
AAGCTCTCCTGGCGACGCTG	BRDN0001630524	1	1855	1128	6	1971	899
AAGCTCTGAATCTTCTAGGA	BRDN0001630525	6	1616	13451	5	1037	344
AAGCTCTGTATCTATATATG	BRDN0001630526	1	717	555	0	722	361
AAGCTGAAAGAAAAGTTCAC	BRDN0001630527	1	662	101	1	1001	1743
AAGCTGAAAGCGGAGAGTCA	BRDN0001630528	1	686	596	3	1606	576
AAGCTGAACCAGAGACAAAG	BRDN0001630529	1	1267	882	0	953	594
AAGCTGAATGGAATCTCTCT	BRDN0001630530	6	2142	618	2	998	465
AAGCTGAGAATCCCAGCAGC	BRDN0001630531	3	997	739	4	1128	1113
AAGCTGCACCAACTGCCTTC	BRDN0001630532	1	1081	2838	1	1786	327
AAGCTGCACGAGCGCGTTCG	BRDN0001630533	1	900	119	3	1180	964
AAGCTGCAGTGTGGATGGAG	BRDN0001630534	2	2346	821	1	1902	1044
AAGCTGGAAGGCTGTGAGAG	BRDN0001630535	1	2087	1379	3	1617	682
AAGCTGGAATGTGGGATGCC	BRDN0001630536	7	3198	1756	4	2940	1876
AAGCTGGACGTGACTGTAAG	BRDN0001630537	1	1478	838	1	989	251
AAGCTGGGCTGCTGTTACAG	BRDN0001630538	4	1727	416	3	1827	483
[truncated: 54,763 more rows]

## Sheet: Calu3_CalSetB_genomewide_reads
Construct Barcode	Construct IDs	EMPTY	Calu-3 Calabrese B initial population screen #2	Calu-3 Calabrese B resistant population screen #2
AAAAAAAAAAACCTCTTGCT	BRDN0001685320	1	904	514
AAAAAAAAAACTTCTTGTTG	BRDN0001685321	3	596	183
AAAAAAAAAGAGTTCCTGTA	BRDN0001685322	2	1068	1088
AAAAAAAAAGCTAGCTTCCT	BRDN0001685323	1	664	830
AAAAAAAAAGTGGTAGTAAC	BRDN0001685324	2	740	60
AAAAAAAAATCACAGACCTG	BRDN0001685325	1	1001	733
AAAAAAAAATCACCCCATTA	BRDN0001685326	4	1185	887
AAAAAAAAATCCTCTCCGCG	BRDN0001685327	0	1329	792
AAAAAAAAATGCCATGTGGG	BRDN0001685328	3	1647	1169
AAAAAAAACAACTTTGAACG	BRDN0001685329	0	878	442
AAAAAAAACATGGAGACACA	BRDN0001685330	2	1300	792
AAAAAAAAGATAAATAATGA	BRDN0001685331	0	720	670
AAAAAAAATCTGACTTTGTC	BRDN0001685332	0	548	62
AAAAAAAATGCCATGTGGGA	BRDN0001685333	1	2187	1614
AAAAAAAATGCCTCGATCAG	BRDN0001685334	1	1567	654
AAAAAAACAAGAGAAAATAT	BRDN0001685335	1	377	475
AAAAAAACAGTGGAGAAGGC	BRDN0001685336	1	1633	385
AAAAAAACCTCTTTGCCGAG	BRDN0001685337	2	508	195
AAAAAAAGAGGCGGTGCCCA	BRDN0001685338	2	664	266
AAAAAAAGGTCTCTCAGTAC	BRDN0001685339	3	1591	833
AAAAAAATCCACAGTGGGGG	BRDN0001685340	1	869	384
AAAAAAATCTAAAAAGTCTC	BRDN0001685341	2	989	515
AAAAAAATGAGGGGGGTGTG	BRDN0001685342	4	2304	1282
AAAAAAATGCCTCGATCAGT	BRDN0001685343	0	1019	790
AAAAAAATGGATAATAAGAG	BRDN0001685344	2	1364	1031
AAAAAAATTTACAAGACCTC	BRDN0001685345	4	1122	1554
AAAAAACACGCCGAGCCCTT	BRDN0001685346	0	1376	537
AAAAAACTAGCCAGAAGGTG	BRDN0001685347	4	1680	900
AAAAAACTAGCTGTGTTACA	BRDN0001685348	0	980	787
AAAAAAGAAAACTGCATCTT	BRDN0001685349	1	1033	294
AAAAAAGAGACTCAGATAGT	BRDN0001685350	0	957	728
AAAAAAGAGCTGAGTAATGC	BRDN0001685351	2	1218	919
AAAAAAGCAAAGGCGATTAA	BRDN0001685352	3	714	1461
AAAAAAGGAACAGAAAAACC	BRDN0001685353	2	738	483
AAAAAAGGCACTAATAATGA	BRDN0001685354	3	1898	1013
AAAAAAGGTCTCTCAGTACG	BRDN0001685355	5	3065	2362
AAAAAAGGTTGGTGGGTGGG	BRDN0001685356	3	3094	2326
AAAAAAGTTCCCGGGCGGCC	BRDN0001685357	6	2581	4822
AAAAAAGTTGTGCGAGCGAC	BRDN0001685358	2	1327	520
AAAAAAGTTTCTGCCTTACC	BRDN0001685359	2	1808	892
AAAAAATCACCTCTACAACT	BRDN0001685360	3	2081	1106
AAAAAATCGACACTGGGAGA	BRDN0001685361	3	868	976
AAAAAATCGCATTGTATCAA	BRDN0001685362	0	1002	675
AAAAAATGCAGAGTGGCGGC	BRDN0001685363	0	1832	1069
AAAAAATTAGCCGGGCATGG	BRDN0001685364	0	1153	811
AAAAAATTAGCCGGGCGCGG	BRDN0001685365	5	1649	3748
AAAAAATTGCGTAAGCCCGG	BRDN0001685366	3	1113	2022
AAAAAATTTAGCGGGGGCGG	BRDN0001685367	0	632	128
AAAAACACGACAGTGGAGCC	BRDN0001685368	2	1625	882
AAAAACACGCAAATTGGGGC	BRDN0001685369	2	871	821
AAAAACACTGGGTGATTCTA	BRDN0001685370	2	1223	797
AAAAACAGGCGCCATCTTCT	BRDN0001685371	2	1611	1031
AAAAACAGTTCCGAAAATCT	BRDN0001685372	1	705	295
AAAAACCACAGCCTGAGAGG	BRDN0001685373	4	1003	387
AAAAACCCTGCCTCCTGTGA	BRDN0001685374	4	2699	1641
AAAAACCTCACCTACTCTCG	BRDN0001685375	6	1309	1515
AAAAACTCAGGAGCTGAAGC	BRDN0001685376	1	799	467
AAAAACTGCTAACTCACCTC	BRDN0001685377	4	1876	2701
AAAAAGAAAGGTGCAAAGTT	BRDN0001685378	0	791	184
AAAAAGAAGTTGATTGACAC	BRDN0001685379	1	1123	2073
AAAAAGAATCGGGAAACGCC	BRDN0001685380	2	1133	1246
AAAAAGAATTATTCTCACCA	BRDN0001685381	4	1676	1628
AAAAAGACGGCGGGTAGTTG	BRDN0001685382	0	1720	1999
AAAAAGAGAATGCTGCGCTG	BRDN0001685383	4	1531	861
AAAAAGAGGCAGGGACAACA	BRDN0001685384	3	1466	653
AAAAAGAGGCTCTGAACTGT	BRDN0001685385	2	2076	1199
AAAAAGATGCGGGGGGCGGG	BRDN0001685386	2	935	890
AAAAAGATTAAGGACATTTC	BRDN0001685387	0	721	668
AAAAAGATTTACAAACTGTG	BRDN0001685388	0	498	322
AAAAAGCCAAAAATGCCTCA	BRDN0001685389	1	1238	1162
AAAAAGCCGCAGCAGCTGAT	BRDN0001685390	1	1262	593
AAAAAGCGCTGAGTGAGGGC	BRDN0001685391	1	1316	335
AAAAAGCTATCTAACTTGGA	BRDN0001685392	1	1848	1223
AAAAAGCTGTCAGTCCACAA	BRDN0001685393	5	2007	1043
AAAAAGCTTCCCCAGAACAT	BRDN0001685394	2	1225	794
AAAAAGCTTCCGCCTGATGG	BRDN0001685395	0	994	478
AAAAAGGACAAAAGGGCCCA	BRDN0001685396	3	1085	1068
AAAAAGGACTTTGGCAAGGC	BRDN0001685397	1	812	723
AAAAAGGCAGCGGAGGGGGG	BRDN0001685398	2	1419	1006
AAAAAGGCCGTGAAGGCGAG	BRDN0001685399	2	1484	1215
AAAAAGGGAAATGTTTCATA	BRDN0001685400	1	421	667
AAAAAGGTGGCGCCCTAACA	BRDN0001685401	1	1261	431
AAAAAGTATTCCATTCCTGC	BRDN0001685402	3	1664	1137
AAAAAGTCACTGCTTGATGA	BRDN0001685403	7	1689	1366
AAAAAGTCGTAAGCTGAGCC	BRDN0001685404	3	1441	820
AAAAAGTGCTGAAGAGTCCT	BRDN0001685405	2	2412	1439
AAAAATAAAACAAGACACTT	BRDN0001685406	1	571	111
AAAAATATAGGAATGGGAGG	BRDN0001685407	0	1589	2133
AAAAATATTGCTTTCTTGTT	BRDN0001685408	4	1580	1161
AAAAATCAATGTGCAAAGAG	BRDN0001685409	2	1417	1221
AAAAATCACGGTTTATGAGG	BRDN0001685410	1	1171	577
AAAAATCGACACTGGGAGAA	BRDN0001685411	1	636	986
AAAAATGCGAGGAAAAGATG	BRDN0001685412	3	1311	1024
AAAAATGTGTGGAGGCGCCC	BRDN0001685413	5	930	780
AAAAATTACATTTAAATACA	BRDN0001685414	0	522	461
AAAAATTCCCCATCACACTT	BRDN0001685415	6	2932	1770
AAAAATTGAACCCTAAAGAC	BRDN0001685416	1	604	164
AAAACAAAGGAGGGAGGAGG	BRDN0001685417	1	1426	877
AAAACAAATGAATATTATAA	BRDN0001685418	1	221	175
AAAACAACAGTGCCCGGGAC	BRDN0001685419	1	1543	958
AAAACAAGAGGTGACTCATG	BRDN0001685420	0	1060	631
AAAACAAGTAACGGGCTGCC	BRDN0001685421	1	2042	1076
AAAACAATATTTGTTTCCGG	BRDN0001685422	0	433	226
AAAACACAGACACTGTAGAC	BRDN0001685423	1	1770	440
AAAACACCCGCAGGCAGGTG	BRDN0001685424	1	1593	869
AAAACACCCTTCTTTCCAGA	BRDN0001685425	2	1922	683
AAAACACTCAAAAGTTCTAC	BRDN0001685426	2	747	232
AAAACAGAACATTCATACTG	BRDN0001685427	1	1129	929
AAAACAGCCTGCGTAACCAG	BRDN0001685428	3	1592	2087
AAAACAGCCTTTCAGGAACA	BRDN0001685429	4	1968	625
AAAACAGCGAACAGCTCTAA	BRDN0001685430	1	936	493
AAAACATCTGCAAAAGCGCA	BRDN0001685431	2	1664	1429
AAAACATGCAGAAATTCCCT	BRDN0001685432	1	1698	836
AAAACATTAGCTGGGTGTGG	BRDN0001685433	1	1953	914
AAAACCAAACCAACCGGTCC	BRDN0001685434	2	1159	686
AAAACCAAACTTTCTTTAGC	BRDN0001685435	1	1515	480
AAAACCAATCATATTAAGGC	BRDN0001685436	2	652	408
AAAACCAGAAAGCAGCGGCC	BRDN0001685437	4	1936	519
AAAACCAGAGGGGGAAGTGT	BRDN0001685438	2	1928	916
AAAACCAGAGGTATTTGACA	BRDN0001685439	2	1301	741
AAAACCAGCAGGGTGGGGGG	BRDN0001685440	1	1089	343
AAAACCCAGCAGAGCCGCCA	BRDN0001685441	2	1880	919
AAAACCCAGGCCACTAGAGT	BRDN0001685442	1	1690	1775
AAAACCCCAGCGCGTTGCCC	BRDN0001685443	4	1182	944
AAAACCCGCCCCCTCACAGG	BRDN0001685444	0	1009	986
AAAACCCTTCCCCACTAGGC	BRDN0001685445	3	1328	539
AAAACCGCGGAGGCGCATTG	BRDN0001685446	4	824	1605
AAAACCGCGGGGGAGGGCAG	BRDN0001685447	4	1547	845
AAAACCTACCAATCAGAAAG	BRDN0001685448	1	905	299
AAAACCTCAAGGCTGGAGAA	BRDN0001685449	0	1476	1141
AAAACCTGAGTGACACCACA	BRDN0001685450	1	932	644
AAAACCTGCTGGCTGTTCCT	BRDN0001685451	3	2305	1544
AAAACGAACCAGGAACTATT	BRDN0001685452	1	1571	657
AAAACGAACGCAGCTGAGCA	BRDN0001685453	0	533	163
AAAACGATGTGATAAAGAGA	BRDN0001685454	0	1149	540
AAAACGCCATAGGCTCGGAC	BRDN0001685455	0	1324	1576
AAAACGGCCCCTAAACTTGG	BRDN0001685456	0	1391	545
AAAACTAAAAAGGACTTTAG	BRDN0001685457	2	1025	1735
AAAACTAATGTTCTATACCG	BRDN0001685458	1	862	1186
AAAACTACCACCCCACCAAA	BRDN0001685459	6	2871	1781
AAAACTACCTCACCGCGCGC	BRDN0001685460	1	1017	293
AAAACTACCTGGGTAGACCG	BRDN0001685461	3	1218	967
AAAACTAGAAAAGACAAATG	BRDN0001685462	3	1158	821
AAAACTAGTTGGACGAGTTA	BRDN0001685463	2	1395	306
AAAACTATCCAAAAGCCCCT	BRDN0001685464	1	1371	621
AAAACTCCAGGCTGTATCCC	BRDN0001685465	3	2154	778
AAAACTCGAAGGAAGCATCC	BRDN0001685466	1	1745	687
AAAACTCTCCACGCCCCTTA	BRDN0001685467	3	2647	1272
AAAACTCTCCTGTTTCCCCA	BRDN0001685468	0	1352	1352
AAAACTGCCAGAACTAAGGC	BRDN0001685469	1	920	445
AAAACTTAGCGGAGCCGGGC	BRDN0001685470	0	660	221
AAAACTTATTGGATGCTTAG	BRDN0001685471	0	1273	1972
AAAACTTCCTGCCTTGGCGA	BRDN0001685472	4	1244	634
AAAAGAAAAGTTTAGGGCGG	BRDN0001685473	0	1605	1664
AAAAGAAAGTAATGTTGTTG	BRDN0001685474	2	1340	904
AAAAGAAATGGTGGGGTAGG	BRDN0001685475	2	1273	646
AAAAGAACCAGGTGGTGAGG	BRDN0001685476	0	1411	1128
AAAAGAACGTTCTAATAGGT	BRDN0001685477	0	788	528
AAAAGAAGTGAGGCTGGGCG	BRDN0001685478	4	2810	1189
AAAAGAATTATCTCCACCAA	BRDN0001685479	2	1415	662
AAAAGACAAGCACCGAGGGC	BRDN0001685480	2	1790	732
AAAAGACTTCCGGTTGAGGG	BRDN0001685481	0	1072	394
AAAAGAGACCGGCATGGGGA	BRDN0001685482	6	2508	3806
AAAAGAGCCTTCCAGGCCAC	BRDN0001685483	0	940	424
AAAAGAGGAAGGAGGAGCGA	BRDN0001685484	4	3178	1514
AAAAGAGGCGGATCAAGTGG	BRDN0001685485	3	3129	3081
AAAAGAGGCGGGGCCGCCTG	BRDN0001685486	0	1225	410
AAAAGAGTTCGCGCTTGCTA	BRDN0001685487	4	1359	505
AAAAGATAAGGAAGAGAGGG	BRDN0001685488	0	1743	931
AAAAGATGAGATGGAAACAG	BRDN0001685489	1	1281	758
AAAAGATTATTATTTGGGGG	BRDN0001685490	2	1544	1861
AAAAGATTCTGTTTGCACAC	BRDN0001685491	3	1188	571
AAAAGCAACTTCCGGAAGCT	BRDN0001685492	2	1083	1623
AAAAGCAGCTTTCAGCATCC	BRDN0001685493	4	1852	1378
AAAAGCCACGCGCGGCGCGG	BRDN0001685494	1	1226	460
AAAAGCCAGACAGCGCCATC	BRDN0001685495	0	1294	737
AAAAGCCATTCCCAAAAGTA	BRDN0001685496	2	1702	901
AAAAGCCCCAGAAAAAGCGG	BRDN0001685497	2	1241	1208
AAAAGCCCCCGTGACCACAC	BRDN0001685498	4	1953	2503
AAAAGCCGCCTCCGAAAAGG	BRDN0001685499	2	1692	767
AAAAGCCTGAGAACATGGCC	BRDN0001685500	1	1486	1477
AAAAGCGCCGCGGCGGGCGG	BRDN0001685501	2	1038	1331
AAAAGCGGAAAACAGAGGCT	BRDN0001685502	3	1618	441
AAAAGCGGCCACACTGGGGG	BRDN0001685503	3	1453	1386
AAAAGCTACCTTAAGAAGGC	BRDN0001685504	0	976	801
AAAAGCTATAATATAACAGA	BRDN0001685505	2	975	633
AAAAGCTCATCCCGCCGCCG	BRDN0001685506	2	2838	3143
AAAAGCTCCTGAGTTTGCAA	BRDN0001685507	1	1540	1055
AAAAGCTCGGAAGAGATCTA	BRDN0001685508	3	1126	2501
AAAAGCTGACATCCTATTTG	BRDN0001685509	2	1965	1345
AAAAGCTGTCAAACAAGAAA	BRDN0001685510	1	733	230
AAAAGCTGTGTTCAGTGATT	BRDN0001685511	4	1942	1019
AAAAGCTTAATCAGTGTTAT	BRDN0001685512	1	1781	1069
AAAAGCTTCTAAAGACGCAC	BRDN0001685513	0	912	340
AAAAGCTTGGACGAATCCCT	BRDN0001685514	1	1281	1477
AAAAGGAAACCGATTGCCCC	BRDN0001685515	2	1816	2949
AAAAGGAAGTGACATGGGTG	BRDN0001685516	5	2812	1978
AAAAGGCAGCTTCACCAAAG	BRDN0001685517	1	1408	1856
AAAAGGCCAATAGCCTGTGA	BRDN0001685518	1	2058	533
AAAAGGCCAGGAGGAAACTG	BRDN0001685519	1	596	623
AAAAGGCGACGCCAACACCC	BRDN0001685520	5	1862	417
AAAAGGCGGGAGAGATAAGC	BRDN0001685521	1	869	605
AAAAGGCTTTCTGGATGCCA	BRDN0001685522	5	1554	2380
AAAAGGCTTTGTACTAGGTT	BRDN0001685523	0	2006	2366
AAAAGGGAAATGTTTCATAG	BRDN0001685524	4	1567	278
AAAAGGGGAGCGCGCGGAAG	BRDN0001685525	0	1301	876
AAAAGGGGCGCGGGAAAACG	BRDN0001685526	3	890	639
AAAAGGGGCGGAGACTGACT	BRDN0001685527	1	1767	2005
AAAAGGGGGCCGGGACTCGG	BRDN0001685528	2	1001	748
AAAAGGTATGAGCTCTTACT	BRDN0001685529	3	1745	817
AAAAGGTCCAGATACTAGAA	BRDN0001685530	1	943	874
AAAAGGTCGAGCAGACGGGC	BRDN0001685531	0	1894	808
AAAAGTACTGTGAAATGGGC	BRDN0001685532	5	1766	800
AAAAGTAGCCAATGGCAGGG	BRDN0001685533	1	737	751
AAAAGTAGTAAATCCTAGGC	BRDN0001685534	0	436	824
AAAAGTAGTTTGTCTTTACT	BRDN0001685535	0	942	780
AAAAGTCAATGCTAGCTCTG	BRDN0001685536	4	1803	2478
AAAAGTCGGATTTACTCCCC	BRDN0001685537	1	1092	764
AAAAGTGCCAGCACGACGCA	BRDN0001685538	2	1362	535
AAAAGTGGGGACTCCGAGCC	BRDN0001685539	5	1830	1906
AAAAGTTCTATTATGCCCTC	BRDN0001685540	4	1832	942
AAAATAAAAGAGTAAATCAT	BRDN0001685541	2	883	564
AAAATAAAATTGCACGTCGC	BRDN0001685542	0	829	278
AAAATACCGGAAACGTGCTT	BRDN0001685543	1	1857	2096
AAAATACCTCCCGGGGCGGG	BRDN0001685544	1	1229	332
AAAATACTGCTTGGTGACTT	BRDN0001685545	0	1695	930
AAAATACTTCTTCACTCAGT	BRDN0001685546	6	1398	1037
AAAATAGACCAAGATGTAGA	BRDN0001685547	1	2554	1070
AAAATAGCCCGAGGCCGGGG	BRDN0001685548	3	819	1508
AAAATAGGCTAATGGAAGAA	BRDN0001685549	1	2713	3063
AAAATAGTAGAGTCAGGTTA	BRDN0001685550	4	1914	2026
AAAATAGTGTGTAGGACTGG	BRDN0001685551	3	1486	370
AAAATATAAACAAATTGTTG	BRDN0001685552	0	492	198
AAAATATAAACATCTGGGCG	BRDN0001685553	1	801	456
AAAATATGACACTTGACCTA	BRDN0001685554	6	1304	510
AAAATATTCTAGTGCTGTGA	BRDN0001685555	4	1304	1050
AAAATATTGTCCAAGGAGCC	BRDN0001685556	2	983	996
AAAATCAGGACCCCGGAGGG	BRDN0001685557	1	458	350
AAAATCATAAGTTGGGGGGA	BRDN0001685558	1	1510	1227
AAAATCGATGGGCTGAATCT	BRDN0001685559	2	1783	3005
AAAATCTAGACATTAATGCA	BRDN0001685560	0	1281	648
AAAATCTCATTAATGAGGAG	BRDN0001685561	1	1008	610
AAAATCTGGGCTTCCACACT	BRDN0001685562	2	1921	1564
AAAATCTTCAAAGTATATTT	BRDN0001685563	0	703	1426
AAAATGAAGTGACGAATGGG	BRDN0001685564	2	2497	1205
AAAATGAGCTCCTAAGAGGA	BRDN0001685565	0	636	304
AAAATGAGTAGGACCGGAGG	BRDN0001685566	0	1714	1326
AAAATGAGTTAAGACTTTGG	BRDN0001685567	1	1428	1176
AAAATGCAAATTATGTTTCG	BRDN0001685568	0	732	264
AAAATGCAGAGTGGCGGCGG	BRDN0001685569	2	1414	398
AAAATGCATACACCTCAAAT	BRDN0001685570	2	1038	555
AAAATGCCGCGCGTCTAGCC	BRDN0001685571	6	1219	946
AAAATGCTGAAGACAAATGT	BRDN0001685572	0	1215	872
AAAATGGAATGGTGGAAGAT	BRDN0001685573	0	1166	448
AAAATGGCTGAGTGACAACT	BRDN0001685574	3	1522	1464
AAAATTACTTTAAAAGTAGG	BRDN0001685575	0	453	331
AAAATTAGCTTGTGAGCTCC	BRDN0001685576	2	765	227
AAAATTAGGGCTTCACAGCA	BRDN0001685577	0	992	1187
AAAATTATCGGAAACGGTAG	BRDN0001685578	0	1096	808
AAAATTCCAAGCCCCCTGGA	BRDN0001685579	0	882	1444
AAAATTCCAGGAACGTTGGT	BRDN0001685580	1	1286	472
AAAATTCCTTACTTGTACAG	BRDN0001685581	1	901	546
AAAATTGGTGAGCTGAGGTA	BRDN0001685582	3	1899	1105
AAAATTTGAATCTGCGACCC	BRDN0001685583	1	1713	1153
AAAATTTGCTTCCAGAGAGA	BRDN0001685584	2	955	785
AAACAAAAGAGGCGCCCCGG	BRDN0001685585	2	653	345
AAACAAAAGCTGTTTCTGCT	BRDN0001685586	1	1447	588
AAACAAACACTGGGGAGGAA	BRDN0001685587	2	1101	902
AAACAAACAGCGCTCGCCGA	BRDN0001685588	0	1902	686
AAACAAACTTTGGGTCAACA	BRDN0001685589	1	784	676
AAACAAAGGCACTATCTTCA	BRDN0001685590	2	1328	703
AAACAAATGAATATTATAAT	BRDN0001685591	1	525	189
AAACAACACTGTCTTTGCAC	BRDN0001685592	2	2344	1237
AAACAACTCTCAAAACCTTC	BRDN0001685593	2	1030	581
AAACAAGACGGGTGGAGTAG	BRDN0001685594	1	1697	416
AAACAAGAGGTGACTCATGT	BRDN0001685595	1	614	621
AAACAAGAGTCGCAAGCTTC	BRDN0001685596	1	1521	479
AAACAAGGTTCTTGCAGCGA	BRDN0001685597	3	1595	1898
AAACAAGTGACTCACTTTAA	BRDN0001685598	0	333	81
AAACAATCGCAGGCGCTATC	BRDN0001685599	0	569	219
AAACAATGCTTCCCTAGAAG	BRDN0001685600	3	1578	1139
AAACACAACTGGAAAACCCT	BRDN0001685601	0	1292	452
AAACACAATCTGACACCTCA	BRDN0001685602	3	1782	1773
AAACACACAGAGCACAAACC	BRDN0001685603	4	1990	1212
AAACACAGAAATCATTTCCT	BRDN0001685604	2	1072	2624
AAACACAGCAATCCAGGCAG	BRDN0001685605	4	1568	667
AAACACCAAAAAGAGTTTGA	BRDN0001685606	0	852	139
AAACACCAGTGCTCAGCAGG	BRDN0001685607	2	1384	599
AAACACCCGCAGGCAGGTGT	BRDN0001685608	4	1484	1661
AAACACGTGGCCAACAGGGG	BRDN0001685609	3	1717	497
AAACACTGCCCCAAAACATT	BRDN0001685610	1	1066	388
AAACAGAAAACAGCTCTGAT	BRDN0001685611	1	1185	1097
AAACAGAAACAATTGATCCT	BRDN0001685612	1	1066	310
AAACAGAAATTATCCAATTA	BRDN0001685613	1	551	206
AAACAGAGGAGACCCGGAAG	BRDN0001685614	2	2179	985
AAACAGAGGCACTGGAGGCG	BRDN0001685615	0	1832	814
AAACAGCACCCTAGCTGTTG	BRDN0001685616	0	1356	605
AAACAGCGCTTCGCACTGGC	BRDN0001685617	1	955	102
AAACAGCGTAGAATAAAATA	BRDN0001685618	0	948	625
AAACAGCTAAAATATAAAAT	BRDN0001685619	1	581	508
AAACAGCTTTCTGCTTTCAC	BRDN0001685620	3	959	486
AAACAGGAAACGAGCGTCGG	BRDN0001685621	0	1130	311
AAACAGGAAGTGCTTAAGGA	BRDN0001685622	1	785	1049
AAACAGGTAACATGTCATGG	BRDN0001685623	2	1667	1231
AAACAGTAAGAGTCGCTCTT	BRDN0001685624	1	1018	459
AAACAGTACATAGGCTGGCA	BRDN0001685625	1	1350	706
AAACAGTACCGGCTGGAGGC	BRDN0001685626	0	1328	387
AAACAGTAGCACCCGAGAGA	BRDN0001685627	1	1347	1103
AAACAGTGGTTCCTCTGGTG	BRDN0001685628	5	2027	1982
AAACAGTTCCAGGAGGCACC	BRDN0001685629	3	2050	816
AAACATAATTGCAAATGGCT	BRDN0001685630	0	1196	710
AAACATCCCTTTCATCAGGT	BRDN0001685631	2	1205	651
AAACATCCTGCTGCGTTTAG	BRDN0001685632	3	1316	731
AAACATCTATTAGGCAAAAT	BRDN0001685633	0	755	245
AAACATCTCTGAAGGTCAGG	BRDN0001685634	0	1454	478
AAACATGACCTCGCCCATGA	BRDN0001685635	2	1652	1173
AAACATGATAGCGGTCTCGC	BRDN0001685636	2	1137	1231
AAACATGATGCACGTCCATT	BRDN0001685637	2	891	460
AAACATGCAAATATGAAAGG	BRDN0001685638	5	2013	1279
AAACATGGCGGCGCCCTGCG	BRDN0001685639	1	901	887
AAACATGGCTCTAACGCGGC	BRDN0001685640	1	1153	573
AAACATTACTCTGTGCTACT	BRDN0001685641	1	1650	1290
AAACATTTGTTTACCTACCA	BRDN0001685642	0	1116	710
AAACCAAAAGACACCGGGAG	BRDN0001685643	2	1475	942
AAACCAAAGGAAACTGAGCA	BRDN0001685644	0	862	438
AAACCAAGAGAAACGCCCAA	BRDN0001685645	1	1351	329
AAACCACAGCCCGCCGGTCT	BRDN0001685646	1	1108	495
AAACCACTAATTAGAGATCC	BRDN0001685647	3	926	814
AAACCACTGTTACGCCCATT	BRDN0001685648	1	1469	641
AAACCAGAAGACTGGACTGG	BRDN0001685649	0	1634	833
AAACCAGAAGCGGATCTGAT	BRDN0001685650	2	1374	549
AAACCAGAATCTCCAGGGTG	BRDN0001685651	5	1001	1215
AAACCAGACAGCAAACTGAT	BRDN0001685652	0	1296	879
AAACCAGCTCTCCTCTTTAT	BRDN0001685653	4	3275	3198
AAACCAGGACTGGATTCGAG	BRDN0001685654	1	1422	848
AAACCAGGCCTGGGCCTGGT	BRDN0001685655	0	1006	187
AAACCATACCCCCCTGATGG	BRDN0001685656	0	769	166
AAACCATGATGTGGAGAACT	BRDN0001685657	2	2038	2188
AAACCATTTACCTTAAATAA	BRDN0001685658	1	753	513
AAACCCAAGAGGATTAGTGC	BRDN0001685659	0	2472	768
AAACCCAGATAGTACTATCC	BRDN0001685660	2	1011	1261
AAACCCAGCCTCAGACATAC	BRDN0001685661	1	922	648
AAACCCAGGCCTCCGGAAGA	BRDN0001685662	0	1380	596
AAACCCCTGGGGCGTACGGG	BRDN0001685663	2	819	923
AAACCCGAGCGCCCGGCCGA	BRDN0001685664	0	1375	1495
AAACCCGCGTTGCTCAGCGA	BRDN0001685665	1	844	259
AAACCCGGACACTTGCACGC	BRDN0001685666	1	1825	2623
AAACCCTAGTCTCAGATCCA	BRDN0001685667	4	1220	635
AAACCCTATGCCCAAATGAG	BRDN0001685668	1	1283	338
AAACCCTTGGCAGTGTACTA	BRDN0001685669	0	930	448
AAACCGAACTGAAGGGGGAA	BRDN0001685670	4	942	794
AAACCGAGACAAAGGGGAGG	BRDN0001685671	1	1249	1100
AAACCGAGGTGGAGGAAACT	BRDN0001685672	1	969	334
AAACCGCTTGTGGTTGGTGG	BRDN0001685673	4	1547	876
AAACCGGGATCCTAGAGGGG	BRDN0001685674	2	939	360
AAACCGGTTGCTAGGAAACT	BRDN0001685675	0	874	308
AAACCTCAAGGCTGGAGAAG	BRDN0001685676	3	1332	382
AAACCTCATGCCCTTTCAAA	BRDN0001685677	2	1439	1561
AAACCTCCAAAAACCTCAGT	BRDN0001685678	3	2265	1854
AAACCTCGCCAGTCAGGGAG	BRDN0001685679	2	883	452
AAACCTCGTGTGCAGTCGCA	BRDN0001685680	3	1630	687
AAACCTGATCCTCCAGTCCG	BRDN0001685681	1	1447	548
AAACCTGCAGCGTGGGCAGG	BRDN0001685682	2	1211	876
AAACCTGCTGAACAGGTGTT	BRDN0001685683	0	1237	819
AAACCTGGCACTGCTTTATG	BRDN0001685684	2	1327	762
AAACCTTTGATTGAGCCTGG	BRDN0001685685	2	918	1055
AAACGAAAAGGAGCGAGGAG	BRDN0001685686	2	1904	1502
AAACGAACACAATGGCGCCG	BRDN0001685687	1	1519	964
AAACGAACGCAGCTGAGCAT	BRDN0001685688	3	1224	488
AAACGAAGGCTGCAAAAAGC	BRDN0001685689	4	843	879
AAACGAAGTCGATTTCTCAT	BRDN0001685690	0	1222	815
AAACGAATCCCATCTGGCGC	BRDN0001685691	0	1256	764
AAACGACTTCTGAGAGATTG	BRDN0001685692	2	1052	690
AAACGATAATGGTAAAATGG	BRDN0001685693	5	2009	3624
AAACGCAGCACGGCCTTGGG	BRDN0001685694	1	1815	1202
AAACGCAGCCCCCTGATTGG	BRDN0001685695	2	1777	1198
AAACGCAGCTACAGCGGAGA	BRDN0001685696	1	1463	1828
AAACGCCCCCGGCGTTCTGG	BRDN0001685697	0	754	252
AAACGCCGCGGACCGACTTC	BRDN0001685698	2	2309	2045
AAACGCCGCTCTCGTGCCCT	BRDN0001685699	2	1901	456
AAACGCGATCAGATGTTAGT	BRDN0001685700	0	1583	572
AAACGCGCGCTGCCCTGGCA	BRDN0001685701	3	1310	532
AAACGCTCCCACCCTTTCCT	BRDN0001685702	3	1826	1031
AAACGCTCCCTGTCACAAAG	BRDN0001685703	3	1686	1107
AAACGCTCGGGGTCTGCGGG	BRDN0001685704	3	1700	1273
AAACGGCAGTTTCCTGCGCC	BRDN0001685705	0	603	276
AAACGGGACGGAAGGCGGCA	BRDN0001685706	1	1466	984
AAACGGGCAGCGTCTGGCTG	BRDN0001685707	2	2373	2812
AAACGGTTCAGGTTGAGGAG	BRDN0001685708	0	488	227
AAACGTCACCAGCTGGAGCT	BRDN0001685709	4	2666	1204
AAACGTGACAGCGCGCGGGC	BRDN0001685710	0	1415	1029
AAACGTGCTCTTCGTAGGCC	BRDN0001685711	3	1586	2170
AAACGTTTAGTGTGTGAGGT	BRDN0001685712	1	829	867
AAACGTTTATTGAGTATAAA	BRDN0001685713	2	729	318
AAACTAAAATCGCCCTGAGT	BRDN0001685714	2	1681	1488
AAACTAACAATGCCAGTGTA	BRDN0001685715	3	1409	337
AAACTAACACAGGCCCACTC	BRDN0001685716	3	1957	2398
AAACTACTCCCAAACATCAC	BRDN0001685717	3	1533	1841
AAACTACTGTTTAAAAACCC	BRDN0001685718	0	629	241
AAACTAGGTGTTATCAGGTG	BRDN0001685719	2	1169	2054
AAACTATTTCAGTTTGCTAG	BRDN0001685720	2	1378	955
AAACTCAATCAGGACTAACT	BRDN0001685721	2	1756	593
AAACTCACCAAGACACAGGA	BRDN0001685722	2	867	570
AAACTCAGAATCTGCTGGCA	BRDN0001685723	5	1670	496
AAACTCAGTGGGGTGTGTCG	BRDN0001685724	1	2028	1397
AAACTCCAAAAATTAATGGA	BRDN0001685725	1	523	138
AAACTCCAGAAATATCTAAA	BRDN0001685726	0	370	261
AAACTCCAGAATTATCTACC	BRDN0001685727	1	820	1989
AAACTCCGTTGCTGTGGAGA	BRDN0001685728	0	1419	1066
AAACTCTAAAATCCGGGCAG	BRDN0001685729	1	603	208
AAACTCTGAAACGGACAAGA	BRDN0001685730	1	929	345
AAACTCTTGTGAACAAAGTC	BRDN0001685731	0	591	710
AAACTGACACCTCCCACGTG	BRDN0001685732	1	1296	511
AAACTGACCTACCTATTCCT	BRDN0001685733	3	2514	2047
AAACTGAGGCACGAGGTGGC	BRDN0001685734	1	2365	1127
AAACTGAGGCCCGGAACTTA	BRDN0001685735	3	1284	646
AAACTGAGTCAGAGGAGTGA	BRDN0001685736	1	788	456
AAACTGCAACAAACCGCCGG	BRDN0001685737	2	1367	677
AAACTGCCACCTAGGTGGCA	BRDN0001685738	0	121	209
AAACTGCGGTGGGCGGAGTA	BRDN0001685739	2	1750	1042
AAACTGCTTATGCAGTATAG	BRDN0001685740	1	1178	2130
AAACTGGGGCAGTATATAAG	BRDN0001685741	3	1616	1389
AAACTGGGGGACCCTCTAGG	BRDN0001685742	3	1822	1286
AAACTGTAAACTCAAAATTG	BRDN0001685743	1	1093	853
AAACTGTAGTGCAGGGTCAG	BRDN0001685744	2	2249	1037
AAACTGTGTCCAGCAGCAAC	BRDN0001685745	0	1525	1938
AAACTGTTGTTTAGGGTGGG	BRDN0001685746	9	2535	1342
AAACTTAACCAAACGAGAAC	BRDN0001685747	4	1205	765
AAACTTCTGAGGGAGTGGGC	BRDN0001685748	1	1521	413
AAACTTGAATAGAGCTGTCT	BRDN0001685749	0	685	1082
AAACTTGAGCATCCACGCAC	BRDN0001685750	3	1307	505
AAACTTGCCCTCACTTAAGA	BRDN0001685751	0	1732	2689
AAACTTGGGGGTGGCACAGT	BRDN0001685752	1	1105	1036
AAACTTGTCTCACCCCACAC	BRDN0001685753	0	885	815
AAACTTTAAGGGGCAGAGCC	BRDN0001685754	2	876	457
AAACTTTCTGTTTATATGAA	BRDN0001685755	1	629	238
AAAGAAAAATATCAGAGTAT	BRDN0001685756	0	273	56
AAAGAAAACAGCCCTGCGCC	BRDN0001685757	2	1492	671
AAAGAAAACTGCATCTTTGG	BRDN0001685758	0	800	140
AAAGAAAAGACAAGCACCGA	BRDN0001685759	4	2089	669
AAAGAAAAGGAGGGACAGGT	BRDN0001685760	1	1462	493
AAAGAAAATTAAACATACAG	BRDN0001685761	0	642	101
AAAGAAAGACGGAAACCCCA	BRDN0001685762	0	817	282
AAAGAAAGCTTTATCACGTG	BRDN0001685763	1	1964	1711
AAAGAACCTGCCTTTCCGCC	BRDN0001685764	1	1809	2733
AAAGAACGAGACACGGGCGT	BRDN0001685765	1	1263	687
AAAGAACGGCCAACTGGCGA	BRDN0001685766	5	2026	2546
AAAGAACTCTCCAAGGGGTG	BRDN0001685767	2	1746	1075
AAAGAAGACTGCAGAAAAGG	BRDN0001685768	0	1215	869
AAAGAAGCGACCTCACTTCC	BRDN0001685769	6	1593	1099
AAAGAAGCTGGGTCTTGGCG	BRDN0001685770	4	2331	2265
AAAGAATCTGTGCTTCTCCA	BRDN0001685771	1	1394	1832
AAAGAATGGTAGGCTTGGTG	BRDN0001685772	7	1947	4139
AAAGAATGTCACATCGGTGG	BRDN0001685773	3	1604	861
AAAGACAACTACCGAGGTGG	BRDN0001685774	0	1521	1575
AAAGACACTCCTGTCCCCCA	BRDN0001685775	3	1956	2067
AAAGACAGCCTTTCCACGCT	BRDN0001685776	2	996	1144
AAAGACAGTGAAAAGATCAG	BRDN0001685777	1	1142	546
AAAGACATTGTGAAATGCCC	BRDN0001685778	0	1092	478
AAAGACCGAGAGCCGGAGAA	BRDN0001685779	4	1311	1695
AAAGACGACGGAGTTGACCA	BRDN0001685780	3	2242	1159
AAAGACGGTTTATTACTTAA	BRDN0001685781	0	305	242
AAAGACTAAGTGCGGAAGGA	BRDN0001685782	1	1085	547
AAAGACTGCGCTGGAAAGGC	BRDN0001685783	0	1351	1033
AAAGACTTCCGGTTGAGGGC	BRDN0001685784	2	972	1306
AAAGACTTGCTCCAAAACAC	BRDN0001685785	1	1671	1428
AAAGAGAAAAACCACATCCA	BRDN0001685786	2	985	511
AAAGAGAAACCTGGGAGGCT	BRDN0001685787	3	1963	1217
AAAGAGAAATCACAGGGGCG	BRDN0001685788	0	2026	1427
AAAGAGACAACTGTTTAAAA	BRDN0001685789	0	572	523
AAAGAGACCGCAGCTACTAA	BRDN0001685790	3	2230	1203
AAAGAGACTGTTTCACACAT	BRDN0001685791	2	1717	731
AAAGAGAGGAGGTATCAAAG	BRDN0001685792	1	613	202
AAAGAGAGTCAGCAGTGGGG	BRDN0001685793	8	3986	2149
AAAGAGATAAACAGTAAGGG	BRDN0001685794	1	1543	698
AAAGAGATGAGTGTCTTACT	BRDN0001685795	1	1780	767
AAAGAGCAATCTCCCTGTCC	BRDN0001685796	2	1494	797
AAAGAGCGCAAGCAGTGCCA	BRDN0001685797	3	1482	802
AAAGAGCTCAGGCGGGGACC	BRDN0001685798	5	1332	514
AAAGAGGTCGGTGATGGTCG	BRDN0001685799	2	3188	2191
AAAGAGTCATTAAAATCATG	BRDN0001685800	1	874	227
AAAGATATCTAAAAAGTCTC	BRDN0001685801	0	410	794
AAAGATGGCCGCCCCCAGAG	BRDN0001685802	5	1885	1009
AAAGATGGCGCCCCGCGCCC	BRDN0001685803	2	1268	585
AAAGATGGCGCGCCGGAGTG	BRDN0001685804	4	2321	1874
AAAGATGGTGAAAAAATGCG	BRDN0001685805	2	1426	1241
AAAGATTATTATTTGGGGGC	BRDN0001685806	2	922	724
AAAGATTCAATGGGTAGGGC	BRDN0001685807	2	1099	401
AAAGCAAAACCTAATCTTTC	BRDN0001685808	1	1030	933
AAAGCAAACAGGTCAGGCCC	BRDN0001685809	1	1157	539
AAAGCAAATAGACTAGACAA	BRDN0001685810	3	1350	630
AAAGCAAGCTCAGCAATATT	BRDN0001685811	3	1050	1061
AAAGCAAGCTCATCATTACA	BRDN0001685812	2	1810	834
AAAGCAATCTGAACAGGGGT	BRDN0001685813	1	833	738
AAAGCAATGAAATCCTTTGT	BRDN0001685814	6	1501	963
AAAGCAATGCGCACGCGCAG	BRDN0001685815	0	1187	739
AAAGCAATTGTTAGAAAAAT	BRDN0001685816	2	593	171
AAAGCACCCAACTTACACTT	BRDN0001685817	2	1143	206
AAAGCACCCTGCTTACACCT	BRDN0001685818	5	1956	1755
AAAGCACCGCCCCTCCGGCG	BRDN0001685819	1	1636	982
AAAGCACTTCCTTACTCCCA	BRDN0001685820	3	2641	4499
AAAGCAGAGCACTTCGAAGA	BRDN0001685821	1	1068	433
AAAGCAGCAGTGGTGAGCTG	BRDN0001685822	0	1629	1327
AAAGCAGCGCGCCTGCGCCG	BRDN0001685823	3	2495	959
AAAGCAGCGGTAGGTGGCGA	BRDN0001685824	6	2253	777
AAAGCAGGAGTGGCCAGGCC	BRDN0001685825	1	2088	700
AAAGCAGGCCAGACCTCCCC	BRDN0001685826	1	442	51
AAAGCAGTCAGAAAAAGAAC	BRDN0001685827	1	787	554
AAAGCATCCCAATCAGGCGG	BRDN0001685828	1	1643	930
AAAGCCAAAGACGAAGAATC	BRDN0001685829	1	1779	882
AAAGCCAATTTGCTTACTAC	BRDN0001685830	4	1332	834
AAAGCCAGCAGCCTGCAATG	BRDN0001685831	4	1366	580
AAAGCCCAGAGCTCCGGGAA	BRDN0001685832	2	978	868
AAAGCCCAGTCCAACGGCAG	BRDN0001685833	1	1351	883
AAAGCCCATGATCCCGTGGG	BRDN0001685834	3	1161	560
AAAGCCCCACGAACCCATAA	BRDN0001685835	2	1545	2176
AAAGCCCCATGACATTGGAG	BRDN0001685836	4	2234	927
AAAGCCCCCAGCGCCCACGT	BRDN0001685837	5	1836	881
AAAGCCCGAGGTCGTGCGTT	BRDN0001685838	1	1404	1170
AAAGCCCGCCATCAGGTCAG	BRDN0001685839	1	1497	1217
AAAGCCCGGCTGCTTGAGGG	BRDN0001685840	1	2016	1254
AAAGCCGAGCGGGAACCAGA	BRDN0001685841	1	983	510
AAAGCCGCCTCCGAAAAGGG	BRDN0001685842	4	993	860
AAAGCCGCGGAAGCTGCCTT	BRDN0001685843	3	1482	1012
AAAGCCGGAGACTCCTGGAA	BRDN0001685844	0	1212	330
AAAGCCGGTCAGGGGGACAA	BRDN0001685845	2	1972	1259
AAAGCCTAGGAGAGGATGAG	BRDN0001685846	1	1238	1130
AAAGCCTCAGAGTAGACCGC	BRDN0001685847	3	1145	998
AAAGCCTGAGAACATGGCCT	BRDN0001685848	2	1054	442
AAAGCCTTGCGCAGTGGGGG	BRDN0001685849	3	2313	1271
AAAGCCTTTCCTTTGGACCC	BRDN0001685850	3	2289	773
AAAGCGAACGAGGGGGAGAG	BRDN0001685851	2	1368	677
AAAGCGAACTTGGGGACGTA	BRDN0001685852	5	2059	2656
AAAGCGAAGTGCAAGGGGCA	BRDN0001685853	2	1154	2026
AAAGCGCATCATGTGGGCGG	BRDN0001685854	6	1833	1312
AAAGCGCCGGAGGATTGGCT	BRDN0001685855	3	1712	2749
AAAGCGCCTGAAAGCCACTG	BRDN0001685856	0	1541	499
AAAGCGCTCATAGGCGGGGT	BRDN0001685857	2	1026	744
AAAGCGCTGGGGACGTGGAG	BRDN0001685858	4	2081	1408
AAAGCGGAGCCAAAAGGGGC	BRDN0001685859	1	789	246
AAAGCGGCCTTGGCGCAGGC	BRDN0001685860	1	1460	1443
AAAGCGGTCGGCGGTGCCGG	BRDN0001685861	4	1618	916
AAAGCGTGGGAGCTGGCGGA	BRDN0001685862	3	1785	851
AAAGCGTTTCTGCAGGGAGC	BRDN0001685863	3	1321	419
AAAGCTCCAGAACGCCTCAC	BRDN0001685864	3	1613	1030
AAAGCTCCCCTTGCTTTCCG	BRDN0001685865	1	1139	2478
AAAGCTCCTCCCAGTCGCTC	BRDN0001685866	1	1162	733
AAAGCTCGGCGATTAACCCC	BRDN0001685867	1	798	622
AAAGCTCTGGGGATGGGGGA	BRDN0001685868	2	1509	1137
AAAGCTCTTCCTCTTGTGTG	BRDN0001685869	0	3555	2795
AAAGCTGCAGTGTGGATGGA	BRDN0001685870	0	2058	1058
AAAGCTGCGCGGGGGAGGGG	BRDN0001685871	1	1634	2129
AAAGCTGGAGGTAATGACGT	BRDN0001685872	1	2212	590
AAAGCTGTTGTTCCACGTTG	BRDN0001685873	5	2111	2225
AAAGCTTCCCTTGGTGGGTC	BRDN0001685874	1	1148	1155
AAAGCTTGCGTGCAGGTTGG	BRDN0001685875	5	2000	1789
AAAGCTTTGTAGAGTTTGGA	BRDN0001685876	1	2266	1314
AAAGGAAAAGATTAATAAGG	BRDN0001685877	0	1396	584
AAAGGAAAAGCTCTGGATTC	BRDN0001685878	0	886	208
AAAGGAAACCGATTGCCCCA	BRDN0001685879	6	2316	1627
AAAGGAAACTGGGGAGATAA	BRDN0001685880	0	1035	569
AAAGGAAAGCGTCTGTTTAG	BRDN0001685881	0	1322	461
AAAGGAAATTGGGAGTGGGC	BRDN0001685882	1	3091	1718
AAAGGAACAACCCGTGTGGT	BRDN0001685883	2	1064	564
AAAGGAACGCACCTCCATCC	BRDN0001685884	1	1833	823
AAAGGAAGAGTGGATGCAAG	BRDN0001685885	1	1681	1128
AAAGGAAGCGGAAGTGACGT	BRDN0001685886	3	2249	1184
AAAGGAAGGAAGTGCCTGGT	BRDN0001685887	1	1865	263
AAAGGAAGGCATTCAGAACA	BRDN0001685888	5	1625	1987
AAAGGAAGGTAACTGAAGGT	BRDN0001685889	1	1096	1846
AAAGGAAGTGCAAACAAACT	BRDN0001685890	0	1045	564
AAAGGACACTCAGTTCTTCA	BRDN0001685891	0	490	414
AAAGGACGCGTGCGTGTGCG	BRDN0001685892	0	689	493
AAAGGAGAAGGCGAAGGGAT	BRDN0001685893	3	1141	1077
AAAGGAGAGAAACAGACAGT	BRDN0001685894	0	619	647
AAAGGAGAGACCCAAAGCCC	BRDN0001685895	2	1453	853
AAAGGAGAGAGCAGCGCTTG	BRDN0001685896	0	176	136
AAAGGAGAGGCGAGGTTCAC	BRDN0001685897	6	2238	1125
AAAGGAGCAGAGGCATGCCG	BRDN0001685898	2	1358	626
AAAGGAGCCTGCGCGGCCCG	BRDN0001685899	0	1266	1197
AAAGGAGCGGGGCATCCCAA	BRDN0001685900	2	601	655
AAAGGAGTCTTCTAAACCCT	BRDN0001685901	2	991	670
AAAGGAGTTAGAGGCATCCC	BRDN0001685902	0	1315	917
AAAGGAGTTGGGGGGTAGAA	BRDN0001685903	1	1960	798
AAAGGATACGAAAACGCCCC	BRDN0001685904	2	1038	897
AAAGGATATTGCAGTCATTC	BRDN0001685905	6	1096	2785
AAAGGATGCGCTGCCCAGAA	BRDN0001685906	6	2728	3073
AAAGGATTCTTTCTTGTCAT	BRDN0001685907	3	1425	2899
AAAGGCAAAGGCGCAGAGAG	BRDN0001685908	3	1163	745
AAAGGCAAGGCTGGTTGCGG	BRDN0001685909	2	1565	1190
AAAGGCACCGCTAGCGTCTG	BRDN0001685910	4	1726	1354
AAAGGCAGAAATGAGAGGGG	BRDN0001685911	4	2424	5002
AAAGGCAGAAGAAGAAGGTG	BRDN0001685912	0	2033	1108
AAAGGCAGTGGTCTCACCCG	BRDN0001685913	0	1063	1335
AAAGGCATGCAGGAGAGAAC	BRDN0001685914	3	2924	2392
AAAGGCCAGCTGGGACGGCG	BRDN0001685915	1	2708	1979
AAAGGCCCAATGTATTTGAC	BRDN0001685916	0	734	145
AAAGGCCCACATTCCGGGGT	BRDN0001685917	6	2397	690
AAAGGCCGGAGGCTGGCAAG	BRDN0001685918	1	1165	787
AAAGGCCTCCCGGGCTCCTG	BRDN0001685919	0	977	804
AAAGGCGAACTAGTAGGTTG	BRDN0001685920	6	1886	1463
AAAGGCGCAGCGCCGCGAGG	BRDN0001685921	4	1205	1272
AAAGGCGCCCGCGCACCCGT	BRDN0001685922	3	1344	383
AAAGGCGCGGGCAACGTCAG	BRDN0001685923	0	1006	369
AAAGGCGGAGCTAAAGGTGC	BRDN0001685924	2	1448	798
AAAGGCGGCGGTGGCCGGCG	BRDN0001685925	5	1736	2323
AAAGGCGGGGCTTCCGCTTG	BRDN0001685926	0	1313	948
AAAGGCGTGTCAGGGAAGGT	BRDN0001685927	3	1193	556
AAAGGCTAGCGCCTGGACGC	BRDN0001685928	1	1182	619
AAAGGCTCCTGTCTTGGGCA	BRDN0001685929	0	1490	980
AAAGGCTGACGGGGACTTTG	BRDN0001685930	2	992	351
AAAGGCTGCATTGGAATGTG	BRDN0001685931	1	1517	801
AAAGGCTTTGACACGGAGCC	BRDN0001685932	1	1118	557
AAAGGGAGAGACTCAGCCGC	BRDN0001685933	5	2258	1186
AAAGGGAGAGGAGTGAAACG	BRDN0001685934	1	1020	312
AAAGGGCAACTCTGCACCCT	BRDN0001685935	2	947	659
AAAGGGCCCTTTGATTCCAC	BRDN0001685936	1	1392	436
AAAGGGCCGCCTGTGGGGGA	BRDN0001685937	0	1322	425
AAAGGGCCGGGGTCTCGGAT	BRDN0001685938	1	1047	457
AAAGGGCCTCTCTGTTAAGG	BRDN0001685939	0	1945	1588
AAAGGGCGAGAAATAACAGC	BRDN0001685940	3	1164	614
AAAGGGCGAGGCCTACTGAT	BRDN0001685941	3	1467	1235
AAAGGGCTCGCAGCCCAGCC	BRDN0001685942	1	825	475
AAAGGGCTGCTGCAGAGGGC	BRDN0001685943	3	1742	1492
AAAGGGCTGGGCCACGTGGG	BRDN0001685944	0	1414	1709
AAAGGGGAAGCTGGCTCAGC	BRDN0001685945	1	841	220
AAAGGGGAATCGGGGCCGAA	BRDN0001685946	5	1571	2721
AAAGGGGACCAGACTCTGGA	BRDN0001685947	1	1208	661
AAAGGGGAGGAGCGTTTCCA	BRDN0001685948	2	1832	2014
AAAGGGGAGTAAAAGTAGCT	BRDN0001685949	1	1896	499
AAAGGGGCGGCACCGACGGG	BRDN0001685950	1	1459	660
AAAGGGGCGGGAAGCCGGCG	BRDN0001685951	2	965	372
AAAGGGGCGGGCCCTGACGG	BRDN0001685952	1	908	834
AAAGGGGCTCCCGTGTTTAG	BRDN0001685953	0	1508	1866
AAAGGGGGACGCGTTGCGCA	BRDN0001685954	0	939	426
AAAGGGGGAGTGGCTATCCC	BRDN0001685955	1	1406	528
AAAGGGGTCTCTCACAGAGT	BRDN0001685956	1	1205	1263
AAAGGGGTGACGGACAGGCG	BRDN0001685957	4	2085	1668
AAAGGGGTGATGGCGGCGCA	BRDN0001685958	2	1362	1292
AAAGGGGTTCGCTGGACACC	BRDN0001685959	3	2250	1561
AAAGGGTAGTTGTTTCCTTA	BRDN0001685960	4	2122	1925
AAAGGGTGGTCTCTAAGTAT	BRDN0001685961	4	1529	1149
AAAGGGTGGTGCGTGGTCTA	BRDN0001685962	2	2731	1746
AAAGGGTGGTTTAGCCAGCT	BRDN0001685963	0	1323	717
AAAGGGTGTGGACTAATTGC	BRDN0001685964	1	1636	406
AAAGGGTTGGTGGGGATCGG	BRDN0001685965	1	1438	869
AAAGGTAACCGAAGCGGCTC	BRDN0001685966	1	1248	591
AAAGGTAATATACTGGATTT	BRDN0001685967	0	961	565
AAAGGTCCAGATACTAGAAG	BRDN0001685968	1	1201	564
AAAGGTCGGTTGGTTTGCAC	BRDN0001685969	2	1432	1038
AAAGGTGAGTGTGGGGAACT	BRDN0001685970	3	2596	1664
AAAGGTGATGACAATGGCGC	BRDN0001685971	2	2710	1830
AAAGGTGCAGATCACGTAGA	BRDN0001685972	4	1965	3293
AAAGGTTAAATGGCTCTGCT	BRDN0001685973	3	1236	480
AAAGGTTGGAAGGAAATATC	BRDN0001685974	3	994	1209
AAAGTAAATATAGTGTATGT	BRDN0001685975	2	956	401
AAAGTAATGTTGAGCTCCTG	BRDN0001685976	4	2218	1008
AAAGTAATTCCGGCTTCTCC	BRDN0001685977	0	1005	748
AAAGTACCAGAGAGTGGACT	BRDN0001685978	1	2598	2720
AAAGTAGAAGGACTTTGAAT	BRDN0001685979	2	1457	767
AAAGTATCAATCAGAGTGAA	BRDN0001685980	1	672	398
AAAGTCAACAGAAAAATCGA	BRDN0001685981	1	1250	1309
AAAGTCAAGGAGCATCCGGT	BRDN0001685982	5	1836	849
AAAGTCACCGCGTCCGTGGG	BRDN0001685983	2	907	1614
AAAGTCAGGTAGGAGCCTCC	BRDN0001685984	0	1111	614
AAAGTCAGTTATCAGTGGAA	BRDN0001685985	2	1748	1577
AAAGTCATGGAGAGAACCCT	BRDN0001685986	3	1647	1495
AAAGTCATTCAGGCTCCTCC	BRDN0001685987	3	1485	637
AAAGTCCAGCCAAGGAAGAA	BRDN0001685988	2	1508	899
AAAGTCCCAAATGACATCAC	BRDN0001685989	1	825	1565
AAAGTCCCGCCCCTAGCCGA	BRDN0001685990	6	2564	1639
AAAGTCCGTGGAGGAAGTGC	BRDN0001685991	4	1456	772
AAAGTCCTGAAAACTCCAAA	BRDN0001685992	2	1149	633
AAAGTCGACTTCACTCAGCC	BRDN0001685993	1	1429	533
AAAGTCGGCGTCGCTCTGCT	BRDN0001685994	1	1076	375
AAAGTCGTTAATGGGGACCT	BRDN0001685995	5	828	599
AAAGTCTCCAGAAAACCTAG	BRDN0001685996	1	723	615
AAAGTCTCCCAGCGGGATAC	BRDN0001685997	1	870	390
AAAGTCTTAAATTAACACAA	BRDN0001685998	0	669	363
AAAGTGAAAAGCATAATAAA	BRDN0001685999	2	1011	379
AAAGTGACTGGATTGAGACC	BRDN0001686000	4	2976	2344
AAAGTGCAGGTCTTAGATGA	BRDN0001686001	2	1096	666
AAAGTGCGAATCACGACGGG	BRDN0001686002	0	804	478
AAAGTGCGTGCACCTTTAAG	BRDN0001686003	0	1706	1583
AAAGTGCTGGCGGCTTCTGG	BRDN0001686004	5	2005	1960
AAAGTGCTTAGAATTGTGCC	BRDN0001686005	4	1679	1126
AAAGTGGAAAAACAACAGCT	BRDN0001686006	3	771	347
AAAGTGGAGGAGGGCGAGTA	BRDN0001686007	5	3084	1777
AAAGTGGCAGATTGTTTGGC	BRDN0001686008	3	2070	1293
AAAGTGGTACCGCCATCTAC	BRDN0001686009	1	1645	749
AAAGTGTGAACAAAAGCTCC	BRDN0001686010	2	1275	1786
AAAGTTAAAGGGAACCGGCC	BRDN0001686011	2	1210	649
AAAGTTAGAGGCCTCAAGTT	BRDN0001686012	4	1410	755
AAAGTTATAGCATGCTTGAA	BRDN0001686013	2	1192	1163
AAAGTTATAGGGTATGGGAG	BRDN0001686014	2	2808	2911
AAAGTTATTTCGGCCGGGCA	BRDN0001686015	0	1148	627
AAAGTTCCCGGAGAAAGGAA	BRDN0001686016	3	1112	547
AAAGTTCCGCGTCAGAGCCT	BRDN0001686017	2	1622	1657
AAAGTTCCTTGTAGGTGGGT	BRDN0001686018	1	1242	477
AAAGTTCTGGACAGGAGCCT	BRDN0001686019	3	1117	1420
AAAGTTGTTCCATGGTAGTA	BRDN0001686020	1	1588	624
AAAGTTTATCTAGGGAAAAA	BRDN0001686021	2	578	279
AAATAAAAAAAGTTTCTGTG	BRDN0001686022	1	475	131
AAATAAACACAGGGACAGGC	BRDN0001686023	1	1473	771
AAATAAACCTGTCCCATCAT	BRDN0001686024	1	743	532
AAATAAATGTTCTAGGTAGT	BRDN0001686025	2	473	759
AAATAAATTGGGCTCACACA	BRDN0001686026	0	1108	401
AAATAACAGACTGAAGGAAA	BRDN0001686027	2	1156	690
AAATAAGAACTGGCTCCGAT	BRDN0001686028	6	2455	848
AAATAAGCCCAACTGCCAAA	BRDN0001686029	1	798	798
AAATAAGCCCTCATTGATCA	BRDN0001686030	3	1733	1229
AAATAAGGTCCACCAATGGG	BRDN0001686031	2	1098	909
AAATAATTGCTTGCGAGCGT	BRDN0001686032	0	778	389
AAATACAAACTACATGTTCC	BRDN0001686033	2	620	364
AAATACACAGCGGTGGAGCT	BRDN0001686034	0	1207	769
AAATACGCTCTGCAGTGTGA	BRDN0001686035	3	1167	856
AAATACTCTAAAAGTGTTCC	BRDN0001686036	0	651	73
AAATACTGAATTATTCTCTG	BRDN0001686037	2	718	464
AAATACTTAGCTTGGTGCTT	BRDN0001686038	0	671	433
AAATACTTTGTTCTTTCCTC	BRDN0001686039	3	1191	510
AAATAGAGTCGCTGGGAGCG	BRDN0001686040	0	1231	1035
AAATAGCCTCGAACCTTCGG	BRDN0001686041	2	956	686
AAATAGCTGACTGCAGTCCC	BRDN0001686042	2	1240	1354
AAATAGCTGTCACCTTGCTC	BRDN0001686043	2	1134	417
AAATAGTACTCAAACAAGGA	BRDN0001686044	4	1388	857
AAATATACCAAAGCGAGCGC	BRDN0001686045	1	661	282
AAATATATGCCATCATTTCA	BRDN0001686046	2	1355	299
AAATATCTACAATTGGTCTT	BRDN0001686047	1	1256	1315
AAATATTGCTAAAGGTGAAT	BRDN0001686048	0	780	404
AAATATTTATGCAAACAACA	BRDN0001686049	0	801	375
AAATCAAAGCGAGAGCGCCT	BRDN0001686050	1	1354	703
AAATCAATCCACAACCTCGC	BRDN0001686051	1	1538	1192
AAATCACAGCGGAGCGCGCA	BRDN0001686052	0	457	398
AAATCAGTGGCCAGAGGTAT	BRDN0001686053	2	1806	870
AAATCCAATGGGCGGAGACA	BRDN0001686054	0	1184	620
AAATCCACTCCGGGATTTCG	BRDN0001686055	0	208	160
AAATCCAGGACATGGCCGCA	BRDN0001686056	1	1407	384
AAATCCAGTTTGCCGGGCGT	BRDN0001686057	0	132	37
AAATCCATACCAGCCACCTC	BRDN0001686058	4	2753	1631
AAATCCCAATGGAGTGGCAG	BRDN0001686059	3	916	474
AAATCCCACGCCCCCCTGGA	BRDN0001686060	4	2595	1396
AAATCCCAGAATGAGTTGTC	BRDN0001686061	1	1330	1098
AAATCCCCAGCTAGAGGCCA	BRDN0001686062	2	1387	777
AAATCCCGAAAGGCACCGTG	BRDN0001686063	6	2764	529
AAATCCCGGACCCATACGTC	BRDN0001686064	4	2066	3584
AAATCCCTTTCCGTGGGCTG	BRDN0001686065	0	1027	966
AAATCCCTTTGCTGGTCATG	BRDN0001686066	3	1839	1382
AAATCCGTAACCAAGACAAC	BRDN0001686067	3	1067	351
AAATCCTGTGGCGCGCCGCC	BRDN0001686068	0	994	292
AAATCCTGTTACCCCTTCCT	BRDN0001686069	1	3253	1965
AAATCGACCTCCGCGACCGG	BRDN0001686070	0	714	317
AAATCGCGGTCAGGTGAAGC	BRDN0001686071	3	1123	376
AAATCGTGTGTGACCTTGGG	BRDN0001686072	4	1152	882
AAATCTAACAGATATACCAG	BRDN0001686073	1	1303	348
AAATCTATGAAACGTTCCGG	BRDN0001686074	1	690	793
AAATCTCATTGAAAAAATAG	BRDN0001686075	0	601	199
AAATCTCCCAGGTGTAAGCA	BRDN0001686076	2	1611	533
AAATCTCCTAAGTGTAAGTT	BRDN0001686077	2	1974	926
AAATCTCGTGACGTCACTAC	BRDN0001686078	1	1999	3035
AAATCTCTTGCGCTACATAC	BRDN0001686079	2	823	298
AAATCTCTTTCAGGGGGTGT	BRDN0001686080	6	1744	721
AAATCTGAAATATTGTGAAA	BRDN0001686081	0	292	366
AAATCTGACCAAACTACAAA	BRDN0001686082	1	882	579
AAATCTGGGACGGAGACACT	BRDN0001686083	2	1356	1086
AAATCTGGGGCAGCCCCAAA	BRDN0001686084	0	809	523
AAATGAAAAAATCCATTTGC	BRDN0001686085	0	896	429
AAATGAAAACAGCAGCCCTG	BRDN0001686086	1	1563	1515
AAATGAAAATCCCTTCTCCC	BRDN0001686087	3	1686	3209
AAATGAAAGCAGTGAAGCAG	BRDN0001686088	2	1339	1061
AAATGAACACGGCCCGGATT	BRDN0001686089	5	2089	1223
AAATGAATAGTTAATCGTGG	BRDN0001686090	4	2365	1340
AAATGAATGAGGCCAGACCT	BRDN0001686091	1	1517	1187
AAATGACATGCAAAATCCAG	BRDN0001686092	0	895	398
AAATGACGCACTGGCAGCTG	BRDN0001686093	1	1583	1659
AAATGACGGAAAGAGACAGT	BRDN0001686094	1	1475	640
AAATGAGATGTTGCTTGGCT	BRDN0001686095	3	3020	923
AAATGAGCCATTCATGATCA	BRDN0001686096	0	779	323
AAATGAGGCGAGCACAGGGC	BRDN0001686097	0	1860	1574
AAATGAGGCTAGTTTAGGGT	BRDN0001686098	1	1204	1377
AAATGAGGGGGCGCGTCACA	BRDN0001686099	2	1190	923
AAATGATACACAAGCTAGGC	BRDN0001686100	0	668	162
AAATGATCAAGCATAGGCCC	BRDN0001686101	0	1074	671
AAATGATCTCAAGAAGCAAG	BRDN0001686102	3	1612	2327
AAATGATGTAAAGACCGAGT	BRDN0001686103	0	652	337
AAATGATTAGTGGGTCCTGG	BRDN0001686104	5	2856	3848
AAATGCAAAAATGAAGAAGG	BRDN0001686105	3	1703	1128
AAATGCAAATTATGTTTCGA	BRDN0001686106	2	909	726
AAATGCATGATTTAGTATTC	BRDN0001686107	0	59	34
AAATGCCAGGTCTGAGGGAG	BRDN0001686108	1	1240	1852
AAATGCGAGCGGCTTCGGCA	BRDN0001686109	1	1181	842
AAATGCGCACGCGCAGACCG	BRDN0001686110	0	1602	777
AAATGCTACAGCCATGGACA	BRDN0001686111	2	1966	2309
AAATGCTCTTGGGGTGAGGA	BRDN0001686112	3	1774	695
AAATGCTGAGACACAGAAGT	BRDN0001686113	0	1506	772
AAATGCTGCCGTGATGTCAA	BRDN0001686114	1	972	614
AAATGCTTTCCAAAATACAG	BRDN0001686115	3	1171	639
AAATGGAAGCTATGCCCTCA	BRDN0001686116	4	2050	1877
AAATGGACCCAGAACGCGAG	BRDN0001686117	3	1730	1395
AAATGGATCATGTGGCTGAA	BRDN0001686118	2	1473	1067
AAATGGATCTATATTGGTGA	BRDN0001686119	1	1198	666
AAATGGCGAGGGGTGGCGGG	BRDN0001686120	3	2051	3151
AAATGGCGCAGGCGGCCTCG	BRDN0001686121	1	1118	755
AAATGGGGCTTTGGCAGTGG	BRDN0001686122	1	1761	1039
AAATGGTCCACTGAAGAACA	BRDN0001686123	0	824	340
AAATGGTGAGATATCTTCTG	BRDN0001686124	1	1193	1053
AAATGGTTGGCCTCGGTGTG	BRDN0001686125	4	1070	1071
AAATGTACACAGAAACAGGT	BRDN0001686126	0	789	2102
AAATGTACTACTTGGGAACA	BRDN0001686127	0	494	434
AAATGTAGCATAGTTCTTCC	BRDN0001686128	1	1046	390
AAATGTAGTCCGGAGCGGCC	BRDN0001686129	2	889	748
AAATGTCAGATTCTTCATGA	BRDN0001686130	1	956	315
AAATGTCGCAACTCGCCCGG	BRDN0001686131	0	925	755
AAATGTCTGCAAGATCTGCA	BRDN0001686132	0	1105	632
AAATGTCTGTGCATTATTCC	BRDN0001686133	2	1105	767
AAATGTGAGTTTAAGAGAGT	BRDN0001686134	2	1269	829
AAATGTGCCTTCATGGTGGG	BRDN0001686135	2	1242	701
AAATGTTCATAAAAATCGGA	BRDN0001686136	0	270	227
AAATGTTGACTGAATGTGTT	BRDN0001686137	5	1680	1359
AAATGTTTGGTTTGAATGAT	BRDN0001686138	0	1086	355
AAATTAAAGGGGGATTGGAC	BRDN0001686139	3	2801	2553
AAATTAATAAGTCAGGAGTT	BRDN0001686140	2	1211	238
AAATTACGGGGTGGCTGGCA	BRDN0001686141	4	1106	834
AAATTAGCAGGTGATCCAAA	BRDN0001686142	2	838	57
AAATTATAATTCCCTGGGGG	BRDN0001686143	0	443	221
AAATTATAGAGCTTGTCCTA	BRDN0001686144	0	1134	387
AAATTATAGGAGGTACAGAG	BRDN0001686145	4	689	348
AAATTCAATCCTCTTTACTG	BRDN0001686146	3	1532	1425
AAATTCAATTGCTCTGAATA	BRDN0001686147	1	738	837
AAATTCATTCTCCCCATGAA	BRDN0001686148	1	973	671
AAATTCCAAATTGGTGGCTC	BRDN0001686149	2	1446	1216
AAATTCCAAGCCCCCTGGAG	BRDN0001686150	4	1701	800
AAATTCCAATCACAATGGCG	BRDN0001686151	0	661	146
AAATTCCAGGAACGTTGGTG	BRDN0001686152	1	1563	3099
AAATTCCATCCAATGATTGA	BRDN0001686153	3	1572	764
AAATTCCTCTGAATAGAGAG	BRDN0001686154	1	386	439
AAATTCTACCTGGCTAATTC	BRDN0001686155	1	1499	2063
AAATTCTAGTATTCTTACCC	BRDN0001686156	4	1617	820
AAATTCTATGCTCTTAAAAA	BRDN0001686157	2	745	296
AAATTCTCACATTATAGGCA	BRDN0001686158	0	854	376
AAATTCTCGGCGAGTAGGGC	BRDN0001686159	2	868	361
AAATTCTGAGACAGGCTGCG	BRDN0001686160	0	1729	1243
AAATTGAAAGCCGAGACACA	BRDN0001686161	1	573	372
AAATTGACCCCTACTGTGCT	BRDN0001686162	6	3132	3272
AAATTGAGACCTATTTACAC	BRDN0001686163	0	510	179
AAATTGAGGAAAGCCATTTG	BRDN0001686164	2	702	655
AAATTGAGGAAGTGGACCCT	BRDN0001686165	6	2075	1562
AAATTGATTCGGGTGGTTGT	BRDN0001686166	1	775	275
AAATTGCCCCACTTCTTGAA	BRDN0001686167	3	1964	1205
AAATTGCTTTGAGTTTGTAT	BRDN0001686168	0	1476	583
AAATTGTCATACATCATAGA	BRDN0001686169	2	1357	782
AAATTTCACACAAAGTTTGC	BRDN0001686170	2	477	98
AAATTTCACTTTCATTTCTC	BRDN0001686171	0	551	378
AAATTTCCACGGGCGGCCAA	BRDN0001686172	1	1152	408
AACAAAAAAACACTGACAGC	BRDN0001686173	1	645	298
AACAAAAATAATAATTGCAA	BRDN0001686174	0	750	266
AACAAAACAGCGCTGCGCTG	BRDN0001686175	0	363	332
AACAAAAGAGTAAAGAGGGA	BRDN0001686176	3	2556	1051
AACAAAAGTGGCGGTGGACG	BRDN0001686177	2	1238	507
AACAAAATTAAATAACACCA	BRDN0001686178	3	1331	572
AACAAACAAATAGAGTCCTC	BRDN0001686179	1	1193	926
AACAAACACCTACCACTGAC	BRDN0001686180	5	2246	1487
AACAAACAGGATCTCGGAAC	BRDN0001686181	1	1108	494
AACAAACATGGCCCCCGGCG	BRDN0001686182	3	1160	512
AACAAACCAAGCCAAGTCTT	BRDN0001686183	1	2022	617
AACAAACTAATCAATCACTC	BRDN0001686184	1	1173	410
AACAAACTAGAAGAGGAAGC	BRDN0001686185	3	1185	909
AACAAAGCATTGCTTAAAAA	BRDN0001686186	2	1013	1128
AACAAAGCCACGTGGCCTCC	BRDN0001686187	5	1932	2090
AACAAAGGAAGCGCTCTGCA	BRDN0001686188	2	1421	950
AACAAATCTAAAATCGTACT	BRDN0001686189	0	1072	718
AACAAATGAACAAATAGAAT	BRDN0001686190	0	1236	468
AACAAATGCAGGTCTCTGAC	BRDN0001686191	0	939	225
AACAACACAAAAGGGACCTG	BRDN0001686192	4	1547	1084
AACAACACCACGGCGATTGG	BRDN0001686193	2	1054	105
AACAACACGCGCGCGCGGCC	BRDN0001686194	0	581	1224
AACAACATGAAGGGCCAGCA	BRDN0001686195	0	1303	2723
AACAACCCTTGATGGAGGAG	BRDN0001686196	1	1267	106
AACAACGCCCACTTCTTGGT	BRDN0001686197	1	1160	135
AACAACGGACACACAGGAAG	BRDN0001686198	3	1358	1780
AACAACTACACTCTAGGAAA	BRDN0001686199	0	1421	1459
AACAACTCCCCATGAAGCCC	BRDN0001686200	3	2465	1601
AACAACTCGTTGCTAAGGAA	BRDN0001686201	1	961	1100
AACAACTGGTGGAACTTTCT	BRDN0001686202	6	1724	680
AACAACTTTATTGGGAGCGC	BRDN0001686203	0	725	407
AACAAGATGTGGGGCGAGAG	BRDN0001686204	0	1422	609
AACAAGCAAATTTGCTGAGA	BRDN0001686205	1	489	280
AACAAGCAGCCCAGCCTGGG	BRDN0001686206	2	1859	1833
AACAAGCTGTAAATGATTAG	BRDN0001686207	2	1418	1586
AACAAGGAAAGATCACGAGT	BRDN0001686208	0	1028	1145
AACAAGGAACTCTTTAACCC	BRDN0001686209	2	1460	764
AACAAGGCACGTCCGAGACA	BRDN0001686210	1	422	415
AACAAGGCTGAGAATGCAAT	BRDN0001686211	3	1311	793
AACAAGTGTAGTGTGGCCTA	BRDN0001686212	2	1124	450
AACAATAGTGTTAACAGGTG	BRDN0001686213	1	1236	745
AACAATCACTCTGATCACTC	BRDN0001686214	2	1824	1028
AACAATCAGCCTGGAGTGGA	BRDN0001686215	4	2230	1758
AACAATGGGAGAAGAACTCC	BRDN0001686216	4	1764	859
AACAATGTGCGTGTCCTGGA	BRDN0001686217	2	1898	1281
AACAATTACTGTCACTGCCG	BRDN0001686218	4	1499	461
AACAATTTAGTGTATTCATG	BRDN0001686219	0	1559	749
AACACAAACAAGGAAGGGGC	BRDN0001686220	0	296	123
AACACAAATAGGCTAGCCAT	BRDN0001686221	1	674	624
AACACAACAAGCGACCGGAC	BRDN0001686222	4	2794	2595
AACACAAGATCCTAACCTCC	BRDN0001686223	5	1415	1976
AACACAAGGCATTCAGAAAA	BRDN0001686224	1	1482	642
AACACACCCACAGCGCGCAC	BRDN0001686225	0	1315	1309
AACACAGAGGCTGGCTTAAG	BRDN0001686226	1	916	418
AACACAGCTCCATGTTGATT	BRDN0001686227	1	1049	1042
AACACATGAGCTGGCCAATC	BRDN0001686228	1	1215	2865
AACACATTCACAAGAATGGG	BRDN0001686229	2	1170	637
AACACCAACGTCTATGATAC	BRDN0001686230	3	1693	1188
AACACCACGGTTAATATCGC	BRDN0001686231	0	690	622
AACACCACTGGTCGGAGCTA	BRDN0001686232	2	1548	1100
AACACCAGTGCTCAGCAGGA	BRDN0001686233	3	2240	1912
AACACCCCCGGAGCCGGAGA	BRDN0001686234	1	1473	829
AACACCCTGGAACTACTAGA	BRDN0001686235	4	3211	2728
AACACCGGGGACCTAAAAAA	BRDN0001686236	1	614	767
AACACCTCCAAGCTGGCAGC	BRDN0001686237	4	2518	587
AACACCTCCCGCGGAGACTG	BRDN0001686238	2	1953	1048
AACACCTCTGCCCAAGGCTG	BRDN0001686239	1	829	1006
AACACGATTGGCTGAGCTCC	BRDN0001686240	2	1857	2471
AACACGCACTAGCCCCGGGC	BRDN0001686241	0	684	154
AACACGTGACCAAGGAGGGC	BRDN0001686242	0	1482	987
AACACTAAGGGAGGTACGGC	BRDN0001686243	0	1147	626
AACACTGCCTTCACTGTTCT	BRDN0001686244	3	2711	2137
AACACTGGGCAGGTCAGACT	BRDN0001686245	1	1324	145
AACACTGTGAGGTTGCTGGG	BRDN0001686246	6	2888	2478
AACACTTTCTAAAATGCTCA	BRDN0001686247	2	829	343
AACACTTTGGGAGGCCAACG	BRDN0001686248	2	2176	608
AACAGAAAGCAGAAAGGGGA	BRDN0001686249	2	2155	1833
AACAGAACGGGAGTTTAGAA	BRDN0001686250	0	1326	496
AACAGAAGCAGATGATGAAG	BRDN0001686251	2	2115	1408
AACAGAATACAGCCTCGCGC	BRDN0001686252	1	1498	895
AACAGAATCCATTTCCGGTC	BRDN0001686253	3	1287	905
AACAGACACACTGGGTGCCG	BRDN0001686254	0	654	854
AACAGACAGGAGCCGAACGG	BRDN0001686255	1	1198	565
AACAGACCTCAGAGCTCCCA	BRDN0001686256	0	1626	1068
AACAGAGAAAAACCTGAGAT	BRDN0001686257	3	1593	811
AACAGATGCTCACATGGCAA	BRDN0001686258	2	2289	1248
AACAGCAGATGGCGCTGTAG	BRDN0001686259	0	886	618
AACAGCAGTTGGCAGGAGTG	BRDN0001686260	2	1550	2023
AACAGCATCATTCCGACCTC	BRDN0001686261	2	2528	4023
AACAGCCCACCTCGTGACTG	BRDN0001686262	0	1150	237
AACAGCCCACTTATCACTCA	BRDN0001686263	3	2605	1472
AACAGCCCTCCCAGCGGAAC	BRDN0001686264	2	1633	2196
AACAGCCCTGATCACCCAAC	BRDN0001686265	4	1689	530
AACAGCCGGCTGGGAGAAGT	BRDN0001686266	0	1184	808
AACAGCGAAGCGCATCCCGA	BRDN0001686267	6	2344	1844
AACAGCGAGGGATCGGTCTG	BRDN0001686268	0	1419	1128
AACAGCGCCCTTGATCCTCC	BRDN0001686269	1	1489	1547
AACAGCGGCGTGCGCCGATC	BRDN0001686270	0	660	171
AACAGCTGCGTATTATAGCT	BRDN0001686271	2	844	354
AACAGCTGGAATGAGAGGTA	BRDN0001686272	1	1370	646
AACAGCTTAATACAATTCAG	BRDN0001686273	1	2146	1426
AACAGCTTTCTGCTTTCACC	BRDN0001686274	1	1722	2145
AACAGGAAACGTGACTAAAG	BRDN0001686275	3	1299	1232
AACAGGAAGGAGCTGGCCGT	BRDN0001686276	7	3195	3296
AACAGGACGGACTTGGAGTA	BRDN0001686277	4	1624	2904
AACAGGATCGGCAGGGATGG	BRDN0001686278	3	1875	1628
AACAGGATGTGCTTCCTGAT	BRDN0001686279	2	1878	1386
AACAGGCACATTGTCAAATA	BRDN0001686280	1	1744	1292
AACAGGCACTCCTACAGGAC	BRDN0001686281	1	1190	777
AACAGGCTCACCACCGCCTG	BRDN0001686282	0	1466	861
AACAGGCTGCTCGGCTTCAG	BRDN0001686283	0	1705	560
AACAGGGTGTAACACACAGA	BRDN0001686284	0	1212	363
AACAGGTCACAGAAACCCCC	BRDN0001686285	1	1347	528
AACAGGTTAGCCATCCCAGT	BRDN0001686286	0	1957	550
AACAGTACGATACGCTTCTA	BRDN0001686287	4	779	193
AACAGTAGCACCCGAGAGAG	BRDN0001686288	3	909	848
AACAGTTACAGGATATTCCA	BRDN0001686289	0	613	522
AACAGTTTATTGTCTCCGAT	BRDN0001686290	1	1006	841
AACATAATCCATGGCAGAGA	BRDN0001686291	0	1465	2188
AACATAGTTTACTTTATAAC	BRDN0001686292	1	745	1812
AACATCCACAAAACGCAAGG	BRDN0001686293	1	1788	1782
AACATCCGGGTCCTGTGACT	BRDN0001686294	4	2196	843
AACATCCTACTTCCTTCATA	BRDN0001686295	3	1797	2650
AACATCTCTGAAGGTCAGGA	BRDN0001686296	1	1062	1171
AACATGCACTAAGGTCTAAT	BRDN0001686297	0	984	539
AACATGCCTATTGGGTAGTG	BRDN0001686298	3	1505	855
AACATGGATTATCACTGGCG	BRDN0001686299	4	1402	578
AACATGGCGCCCCTCGAGCC	BRDN0001686300	2	1437	799
AACATGGGTGCTGCCTGCTG	BRDN0001686301	3	1852	978
AACATGTGGCTGCCAGTTAC	BRDN0001686302	2	2446	2627
AACATGTTTGAGTTGTGGGA	BRDN0001686303	5	1312	743
AACATTACCAAGTATGTGGC	BRDN0001686304	1	750	391
AACATTAGAAAGCAGGAAGC	BRDN0001686305	2	1043	685
AACATTCAACTGCAAGGCAT	BRDN0001686306	0	730	232
AACATTCCGCAGGCTGGTGG	BRDN0001686307	2	1608	1743
AACATTGAACAAGCGCGCTC	BRDN0001686308	2	952	923
AACATTTATTCTAGCGATTT	BRDN0001686309	0	649	352
AACATTTCCCATTGAGCTGT	BRDN0001686310	1	1459	971
AACATTTGAGGAACTCGCGC	BRDN0001686311	1	1212	1484
AACCAAATAGCCAGTTGGGG	BRDN0001686312	2	1089	1782
AACCAACAGCCAAGTGCGGT	BRDN0001686313	1	976	433
AACCAACGCGCCTGCGCACA	BRDN0001686314	0	1227	1379
AACCAAGCCCAGGGCCGCGG	BRDN0001686315	0	1218	203
AACCAAGCCGGCTGTGCGGG	BRDN0001686316	2	1407	789
AACCAATCGGAACGGCCGGA	BRDN0001686317	4	944	1374
AACCAATGGCAGTTCGGGAT	BRDN0001686318	3	1345	520
AACCAATGGCATGTGAGAGG	BRDN0001686319	1	1369	341
AACCAATGGCGCCATCGAGC	BRDN0001686320	2	1876	821
AACCAATTCCCTCCCAGCCG	BRDN0001686321	1	2161	1661
AACCAATTGTGACGACGGCT	BRDN0001686322	5	2112	772
AACCACACCTCATTGGTCCC	BRDN0001686323	4	2513	1358
AACCACAGCGCATGCGCCGT	BRDN0001686324	0	932	801
AACCACAGTGCATCCCGCCC	BRDN0001686325	3	1475	554
AACCACCAAGGTTCAGGGGA	BRDN0001686326	1	1510	5151
AACCACCCACTGAATGTCAG	BRDN0001686327	2	1561	847
AACCACCTCGCCTGTGACGT	BRDN0001686328	2	2290	908
AACCACGACCAGGGTAACCC	BRDN0001686329	3	934	313
AACCACGAGTCGCCAAGTAA	BRDN0001686330	2	2414	1381
AACCACGCTCACTCAGCGCC	BRDN0001686331	0	855	368
AACCACGGCATTGAGAGGTG	BRDN0001686332	0	1245	807
AACCACTAATTAGAGATCCA	BRDN0001686333	2	1714	1367
AACCACTGCTGAAGCAGATG	BRDN0001686334	3	636	244
AACCACTTCCGGCCTCAGTG	BRDN0001686335	1	1237	1191
AACCACTTGCCAGTGATCTG	BRDN0001686336	0	567	325
AACCAGACGGAAAAGCCCGA	BRDN0001686337	4	1411	819
AACCAGCATCTGAAAGGAGA	BRDN0001686338	1	1495	2351
AACCAGCATGAACAAGGGGT	BRDN0001686339	0	1679	886
AACCAGCCCCGGAGAATCCG	BRDN0001686340	5	2906	2899
AACCAGCTGGCCTGACACAT	BRDN0001686341	0	159	4
AACCAGGAAGCGGAGTGGCG	BRDN0001686342	3	1975	1710
AACCAGGAAGGCGATGGCGA	BRDN0001686343	4	2535	1597
AACCAGGATGAGAGGCTGCC	BRDN0001686344	3	2409	1527
AACCAGGCAGGCATGTCACC	BRDN0001686345	6	2841	1584
AACCAGGCGCAGAGCGGTTG	BRDN0001686346	0	1281	894
AACCAGGCTTGTGCGTCCGA	BRDN0001686347	1	2064	1228
AACCAGTGCCGACGGCCCTG	BRDN0001686348	0	452	816
AACCATAGAGCCACTCGGCT	BRDN0001686349	2	1588	3176
AACCATATTATACTTTACAA	BRDN0001686350	1	958	349
AACCATCGGGGCAGAGCACG	BRDN0001686351	1	1229	564
AACCATTCCATAGCTGTTCC	BRDN0001686352	2	1096	605
AACCATTCTCTCGTGCGACT	BRDN0001686353	4	2944	771
AACCATTGCTTATTGGCTGC	BRDN0001686354	4	1204	1005
AACCCAAGGCGCACCTGCTC	BRDN0001686355	1	2023	1011
AACCCAAGGGGTGAGGAGCG	BRDN0001686356	6	1985	8117
AACCCAATGAGGGAGAGGCT	BRDN0001686357	2	946	194
AACCCACCCACCTTCCGCGG	BRDN0001686358	2	1824	665
AACCCAGAACAGCAGCCAGA	BRDN0001686359	3	3640	2148
AACCCAGAGTCGAAGGAGCT	BRDN0001686360	1	1959	688
AACCCAGCCTGGAATAGAGA	BRDN0001686361	3	1132	857
AACCCAGCTCCCCAAGCCCC	BRDN0001686362	3	1736	3230
AACCCAGGTACCTTTCTCTC	BRDN0001686363	4	1459	1020
AACCCAGGTGCAAAGAAGTT	BRDN0001686364	1	603	644
AACCCATCTACCCTTGCGCG	BRDN0001686365	2	808	210
AACCCATGAGCTGGCACCGG	BRDN0001686366	2	1096	540
AACCCATGCCTTTCCCAACA	BRDN0001686367	3	1656	1000
AACCCATTCCTTGCTGGACC	BRDN0001686368	0	998	327
AACCCCACACCTTGTTGCCC	BRDN0001686369	2	1945	744
AACCCCAGAAGTTTGGACCC	BRDN0001686370	3	1691	791
AACCCCAGCCCGCCGCCCCG	BRDN0001686371	2	1061	770
AACCCCAGCCTTGCCCAACC	BRDN0001686372	4	1540	2091
AACCCCCACTCCTGCCTGCG	BRDN0001686373	6	2586	2602
AACCCCCTCCTTCACATATC	BRDN0001686374	0	1795	1448
AACCCCGCATGTCATTAGGT	BRDN0001686375	0	586	272
AACCCCGCCCAAGGCCAACA	BRDN0001686376	1	826	845
AACCCCGCCCCAGCCCCCGG	BRDN0001686377	0	1001	434
AACCCCGGGGGAGTGACAAG	BRDN0001686378	3	1389	585
AACCCCTCCTCTAATACCCT	BRDN0001686379	15	5658	3720
AACCCGAAAACTGAGGCCCT	BRDN0001686380	1	1094	270
AACCCGACTCCGGAGAATCA	BRDN0001686381	1	896	560
AACCCGCGAGGTTGGCGGGA	BRDN0001686382	0	943	403
AACCCGCGGAACCCCGGCCC	BRDN0001686383	3	1566	907
AACCCGCTCTCCGTGATTGA	BRDN0001686384	2	1923	736
AACCCGCTTCCTGTATCACT	BRDN0001686385	2	1459	2109
AACCCGGAGAACGGGTTGGG	BRDN0001686386	1	915	245
AACCCGGAGCCCCGCCCGGA	BRDN0001686387	6	1248	493
AACCCGGTTCCAGGAGCGGA	BRDN0001686388	0	1262	1002
AACCCGTAACCCACCCATGC	BRDN0001686389	3	1431	924
AACCCGTGCGCACCAAAACA	BRDN0001686390	1	829	129
AACCCTAGAATTGTGACATC	BRDN0001686391	1	1766	1438
AACCCTCACAACACTGGTGA	BRDN0001686392	1	1218	601
AACCCTCATCACATGCACCC	BRDN0001686393	7	4409	5050
AACCCTCCAGCCACCAATCG	BRDN0001686394	3	2666	1826
AACCCTCTCATCGCCGCCCA	BRDN0001686395	2	2123	795
AACCCTCTTTCGGATGGACG	BRDN0001686396	0	1108	494
AACCCTGAGAAGTCTGGAAC	BRDN0001686397	5	2048	1084
AACCCTGCTCGGGCGAGCAC	BRDN0001686398	1	1723	1363
AACCCTTATTAAGTGTGTGC	BRDN0001686399	3	949	563
AACCGAAAAACAAGGCGGAA	BRDN0001686400	1	1046	549
AACCGAAAACCACGGGAAGT	BRDN0001686401	1	1502	1521
AACCGAAACCGCAGGGCCTA	BRDN0001686402	2	1513	684
AACCGAACTGAAGGGGGAAG	BRDN0001686403	2	1688	633
AACCGAAGGTGGCGGCAGCG	BRDN0001686404	0	686	498
AACCGAAGGTTTGGGATGCA	BRDN0001686405	3	2689	1142
AACCGAGAGCTAACAGGTCG	BRDN0001686406	1	1382	916
AACCGAGAGGAAGGCGGCTG	BRDN0001686407	2	1564	700
AACCGAGCACGCGCAGAGGG	BRDN0001686408	0	1221	828
AACCGAGCTCGCCGAAAGGA	BRDN0001686409	2	1211	727
AACCGAGGACCTGTAGCCAC	BRDN0001686410	2	1568	1819
AACCGATAGTGTCTGGCACT	BRDN0001686411	2	1147	388
AACCGCAAAGCCCCAGAATG	BRDN0001686412	1	1708	1344
AACCGCAACCAACCGGAGGC	BRDN0001686413	0	993	496
AACCGCAATCCTCTAGCCTG	BRDN0001686414	3	2185	1548
AACCGCATCTTTGGAAACTT	BRDN0001686415	7	1744	736
AACCGCCCCAATGGAAGTGA	BRDN0001686416	1	1044	617
AACCGCCCCGGAACTGGCTA	BRDN0001686417	7	2457	1601
AACCGCCCGCGCCCGCTGCG	BRDN0001686418	2	911	639
AACCGCCGCGGACAGCACCC	BRDN0001686419	4	2111	942
AACCGCCGCTCTGATTGGCC	BRDN0001686420	2	1537	834
AACCGCCGGGAAGGGGACCC	BRDN0001686421	2	890	405
AACCGCGCACTGCCCGACAG	BRDN0001686422	5	1871	1499
AACCGCGTGGCTGGGGCTGG	BRDN0001686423	2	1161	1519
AACCGCTGTCGGCCAATCCC	BRDN0001686424	1	1211	515
AACCGGAAACAGCAAAACTG	BRDN0001686425	5	2184	1560
AACCGGAAAGGTCTGCAAAA	BRDN0001686426	7	1964	997
AACCGGAAGAAGCACCTCAT	BRDN0001686427	6	2177	2114
AACCGGAAGGCAGACGAAAG	BRDN0001686428	0	609	367
AACCGGAGGCCGTCCCAGGG	BRDN0001686429	1	1742	691
AACCGGAGTGGGAGCCACAT	BRDN0001686430	0	1638	3079
AACCGGCAGAGGGAGGGCCC	BRDN0001686431	1	1098	537
AACCGGCCAATGAGAGGAGT	BRDN0001686432	1	1229	363
AACCGGCCAATGGGTGGCGG	BRDN0001686433	2	1105	322
AACCGGCCGCGGAGAGGAGG	BRDN0001686434	0	601	242
AACCGGCCTCTTCCGCCTCT	BRDN0001686435	1	1818	1621
AACCGGCTCCGACCCCGGCG	BRDN0001686436	4	1128	518
AACCGGGAGGCTCGACCGGT	BRDN0001686437	0	588	335
AACCGGGCCCCCCTCCGGAA	BRDN0001686438	2	1473	1897
AACCGGGCGATGGCAGCGGC	BRDN0001686439	2	1748	432
AACCGGGCTGCTGTCCCGCA	BRDN0001686440	0	1416	1295
AACCGGTCCCTAGAAGGGGG	BRDN0001686441	2	1542	824
AACCGGTTGGAAGGCTCCCG	BRDN0001686442	1	502	389
AACCGTCCCGGCCGCGCTCT	BRDN0001686443	2	1223	778
AACCGTCGGGAGCCGCTGTG	BRDN0001686444	9	2193	766
AACCGTGGGGAAGCCCACCC	BRDN0001686445	3	834	463
AACCGTGTCATAAAGAACAA	BRDN0001686446	0	729	454
AACCGTTCGCGTCTTAAAGG	BRDN0001686447	1	1679	1040
AACCTAAACGAAGAGATGAG	BRDN0001686448	3	1948	815
AACCTAACACTAACTGCAGG	BRDN0001686449	3	1359	1126
AACCTAATTCTGGGATCCCA	BRDN0001686450	0	831	156
AACCTATCCATTGGATAGTG	BRDN0001686451	0	513	125
AACCTCAACGCTTAGCCTCC	BRDN0001686452	4	2837	2227
AACCTCACGGCACGGAGACT	BRDN0001686453	6	1822	1711
AACCTCAGAACTCCATGTGC	BRDN0001686454	4	2498	1681
AACCTCAGCTGCCGGTTACT	BRDN0001686455	2	1590	619
AACCTCAGGGAGGCAGACTC	BRDN0001686456	1	1370	1196
AACCTCCAGAAAGCTCTGCC	BRDN0001686457	2	1544	980
AACCTCCCGAGAGGCAGTTT	BRDN0001686458	1	1481	426
AACCTCGCCAGCCTAGGCGG	BRDN0001686459	2	1222	1054
AACCTCGGCCCGCGCCGCTG	BRDN0001686460	5	1701	1016
AACCTCGTGGTGGAGCCCTG	BRDN0001686461	3	2249	1484
AACCTCTCAGATTAGAAAAG	BRDN0001686462	1	1003	1448
AACCTCTCCACTCCTGAAGG	BRDN0001686463	1	950	643
AACCTCTCTCCCTTAGACTC	BRDN0001686464	3	2799	1625
AACCTCTGATGATATCACAA	BRDN0001686465	1	1860	611
AACCTCTTGCAGATAAGGAC	BRDN0001686466	2	1247	544
AACCTGAGATCAGCGAGGGT	BRDN0001686467	2	1243	521
AACCTGAGATCCAAGCGCTC	BRDN0001686468	3	872	318
AACCTGAGCCCTCCGACACA	BRDN0001686469	0	999	1238
AACCTGAGGTGCTTTCCCAT	BRDN0001686470	3	1614	1993
AACCTGCACTTCAGGGGTCC	BRDN0001686471	2	980	1202
AACCTGCCCGCGCGGCGCCG	BRDN0001686472	2	1097	637
AACCTGCCCGTCAATCCGCT	BRDN0001686473	0	1668	1285
AACCTGCGCGCCCCGCTGGG	BRDN0001686474	2	1017	734
AACCTGCGGGCGGGGCCGGA	BRDN0001686475	5	1265	1880
AACCTGGCACCTCCTGGCCT	BRDN0001686476	2	1114	854
AACCTGGGCAAGAAAATCAA	BRDN0001686477	1	2192	524
AACCTGGTAAGTTTACTGAT	BRDN0001686478	2	1951	499
AACCTGGTATCTCAGCTCTG	BRDN0001686479	2	2182	1192
AACCTGGTGGTTACAGAAGG	BRDN0001686480	1	710	954
AACCTGTGCAGGCGGTGGAG	BRDN0001686481	0	1270	1022
AACCTGTTCCACGTGTGCCC	BRDN0001686482	0	1111	148
AACCTGTTGAACGAGTCTTT	BRDN0001686483	3	1784	680
AACCTTCGCGGAGGTTCCGG	BRDN0001686484	4	938	642
AACCTTTGACCACAGCTTTG	BRDN0001686485	3	2529	901
AACGAAAAGGACAGGATGGG	BRDN0001686486	2	3219	3533
AACGAACCATTCGCATATGG	BRDN0001686487	0	1427	323
AACGAACCCCGGGGTTGCCA	BRDN0001686488	3	1574	1217
AACGAAGAGCCGGGCTGGCG	BRDN0001686489	2	2582	1391
AACGAAGTACGGAGGTGCCG	BRDN0001686490	3	2343	2016
AACGAAGTCTCGCTGAAGAG	BRDN0001686491	2	2222	623
AACGACCAGGAGAGGAGGAC	BRDN0001686492	2	1314	564
AACGACGGAGGCCGGTTGGG	BRDN0001686493	4	1468	506
AACGAGTCGAACGTGGAAGT	BRDN0001686494	6	1776	816
AACGAGTGGGTAGAAGTCAA	BRDN0001686495	1	1547	879
AACGATAATGGTAAAATGGA	BRDN0001686496	1	1997	771
AACGATCCAACCAGCGGCGG	BRDN0001686497	1	1552	1469
AACGATGATCTGATCCTGAT	BRDN0001686498	3	2346	1863
AACGCACGGCGAGGGACGAG	BRDN0001686499	6	1876	4776
AACGCAGAAATTCCCTCTCG	BRDN0001686500	3	1976	875
AACGCAGCCAGGCGGCAAGT	BRDN0001686501	1	1201	717
AACGCATGCGTAGTTGATGT	BRDN0001686502	2	1728	1473
AACGCCAGCGAGCCCGCGAG	BRDN0001686503	1	1956	1332
AACGCCCACTTCTTGGTGGG	BRDN0001686504	0	1391	952
AACGCCCACTTGTTCTGTCT	BRDN0001686505	3	1643	821
AACGCCCAGAGTATCAAACT	BRDN0001686506	2	1548	1364
AACGCCCCCGGGGAGCTGGA	BRDN0001686507	0	559	406
AACGCCCCCTCCCCCAGTCC	BRDN0001686508	3	1644	847
AACGCCCTATCCGCCGCCAA	BRDN0001686509	2	1629	485
AACGCCCTGTCTCCACCCAT	BRDN0001686510	2	2116	856
AACGCCGAGGATCAGGCGGA	BRDN0001686511	0	1414	435
AACGCCGAGGCTCCGCCCCG	BRDN0001686512	1	1942	1129
AACGCCGTAAGGTCGCGCGC	BRDN0001686513	2	1255	1282
AACGCCGTCCCGACTCCACC	BRDN0001686514	4	2882	2003
AACGCGAGACTGAGTCTACC	BRDN0001686515	0	1454	380
AACGCGAGATTACGCAAGCC	BRDN0001686516	0	1141	573
AACGCGAGCGCAGCACTGAA	BRDN0001686517	0	390	181
AACGCGCACGCGCAAATCTA	BRDN0001686518	3	1266	346
AACGCGCAGCGTCAGGGACG	BRDN0001686519	2	2204	1693
AACGCGCAGGGCGGAGCCGG	BRDN0001686520	0	707	218
AACGCGGACTGGAGATACCG	BRDN0001686521	4	2220	1418
AACGCGGAGCCGAGGCCTGA	BRDN0001686522	1	1470	1326
AACGCGGAGGACGCACGTCT	BRDN0001686523	0	1255	514
AACGCGGCTCGCTAGCGGGA	BRDN0001686524	4	1503	1003
AACGCGTGTGGCCAATCGCG	BRDN0001686525	4	1686	2796
AACGCTAGAACAGTGACGTC	BRDN0001686526	6	1957	1222
AACGCTGCCAGACAAACAAA	BRDN0001686527	0	852	245
AACGCTGCCTAGGCCGCCGG	BRDN0001686528	3	954	238
AACGCTGCCTGAGCGAAGCC	BRDN0001686529	4	1196	497
AACGCTGTCGCGCGTGCGCA	BRDN0001686530	3	1372	462
AACGCTGTCGTACGTGTATA	BRDN0001686531	2	938	641
AACGCTGTTCCCTCCCCCCG	BRDN0001686532	2	1896	2859
AACGGAAAACCAGGAAGGAC	BRDN0001686533	3	2432	1466
AACGGAACGTGCGTGCCTGA	BRDN0001686534	3	1268	1313
AACGGAAGCGCGCGGCCTCG	BRDN0001686535	1	1659	689
AACGGACTGCTTCCGGCCAG	BRDN0001686536	2	2516	1127
AACGGAGCCCCGTCCATAGG	BRDN0001686537	2	1601	1457
AACGGCACCCAGTCCCTAGC	BRDN0001686538	0	1210	576
AACGGCAGGCGCTCGCGAGG	BRDN0001686539	0	720	392
AACGGCCCCGCCTCCCGCGA	BRDN0001686540	4	2177	3188
AACGGCCCCGCGGTCCCCGG	BRDN0001686541	1	1797	1054
AACGGCGCCACCCGGTAGGG	BRDN0001686542	1	636	94
AACGGCTTTACGGCGGAGAA	BRDN0001686543	3	1604	1274
AACGGGAGCGCGTGCCTCTG	BRDN0001686544	1	1636	704
AACGGGATGAGTGAGGATCC	BRDN0001686545	0	746	563
AACGGGCGTGCGCCTGCGCG	BRDN0001686546	1	999	619
AACGGGCGTGTCCTAAGCCC	BRDN0001686547	1	912	494
AACGGGCTCGCCTCCCGGCG	BRDN0001686548	1	1248	534
AACGGGGAAACCGAGGCGCG	BRDN0001686549	4	1298	1700
AACGGGGCCGGCGACGCTGG	BRDN0001686550	2	1761	1466
AACGGGGGCGCAGCACTCCA	BRDN0001686551	3	2057	1342
AACGGGTCGGCACAGAGTGT	BRDN0001686552	0	1376	432
AACGGGTTCGAGCAGGTTAG	BRDN0001686553	1	2834	1379
AACGGTAGCGATAAAGGGAT	BRDN0001686554	1	1119	1631
AACGGTCACTCCCTAAATCC	BRDN0001686555	0	862	360
AACGGTGACAGGAGGCTCAA	BRDN0001686556	5	2804	1204
AACGGTGCATTCGCCCAGCG	BRDN0001686557	3	1047	939
AACGGTGCCCGGATCCAAGA	BRDN0001686558	1	1513	684
AACGGTTCCGATGGAAGGAA	BRDN0001686559	1	848	669
AACGTAGTATGAGTCCCGCG	BRDN0001686560	0	954	263
AACGTAGTCTGGGCCGCTTG	BRDN0001686561	0	1735	562
AACGTCACATCCGGTTTAGT	BRDN0001686562	1	1646	853
AACGTCACCAAAATCATGAA	BRDN0001686563	5	2146	1672
AACGTCACGAGCCCCGCCCC	BRDN0001686564	3	1557	780
AACGTCATCGGGGGAGTCAC	BRDN0001686565	8	2932	5960
AACGTCGTAAAATGCCGGGC	BRDN0001686566	3	1988	1953
AACGTGACGCAAGGTTGAGG	BRDN0001686567	1	1479	1145
AACGTGATTCTAGAGCCAAG	BRDN0001686568	3	1257	2265
AACGTGCTGACGATGCGGGC	BRDN0001686569	0	1119	746
AACGTGGTAGGCGCGTGCGC	BRDN0001686570	2	1169	837
AACGTGGTCCGCATCCACCT	BRDN0001686571	3	1541	2410
AACGTTAGTGCGTCAGTTAT	BRDN0001686572	2	860	818
AACGTTGAGCAGCCCAATCG	BRDN0001686573	1	781	1001
AACGTTGGGACACAAACCAC	BRDN0001686574	2	1489	604
AACTAAATAACAGGTTAATG	BRDN0001686575	1	1248	384
AACTAACCACCCGACGATTG	BRDN0001686576	2	1177	871
AACTAAGGGACTCGTCTAGT	BRDN0001686577	6	2819	2229
AACTAATGGCTACACCAGGG	BRDN0001686578	0	1115	572
AACTACAAAGTTGACTCAGA	BRDN0001686579	1	1714	495
AACTACAACTCCCAGCCCGA	BRDN0001686580	8	2386	2225
AACTACACTTCCCCGAATGC	BRDN0001686581	1	1727	860
AACTACCATCTATGAACTAT	BRDN0001686582	3	1778	1295
AACTACCGAGGCGAAGGTAC	BRDN0001686583	1	1003	866
AACTACCTGAAGTCAGTAGG	BRDN0001686584	2	1639	946
AACTACGCGACAGGGGCAGG	BRDN0001686585	2	1025	265
AACTACTGTGTCAGGAGTCG	BRDN0001686586	3	1686	964
AACTAGAGAGGAGGTGGCCG	BRDN0001686587	0	1500	569
AACTAGCCCGAGCAGCTTCG	BRDN0001686588	1	1489	462
AACTAGCGCCTCTTGTAGAC	BRDN0001686589	0	1298	1432
AACTAGGCTGTCCCAGTGAG	BRDN0001686590	0	1591	1185
AACTAGGGAAATGATCTGCT	BRDN0001686591	1	1849	794
AACTAGTGGTCCTGGCTCTA	BRDN0001686592	3	1626	1195
AACTATATAGTCTTAACCTG	BRDN0001686593	2	1105	256
AACTATCTTGATTAAACAAA	BRDN0001686594	0	430	187
AACTATGACGTTGAGGAGGG	BRDN0001686595	2	933	1340
AACTATGGCATCGGGGACAG	BRDN0001686596	4	1962	1465
AACTATGGTGGTTCTGTGAG	BRDN0001686597	2	1325	837
AACTCACCCTTGGATTCTCG	BRDN0001686598	3	1273	1037
AACTCACGTGAATTCCCACA	BRDN0001686599	2	1340	226
AACTCAGCCCTCACCTCCAG	BRDN0001686600	3	1497	1638
AACTCAGGAGTCGCGCGCTA	BRDN0001686601	2	1543	1572
AACTCAGGCTCCGCACCTCA	BRDN0001686602	2	1225	630
AACTCATCATCTTTGCCTTG	BRDN0001686603	4	3363	1421
AACTCATTTATTATCACTGA	BRDN0001686604	2	989	2580
AACTCATTTCTGGTTGCCGA	BRDN0001686605	1	1211	1259
AACTCCAAAAATTAATGGAA	BRDN0001686606	1	898	747
AACTCCAAAGGAACCCAAAC	BRDN0001686607	1	1704	1175
AACTCCAGCAGCTCCGTGGT	BRDN0001686608	5	2084	922
AACTCCCACAATGCATTCGA	BRDN0001686609	4	1879	1431
AACTCCCAGAACGCAACGTG	BRDN0001686610	5	2244	2004
AACTCCCAGGAGGCGTCGGG	BRDN0001686611	3	1486	503
AACTCCCCACGCCGCCAACT	BRDN0001686612	4	2815	2275
AACTCCCTTGAAATTACCCC	BRDN0001686613	3	2118	1213
AACTCCGACACCGCCCCCTA	BRDN0001686614	1	1307	727
AACTCCGCGCAGACAGACCC	BRDN0001686615	3	1006	1765
AACTCCGGAGGGAAGACGCT	BRDN0001686616	3	2040	1155
AACTCCGGGAGCGGCGCGGG	BRDN0001686617	4	900	810
AACTCCTCCCTGATGTCCCA	BRDN0001686618	2	1788	1283
AACTCGCCTGGAGAGGGCGT	BRDN0001686619	1	1174	1356
AACTCGCGCGAGAGCAAGAC	BRDN0001686620	1	857	503
AACTCGCTAGTCGTCAGCAC	BRDN0001686621	1	1159	268
AACTCGGAGCCTGCTGAGCG	BRDN0001686622	1	2413	1055
AACTCGGAGTTGCAGCCACT	BRDN0001686623	10	3835	2621
AACTCGGCACTGGGCATGTT	BRDN0001686624	0	1109	743
AACTCGTCTTGAACTTCAAT	BRDN0001686625	5	1896	1554
AACTCTAACAACGGGAATTT	BRDN0001686626	6	2378	1948
AACTCTAGATAAATGCTATG	BRDN0001686627	0	849	167
AACTCTCAACCCTGTCTAGG	BRDN0001686628	5	2149	1821
AACTCTCACCTTCTCCCATC	BRDN0001686629	2	1733	1548
AACTCTCCCCTCCCGGACAC	BRDN0001686630	0	1646	1140
AACTCTCTAATCTGGGTGGC	BRDN0001686631	2	2040	1116
AACTCTCTAGATAATTTAAC	BRDN0001686632	0	1010	1781
AACTCTGAAACTCACCATCC	BRDN0001686633	1	1667	598
AACTCTGAGGAGGCCTGGCA	BRDN0001686634	3	1134	1949
AACTCTGTGAGATCGGGGCA	BRDN0001686635	2	2139	976
AACTCTGTTTCCTGAGGTGA	BRDN0001686636	1	2218	707
AACTCTTAACTTTATCCAGA	BRDN0001686637	3	659	655
AACTGAATGAATGGGCACTG	BRDN0001686638	4	1607	1251
AACTGAGACACATAAGAGCG	BRDN0001686639	0	1045	584
AACTGAGACAGAACAACTAC	BRDN0001686640	4	2276	1489
AACTGAGACTGCACCCCTGG	BRDN0001686641	3	1537	296
AACTGAGCGACGGAACGGGC	BRDN0001686642	5	2516	1004
AACTGAGGCCCGCGCCCCAG	BRDN0001686643	1	833	567
AACTGAGTCGACGACGCAGT	BRDN0001686644	2	2037	1281
AACTGATTATCCGGTGTTCA	BRDN0001686645	2	831	898
AACTGATTGTCCCAACTCAG	BRDN0001686646	1	921	247
AACTGCAAGCACCCCTGGGA	BRDN0001686647	2	4572	3195
AACTGCACAGTTGTCATCCG	BRDN0001686648	1	1402	774
AACTGCAGAACACGCAGTGG	BRDN0001686649	0	860	192
AACTGCAGAGGGGATTGGGC	BRDN0001686650	3	1710	1289
AACTGCAGCATTTGTTCCGG	BRDN0001686651	0	1348	1135
AACTGCATTCCAACAAGTCT	BRDN0001686652	1	1456	1145
AACTGCCCTCCCCAAGAGCC	BRDN0001686653	0	400	397
AACTGCCCTGAGGGTAAGGG	BRDN0001686654	0	902	241
AACTGCCCTGGTGTGTGTGA	BRDN0001686655	0	997	389
AACTGCCGGAAACAGAATAA	BRDN0001686656	3	911	371
AACTGCCGTTCCCAAACGTA	BRDN0001686657	1	1271	464
AACTGCCTCTTTGTCCTCTG	BRDN0001686658	4	3854	3742
AACTGCCTTCCCTTGCGTGG	BRDN0001686659	5	3420	3341
AACTGCGACGAGTCTGGGAG	BRDN0001686660	2	1662	765
AACTGCGCAGAAGGCCTCAG	BRDN0001686661	2	2815	1202
AACTGCGCGGTCGAGGGCCA	BRDN0001686662	1	415	108
AACTGCGGTCCACCAATGGC	BRDN0001686663	2	1600	388
AACTGCGTCGCCCTCGCGGG	BRDN0001686664	2	1534	703
AACTGGAACTAGGGAAAGCA	BRDN0001686665	1	998	661
AACTGGACGCCAGGAAATTG	BRDN0001686666	4	2067	2294
AACTGGAGCAAAAAAAGTCA	BRDN0001686667	0	942	314
AACTGGATTCTGCCTGGATG	BRDN0001686668	1	1808	799
AACTGGCAGCCGCAGACGTG	BRDN0001686669	2	1762	1014
AACTGGCCGCCGGCCCGTGG	BRDN0001686670	2	1654	917
AACTGGCCGGGAGGAATGGA	BRDN0001686671	3	1393	287
AACTGGCTTCGTCCTCTGCT	BRDN0001686672	4	2066	1402
AACTGGGAGCGCGGGCGGGC	BRDN0001686673	0	631	744
AACTGGGGCGGGACTCGCAG	BRDN0001686674	2	1177	1492
AACTGGGGTGACACTCATAG	BRDN0001686675	2	2266	1545
AACTGGTCAACAGCAGAGCT	BRDN0001686676	0	1013	467
AACTGTAGTTTACGCTGCCC	BRDN0001686677	1	1767	1555
AACTGTCAATAACGTGGCTG	BRDN0001686678	1	1943	651
AACTGTCAGTGAGCCTGCGC	BRDN0001686679	3	1019	107
AACTGTCCAATCAGGGGAGT	BRDN0001686680	2	1576	918
AACTGTCTCTACCCAGGAAG	BRDN0001686681	1	779	1374
AACTGTTGCTGAAGATATGG	BRDN0001686682	3	2548	2280
AACTGTTTAAGAGGAACGCT	BRDN0001686683	0	550	268
AACTTAAAGTAGCGAATCCC	BRDN0001686684	3	1260	1096
AACTTAGCGGAGCCGGGCCG	BRDN0001686685	2	1694	2386
AACTTAGGCTCCCTTGCACG	BRDN0001686686	3	1340	460
AACTTAGGGCCAATCACGAG	BRDN0001686687	3	1383	964
AACTTAGTACAGTTGGGTGA	BRDN0001686688	5	1381	187
AACTTAGTTACCTGCTGTAT	BRDN0001686689	0	793	637
AACTTCAAGACAACGTATTT	BRDN0001686690	6	1387	2929
AACTTCAGCCAAAGGACGGA	BRDN0001686691	4	976	571
AACTTCATCACTATCTACCC	BRDN0001686692	3	3907	3248
AACTTCCCAGGTTCCTAGAG	BRDN0001686693	1	1718	499
AACTTCGAAGTTCCCAGAGT	BRDN0001686694	2	1846	1542
AACTTCGCAGGTTACGTCAG	BRDN0001686695	4	1349	704
AACTTCGCGAGATCCGGACT	BRDN0001686696	5	2630	1460
AACTTCGCTTCCAGGCCTGT	BRDN0001686697	1	846	519
AACTTCTAATCGCTAACCCC	BRDN0001686698	0	884	573
AACTTCTCCATGTTGACTCC	BRDN0001686699	5	1394	649
AACTTCTCCATTCAGTATTC	BRDN0001686700	0	618	336
AACTTGACCACAATGGGAGG	BRDN0001686701	4	1560	2279
AACTTGACGAGCTAGGCCAC	BRDN0001686702	1	1793	964
AACTTGACTCTTCTTTCAGT	BRDN0001686703	7	1553	2164
AACTTGAGCATCCACGCACA	BRDN0001686704	2	800	571
AACTTGAGTCGTGAGGAGGG	BRDN0001686705	0	772	560
AACTTGAGTTAGAGAGGTGG	BRDN0001686706	0	891	897
AACTTGCGGCTGTGGATTGG	BRDN0001686707	9	5369	5301
AACTTGGAGCGCCGGGTGTG	BRDN0001686708	1	876	456
AACTTGGATCGCTGGCGCCG	BRDN0001686709	3	1807	3839
AACTTGGCGTAATGCTGTGC	BRDN0001686710	0	682	279
AACTTTAGTCACGTGGTGAC	BRDN0001686711	0	474	367
AACTTTAGTTCAGAGCAGGT	BRDN0001686712	1	960	498
AACTTTATCCCGGGTTGTTC	BRDN0001686713	4	1114	722
AACTTTATTCCACATAAACA	BRDN0001686714	3	827	385
AACTTTCAGCAACTAAGAGC	BRDN0001686715	1	973	368
AACTTTCGCCCTGAGAGAGG	BRDN0001686716	1	2056	1869
AACTTTCGCGGGCGGTAGCG	BRDN0001686717	2	1543	2356
AACTTTCTCACTGTAGAGCT	BRDN0001686718	0	1061	1520
AACTTTGATGTTTACCACAA	BRDN0001686719	0	906	952
AACTTTGGACTATACCTGAG	BRDN0001686720	0	1176	1007
AACTTTGGTTTGGCGACAGT	BRDN0001686721	1	1423	824
AACTTTGTAACCTGAATAAC	BRDN0001686722	0	606	229
AAGAAAAAAGATGCGGGGGG	BRDN0001686723	0	1023	318
AAGAAAAAAGGTTGGTGGGT	BRDN0001686724	9	2515	783
AAGAAAAACCTTACAGAGCG	BRDN0001686725	1	982	161
AAGAAAACATAGACCGGAGC	BRDN0001686726	2	938	691
AAGAAAACATGAGTATGAAA	BRDN0001686727	2	564	489
AAGAAAAGAACGGATGAGAG	BRDN0001686728	1	1155	969
AAGAAAAGGAAACTGAAAAC	BRDN0001686729	1	750	591
AAGAAAAGTACAGTACTGCA	BRDN0001686730	0	1519	581
AAGAAAATTCTGAAGTCTCC	BRDN0001686731	4	1650	1337
AAGAAAATTTCTGTCAGGAT	BRDN0001686732	4	1230	515
AAGAAACCAAGGCGCAGGCG	BRDN0001686733	1	1162	1453
AAGAAACCCACAATGTTAAG	BRDN0001686734	2	1542	510
AAGAAACCCTCGCGACACCT	BRDN0001686735	3	2908	2631
AAGAAACCGCTTTGCATGTT	BRDN0001686736	4	2186	2628
AAGAAACGCAATAGATAAAG	BRDN0001686737	4	1130	855
AAGAAACTTACTTACATGAG	BRDN0001686738	2	872	438
AAGAAAGAAACACAATGACG	BRDN0001686739	0	1445	921
AAGAAAGACGGAAACCCCAG	BRDN0001686740	0	1229	360
AAGAAAGAGTGGAGACCTAC	BRDN0001686741	0	2218	1402
AAGAAAGCCTCGAGGAGGCG	BRDN0001686742	5	1396	609
AAGAAAGGAGGCGCGAAGCG	BRDN0001686743	0	632	283
AAGAAAGGCAATACATGAGC	BRDN0001686744	0	832	444
AAGAAAGGGCGGGGAGCGAG	BRDN0001686745	1	1354	1291
AAGAAAGGTTGAGGAAGTCG	BRDN0001686746	2	3100	1676
AAGAAATAGTCAATTTAATT	BRDN0001686747	4	981	672
AAGAAATCAAGAAGACCACA	BRDN0001686748	0	364	268
AAGAAATCCACTGCCAGTTT	BRDN0001686749	6	1067	845
AAGAAATCCGAGGAGCCACT	BRDN0001686750	1	914	469
AAGAAATGACACAAGTGAAA	BRDN0001686751	2	1837	1081
AAGAAATTGACAGGCACAGG	BRDN0001686752	3	3110	1301
AAGAACAAACAGTCTCAAAG	BRDN0001686753	3	999	315
AAGAACCACGTGTGCTAACA	BRDN0001686754	1	1439	881
AAGAACCTGAAGCATTGTGC	BRDN0001686755	1	1611	910
AAGAACGAGACACGGGCGTG	BRDN0001686756	3	1665	1258
AAGAACGAGTGAGACATGGG	BRDN0001686757	0	1482	2632
AAGAACGCGCGGCGGGCAGA	BRDN0001686758	3	1239	1791
AAGAACTATATAATGTTTAT	BRDN0001686759	1	518	645
AAGAACTCCAGGAAGTGTAG	BRDN0001686760	0	25	66
AAGAACTCGAGGCTCAGCCT	BRDN0001686761	5	1872	3746
AAGAACTGGAGCCTGGAGGG	BRDN0001686762	2	1282	202
AAGAACTTCCCCATCACGAG	BRDN0001686763	1	1073	1172
AAGAAGAAACTCAGTCACCA	BRDN0001686764	6	1887	1866
AAGAAGAATTGGGGATGATG	BRDN0001686765	3	1785	502
AAGAAGACTGGCGGGCATGT	BRDN0001686766	3	1960	1487
AAGAAGAGCTGGTATGGCCC	BRDN0001686767	1	1929	980
AAGAAGCAGGACCAAAGTTC	BRDN0001686768	3	1152	939
AAGAAGCCAGAGGACCCGAG	BRDN0001686769	1	1324	1058
AAGAAGCCTTCACGCAGCCA	BRDN0001686770	5	2056	984
AAGAAGCCTTGTGGTTCGTC	BRDN0001686771	3	1701	1359
AAGAAGCGAGCATGAAGGGG	BRDN0001686772	5	2575	2480
AAGAAGCTGGCAGAAGGGAA	BRDN0001686773	4	1724	2071
AAGAAGGAAGGATTGCAGGG	BRDN0001686774	3	3049	1200
AAGAAGGCGAATTAAACCAC	BRDN0001686775	2	232	130
AAGAAGGCGGTGGAGGCGCG	BRDN0001686776	3	1688	1100
AAGAAGGGCCGTACCCGAAA	BRDN0001686777	1	1448	534
AAGAAGGGGCGTGGTCTAGG	BRDN0001686778	0	1401	738
AAGAAGGTCCCAGAGCTTCG	BRDN0001686779	2	715	1402
AAGAAGTACTGGGATGGGAG	BRDN0001686780	6	3114	2252
AAGAAGTATCGCGTAGGAAG	BRDN0001686781	2	1004	1017
AAGAAGTGGGTGGGGCTCTG	BRDN0001686782	1	2227	1349
AAGAAGTTAACTAAACTGGA	BRDN0001686783	3	850	471
AAGAATATCTGACTCTAGCA	BRDN0001686784	1	1781	2489
AAGAATCAAGAGGGAAAGGG	BRDN0001686785	1	1784	671
AAGAATCCGACGCGCCCAGA	BRDN0001686786	3	2378	2222
AAGAATCCGCCCGCGCCCGG	BRDN0001686787	4	1172	1472
AAGAATCGCCACCACCAAGA	BRDN0001686788	1	2069	1061
AAGAATGAGGACTAGCAAAG	BRDN0001686789	1	1694	600
AAGAATGATTGCATTGCACC	BRDN0001686790	2	2263	1636
AAGAATGCCGCGGAAAGCAA	BRDN0001686791	0	1556	1116
AAGAATGCTGGTTTGTTAGG	BRDN0001686792	4	2401	2472
AAGAATGGACGGAAGCCGAG	BRDN0001686793	3	1563	1251
AAGAATGGGGGTTTAGATGG	BRDN0001686794	11	3358	2308
AAGAATGGTAGGCTTGGTGG	BRDN0001686795	3	2344	1491
AAGAATTCCGGGTCAATGGG	BRDN0001686796	2	3547	2983
AAGACAAACGCCGGTGGCCG	BRDN0001686797	0	103	32
AAGACAAAGGTCAAAAAGAG	BRDN0001686798	2	1116	518
AAGACAACTGACAACAGAGC	BRDN0001686799	2	2570	2405
AAGACAACTTCCAGGTCCCA	BRDN0001686800	0	1408	161
AAGACACACCCCCTTGGGAG	BRDN0001686801	4	1481	789
AAGACAGACAATAAATTGAC	BRDN0001686802	0	1142	345
AAGACAGACAGGGGAAAGGG	BRDN0001686803	0	1341	892
AAGACAGAGCTGACCTTCAG	BRDN0001686804	2	1075	688
AAGACAGCATAATCATCCTG	BRDN0001686805	0	1661	1126
AAGACAGCCCTGGAAGTAGA	BRDN0001686806	2	1873	1320
AAGACAGGGGCGGTAGAAGA	BRDN0001686807	1	857	1637
AAGACAGGGGGCGGGGCCAA	BRDN0001686808	2	909	620
AAGACAGGTTGTCCTCCCAG	BRDN0001686809	1	1234	518
AAGACATACGTACGACAGTT	BRDN0001686810	2	2333	1560
AAGACATTGAATGATCCCCT	BRDN0001686811	1	2613	1616
AAGACCAAGTACTAAAATCC	BRDN0001686812	0	1391	1344
AAGACCACCAAGCCAGGCCC	BRDN0001686813	3	3221	1787
AAGACCAGAGCGGGGCCGGG	BRDN0001686814	2	1463	309
AAGACCAGATGTCGCGCGGC	BRDN0001686815	2	2423	2313
AAGACCCCGCAGCTCTCCCG	BRDN0001686816	7	2369	1309
AAGACCCTACGAAGCTCCCC	BRDN0001686817	1	1318	835
AAGACCTGGACTGTGGGCGG	BRDN0001686818	1	1206	772
AAGACCTTTATATACTTCCA	BRDN0001686819	3	1029	946
AAGACGACGCTCTGGACAGG	BRDN0001686820	3	2835	1582
AAGACGCAAATCGACAGCGC	BRDN0001686821	3	1676	656
AAGACGCGCATGCGCGGGAG	BRDN0001686822	1	1159	352
AAGACGCGTCGATGCCGCTC	BRDN0001686823	2	1455	657
AAGACGCTGGGCCTGGCAAG	BRDN0001686824	1	1808	693
AAGACGCTTCTGGGGAGTGA	BRDN0001686825	2	1980	2166
AAGACGGCATAATTTAATGC	BRDN0001686826	2	668	630
AAGACGGGTGGAAAAGACTC	BRDN0001686827	0	1233	393
AAGACGGTGGGCGTGGCTTG	BRDN0001686828	7	3272	5631
AAGACGGTGTGAATCTCGTA	BRDN0001686829	1	1083	1635
AAGACTACTCCTGAGTGCAT	BRDN0001686830	0	1193	228
AAGACTCAGAGATTTGTTCC	BRDN0001686831	1	1434	731
AAGACTGAGAGACCTGGGGC	BRDN0001686832	3	3035	2689
AAGACTGCGTCTGTGCTGAA	BRDN0001686833	1	2104	1331
AAGACTGGATATAAAACACA	BRDN0001686834	0	877	210
AAGACTGGCAAGGGGGGCGC	BRDN0001686835	3	1376	2639
AAGACTGGGTAGTTCCGGCC	BRDN0001686836	5	1386	579
AAGACTGTCATCCATGGTAC	BRDN0001686837	3	3127	2102
AAGACTTATACAGCAAATAC	BRDN0001686838	3	944	313
AAGACTTTGAGTTTGTCCTG	BRDN0001686839	0	1629	678
AAGAGAAAATTCCAGTGGGC	BRDN0001686840	2	1393	1997
AAGAGAAACACCAACAAAGA	BRDN0001686841	1	1437	682
AAGAGAAACCAACACTGCTG	BRDN0001686842	1	1762	1226
AAGAGAAAGACGCCAACTGC	BRDN0001686843	4	2252	2016
AAGAGAACCTGTGAGGTTGG	BRDN0001686844	1	1819	929
AAGAGAACGCGGCTAAAGGT	BRDN0001686845	0	1630	610
AAGAGAAGCCTCTGACTCTG	BRDN0001686846	2	1810	485
AAGAGAAGGAGGGGCGCGCA	BRDN0001686847	2	2134	585
AAGAGAAGTCAGAGTTGAGC	BRDN0001686848	4	1304	1578
AAGAGAATGAAGGGAAAGCA	BRDN0001686849	1	1139	1387
AAGAGAATTTGTTCCACTGG	BRDN0001686850	6	2150	1370
AAGAGACATTGGAGCTAGGG	BRDN0001686851	1	980	268
AAGAGACCCAGGGTCAATTT	BRDN0001686852	0	384	739
AAGAGACTCGGTGGTTGCTA	BRDN0001686853	0	269	119
AAGAGACTGATTAGAGAGGT	BRDN0001686854	2	1881	868
AAGAGACTGGACGCCGAGTG	BRDN0001686855	6	4018	2536
AAGAGAGAACGGCGGTGGCC	BRDN0001686856	4	1979	2374
AAGAGAGCAAGGCCGCGCCG	BRDN0001686857	1	1017	857
AAGAGAGGGCATCTGCACAC	BRDN0001686858	3	1405	1104
AAGAGATAACTGGACTAAAT	BRDN0001686859	3	1293	605
AAGAGATCACATCTAGGCCA	BRDN0001686860	4	2214	1659
AAGAGATGGAGAGAGGCCCG	BRDN0001686861	2	2376	2037
AAGAGATGGGCCTGCTGGAG	BRDN0001686862	4	2195	725
AAGAGCAAAGGACTGATATG	BRDN0001686863	2	2284	1567
AAGAGCAATCTCCCCTCCCT	BRDN0001686864	4	2606	1799
AAGAGCATGATAACTGATTA	BRDN0001686865	5	2407	2016
AAGAGCCACGCAATACTCAG	BRDN0001686866	0	1082	615
AAGAGCCAGACCCTCCCTCT	BRDN0001686867	1	1958	609
AAGAGCCAGTGGCAAAGGGA	BRDN0001686868	5	1886	1247
AAGAGCCGCGGAGTCGGGGA	BRDN0001686869	4	2791	4085
AAGAGCCTTGCAAAGGGCGG	BRDN0001686870	3	1591	1604
AAGAGCGAGGCGAGAAGGAG	BRDN0001686871	0	1175	446
AAGAGCGGACGCGCAGGAAG	BRDN0001686872	3	1686	1077
AAGAGCTAACAGCCCTCCTT	BRDN0001686873	3	2303	1145
AAGAGCTAATTCTGGTGGCG	BRDN0001686874	1	2542	1624
AAGAGCTCAGAGAAGTAAGG	BRDN0001686875	1	2933	2079
AAGAGCTGGACGACCAAGCA	BRDN0001686876	1	1017	744
AAGAGCTGTCTAAACTTATG	BRDN0001686877	1	1357	971
AAGAGCTTAATTCGTGGGTT	BRDN0001686878	1	1694	1430
AAGAGCTTGAAAAAAACCTC	BRDN0001686879	3	1282	1127
AAGAGCTTTGTTGCTGCAAA	BRDN0001686880	0	1396	786
AAGAGGAAAGGAAGTAGGCA	BRDN0001686881	1	2392	1204
AAGAGGAAGCTGTTGGGAGG	BRDN0001686882	3	746	934
AAGAGGAAGTGGGGTTTCAG	BRDN0001686883	4	2614	1706
AAGAGGACTCTGACAATACC	BRDN0001686884	3	2171	3219
AAGAGGAGAAAGCGGAAGTG	BRDN0001686885	6	2689	5060
AAGAGGAGCGCGTCGGTCTG	BRDN0001686886	3	1833	1798
AAGAGGATCTGAGGGAACGC	BRDN0001686887	2	1857	1559
AAGAGGCAGTGGGAAGTCCC	BRDN0001686888	1	1082	717
AAGAGGCCAAACTTATCATT	BRDN0001686889	3	1391	778
AAGAGGCCGGCGGGGCTGGA	BRDN0001686890	2	2142	1586
AAGAGGCGGGCGGGACCCCG	BRDN0001686891	1	1865	1004
AAGAGGCTAACCGAGATCCC	BRDN0001686892	6	1297	1240
AAGAGGCTGAGGCAACCTGA	BRDN0001686893	2	1466	1099
AAGAGGGAGGCGGAGCTGCC	BRDN0001686894	1	2019	970
AAGAGGGCATGCAATTCAGC	BRDN0001686895	1	1715	703
AAGAGGGCATTTCCTAGGGA	BRDN0001686896	2	1034	695
AAGAGGGCGTGGCTCGTGCC	BRDN0001686897	2	1349	937
AAGAGGGCTGCTCCCTTCAG	BRDN0001686898	1	1268	631
AAGAGGGCTTTGCAGTTCCA	BRDN0001686899	1	1024	1744
AAGAGGTAAATTCATTCAGC	BRDN0001686900	3	985	382
AAGAGGTAACCGCACACCAG	BRDN0001686901	2	1998	1983
AAGAGGTAATTCATGCTCTA	BRDN0001686902	4	2032	686
AAGAGGTATAGCTGGTTGGC	BRDN0001686903	1	1838	1012
AAGAGGTCCCAACCAGGACG	BRDN0001686904	1	1370	850
AAGAGGTCGAACGGGGAGGG	BRDN0001686905	3	2234	1314
AAGAGGTGAGTGCTGAGTGG	BRDN0001686906	13	3657	3357
AAGAGGTGCCACATTTCCAT	BRDN0001686907	2	743	169
AAGAGGTGCGTGCTGATTGG	BRDN0001686908	7	4674	2393
AAGAGTAAAGAGGGTTTAGA	BRDN0001686909	2	1389	346
AAGAGTAGTAGACGCCCGGG	BRDN0001686910	1	705	540
AAGAGTCAAGTCAGACAGGA	BRDN0001686911	2	1889	1208
AAGAGTCAGGAAGACACTGC	BRDN0001686912	3	1431	1101
AAGAGTCCAGAAAAAGGAGG	BRDN0001686913	3	1896	1629
AAGAGTCTTTCTGTTTCTTC	BRDN0001686914	2	1117	437
AAGAGTGACAATGAGTAGGC	BRDN0001686915	6	1897	1429
AAGAGTGGGGGCGGGCTCGC	BRDN0001686916	1	1315	2111
AAGAGTTAACCTGCTCTCCC	BRDN0001686917	4	1390	1287
AAGAGTTATTCTTTACTGTA	BRDN0001686918	0	531	307
AAGAGTTGCATTATGTAAAC	BRDN0001686919	1	684	373
AAGATAAATCAACACACAAA	BRDN0001686920	1	757	655
AAGATAACAGCAAAAATAAC	BRDN0001686921	2	860	388
AAGATAACGAATTGATCAGC	BRDN0001686922	1	968	508
AAGATAACTACTTCCAGATG	BRDN0001686923	0	1240	936
AAGATAATGCCTAGGAACTT	BRDN0001686924	2	1044	1431
AAGATAATGTCGATTGTGTA	BRDN0001686925	4	2471	1632
AAGATACTGAGAGGAAGTCA	BRDN0001686926	2	1807	327
AAGATAGACATGGGCTGTCG	BRDN0001686927	3	1971	981
AAGATAGTACTGGGAAGACT	BRDN0001686928	4	2468	2473
AAGATCCTGGGCCTGCCCTT	BRDN0001686929	0	2074	714
AAGATCGAATAACAAACACG	BRDN0001686930	2	1065	760
AAGATCGCAAACCCAGGTTA	BRDN0001686931	3	1453	313
AAGATCTACAATATTCATGA	BRDN0001686932	2	1747	532
AAGATCTCAGAATGTGGCTT	BRDN0001686933	3	1588	977
AAGATCTCTAAGAGGGAGGT	BRDN0001686934	4	957	1193
AAGATCTGGGGGTGAGTCAG	BRDN0001686935	0	1313	1502
AAGATCTTTAATGACTGAAA	BRDN0001686936	1	950	1457
AAGATGAGAGTGTGGGAAAC	BRDN0001686937	4	1213	512
AAGATGCCGAGGGAGGACTG	BRDN0001686938	4	2622	1648
AAGATGGACTGGAGGCTCTG	BRDN0001686939	4	2624	822
AAGATGGAGCCCTTAGAGAA	BRDN0001686940	5	3403	2319
AAGATGGAGGGGGTCCGACC	BRDN0001686941	1	1757	279
AAGATGGCGCCCCGCGCCCG	BRDN0001686942	1	1140	1502
AAGATGGCGCGCCGGAGTGG	BRDN0001686943	2	871	2945
AAGATGTAAAGAGAGGCACG	BRDN0001686944	3	1506	1057
AAGATTAAGATGATGCTAAT	BRDN0001686945	3	1689	910
AAGATTAGACTTGGACTCTC	BRDN0001686946	1	1545	1781
AAGATTATTATTTGGGGGCG	BRDN0001686947	1	1824	1270
AAGATTCCTCCTTCTGAACA	BRDN0001686948	2	1505	710
AAGATTCTGAGGAGAGCCTA	BRDN0001686949	1	1274	182
AAGATTGATTGCCAGTGGGT	BRDN0001686950	6	3701	2902
AAGATTGCCCTATGAGGCGA	BRDN0001686951	1	1785	1741
AAGCAAACAACTCGGCTCCG	BRDN0001686952	5	2581	3766
AAGCAAACGTCTATTGGCTG	BRDN0001686953	3	1880	765
AAGCAAAGGGCCCAGTAGCG	BRDN0001686954	1	825	1010
AAGCAACCAATCGGAACGGC	BRDN0001686955	1	2980	1844
AAGCAAGATGGCGGCAACGG	BRDN0001686956	4	2108	1226
AAGCAAGCAAACCATTAAAC	BRDN0001686957	7	1683	994
AAGCAAGCATTTGTGGTCCC	BRDN0001686958	3	2242	1103
AAGCAAGCCGGAAAAGGCAA	BRDN0001686959	1	1628	756
AAGCAAGCTCAGGGGTCCGG	BRDN0001686960	2	1685	1076
AAGCAAGGGGCTGTTATCTT	BRDN0001686961	3	3833	4272
AAGCAAGGGTCGGACACCTT	BRDN0001686962	3	1992	709
AAGCAATGACGTAGCCCGGC	BRDN0001686963	1	1314	606
AAGCAATGGCCAATAGGCAT	BRDN0001686964	9	2245	1764
AAGCAATTAAAAAGATTGAC	BRDN0001686965	0	888	324
AAGCAATTAAAGGGGCGGGG	BRDN0001686966	0	866	608
AAGCACACAGAGCCCTCCTC	BRDN0001686967	1	915	756
AAGCACACGATTGTCCTGGC	BRDN0001686968	2	1062	929
AAGCACACGCGCCGCGCCCG	BRDN0001686969	1	2059	1441
AAGCACAGATTCTTTACAGT	BRDN0001686970	1	1263	673
AAGCACAGGAGTCCCAGATC	BRDN0001686971	5	2184	2345
AAGCACCGGCGCCAAGGTGT	BRDN0001686972	2	1619	1388
AAGCACCGTGCGCGGGCGGC	BRDN0001686973	4	1667	1840
AAGCACGCTTGTCCATTGTT	BRDN0001686974	2	1372	1045
AAGCACGGCCTTTGTGTCGG	BRDN0001686975	2	2200	1896
AAGCACTAGTCCGTATGATG	BRDN0001686976	6	2226	1239
AAGCACTCAGAAAAGGGGCA	BRDN0001686977	1	791	796
AAGCACTGAGGCGGGAAGGG	BRDN0001686978	1	2190	777
AAGCACTGGCCTCTTGGAAA	BRDN0001686979	1	1825	519
AAGCACTGTGAAAACCCAGA	BRDN0001686980	0	1355	806
AAGCACTTTCCTCTTTGGCA	BRDN0001686981	1	1075	574
AAGCAGAAAAAATCCTGTGC	BRDN0001686982	1	1637	1106
AAGCAGAACGAGTGAGAGGG	BRDN0001686983	1	1388	880
AAGCAGAAGCCTCTGGCCCT	BRDN0001686984	1	1235	417
AAGCAGAATCCGAAGTTGAT	BRDN0001686985	3	2437	1618
AAGCAGACCACGGTGTTCCA	BRDN0001686986	1	1410	779
AAGCAGACTCAACTCCTAAC	BRDN0001686987	1	1771	420
AAGCAGAGTCCATTTAAAGT	BRDN0001686988	3	1350	514
AAGCAGCAGATGTGCAGCAA	BRDN0001686989	0	1685	748
AAGCAGCCACACGCTGAGAA	BRDN0001686990	3	2289	3730
AAGCAGCCCCCTCTCAGTCC	BRDN0001686991	2	1794	999
AAGCAGCCTATCACAGGCAG	BRDN0001686992	3	1804	2156
AAGCAGCGAGATCCCGGGGC	BRDN0001686993	2	1068	809
AAGCAGCGCGCCTGCGCCGT	BRDN0001686994	4	1603	555
AAGCAGCGCGCCTTCGCTGA	BRDN0001686995	3	957	3299
AAGCAGGCAAGAACCGGAAG	BRDN0001686996	2	1953	1775
AAGCAGGCCCTAACTCCAAT	BRDN0001686997	0	995	698
AAGCAGGCGCAGGCTCCGTG	BRDN0001686998	2	1181	587
AAGCAGGCGGGCTTGCGGAG	BRDN0001686999	2	2752	943
AAGCAGGGACTCTTCGGCCT	BRDN0001687000	6	2993	1824
AAGCAGGTGGGTGTTGGATC	BRDN0001687001	3	2581	1098
AAGCAGTGCCTGTGAGTTGA	BRDN0001687002	2	1558	1149
AAGCAGTTGGCAAAGGGGCG	BRDN0001687003	2	1934	1791
AAGCATCTGCAGATGGCATA	BRDN0001687004	2	1283	835
AAGCATCTGGCTGTCCTGGT	BRDN0001687005	1	1648	1127
AAGCATCTTTCATAAAGGCA	BRDN0001687006	0	1278	827
AAGCATGCATTGAGATGCAC	BRDN0001687007	1	1187	776
AAGCATGCTGAGGTGGCGTC	BRDN0001687008	1	907	1109
AAGCATTCTTTAGTGATTTA	BRDN0001687009	1	779	580
AAGCATTGCTCAGGGTGCTG	BRDN0001687010	2	1468	892
AAGCATTTGAGTTATTCTAT	BRDN0001687011	2	1046	1567
AAGCCAACCTTGTATTTGTG	BRDN0001687012	3	1886	462
AAGCCAAGTGATCTAGTTCT	BRDN0001687013	2	2154	1954
AAGCCAATTGCCGGCCTGGG	BRDN0001687014	1	2452	1332
AAGCCACAATCAAGGTTTCC	BRDN0001687015	3	2193	845
AAGCCACCACCACTCTCTGC	BRDN0001687016	4	2897	2026
AAGCCACCTAACAGTCGCCT	BRDN0001687017	5	2537	2440
AAGCCACGCCCATCCTCTCT	BRDN0001687018	1	2663	1528
AAGCCACTAAGCTCTCGTGA	BRDN0001687019	0	1711	1146
AAGCCAGAGCTGTAGTCGTG	BRDN0001687020	6	2593	3405
AAGCCAGAGGAGGGAAAAGC	BRDN0001687021	1	538	345
AAGCCAGCTCAGCTCCGCAT	BRDN0001687022	0	1645	635
AAGCCAGCTCCAGCCCTCTC	BRDN0001687023	1	2763	783
AAGCCAGCTGCTGAAATGGT	BRDN0001687024	2	1215	710
AAGCCAGGAAAGAGCCTCCT	BRDN0001687025	3	1809	404
AAGCCATACAGAAGGTCTGA	BRDN0001687026	2	1623	1350
AAGCCATAGACTCGTGGGGA	BRDN0001687027	2	1370	2743
AAGCCATAGCCAGTCAGCTG	BRDN0001687028	0	754	499
AAGCCATCTCGACTCTTGAT	BRDN0001687029	1	1436	424
AAGCCATCTCTCCTCTTTAT	BRDN0001687030	2	2235	2070
AAGCCATTAACAGGCAGGAC	BRDN0001687031	3	889	1095
AAGCCATTGTATAACTCCAG	BRDN0001687032	2	941	288
AAGCCATTGTGATTGTGAAG	BRDN0001687033	3	1369	1170
AAGCCCACAGGTTGTGCGCA	BRDN0001687034	0	553	634
AAGCCCACGGTTTCGGACAC	BRDN0001687035	0	0	0
AAGCCCACGTGCTCGGAGGA	BRDN0001687036	0	1048	643
AAGCCCAGAGAAGACCGCCA	BRDN0001687037	1	2682	1233
AAGCCCAGTCCAACGGCAGC	BRDN0001687038	2	1015	1266
AAGCCCAGTCGCTACGGTAA	BRDN0001687039	11	2737	1420
AAGCCCATAGAGAAGCCACC	BRDN0001687040	8	3332	2489
AAGCCCATGCAGCCTCTCAT	BRDN0001687041	1	1109	1224
AAGCCCATGGCTACTCGGGA	BRDN0001687042	7	1475	1797
AAGCCCCAGAGCTGAAAGCA	BRDN0001687043	1	1853	1260
AAGCCCCGCCCCGGGAAACG	BRDN0001687044	3	1548	1220
AAGCCCCGCCCCTGCCCGCG	BRDN0001687045	1	1754	654
AAGCCCCGTCCCCAGGCTCC	BRDN0001687046	1	890	632
AAGCCCCTAGGGATGCAGGG	BRDN0001687047	2	1054	426
AAGCCCCTCCCTATGTATCA	BRDN0001687048	8	2893	1647
AAGCCCCTCTCTCCGAGGCA	BRDN0001687049	1	1832	867
AAGCCCGAGGAGGCCGCGCG	BRDN0001687050	1	2177	1654
AAGCCCGCCATAGAGTTTAG	BRDN0001687051	3	1134	999
AAGCCCTAGAATCTTGGCTT	BRDN0001687052	0	779	832
AAGCCCTCATTGATCAGGGA	BRDN0001687053	2	1532	1505
AAGCCCTCTGGGTGGCCCTC	BRDN0001687054	4	2211	1332
AAGCCCTCTTTGCAATAACA	BRDN0001687055	3	1105	247
AAGCCCTGAAGCAAAGACGG	BRDN0001687056	1	1086	561
AAGCCCTGGCGCCCGCCCAG	BRDN0001687057	0	1053	837
AAGCCCTGTGCCAGGAATGT	BRDN0001687058	3	1496	416
AAGCCCTTCCAATTGGAAAC	BRDN0001687059	3	1336	451
AAGCCCTTGTTGCTAGTAGG	BRDN0001687060	4	1752	4020
AAGCCGCCGCTGAGGCCGGA	BRDN0001687061	4	2078	1289
AAGCCGCCTCCGCAGCAGCC	BRDN0001687062	0	1035	1138
AAGCCGCCTTGCCTTTAACG	BRDN0001687063	5	2634	1759
AAGCCGCGCCTGCGCACCAG	BRDN0001687064	5	2371	1049
AAGCCGCGGCGCGCACCCGT	BRDN0001687065	0	2998	1409
AAGCCGGAAAGGGCGGCGGT	BRDN0001687066	2	1400	782
AAGCCGGACTGGAGCCTTCG	BRDN0001687067	0	1283	1024
AAGCCGGAGGCCCGAGCCCA	BRDN0001687068	3	1249	1075
AAGCCGGAGGTACCCTTCGG	BRDN0001687069	1	607	172
AAGCCGGGCAGGAGGAACCC	BRDN0001687070	3	1417	480
AAGCCGGTGCGGAGTCAGGC	BRDN0001687071	2	931	385
AAGCCTCTGCAGAAGCTGCC	BRDN0001687072	3	2213	1882
AAGCCTCTTTAATAGCAAAA	BRDN0001687073	0	1123	785
AAGCCTGAACCCAGGCGTCG	BRDN0001687074	2	1298	1890
AAGCCTGAGGAGATAGGAAA	BRDN0001687075	1	950	508
AAGCCTGCACTGGGCCAACA	BRDN0001687076	2	1990	646
AAGCCTGCCCACGTGGCTGG	BRDN0001687077	4	1172	339
AAGCCTGCCTCCAGGTGGCC	BRDN0001687078	2	1482	1117
AAGCCTGCCTCGCGGCCCCA	BRDN0001687079	2	1459	570
AAGCCTGGATCTGATTGGCT	BRDN0001687080	1	1273	802
AAGCCTTCAGTCACCATCCA	BRDN0001687081	2	3873	3163
AAGCCTTCATACAGCAGTGA	BRDN0001687082	3	2290	850
AAGCGAAATCCTAGACCTTA	BRDN0001687083	8	2454	3944
AAGCGACAGCCCCAGAGAGG	BRDN0001687084	0	1523	650
AAGCGACGCCTCAGACTGCT	BRDN0001687085	3	1945	1617
AAGCGACGCGCCTCGCCGTG	BRDN0001687086	3	1321	756
AAGCGACTGTACCCCCTTAA	BRDN0001687087	0	485	51
AAGCGAGACAGATGAGGGGT	BRDN0001687088	4	1896	1279
AAGCGAGCATGCGCAGCTCC	BRDN0001687089	4	2063	1617
AAGCGAGGGGAGGGGCGTGT	BRDN0001687090	4	1625	1513
AAGCGAGTCCGCGCGAGATG	BRDN0001687091	1	2055	831
AAGCGATAGTTTCTACGGCT	BRDN0001687092	0	1073	984
AAGCGATGGTGGATTTCTCT	BRDN0001687093	2	1683	1599
AAGCGATGTTTCCCCTCGAA	BRDN0001687094	1	900	1601
AAGCGCACGGGGCGATCGCG	BRDN0001687095	2	1474	1053
AAGCGCAGAGGAGGAGAGGG	BRDN0001687096	6	2116	2255
AAGCGCAGCGCAAGGCGCAC	BRDN0001687097	0	475	461
AAGCGCAGGGAGGCCTGAAG	BRDN0001687098	0	1060	905
AAGCGCAGGGCTCTCAGGCG	BRDN0001687099	3	1094	604
AAGCGCATCTACAGTGGACT	BRDN0001687100	5	2484	1229
AAGCGCCCACAGATAACCAT	BRDN0001687101	1	2302	1310
AAGCGCCCGCGGAAAAAGCG	BRDN0001687102	1	900	2758
AAGCGCGAGGGACATGGTCC	BRDN0001687103	4	2018	851
AAGCGCGCATACCGGAACTT	BRDN0001687104	5	2004	1047
AAGCGCGCCTCTGTTGGGAC	BRDN0001687105	1	1944	1205
AAGCGCGCGCGCGAGGCCTT	BRDN0001687106	0	840	534
AAGCGCGCGGGGTGTGTGCG	BRDN0001687107	2	986	422
AAGCGCGCTGCATTTGGAAC	BRDN0001687108	2	1608	693
AAGCGCGGCATGGGACCAAT	BRDN0001687109	3	2490	998
AAGCGCGGGGCTGTACGGGG	BRDN0001687110	2	1425	594
AAGCGCGGTGAGATCTAGGG	BRDN0001687111	8	4058	1771
AAGCGCTCATAGGTGGTTTA	BRDN0001687112	0	1276	532
AAGCGCTCGGAAACGCCCCA	BRDN0001687113	1	1996	2925
AAGCGCTCTCGGGGATGCGG	BRDN0001687114	1	1301	810
AAGCGCTCTGCAGGGTCTCG	BRDN0001687115	2	2309	2300
AAGCGCTGTATTCACAGCTG	BRDN0001687116	1	958	1154
AAGCGGAAGTCGCCTGTGGG	BRDN0001687117	6	2157	2022
AAGCGGAGAGGGGCACCGAG	BRDN0001687118	0	1388	607
AAGCGGCAAGACGAGAGGGG	BRDN0001687119	0	871	1094
AAGCGGCAGCTTTACTACCT	BRDN0001687120	1	1611	1292
AAGCGGCAGTGCCAGGCCCT	BRDN0001687121	2	1432	1845
AAGCGGCCGAAGTCCGGGCC	BRDN0001687122	1	1540	1121
AAGCGGCGGCAGGGAGGCAA	BRDN0001687123	0	426	589
AAGCGGCTCCGGGAATCCGG	BRDN0001687124	4	1622	906
AAGCGGCTCCGGGGGCATAG	BRDN0001687125	1	1177	802
AAGCGGCTCCTCTTCCCAGT	BRDN0001687126	2	2161	2896
AAGCGGCTCTGCCGGGAACA	BRDN0001687127	2	1963	1571
AAGCGGGCACACATGACAAG	BRDN0001687128	1	1248	706
AAGCGGGGAACTGGACCCCA	BRDN0001687129	4	674	673
AAGCGGGGCCCGGGACGCTG	BRDN0001687130	1	1404	409
AAGCGGGGGCCTGTGGACTG	BRDN0001687131	2	1523	1849
AAGCGGGTTACGGCCTGGGA	BRDN0001687132	3	3031	2168
AAGCGTACGGATAGCAGCGA	BRDN0001687133	2	2151	1390
AAGCGTAGGTTCTAGTATCC	BRDN0001687134	5	2060	1666
AAGCGTATCTCCAGTTCTCA	BRDN0001687135	1	2141	751
AAGCGTCCCTCGCTCCCCAT	BRDN0001687136	5	2122	2247
AAGCGTCCTTTATTCCTCCC	BRDN0001687137	2	1778	714
AAGCGTCTGGAGAATCAGCC	BRDN0001687138	3	1517	651
AAGCGTCTGTTTAGCGGCGG	BRDN0001687139	1	1099	812
AAGCGTGCCCCGCACAAGGA	BRDN0001687140	1	1909	1190
AAGCTAAAGAGGGAGTAAAA	BRDN0001687141	1	1943	692
AAGCTACAGCTCCAGGAGGC	BRDN0001687142	2	1560	291
AAGCTACCAAGAGCCGGCAG	BRDN0001687143	1	2056	968
AAGCTAGAAGCCCCTGAAGC	BRDN0001687144	1	1215	560
AAGCTAGCTGAGCAATCCTT	BRDN0001687145	0	689	640
AAGCTAGGCCCCGAGCCGGG	BRDN0001687146	2	1205	954
AAGCTAGGTGGCATTCATGG	BRDN0001687147	1	1322	224
AAGCTATTCATATCCCGCTA	BRDN0001687148	1	961	669
AAGCTCACAGAGCCCTTTCT	BRDN0001687149	3	2106	1366
AAGCTCAGCCTGGCTGCGCA	BRDN0001687150	0	580	352
AAGCTCATCATTACAAGGAG	BRDN0001687151	2	1702	495
AAGCTCATCCCGCCGCCGCG	BRDN0001687152	5	1498	2101
AAGCTCATTTCATATGCCAT	BRDN0001687153	1	766	375
AAGCTCCACAATAATATGCA	BRDN0001687154	0	629	831
AAGCTCCAGAAACGTTGACT	BRDN0001687155	2	2660	1813
AAGCTCCAGCCTTCGGGGCG	BRDN0001687156	2	1418	609
AAGCTCGCGGGGGTGTCCGG	BRDN0001687157	1	2588	2032
AAGCTCTACAGACCAGTGTC	BRDN0001687158	1	1480	980
AAGCTCTCCAATATGGGGGC	BRDN0001687159	0	906	482
AAGCTCTCTGATTGGCCAAT	BRDN0001687160	0	930	379
AAGCTCTGGAGCTGACGCGC	BRDN0001687161	0	185	75
AAGCTCTGGGCACGTAGAGA	BRDN0001687162	0	1546	548
AAGCTCTTTGTTCTTAGGGC	BRDN0001687163	1	1387	1456
AAGCTGAACCTGGGCCTAGC	BRDN0001687164	3	2096	803
AAGCTGCAAGGAAATCTTGC	BRDN0001687165	2	799	575
AAGCTGCATGGTGATTGGTG	BRDN0001687166	1	3146	2389
AAGCTGCCCCATAGGAACTT	BRDN0001687167	0	1038	723
AAGCTGCGGGCTCGGCATCG	BRDN0001687168	3	1625	1396
AAGCTGCTGGGTATCCGCGC	BRDN0001687169	4	1658	642
AAGCTGGGAAGGGGTCGCGG	BRDN0001687170	4	2821	2506
AAGCTGGTTCTCGGCTTGGG	BRDN0001687171	0	1123	871
AAGCTGTACCAGACAGAGGG	BRDN0001687172	4	759	221
AAGCTGTGGTCCTGCAACAA	BRDN0001687173	2	592	541
AAGCTTAATCAGTGTTATCG	BRDN0001687174	2	1563	958
AAGCTTCAAACCTGTGGCTT	BRDN0001687175	5	1935	2134
AAGCTTCCGGAGCATGTCGG	BRDN0001687176	2	1223	1080
AAGCTTCGGGTAGGGGTTCG	BRDN0001687177	1	1613	896
AAGCTTCTCTCTGCAAGGAC	BRDN0001687178	6	1868	2999
AAGCTTGTAGCCAATCACAG	BRDN0001687179	0	1937	1921
AAGCTTTCAGTCTTTACTTT	BRDN0001687180	1	1529	837
AAGCTTTGGCCTATGGTGCG	BRDN0001687181	2	926	1489
AAGGAAAAAAAGCGAAGGAA	BRDN0001687182	0	1546	1625
AAGGAAAACAACACAGAAGA	BRDN0001687183	2	1645	1287
AAGGAAAACGGAATTCAGAA	BRDN0001687184	4	1765	1561
AAGGAAAAGATTAATAAGGT	BRDN0001687185	3	1288	1063
AAGGAAAAGATTCTAGCAGG	BRDN0001687186	1	1334	284
AAGGAAAATAACCCCTCTCC	BRDN0001687187	2	2322	1410
AAGGAAACTGGGTGAGTACC	BRDN0001687188	3	2945	2092
AAGGAAACTTCTGAACCATC	BRDN0001687189	2	1098	1504
AAGGAAAGAAGCGTGCTCAT	BRDN0001687190	0	567	159
AAGGAAAGAGGCCAGAGGCG	BRDN0001687191	1	1293	746
AAGGAAATCTGCTCGGTCCC	BRDN0001687192	2	1303	587
AAGGAAATGTGCCTTCATGG	BRDN0001687193	2	1216	1164
AAGGAAATTTGAGAATTGAT	BRDN0001687194	0	642	978
AAGGAACAGCAGGGACGGAT	BRDN0001687195	2	2064	821
AAGGAACCAATGAAGGAAGG	BRDN0001687196	2	1944	1726
AAGGAACCGCGCGAGCGCCG	BRDN0001687197	2	1051	811
AAGGAACCTAGGGGCAGTGG	BRDN0001687198	1	1964	1571
AAGGAACGGGAGGACGCGCA	BRDN0001687199	3	2652	1254
AAGGAACTGACTCAAATTTC	BRDN0001687200	1	1198	293
AAGGAACTGAGCAGAGCCAC	BRDN0001687201	2	1513	1211
AAGGAACTTTACATATATAT	BRDN0001687202	1	379	114
AAGGAAGAACCGGCCGCCCG	BRDN0001687203	3	1179	429
AAGGAAGAAGCGCCCCAGCT	BRDN0001687204	3	1669	1147
AAGGAAGAGCGTTAGGTAGA	BRDN0001687205	1	1482	1596
AAGGAAGAGTGGCAGAGCCC	BRDN0001687206	0	1401	993
AAGGAAGGACCCAGCGAGCG	BRDN0001687207	2	1401	1361
AAGGAAGGACTGCAAACGGC	BRDN0001687208	3	2798	1891
AAGGAAGGGCCGGGCCGGGT	BRDN0001687209	2	1077	365
AAGGAAGTCACATGGAAGAG	BRDN0001687210	2	2606	1242
AAGGAAGTTGATCTGGGCCG	BRDN0001687211	12	4713	3935
AAGGAATCAAAGGATTGCAG	BRDN0001687212	2	2333	984
AAGGAATGACAACTAAGAAG	BRDN0001687213	0	761	258
AAGGAATGCGCGTTTGCAGG	BRDN0001687214	0	1135	658
AAGGAATTTGATGGATTTGA	BRDN0001687215	1	1111	800
AAGGACACGCAAACCTGCCG	BRDN0001687216	1	1161	1264
AAGGACAGCAGATCCTATAG	BRDN0001687217	4	1319	1680
AAGGACATTTGAGCTTAAAG	BRDN0001687218	0	813	294
AAGGACCAAGCCCAAAGGGG	BRDN0001687219	0	512	155
AAGGACCCAGCGAGCGAGGG	BRDN0001687220	4	1145	770
AAGGACCCGTCCGCAGCGGG	BRDN0001687221	0	1260	683
AAGGACCTAAAACCCCGTCT	BRDN0001687222	1	1396	406
AAGGACGCCGTCGAGGTCCG	BRDN0001687223	3	2631	1026
AAGGACGCGCTGAGGCCACG	BRDN0001687224	3	1920	1003
AAGGACTCAACAGGGAAGGT	BRDN0001687225	3	2174	2078
AAGGACTGAAGGAGAACAAG	BRDN0001687226	1	1302	627
AAGGACTGACATCAAGGAAG	BRDN0001687227	4	1447	1418
AAGGACTGGAATATGGAGAG	BRDN0001687228	2	2033	1158
AAGGAGAAAACACACTCTTT	BRDN0001687229	1	594	1379
AAGGAGAAAATTCTGTGGAG	BRDN0001687230	3	1394	1456
AAGGAGACATAAAGGCAATG	BRDN0001687231	1	1319	584
AAGGAGACATGAAGGCAGCA	BRDN0001687232	5	2883	1345
AAGGAGCGGGCGGGGAGCCG	BRDN0001687233	1	1594	2039
AAGGAGCGGTAGCTTCCCGC	BRDN0001687234	3	1307	784
AAGGAGCTGGAGCCATCCCT	BRDN0001687235	3	2377	1447
AAGGAGGAATACAGCACCAG	BRDN0001687236	4	3456	2079
AAGGAGGAGCCGAGAGTGGA	BRDN0001687237	4	1821	1024
AAGGAGGAGCGCGGCAGGGT	BRDN0001687238	2	2362	1393
AAGGAGGCATTCGATGGTCA	BRDN0001687239	6	1566	1789
AAGGAGGCCACTACGGGGCG	BRDN0001687240	2	790	693
AAGGAGGCCGGGAGCATCCG	BRDN0001687241	0	1816	1457
AAGGAGGCCTAGGAGTTTAT	BRDN0001687242	0	834	678
AAGGAGGCGGGGGTCTCTGG	BRDN0001687243	0	2490	2146
AAGGAGGGACGGCCGAGTGG	BRDN0001687244	2	1980	1299
AAGGAGGGGGAGACCTGCAA	BRDN0001687245	4	1898	1064
AAGGAGGTGCTGCGTCGCCA	BRDN0001687246	1	1805	565
AAGGAGGTGGAGGAACCCGG	BRDN0001687247	1	1944	765
AAGGAGGTGTTGGGGTGAGG	BRDN0001687248	10	4241	2026
AAGGAGGTTTGGACTCAATG	BRDN0001687249	4	2062	976
AAGGAGTAGGAGTTGAGCTC	BRDN0001687250	3	1574	792
AAGGAGTCTGTTCTGACCTT	BRDN0001687251	1	1207	1559
AAGGAGTGATACAATTACTA	BRDN0001687252	1	1276	614
AAGGAGTTTGAGGACTCCAG	BRDN0001687253	4	1238	675
AAGGATAACTGAGAATGTAA	BRDN0001687254	2	534	358
AAGGATCCAGGGTCTAGCAA	BRDN0001687255	3	3901	2058
AAGGATCTGACCGCGAGGGG	BRDN0001687256	2	1231	688
AAGGATGACGTGATGCTCTT	BRDN0001687257	3	2046	1142
AAGGATGTCTGTGATGACAG	BRDN0001687258	2	1640	1232
AAGGATTCCGTCCCCAAGCA	BRDN0001687259	1	1883	905
AAGGCAAACACCCTCTCGGG	BRDN0001687260	3	1867	1116
AAGGCAACCTTACAGACGAC	BRDN0001687261	2	998	594
AAGGCAATGTGGAGCAGCTG	BRDN0001687262	3	1645	1229
AAGGCAATTTACTGGATCCT	BRDN0001687263	3	1680	1420
AAGGCACCACAATGACCTAG	BRDN0001687264	0	1741	418
AAGGCACCGCTAAGGACCGC	BRDN0001687265	0	1878	970
AAGGCACCTGTCCAAGAGGT	BRDN0001687266	2	1039	974
AAGGCAGAAATGAGAGGGGA	BRDN0001687267	5	3974	3005
AAGGCAGAAGTGGCCAGCCC	BRDN0001687268	6	2606	1041
AAGGCAGAATAAGCCAATGC	BRDN0001687269	2	1188	631
AAGGCAGAGAAGAATGCGAA	BRDN0001687270	1	1725	806
AAGGCAGAGAGCGAGGGCAG	BRDN0001687271	2	1234	935
AAGGCAGAGCAACCAATCAA	BRDN0001687272	4	2074	603
AAGGCAGAGCTGGAGAAGGC	BRDN0001687273	2	3087	1973
AAGGCAGCAGGGGTCATGAC	BRDN0001687274	4	1884	1989
AAGGCAGCGATCATGTGGCG	BRDN0001687275	8	2734	1469
AAGGCAGCGGGGGTCATCAA	BRDN0001687276	8	2370	2537
AAGGCAGCGTTACCTGGGCG	BRDN0001687277	1	1553	768
AAGGCAGGAGGTCAAAGCAC	BRDN0001687278	2	2186	1728
AAGGCAGGGGGCGGTTCGAG	BRDN0001687279	3	2211	1676
AAGGCATCTCCAGCAGGCGA	BRDN0001687280	4	1673	516
AAGGCATGTGCCTACGCAGG	BRDN0001687281	5	2117	836
AAGGCATTCAGAACAAGGTC	BRDN0001687282	7	1373	915
AAGGCATTTCACATATTAGA	BRDN0001687283	3	1164	754
AAGGCCCAAAAGAGGCGGGC	BRDN0001687284	1	1002	394
AAGGCCCGCCCATTAGGGGA	BRDN0001687285	1	1234	1079
AAGGCCCTGGCCTCGCGCGA	BRDN0001687286	3	2300	1469
AAGGCCGAGCCCGCTGCCAG	BRDN0001687287	4	1605	1703
AAGGCCGCGCTCGCCAGCCT	BRDN0001687288	4	2065	1188
AAGGCCGGCTGATTTAGAGA	BRDN0001687289	5	3244	2257
AAGGCCGGGTTGTGAGTCCC	BRDN0001687290	1	1630	2838
AAGGCCTAATTCATGGAAAT	BRDN0001687291	0	1788	1321
AAGGCCTACTGTCGGCTGGG	BRDN0001687292	3	2330	2722
AAGGCCTCGACAGCGGAGCC	BRDN0001687293	4	1937	1041
AAGGCCTGAAGGACGGACCA	BRDN0001687294	1	3099	1570
AAGGCCTGAGACTCAAGCTC	BRDN0001687295	3	1686	877
AAGGCCTGAGCTCGGAGGCG	BRDN0001687296	8	2176	608
AAGGCCTGTGAGGGATCCTG	BRDN0001687297	1	1704	2266
AAGGCCTTGGGCGCGGCAGG	BRDN0001687298	2	1509	894
AAGGCGAAGCCAGCTGTGGG	BRDN0001687299	7	2372	3383
AAGGCGAAGCGGTCGGCGCG	BRDN0001687300	6	2316	1194
AAGGCGACGGAGGTAGTTGG	BRDN0001687301	3	1846	868
AAGGCGAGACACGCTTTGAT	BRDN0001687302	3	1349	991
AAGGCGAGGGCGCAGGCCAA	BRDN0001687303	0	1530	929
AAGGCGAGGGTTAATTTGGG	BRDN0001687304	10	4126	3198
AAGGCGCAGCCGCTCAGCTG	BRDN0001687305	3	2765	1977
AAGGCGCCATTCTGGAGGCC	BRDN0001687306	1	2427	1563
AAGGCGCCCCCAGAGGCCTG	BRDN0001687307	0	725	495
AAGGCGCCGCGCCAGTTAAA	BRDN0001687308	0	825	313
AAGGCGCGCGAATGTGGCAG	BRDN0001687309	1	899	1269
AAGGCGCGCGCGGGCGCGGA	BRDN0001687310	3	1221	1208
AAGGCGCGCGGCTGAAGTGG	BRDN0001687311	1	1138	1433
AAGGCGCGCTTGCGTCAACC	BRDN0001687312	4	1215	156
AAGGCGCGTATCGGGCGAGT	BRDN0001687313	4	1098	491
AAGGCGCGTGCGCAAAGCGA	BRDN0001687314	0	1517	1343
AAGGCGCGTGCGTGGAGGAA	BRDN0001687315	2	1526	562
AAGGCGCTGCCTCAGGCCAG	BRDN0001687316	1	1521	1282
AAGGCGCTGTCTGGGACGCT	BRDN0001687317	1	2071	1533
AAGGCGGAAGCCTCCAGTCT	BRDN0001687318	0	1929	939
[truncated: 54,477 more rows]

## Sheet: Calu3_Calabrese_guide_mapping
Construct Barcode	Gene Symbol
AAAAAAAAAAAGCACTCTGT	DNAAF4
AAAAAAAAAAAGCACTCTGT	DNAAF4-CCPG1
AAAAAAAAAAGCAGTGGGAG	VIT
AAAAAAAAAAGGTCATTCAG	OR6K6
AAAAAAAAAATGTCAGAAGC	KLK14
AAAAAAAAACAGGTCACCCA	GRM1
AAAAAAAAACTGGAGCACAC	GDF5
AAAAAAAAAGAAGTGTTAAT	OR5F1
AAAAAAAAAGCTGTGCGCAG	MULTIPLE_INTERGENIC_SITES_1
AAAAAAAAAGTGACCTCCCA	APOBEC3D
AAAAAAAAATAGGTGAGGAC	ONE_INTERGENIC_137
AAAAAAAACAACCGTAACAA	OR1L6
AAAAAAAAGAAGCCAAAAGA	FXYD4
AAAAAAAAGAAGTGGCTGGC	PRAM1
AAAAAAAAGAGTTCCTGTAA	EMCN
AAAAAAAAGGAGAAGCCACG	IGF2BP1
AAAAAAAAGGCAGCGGAGGG	TNRC18
AAAAAAAAGTCAGTATCCTG	IL22
AAAAAAAATAGGTGAGGACT	ONE_INTERGENIC_356
AAAAAAAATATTCAAATGTG	ALDH3A1
AAAAAAAATTGCTGAAGACT	ODF4
AAAAAAAATTGGAAGAAAGG	C20orf96
AAAAAAACAACCGTAACAAA	OR1L6
AAAAAAACAAGTGTCATGTG	LCN8
AAAAAAACACAGACCAGAGA	RAD52
AAAAAAACATCTTGGGCATT	RBMS2
AAAAAAACCTCTTGCAGATA	ONE_INTERGENIC_331
AAAAAAACGTAGTCTTCTTC	SHH
AAAAAAAGCACTCTGTGGGT	DNAAF4
AAAAAAAGCACTCTGTGGGT	DNAAF4-CCPG1
AAAAAAAGCCCGCACGAACT	MTO1
AAAAAAAGGTTAGCGATGGA	RNF167
AAAAAAAGTCACGTGAGCCG	TAF8
AAAAAAAGTCAGTATCCTGG	IL22
AAAAAAAGTTGTGCGAGCGA	GDI2
AAAAAAATCTGACTTTGTCA	DTNA
AAAAAAATGATACACAAGCT	AZGP1
AAAAAACAAAACAGGAACTG	ONE_INTERGENIC_32
AAAAAACAAACCACGAGACC	RNF10
AAAAAACAACGCTGTTCTGG	GLT8D2
AAAAAACAAGGAACTCGACC	ZNF407
AAAAAACAATCTCCCCAAGG	IL19
AAAAAACAGAAAAGACCCAG	CXCR5
AAAAAACAGCCCGGCGCTGG	EN1
AAAAAACAGTGGAGAAGGCT	APEX1
AAAAAACAGTGGAGAAGGCT	OSGEP
AAAAAACCCACAAAACAACA	LINC02876
AAAAAACCTCTCTGGAAAGC	AGTR2
AAAAAACCTCTTTGCCGAGG	MBLAC2
AAAAAACCTCTTTGCCGAGG	POLR3G
AAAAAACGTAGTCTTCTTCA	SHH
AAAAAACTCTCCCTGCAAGG	CIITA
AAAAAACTGTTTATAATCAA	ONE_INTERGENIC_140
AAAAAAGAAAACAACCCCAC	TAL2
AAAAAAGAAAATAAGTTCCC	DBR1
AAAAAAGACTGAGAGACCTG	ZNF836
AAAAAAGAGGAGAAAAGTGG	MMP2
AAAAAAGCACTCTGTGGGTC	DNAAF4
AAAAAAGCACTCTGTGGGTC	DNAAF4-CCPG1
AAAAAAGCCGAAGATACTTG	SLC22A16
AAAAAAGCGTGAAGACTAGT	TMEM81
AAAAAAGGGCGTGGAGCCGG	XPNPEP3
AAAAAAGTTTGGGTCTGTGT	FAXDC2
AAAAAATAGTGTTGAATGAG	ONE_INTERGENIC_272
AAAAAATATTGCTTTCTTGT	TMPRSS11A
AAAAAATCAAACTGAGAAGA	OR9Q1
AAAAAATCCCGCGGTCCGTG	ABI1
AAAAAATCCTTAGTAAAAGT	YY2
AAAAAATCTAAAAAGTCTCT	IFNA13
AAAAAATCTCGGGACTGGCG	SLC3A1
AAAAAATCTTGTGGCTTTGA	BCL6
AAAAAATGCCTCGATCAGTG	ZHX2
AAAAAATGTCAGAAGCAGGG	KLK14
AAAAAATTAGCCAGGCATGG	ATP5PFP1
AAAAAATTAGCCAGGCATGG	ATP6V0E1P2
AAAAAATTAGCCAGGCATGG	COX4I1P1
AAAAAATTAGCCAGGCATGG	FABP5P10
AAAAAATTAGCCAGGCATGG	GAPDHP20
AAAAAATTAGCCAGGCATGG	GPR32
AAAAAATTAGCCAGGCATGG	GPR32P1
AAAAAATTAGCCAGGCATGG	HMGB3P24
AAAAAATTAGCCAGGCATGG	HNRNPMP1
AAAAAATTAGCCAGGCATGG	LOC100132797
AAAAAATTAGCCAGGCATGG	LOC100288010
AAAAAATTAGCCAGGCATGG	LOC100422623
AAAAAATTAGCCAGGCATGG	LOC101927923
AAAAAATTAGCCAGGCATGG	LOC101928277
AAAAAATTAGCCAGGCATGG	LOC101928543
AAAAAATTAGCCAGGCATGG	LOC101928573
AAAAAATTAGCCAGGCATGG	LOC105370044
AAAAAATTAGCCAGGCATGG	LOC105372085
AAAAAATTAGCCAGGCATGG	LOC105373623
AAAAAATTAGCCAGGCATGG	LOC105374270
AAAAAATTAGCCAGGCATGG	LOC105374761
AAAAAATTAGCCAGGCATGG	LOC105375186
AAAAAATTAGCCAGGCATGG	LOC105375295
AAAAAATTAGCCAGGCATGG	LOC105375314
AAAAAATTAGCCAGGCATGG	LOC105375418
AAAAAATTAGCCAGGCATGG	LOC105378214
AAAAAATTAGCCAGGCATGG	LOC105378675
AAAAAATTAGCCAGGCATGG	LOC105379052
AAAAAATTAGCCAGGCATGG	LOC107984325
AAAAAATTAGCCAGGCATGG	LOC107984740
AAAAAATTAGCCAGGCATGG	LOC107984891
AAAAAATTAGCCAGGCATGG	LOC107985576
AAAAAATTAGCCAGGCATGG	LOC107986244
AAAAAATTAGCCAGGCATGG	LOC107986273
AAAAAATTAGCCAGGCATGG	LOC107986347
AAAAAATTAGCCAGGCATGG	LOC107986723
AAAAAATTAGCCAGGCATGG	LOC107986939
AAAAAATTAGCCAGGCATGG	LOC107987016
AAAAAATTAGCCAGGCATGG	LOC107987090
AAAAAATTAGCCAGGCATGG	LOC642502
AAAAAATTAGCCAGGCATGG	LOC729080
AAAAAATTAGCCAGGCATGG	MTATP6P13
AAAAAATTAGCCAGGCATGG	NSRP1P1
AAAAAATTAGCCAGGCATGG	PIGCP1
AAAAAATTAGCCAGGCATGG	PMS2P9
AAAAAATTAGCCAGGCATGG	RANP5
AAAAAATTAGCCAGGCATGG	RN7SL122P
AAAAAATTAGCCAGGCATGG	RN7SL146P
AAAAAATTAGCCAGGCATGG	RN7SL503P
AAAAAATTAGCCAGGCATGG	RNU4-30P
AAAAAATTAGCCAGGCATGG	RNU6-100P
AAAAAATTAGCCAGGCATGG	RNU6-514P
AAAAAATTAGCCAGGCATGG	RPL11P4
AAAAAATTAGCCAGGCATGG	RPL27P3
AAAAAATTAGCCAGGCATGG	RPS15AP10
AAAAAATTAGCCAGGCATGG	RPS29P23
AAAAAATTAGCCAGGCATGG	RPS2P51
AAAAAATTAGCCAGGCATGG	SNORA79B
AAAAAATTAGCCAGGCATGG	SNORD38C
AAAAAATTAGCCAGGCATGG	SNRPGP9
AAAAAATTAGCCAGGCATGG	TRG-TCC6-1
AAAAAATTAGCCAGGCATGG	ZUP1
AAAAACAAGCCCTCTACTGG	CENPF
AAAAACAAGGAAGAAAGACA	PTX4
AAAAACACGCCGAGCCCTTG	MSRA
AAAAACAGTTCTTGGTTGCC	CP
AAAAACATGGAGACACATGG	PCDHB14
AAAAACCAATCATATTAAGG	MPHOSPH8
AAAAACCCCCAAACTGCGCG	ADAMTS10
AAAAACCTGGAGAACCGGAA	MTAP
AAAAACGAGAACCTACTGTA	CLECL1
AAAAACGGAGTGATTGTGAG	C10orf55
AAAAACGGTATAGGAAAGTG	ELF1
AAAAACTAGCTGTGTTACAG	ONE_INTERGENIC_235
AAAAACTGACAAAGGGATCC	PMEL
AAAAACTGGCTTTCTGATTG	MBOAT4
AAAAAGAAAAAAACTTCCGC	NICN1
AAAAAGAAAAGTTTAGGGCG	BCO2
AAAAAGAAAATAAGTTCCCT	DBR1
AAAAAGAAAGCTTGCCAAGG	CLEC2B
AAAAAGAAGATTTAGGGAGC	KLHDC8A
AAAAAGAATTAAGAGAGACA	HLA-DMB
AAAAAGACACCAGAAAAAGT	OR5L1
AAAAAGATATCAGAAGAAGT	OR5L2
AAAAAGATTATGCCAAGGGG	REG3G
AAAAAGCAGAACGAGTGAGA	ZNF720
AAAAAGCCGAAGATACTTGG	SLC22A16
AAAAAGCGGTATCACTAGCG	KDM8
AAAAAGCGTGTTTGCAAACG	SLC29A3
AAAAAGCTTTCACAGGAAGG	CFC1
AAAAAGCTTTCACAGGAAGG	CFC1B
AAAAAGGCACTAATAATGAG	ZNF267
AAAAAGGCCGATAAAGTTTC	DCN
AAAAAGGGATTCCGCTCCCC	ICAM4
AAAAAGGGCGTGGAGCCGGA	XPNPEP3
AAAAAGGGGTAGACGCGCGG	PWWP3A
AAAAAGTACAGCATATAGCA	TAS2R19
AAAAAGTACCTTGAGAATAA	AQP9
AAAAAGTATTCCCATAAAAG	LOC107985203
AAAAAGTATTCCCATAAAAG	MCL1
AAAAAGTCAGAAAGGAAACT	CRLF2
AAAAAGTTGTGCGAGCGACG	GDI2
AAAAAGTTTCCAGGTCTCTA	GCG
AAAAATAAATGATGGTAAAA	LCE1A
AAAAATAACATAGCCTTCTA	CUBN
AAAAATAATGCCCTTGAACC	CLDN18
AAAAATACAGATGCTTGTGT	OR51A4
AAAAATAGCCTCATCTCCCT	TRDN
AAAAATAGCTCGTCCGAGAG	DZIP1L
AAAAATATATCTAGTCTGTA	POTENTIALLY_ACTIVE_1
AAAAATCCAACCTGCCCAGG	CALML4
AAAAATCCCGCGGTCCGTGG	ABI1
AAAAATCCGTGGCAGCTCCG	LHX9
AAAAATGCAGAGTGGCGGCG	ATP5F1A
AAAAATGGGATAACAGCTGG	LRRC43
AAAAATTAAGAAAGCAACGG	ONE_INTERGENIC_306
AAAAATTCATCATGCAATCC	GPR1
AAAAATTCCAGAGGCAGCCG	BMPR1B
AAAAATTCTCCAGGAATCAA	CPN1
AAAAATTGAAACCTGAGCGG	MMAB
AAAAATTGAAACCTGAGCGG	MVK
AAAACAAAAATGGTCTCCGT	PEX7
AAAACAAACAATTAGATTGT	OR9G1
AAAACAAACAGCCGTTAGGA	H2AZ2
AAAACAAACAGCCGTTAGGA	LINC01952
AAAACAAATGAGAGGACAGG	SLC9A4
AAAACAAGCCAATCCATGGA	CTLA4
AAAACAAGCGGAGGCGAGCG	SFT2D2
AAAACAAGGAACACCAGAGA	KBTBD6
AAAACAAGGAACACCAGAGA	LOC101929140
AAAACAAGTCAGATGCCCTG	FXYD3
AAAACAATAGTGTTAACAGG	ZNF124
AAAACACAAGTGGCTGCCAA	EMCN
AAAACACATTCACAAGAATG	KRTAP23-1
AAAACACGACAGTGGAGCCT	KERA
AAAACACTCACACTTGTCAT	MEI1
AAAACACTGGGTGATTCTAG	CMA1
AAAACAGACTTCGTAGGGGA	LRRC2
AAAACAGCTGCCCCTTAATG	CREBL2
AAAACAGGACGATGTGCGGC	NO_SITE_134
AAAACAGGATGGATGAATGG	OR10AD1
AAAACAGGTGGAATCCGGGC	TMEM251
AAAACAGTAGCACCCGAGAG	POMT1
AAAACATCGACCGAAAGCGT	NO_SITE_131
AAAACATGCCAGATATGTGA	OR13F1
AAAACATTCTGGAAAAGCAC	OR11L1
AAAACCAAAATTTCCACGGG	OSM
AAAACCAAAGACCAAGTGGG	SERPINA10
AAAACCAAAGTGACGGCAGG	CER1
AAAACCAAATTGCATAAGGG	OR8D1
AAAACCACCCTCCAAGGACC	SERPINB8
AAAACCAGACTTAGATTCCC	KCNRG
AAAACCAGGGAGTGGCAAGG	C2
AAAACCATAACCAATGGAAG	WNK2
AAAACCCACAACAAGCCCCG	CRYGD
AAAACCCATCTACCCTTGCG	HEXIM2
AAAACCCATCTACCCTTGCG	LOC112268203
AAAACCCCAACTTCCTGCTC	WDR76
AAAACCCGAGCCTGGGAGAG	MTFP1
AAAACCCTGCCTCCTGTGAG	BNIPL
AAAACCGAGACCTGTTTCCC	TMEM209
AAAACCGAGACTCAAAGCAC	ADPRS
AAAACCGATCAGAACTGCCC	CLCNKB
AAAACCGATTGGCTAAAACT	DDX43
AAAACCGCCCGGGCGCCTGT	LINC01534
AAAACCGCCCGGGCGCCTGT	ZNF567
AAAACCGGAGCTGGAGCTCG	EFNB3
AAAACCGGCACTGAGAGTCC	ZNF503
AAAACCTCACCTACTCTCGC	HELQ
AAAACCTCACCTACTCTCGC	MRPS18C
AAAACCTGCCAACCCCAGCA	POTEG
AAAACCTGCCAACCCCAGCA	POTEH
AAAACCTGCCAACCCCAGCA	POTEM
AAAACCTGGTGTCACAGCAC	CCDC27
AAAACGAGAGAGACTAAGGG	CYB5D2
AAAACGAGTTGCGAGGGTTC	SNRNP27
AAAACGCAAGCCTCTTCACA	TRIML2
AAAACGCCGTGTAGGCCTGG	RTEL1
AAAACGCTGCGGACGATACC	LMTK3
AAAACGGAGTGATTGTGAGT	C10orf55
AAAACGGGGAGGGCGCAGAG	IDNK
AAAACGGTGATCCATCACTG	HOTAIRM1
AAAACGGTGATCCATCACTG	HOXA1
AAAACGTAAGGGAACAAGCC	MCMDC2
AAAACTAAAATCGCCCTGAG	PAK3
AAAACTAATGACTAAGAGAG	CD68
AAAACTCACAGAAGCAGCAG	C22orf46
AAAACTCACAGAAGCAGCAG	SNU13
AAAACTCCCTTCAAGAAGTG	SFTPD
AAAACTCGGGAAAGGAGGGG	DNAJB12
AAAACTGAAATAGTGATCTG	PHKA1
AAAACTGAGCCATTGGAGAG	CDKN2C
AAAACTGCCCTAGAGTTTGG	BOC
AAAACTGCCCTGCTATTGGT	VEGFD
AAAACTGCCGACTTTCCCGA	RBMXL2
AAAACTGGAAAACAGGAGGG	EIF3H
AAAACTGTGTTGAGGCGCCC	RAB6C
AAAACTTACTACGCTGCTGT	TMEM18
AAAACTTGCCAACCCCAGCA	POTENTIALLY_ACTIVE_2
AAAACTTGCCAAGGAGATGC	DAPL1
AAAACTTGTAAAGCTTCTTG	ONE_INTERGENIC_209
AAAACTTTCCGACCGCTCGG	PSMA1
AAAACTTTGCTCGGAGCTGG	NTN1
AAAAGAAAACATTTCCTCTG	KLRF1
AAAAGAAAAGGTTATTTGGA	OR52J3
AAAAGAAAATAGAGACAGCA	ZFYVE19
AAAAGAAATGGGAAGCCTCG	MTPAP
AAAAGAATAAAGCAAATGGG	DCN
AAAAGAATAGGGTTCTTGGT	ARR3
AAAAGACCGGAAATGAACAT	LOC102723582
AAAAGACCGGAAATGAACAT	WDR5B
AAAAGACTTCAAGGGATTCT	ONE_INTERGENIC_120
AAAAGAGCCCGCCTCCAAAG	HINT2
AAAAGAGCCCTGAGCCAATG	ONE_INTERGENIC_83
AAAAGAGGAAACAGTTGGAT	LY96
AAAAGATTAATAAGGTGGGC	SLC28A3
AAAAGATTGACAGTATCAAG	TCEAL8
AAAAGCAAGAAAGAGGATTG	ONE_INTERGENIC_321
AAAAGCAAGAGAGCGCGCGG	MGMT
AAAAGCAATCCTAAGGCTTG	DYNC2LI1
AAAAGCAATCCTAAGGCTTG	LOC105374571
AAAAGCAGAAAGAACTGCAG	SLC17A3
AAAAGCAGCGGTAGGTGGCG	SPINK2
AAAAGCAGTTCCTCTCAGCG	ONE_INTERGENIC_92
AAAAGCCAGAGGGAGAGAGG	MASP1
AAAAGCCAGGAGGCGGGACA	TTC12
AAAAGCCCGAGGTCGTGCGT	HACD4
AAAAGCCGAAGATACTTGGG	SLC22A16
AAAAGCCGAAGGGTTCAACA	NDUFB8
AAAAGCCGAAGGGTTCAACA	SEC31B
AAAAGCCTCAGAGTAGACCG	GSK3A
AAAAGCGCTTTGTGCTGATG	BTAF1
AAAAGCGGCACTGTGGAGAG	OR2D3
AAAAGCTAATGTATTTAACA	PDZK1
AAAAGCTGCAGTGTGGATGG	FXYD2
AAAAGCTGCCCGGGACTGGG	MAN2C1
AAAAGCTGTATCTGCAGGAG	FBXO10
AAAAGCTTCTAAGGACCCAC	PRAMEF4
AAAAGGAAAGAAGATTCCCA	ONE_INTERGENIC_105
AAAAGGAAATTAAAAGCTCT	NOL8
AAAAGGAAGGAAGTGCCTGG	THBD
AAAAGGAATGTGTGAAGGAC	SLC4A5
AAAAGGAGAAACCAAAAAGG	UBXN2B
AAAAGGAGTACGGGGTTGGG	CTXN3
AAAAGGAGTGCCCATAGCGC	DCUN1D4
AAAAGGCACTAATAATGAGG	ZNF267
AAAAGGCAGGCCCCAGCTGG	ARL15
AAAAGGCGTGGTAGCTGCGG	TACR1
AAAAGGGAAAAAGCGAAAAG	SEC24D
AAAAGGGCCAGCCCTCCAGC	NR3C2
AAAAGGGGCGGGAGCGCTGT	ZNF653
AAAAGGGGCGGGCGCTTGCG	PDK1
AAAAGGGTCATTACTCTCAG	PZP
AAAAGGTTGCTACACACCAT	IL18RAP
AAAAGTAAACTAATACTCAT	CCL26
AAAAGTATAAAGAATGTTAT	ONE_INTERGENIC_169
AAAAGTCAACTTCCCCAAGG	PBXIP1
AAAAGTCAGAAAGGAAACTA	CRLF2
AAAAGTCAGGTTGCAGTAAT	BMP10
AAAAGTCCACAGATGGTGGT	HIGD1B
AAAAGTCCAGGGTAGAGATG	B4GALNT2
AAAAGTCTTGGAAAGGAAGC	BOC
AAAAGTGAACACAGTGTGGT	ONE_INTERGENIC_259
AAAAGTGACAGGGCCCACTG	ARMCX6
AAAAGTGATTTAAAGCCTCA	SLAMF1
AAAAGTGCTGAAGAGTCCTA	TRDN
AAAAGTGGTGTTACTCACCC	PDE7B
AAAAGTTAATTAGGAAAATG	KRTAP3-3
AAAAGTTAGAGGCCTCAAGT	CPA6
AAAAGTTAGGAAATAAAATA	ONE_INTERGENIC_418
AAAAGTTCAGACCTGACCAT	PKHD1
AAAAGTTGACTTGAAATCTT	OR8G2P
AAAATAAACACAGGGACAGG	MARK1
AAAATAACCAGAAAGATGAA	OTOL1
AAAATAAGAATCACCTAGCA	ONE_INTERGENIC_211
AAAATAAGAGTCCGGCGGCG	PALLD
AAAATAAGGTCCTCAAACTC	ONE_INTERGENIC_275
AAAATAATAATGTGTCTGAG	PCDHGA3
AAAATAATCCCGGATACTCT	DDX50
AAAATACCTCTTACTCTGCT	OR52E6
AAAATAGCAGTAAACTCAAC	NO_SITE_71
AAAATAGGTTACAGGTAAGG	SLC39A5
AAAATAGTACCCACTTCATG	MUC22
AAAATAGTACCGTTCTCACT	ONE_INTERGENIC_255
AAAATAGTACTCAAACAAGG	MBD3L1
AAAATATGAGCAGAAGCTGC	NPM3
AAAATATGGACTACAACTCC	CNIH4
AAAATATTTCATAGCTAAAA	SYF2
AAAATCAAAGGCACAAAACC	AMY1A
AAAATCAAAGGCACAAAACC	AMY1B
AAAATCAACTCATCAAAAAC	ZC2HC1B
AAAATCAAGGCAAAGAGGGT	OPALIN
AAAATCAATCACAGAAGACA	SST
AAAATCAATCCACAACCTCG	PKIA
AAAATCAGGATTAGGGGGTC	NAF1
AAAATCCAATCACTGAAGTG	EXOC4
AAAATCCCCCACCCGCGCCG	NFE2L2
AAAATCCCTTTGTCAGAGAG	PANX1
AAAATCCGGTAGCTCCAGAC	VPS13A
AAAATCCTATAGGATGGGCC	SLC51A
AAAATCGACTTGAAAAAAAA	IGF2BP1
AAAATCGAGGCGGGGCCGAG	MED22
AAAATCGAGGCGGGGCCGAG	RPL7A
AAAATCGTCCCTGAGAAACG	INO80B
AAAATCGTCCCTGAGAAACG	INO80B-WBP1
AAAATCGTGTGTGCTTTCGA	TNNI3K
AAAATCTAGGGCCGCTGTAG	MTFMT
AAAATCTCGCGATGTTTCCG	FUBP1
AAAATCTGACTTTGTCAGGG	DTNA
AAAATCTTTGCAGCGCCCCC	DDX18
AAAATGAATCATATAAGAGA	REG4
AAAATGAGGCAAAACTGAGA	CEACAM3
AAAATGAGGGAAAGGCCTCA	TRIQK
AAAATGATGAGAAAAGGCGT	ZC3HC1
AAAATGCAGGATGAACACGC	C6orf201
AAAATGCCTTAGAAAAAGAC	OR1S1
AAAATGCTAGGCCTTGTGGG	TCTN2
AAAATGGAGATAAGAATAGT	C2orf81
AAAATGGAGATAAGAATAGT	HMGA1P8
AAAATGGCGCCTCACGACCC	SLC5A6
AAAATGGGTCACGAGCCCCT	ZNF311
AAAATGTCAGGAAATGCAAG	PCDHA13
AAAATGTGACTGACATAGAA	LPXN
AAAATGTGTCTCATGCAGAG	SKA2
AAAATTAGAAACACATCCTT	PNLIP
AAAATTATGACATCCAAATG	RNF148
AAAATTATGTTGTGTAATTA	EBLN1
AAAATTCACCCGTAGGAGGG	FOXD1
AAAATTCGGGCCTTAACGAG	COX17
AAAATTCTCCAGGAATCAAA	CPN1
AAAATTGCGTAAGCCCGGTG	PACERR
AAAATTGCGTAAGCCCGGTG	PTGS2
AAAATTGTACATATTAGGAT	KRT10
AAAATTTCTCTGGCATTGAG	FCRL2
AAACAAAACCAAATTGCATA	OR8D1
AAACAAACAAGAAGTAACTT	PCDHGA2
AAACAAACACAGTTTCCCTA	KRTAP5-6
AAACAAACAGATGTTAATGG	RNF111
AAACAAATAATCACATACCC	KRTAP5-4
AAACAAATGCAGGTCTCTGA	LGR6
AAACAACAAAAAAATCAGGC	H4-16
AAACAACATAAACAGCAACA	KRTAP9-7
AAACAACCACGTCCCCAACC	MMP14
AAACAACCAGCAAACCAGCT	SDHC
AAACAACCGCAAGCAGAACT	TTC8
AAACAAGAGAGCCTGGCAGG	ESM1
AAACAAGAGGTTCAATATGG	OR4C15
AAACAAGATAAACAGCAACA	KRTAP9-8
AAACAAGCTGAATGTCCTTA	DPT
AAACAATAATGAAAAAAATG	IFNA2
AAACAATATACCAAATGAGA	OR4K2
AAACAATATCATTCTGCTCC	C7orf69
AAACAATGTAAACAGCAACA	KRTAP9-11P
AAACAATGTAAACAGCAACA	KRTAP9-3
AAACAATGTAAACGGAAACA	KRTAP9-4
AAACAATTTAACGATTGTGA	KRTAP19-4
AAACACAAACTCTTGAGCTG	SRGAP2B
AAACACAAACTCTTGAGCTG	SRGAP2D
AAACACAACAAATGGAGGGA	KRT33A
AAACACACAGACATTGCCCC	NR0B2
AAACACACGTGGCTGGAGCG	MUC5B
AAACACACTTCAGAAACGTG	CRY1
AAACACAGTCTCATTCTGAA	COL28A1
AAACACATCTGCTTTGGCAA	CD2
AAACACATGAATCGTAGCTG	ZNF750
AAACACATTCACAAGAATGG	KRTAP23-1
AAACACCAACACGGAAGGGG	KRTAP10-10
AAACACCAACACGGAAGTGG	KRTAP10-2
AAACACCCAAACCTTGGGCA	LYN
AAACACCCACCTGCTCACCT	TMEM30B
AAACACCTACAAATGTTCAC	MCHR2
AAACACGCCGACGGACCGAG	MTG2
AAACACGGCAGCGCGAACAG	HUS1
AAACACGGGCCGCGAACCTG	SHARPIN
AAACACGTGAAATTCTGTGG	PCDHA11
AAACACTATAAATAACAAAA	CTAGE8
AAACACTGTCATTTCCATCC	TAF7
AAACACTTTAATGAGTTTGA	KRTAP19-3
AAACAGAAAGATGAAAGGCA	SPAG11A
AAACAGAAAGATGAAAGGCA	SPAG11B
AAACAGAACACTCAGTGTCG	C6orf89
AAACAGAACGTGCGCAAGCG	IFT172
AAACAGAAGTACCCGGAGGG	PROSER3
AAACAGACGGCGTAGCGCGC	B9D1
AAACAGACGGCGTAGCGCGC	LOC105371573
AAACAGAGCAGCTCACATGA	TRMT61A
AAACAGAGCGCGGCCGCTGG	ABHD6
AAACAGAGGCACTGGAAGCG	ZNF480
AAACAGAGTAGGCTGGACCA	OR10J3
AAACAGCACAAGCTGAAGTG	LTB4R2
AAACAGCAGGCAGGACTGGG	SMC5
AAACAGCCCTTGGGCCCAGG	PRSS21
AAACAGCGAACAGCTCTAAG	NSUN2
AAACAGCGAACAGCTCTAAG	SRD5A1
AAACAGCTAAAGACCTTTGG	YME1L1
AAACAGGCTCGACCAATCTG	LSM5
AAACAGGTGGGGTCAACAGT	GH1
AAACAGTAGCAGCTCCGCCG	ZBTB42
AAACAGTCTACACAGCAGGA	CYP21A1P
AAACAGTCTACACAGCAGGA	CYP21A2
AAACAGTGTAAACAGAAACA	KRTAP9-9
AAACAGTTTCCATCTATTAC	OR5H2
AAACATCAAAGGGGAAGCGG	GABRB2
AAACATCAGTTAACATCCAA	OR7D2
AAACATCCGAGGACATCCGG	ACIN1
AAACATCCTTCCCAGGCCTG	OR4X1
AAACATCTTTAATTAGTGTC	KRTAP19-8
AAACATGAAAAATTTAAATG	PCDHB10
AAACATGATCATCTTATGAA	OR2D2
AAACATGCACATCATCCCTG	OR10V1
AAACATGTGAAAGATAGGTA	NSF
AAACATTAGCAACGCTCCTC	POTENTIALLY_ACTIVE_3
AAACATTATCCAAATGTCAG	ZIM3
AAACATTCATGCCTAAGGAA	OVOL2
AAACATTCCAAATTCAAAGT	MMP3
AAACATTTCCCATTGAGCTG	GIMAP1
AAACATTTCCCATTGAGCTG	GIMAP1-GIMAP5
AAACCAAAACTAAATTAAAG	C1R
AAACCAAAATGTAGACAGAA	CEACAM1
AAACCAACCAGTGGGTCTGG	MYH10
AAACCAAGGAAAGGACAGCT	KRTAP5-3
AAACCAATCGTGAATCTCTA	ONE_INTERGENIC_326
AAACCACCGCTCACAAGGAA	STUM
AAACCACGAGACCCGGATGT	RNF10
AAACCACGTGAGTGCCTGCA	NAT8B
AAACCACTGAAAGTATGCCG	HOPX
AAACCACTGTCACAGCCAGG	TMEM273
AAACCACTGTGGGATGGGGC	CST7
AAACCACTGTTAGTCAGCAG	ANKRD28
AAACCACTTTCTGCATTCCG	PPAN
AAACCAGTCAGAGCACAGAA	HLTF
AAACCATAAAGATCAGACTC	SDF2
AAACCATAAAGATCAGACTC	SUPT6H
AAACCCACCAGTGAGCGAGC	TTC38
AAACCCAGGAAAGGTAAAGG	CHMP1A
AAACCCAGGAAAGGTAAAGG	SPATA33
AAACCCATCGACGTCCGCGC	WDR35
AAACCCATGCCGGGAAGAGG	SLC44A3
AAACCCCCGCCTCTCATCCA	GTF3A
AAACCCCGACACCCTCCAAG	LDAH
AAACCCCGCCCGCCCGCTGA	BACH1
AAACCCCTCTCCGCCGCCAG	DAGLA
AAACCCCTGGGTGCCCAAGG	LOC101929178
AAACCCCTGGGTGCCCAAGG	LOC105371223
AAACCCCTGGGTGCCCAAGG	LOC105378944
AAACCCCTGGGTGCCCAAGG	NBPF10
AAACCCCTGGGTGCCCAAGG	NBPF19
AAACCCCTGGGTGCCCAAGG	NBPF26
AAACCCCTGGGTGCCCAAGG	NOTCH2
AAACCCCTGGGTGCCCAAGG	NOTCH2NLA
AAACCCCTGGGTGCCCAAGG	NOTCH2NLC
AAACCCCTGGGTGCCCAAGG	NOTCH2NLR
AAACCCGGACGAGCCCTCGG	LOC105377879
AAACCCGGACGAGCCCTCGG	SNAP91
AAACCCGGAGCGCGGGAGCG	CDYL
AAACCCGGGCCAGATCGCGC	FOXK1
AAACCCGGGGACACCTCCTC	BAG5
AAACCCGGGGACACCTCCTC	COA8
AAACCCTCCTACTTCCTGCA	PNMA5
AAACCCTGCCTCCTGTGAGG	BNIPL
AAACCCTTTGTGGTGAAGGG	LGALS12
AAACCGCAAGAGTCAGAAAC	POMZP3
AAACCGCAGAGTTCTAAAGC	PIGK
AAACCGGATTGGCCGGGGGG	HEY1
AAACCGTTATTGAGCAAAAG	CCDC27
AAACCTAACATGGTATCATT	OR1S1
AAACCTAATCGGCGGCGGAG	AVPI1
AAACCTAGCCCCAATACTTA	NO_SITE_94
AAACCTAGGGAAACCGAAAG	IFIT1
AAACCTCAGAACTCCATGTG	ONE_INTERGENIC_462
AAACCTCCAGCCAAGATTTG	RYR1
AAACCTCTGGGTGGGCAGCG	SCAI
AAACCTCTTCAAAGGAGGAG	ZNF451
AAACCTCTTCTCCAAAGCTG	SLC5A4
AAACCTCTTTGGCTGGAGTG	HOXB4
AAACCTGAGTGACACCACAG	GRM4
AAACCTGGCAGCTGACTGGG	SLC66A1L
AAACCTGGTGTGGGGGAAGA	CPA3
AAACCTTCAATTAAGTAGCC	VN1R1
AAACGAACCAATAGGAAGAG	EPM2AIP1
AAACGAACCAATAGGAAGAG	MLH1
AAACGAATTGTATTTCAGCA	ROS1
AAACGACAGCTGCGGCTGCG	CLCA4-AS1
AAACGACAGCTGCGGCTGCG	SH3GLB1
AAACGAGAGAGACTAAGGGA	CYB5D2
AAACGAGATCGAGAAAGGTA	NO_SITE_82
AAACGAGCACACTCTACGCC	TMEM126A
AAACGAGTCACCTTACTTTG	TBC1D32
AAACGCAACCAGGAACACAT	LOC100507250
AAACGCAACCAGGAACACAT	NUP107
AAACGCACCAAGGAAAACAG	AMER1
AAACGCACTAATGCTGAACG	ZNF254
AAACGCAGACAGACGCGCGG	LOC105376017
AAACGCAGACAGACGCGCGG	TMEM215
AAACGCCTCCCGGGACCCGG	RGN
AAACGCGACCTGGGAAGGGG	SLC66A1L
AAACGCTGCCTAGGCCGCCG	DECR1
AAACGCTGGGGCGAACTGAC	PRDM10
AAACGGAATTATGGTAACCG	RPTOR
AAACGGAGCAGGTGGGGCTA	FAM111A
AAACGGCCCCGCCTCCCGCG	GET1-SH3BGR
AAACGGCCCCTAAACTTGGG	RBAK
AAACGGCCCCTAAACTTGGG	RBAK-RBAKDN
AAACGGCCGGCTGGGCGGGG	ARL4C
AAACGGCGAGCTCAGAGTGG	PATZ1
AAACGGCTCGGGTTTCAGTG	FGFR2
AAACGGGGGAGTCCAACCAC	LYSMD3
AAACGGTAACAAACAATCGC	BHLHE22
AAACGGTACGACAGCGTGTG	NO_SITE_16
AAACGGTTCCGCAGTGTGGG	COG3
AAACGTAAGAGACAATGAGG	CCT8L2
AAACGTCACAGAGGCAGCGG	PDK3
AAACGTGGAAGGGCATGGGT	PRAMEF11
AAACGTGGTAACCATAGCTA	KLHDC10
AAACGTTATGTATCAGTTTG	GZMK
AAACGTTGAAAGCTGCGGGG	RPL36A
AAACGTTGAAAGCTGCGGGG	RPL36A-HNRNPH2
AAACGTTGCACCGGTGCCTG	POU2AF1
AAACTACAACTCCCGCTGGG	GTF2I
AAACTACAAGAAAAAGCAGT	OR10X1
AAACTACAGAGCAAGGCCAG	ONE_INTERGENIC_429
AAACTAGGTCACGTAAGGAA	LEO1
AAACTAGTAGAGTAAGGGGG	GLB1L
AAACTATCCTGTTGAACACA	MIA2
AAACTCAAACTACAGATCCC	DNAJC12
AAACTCAATCACTGCCCTCG	ELAC1
AAACTCACATCGGATGATTC	GBP6
AAACTCCCAGCCAAGGCGCG	ALX4
AAACTCGCGCGAGAGCAAGA	PHF5A
AAACTCGCTAGTCGTCAGCA	CKAP2L
AAACTCTAAACATCCTAGTG	OR13C4
AAACTCTGCTACTAGCGACA	LURAP1L
AAACTCTTCAGCCCACCGCA	C5orf22
AAACTCTTCAGCCCACCGCA	DROSHA
AAACTGACTGTCGCTCTCTC	RUSF1
AAACTGAGGCGGCCGCCGAG	LOC101927751
AAACTGAGGCGGCCGCCGAG	LRRK1
AAACTGAGGCGTCTGCGCTG	SNRPE
AAACTGATGCTGGTTGTCTG	MFAP4
AAACTGCCAAGGGCTGTGGG	COX8A
AAACTGCCCAATCACAGTGG	DNAJB5
AAACTGCCCAATCACAGTGG	DNAJB5-DT
AAACTGCCCTGCTATTGGTA	VEGFD
AAACTGCTTCCCGGGCGTGT	LRRCC1
AAACTGGAGCGAAAGTGATG	TYMSOS
AAACTGGCCCAGTCCCAGAG	MULTIPLE_INTERGENIC_SITES_2
AAACTGGCGTGAGGCCTGCT	POTENTIALLY_ACTIVE_4
AAACTGGCTTCAAAATTCCA	LGALS1
AAACTGGGCGGAGAGTCCGC	RTN4
AAACTGGGCTACGCGGCTGG	PSKH1
AAACTGGTCTCTGAAAGGTG	HAX1
AAACTGTAATGAGAGTGACT	HERC5
AAACTGTCTCCAGGCGTCCA	SCGN
AAACTTAGAATTACTGATGA	BAAT
AAACTTAGTCAGCTGTAAAC	MOV10L1
AAACTTCCCACAGAATGGAA	ZNF705D
AAACTTCCGGAATCAACAAC	YIPF4
AAACTTGAGTTAGAGAGGTG	ACTL7B
AAACTTGCCAACCCCAGCAA	POTENTIALLY_ACTIVE_5
AAACTTTGAAACTGAAGTTA	TLR8
AAAGAAACACGGTTTCACTG	H2AC5P
AAAGAAACACGGTTTCACTG	H2BC3
AAAGAAACCGCTTTGCATGT	KBTBD7
AAAGAAACGCAAGCCTACAG	ASB15
AAAGAAAGAGGAATAGTAGC	ONE_INTERGENIC_241
AAAGAAAGTTTAATAATGCA	ASPN
AAAGAAATAGAGATTGCGAG	AMY2B
AAAGAACACCATCAGGGCAA	ABRA
AAAGAACAGAGAATGAGAGT	CYP4Z1
AAAGAACCAGTGAGGACTAC	ARRDC5
AAAGAACCGAGTCTGCGCAC	MAD1L1
AAAGAACGATCGGGACGGGG	DNAJC13
AAAGAACTACAAATCCCAGA	SNW1
AAAGAACTTTAACCAATCCA	ARID4B
AAAGAACTTTAACCAATCCA	GGPS1
AAAGAAGAAAACCCCTCTTC	ONE_INTERGENIC_275
AAAGAAGGAAAATGATACCT	LRRN3
AAAGAAGGCCTCCGTCCCAG	KCNJ3
AAAGAAGTGGCTGACTACCC	CCDC124
AAAGAATAAAGGGGCCAAAG	SPATA18
AAAGAATCCGCTTTGCATGT	KBTBD6
AAAGAATCCGCTTTGCATGT	LOC101929140
AAAGAATCGGAAAGGTCTGG	POU4F3
AAAGAATCTGTCAACTCTGA	CCDC81
AAAGAATGGAGGAAGAACAA	ZNF106
AAAGAATTCACAGTTCATGA	OR6Q1
AAAGACAAGAAGTCCATTGA	CNGA2
AAAGACACACGATGCTGTCC	OBP2A
AAAGACACTTGGTCGAAAAA	ALKBH8
AAAGACAGAATCCAGAGTAG	CSMD3
AAAGACAGCACAAGCCAGAG	CKLF
AAAGACAGCACAAGCCAGAG	CKLF-CMTM1
AAAGACAGCCAAGGGGTGGG	RDH5
AAAGACGAGAAACTTAAATG	OTUD6B
AAAGACGAGAAACTTAAATG	OTUD6B-AS1
AAAGACGCTTCTGGGGAGTG	FAS
AAAGACTCAGCCAACCACCG	SIN3A
AAAGACTCAGTGAAGCAACG	IKBIP
AAAGACTCAGTGAGAACGCG	PCDHB16
AAAGACTGAGAGACCTGGGG	ZNF836
AAAGACTTGACTCAGCCCCG	KLHL40
AAAGAGAAAACATGATTCAA	OR4D11
AAAGAGAACTGGGAGAGTCC	ODAM
AAAGAGAAGCACTTCCGGGT	COX15
AAAGAGAAGCACTTCCGGGT	CUTC
AAAGAGACAGACTCTCCAGC	SMCP
AAAGAGAGACCAAGGGAACA	RNF150
AAAGAGATTGTAAAAACTAG	OR10G3
AAAGAGCAAGATCCCCCAGG	GPHA2
AAAGAGCACACTTACCTATG	MTRNR2L10
AAAGAGCCCTGAAGCTCAAG	ZNF529
AAAGAGCCGTGCAAGCAGAC	P2RY11
AAAGAGCGAGAAGTATAGAA	STRAP
AAAGAGCGTAGAGTCGGGGA	RAP2C
AAAGAGCTGAGTAATGCTGG	SLC7A11
AAAGAGCTGGCAGCTCCTGA	PALMD
AAAGAGGCATCCTATCGGAG	SUCLG1
AAAGAGGTAAATTCATTCAG	GPR182
AAAGAGGTGCTGAAGTCCAG	GMPPA
AAAGAGGTGGCAATCGGCAA	NAA25
AAAGAGTTATTCTTTACTGT	DLG2
AAAGATAAATCAACACACAA	ONE_INTERGENIC_148
AAAGATAAGGAAGAGAGGGA	CARD11
AAAGATACATGGATATCTTG	GYPA
AAAGATACATGGATATCTTG	GYPB
AAAGATACATGGATATCTTG	GYPE
AAAGATACATTTAATCAGCG	FARSB
AAAGATATAGCAAATTATGG	NO_SITE_130
AAAGATCCCTCAGGGTAGGG	ZNF334
AAAGATCTTACTAAACTCAA	C1orf162
AAAGATGGAGGGTGTGAGAA	OR13H1
AAAGATTAAAATAAGTAAAT	ONE_INTERGENIC_296
AAAGATTGCCCTATGAGGCG	LIN52
AAAGATTTAAGCAAAATTAT	NXF5
AAAGCAAAGAGAAATGGGCC	CALHM3
AAAGCAACAAGGCCACCTGA	ADCK1
AAAGCAACGCTTGCGCTGGG	MTRF1L
AAAGCAACTTCCGGAAGCTG	POLR1C
AAAGCAACTTCCGGAAGCTG	YIPF3
AAAGCAAGGGTCGGACACCT	TXNDC9
AAAGCAATGTATTGCAGGCT	DNASE2B
AAAGCAATGTGGTCGTTGCG	TEX14
AAAGCACAAAACTCTCAAGC	CCDC43
AAAGCACAAGATGAGAGTGT	DEFB119
AAAGCACATCAGGCTGCCTG	AKAP4
AAAGCACGTGTCGGAGACTC	LDHAL6B
AAAGCACTTAAGCAACAACT	MAP3K19
AAAGCAGAACCCAGTCTCTG	PRB3
AAAGCAGAACCCAGTCTCTG	PRB4
AAAGCAGAACCCAGTCTCTG	PRH2
AAAGCAGATGGCGAGCGCGG	RNF207
AAAGCAGATGGCGAGCGCGG	RNF207-AS1
AAAGCAGCAATAAAGCCGGG	L3MBTL3
AAAGCAGCATGAGAGAAAAG	GPATCH2
AAAGCAGCATGAGAGAAAAG	SPATA17
AAAGCAGCCGATTGGCAGAA	BEND5
AAAGCAGCCTCGGATCTAGC	NMNAT2
AAAGCAGCCTTGACAGCCAG	ACTR5
AAAGCAGCGAGATCCCGGGG	CSTF3
AAAGCAGCGAGATCCCGGGG	CSTF3-DT
AAAGCAGCTTTCAGCATCCA	TFAP2D
AAAGCAGGACAGTCTCATCC	MAP3K19
AAAGCAGGCAAGAACCGGAA	POLDIP3
AAAGCAGGCAAGAACCGGAA	RNU12
AAAGCAGTAATTACACCTTG	TSTD3
AAAGCATCAGAGCATGAGAT	CD209
AAAGCATGGAAAAGGGGCGC	IDNK
AAAGCATTCCCAAGGCTGAA	ABCC5
AAAGCATTCCTTAAGACATC	ONE_INTERGENIC_186
AAAGCCAAAATATTTCCTAG	SFSWAP
AAAGCCAATTGCCGGCCTGG	SHOX
AAAGCCAGGAGGCGGGACAG	TTC12
AAAGCCCCAGAAAAAGCGGA	F5
AAAGCCCCGACTCAGCAACT	CRYBA4
AAAGCCCGCACGCACCCACC	HLA-A
AAAGCCCTAATGAGCAGTGG	KIF21B
AAAGCCCTAATGAGCAGTGG	LOC101929305
AAAGCCCTCCCATTGCAGCC	IL21
AAAGCCGAAGGGTTCAACAG	NDUFB8
AAAGCCGAAGGGTTCAACAG	SEC31B
AAAGCCGAGAGGTTCGCCTG	HPRT1
AAAGCCGCATCGGAGGAGCC	BMPER
AAAGCCGGGTACTCGCTCTT	PARS2
AAAGCCGGTCTTTATCAGAG	DOCK9
AAAGCCTCAGGACAACTTGG	CDHR1
AAAGCCTCGGGATCACAGCT	VPS13C
AAAGCCTGAATTGGGGGTTG	PSMB11
AAAGCCTGGCACCGTCTGCG	ADO
AAAGCGAAGCGAAGACGCGG	CLUAP1
AAAGCGACCTGCACTCAATT	SERPINF1
AAAGCGACGTAGGCATACTT	NO_SITE_116
AAAGCGCCAGCTACCCGCCG	DEGS2
AAAGCGCCGAGTCATTCCGG	PRDX1
AAAGCGCCGCGGCGGGCGGG	GNAS
AAAGCGCCGCTCTGGCGGTG	ARHGEF39
AAAGCGCGCCTCTGTTGGGA	NUSAP1
AAAGCGCGCCTCTGTTGGGA	OIP5
AAAGCGGCGCTATCCATGTG	ONE_INTERGENIC_288
AAAGCGGCGGCACCACCCCG	CKB
AAAGCGGCGGCCTTGCACAG	ELP2
AAAGCGGCTCCGTGACGGAG	NPRL2
AAAGCGGGAGGTCTCGAAGC	SLC45A3
AAAGCGGGCATGCGCCGTCG	POTENTIALLY_ACTIVE_6
AAAGCGGGTAGCCCTCAGCT	CAPN11
AAAGCGTAAAGGAAAAATAG	DCUN1D3
AAAGCGTAAAGGAAAAATAG	LYRM1
AAAGCGTAAGCGGGAGCTCG	DIPK2A
AAAGCGTGGCCAGTCACAGG	NME8
AAAGCTAAAGAACTCTCCAA	MYL1
AAAGCTACAAACCTAGTCTT	LCE3D
AAAGCTAGCTGACCCAGGGG	SAMD15
AAAGCTAGCTGACCCAGGGG	TMED8
AAAGCTCAACCAGCTCTGCT	ONE_INTERGENIC_421
AAAGCTCACCCTGTTACCAC	SPTBN2
AAAGCTCCAGCGGAGTCTGG	PLCXD3
AAAGCTCCCTAGTTGCACCA	SLC2A7
AAAGCTCCTCCCCTCCAGCG	C1orf226
AAAGCTCTCGAACCCCGATG	ANKLE1
AAAGCTGACTGAGATCCGCT	CHAC2
AAAGCTGAGGGAACAATAAG	BCO1
AAAGCTGATGGAGTCACCCA	PCDH18
AAAGCTGATGTACAAAACCA	SERPINA7
AAAGCTGATTACCTTGGCAA	DCTN3
AAAGCTTAATCAGTGTTATC	CYP3A5
AAAGCTTCTTGTTCAAACTG	MYOM2
AAAGCTTTCTAGTTTCTCCG	FUZ
AAAGGAAAAAGAGCCAAGCC	ZNF550
AAAGGAAAAATAGGGGGAGG	DCUN1D3
AAAGGAAAAATAGGGGGAGG	LYRM1
AAAGGAACAGAAGAAAGAAA	POU2F3
AAAGGAACGAACAGAAATTC	MAGEC3
AAAGGAACGATTGGAAGCCG	PDE1B
AAAGGAAGAAAAATCCTCTG	ZNF710
AAAGGAAGAGTCCAGAGGGA	RASA1
AAAGGAAGTCCTCTCCCTGG	BANF1
AAAGGAAGTCCTCTCCCTGG	EIF1AD
AAAGGAATGTGTGAAGGACT	SLC4A5
AAAGGACCACGACAGGAGCA	ANAPC7
AAAGGACCCACCTTGCAAGA	CHST4
AAAGGACCTCCAGTGACCGT	PIK3R6
AAAGGAGAAAAGGGATGAGG	MOS
AAAGGAGAAACCAAAAAGGT	UBXN2B
AAAGGAGAAAGGTCAAGTTA	GSTA5
AAAGGAGAATGAACCCCACG	NEU2
AAAGGAGACCCAAAAAAGCG	SLC49A3
AAAGGAGAGACCCCAGCCTC	ATP6AP1L
AAAGGAGAGACCCCAGCCTC	RPS23
AAAGGAGAGCACTAGCAGAA	MAGEE1
AAAGGAGAGGGACAGAAGGC	TSPAN31
AAAGGAGCATCAAAGGGACA	DEFA6
AAAGGAGCGGCTTACTCCAG	TMEM268
AAAGGAGCTATTTCTCTAGA	PLAAT4
AAAGGAGGCGCCGGAGTAGG	AP3S1
AAAGGAGGCGCCGGAGTAGG	ATG12
AAAGGAGGCTGACAAGCGGG	MAGEC1
AAAGGAGTCCGCCGCCTTCG	PHIP
AAAGGAGTGAGCAGCTGACA	MYO15A
AAAGGAGTGCTGCTTTCCTG	CALCRL
AAAGGATGGAAAGAGCCCCT	FAM180B
AAAGGATGTTTCCTTCCACT	FCN1
AAAGGCAACCTTGCATCCGG	AAR2
AAAGGCAACTTCACCATCGA	CLRN1
AAAGGCACAAAACCAGGCCT	AMY1A
AAAGGCACAAAACCAGGCCT	AMY1B
AAAGGCAGAAGACCGCTCCT	CALCOCO2
AAAGGCAGCTTATTGTCCGG	BIN1
AAAGGCAGCTTATTGTCCGG	LOC105373605
AAAGGCAGGAATTTCTGGGA	PLA2R1
AAAGGCAGGAGTGCGGCCAA	TMBIM6
AAAGGCAGTGACCGAGACTG	CCL4
AAAGGCATCTGGCGTTTCTG	KHDC4
AAAGGCATGGAGGAAAGTGA	CIT
AAAGGCATGGGAGACAGGAG	COLQ
AAAGGCATTAGACTTTACAA	ONE_INTERGENIC_369
AAAGGCATTTGGTATCAGCA	TEK
AAAGGCCAGGAGGAAACTGT	NCR2
AAAGGCCAGGCGAAGACGCT	UFD1
AAAGGCCATTGGATGTGAAG	GDF3
AAAGGCCTCCTCGAGGCCAG	WWP2
AAAGGCGACAGTGCGCGGAG	ZNF354C
AAAGGCGCAGGAAGCCAGAG	ANKRD45
AAAGGCGCATCTCCGGCTGT	EFR3B
AAAGGCGCGCGGCTGAAGTG	ISLR2
AAAGGCGCTCAGGCTCGCAC	CLPSL2
AAAGGCGGACCCCTTTAAGG	SHKBP1
AAAGGCGGAGAAAAGGGACG	COLCA1
AAAGGCGGTGCTTAAACCGG	DNAJB9
AAAGGCGGTGCTTAAACCGG	THAP5
AAAGGCGTTTCTTCCTGTGA	SASH1
AAAGGCTCGAGGGATCCACT	DUSP19
AAAGGCTTTCTGGATGCCAA	DEFB105A
AAAGGCTTTCTGGATGCCAA	DEFB105B
AAAGGGAAACCCCACCCCCA	ACAN
AAAGGGAAAGTCACTGCTAG	PINK1
AAAGGGACAGCGTCCCGCAG	TSHZ2
AAAGGGACCAGAGGCCTCCG	SYPL2
AAAGGGACCAGTAGGAGTGG	VCL
AAAGGGACTTTCACTGAAGG	USP27X
AAAGGGAGCCAACACAGTGT	ABCA4
AAAGGGAGGAGGAGGGCTAG	TCN2
AAAGGGAGGATACCAGTGGT	GIMAP6
AAAGGGATGAGGTGGAGCGA	MOS
AAAGGGATTCTGGAGGAGGA	HSD3B2
AAAGGGCAGCAGCTCCCGGG	MAP2K5
AAAGGGCCAGGCGTATTGAG	CCAR1
AAAGGGCCTCCACCAATGGG	COL1A2
AAAGGGCGCGGAAACCACGG	SRRM5
AAAGGGCGCGGAAACCACGG	ZNF576
AAAGGGCGGCGCAAAGAAGG	CUL7
AAAGGGCTACAGAGACAGGA	COLEC10
AAAGGGCTCACTCAGAACAC	HMGCS2
AAAGGGGAGAAGCGGCCAGG	TUBG2
AAAGGGGAGGAGGATAGAAG	TMEM30A
AAAGGGGAGGAGGATAGAAG	TMEM30A-DT
AAAGGGGCATGTGTCTGCAA	RGS3
AAAGGGGCCACGGACGCCTG	ETHE1
AAAGGGGCGGGGCCATAGGA	SEMA4D
AAAGGGGCGGTCCCTTAGGG	UTP23
AAAGGGGCTGTTGACTGCAG	MGC16275
AAAGGGGCTGTTGACTGCAG	TTYH2
AAAGGGGGCGGTGCTCCCGC	SPTAN1
AAAGGGTGAGCATAGATGTG	ENPP6
AAAGGGTGGAGCTAAGAACA	SERPINB10
AAAGGGTGGCAAGCTCAGCA	DMAP1
AAAGGGTGTGTGGAGAAATG	TRIM21
AAAGGTACCTTGTGTTCAAC	MIA2
AAAGGTAGAAAGCCACCGGA	ONE_INTERGENIC_466
AAAGGTAGGAAGGGAGAGGT	HFM1
AAAGGTAGGAATGAGAGGAG	CEACAM1
AAAGGTATGTACAGATACCA	MULTIPLE_INTERGENIC_SITES_3
AAAGGTCACCTGCTGACCAG	APOC3
AAAGGTCAGGGGCGTGGCGA	MCEE
AAAGGTCTATAACTTATAAC	OR7G3
AAAGGTCTGGAAACTGCTAA	C9orf64
AAAGGTCTTGTCCACTCCAG	DUSP13
AAAGGTGAGGCTATTCCCCG	ETFA
AAAGGTGATCAACAATAGCT	ADGRE3
AAAGGTGATCAACAATAGCT	LOC107985308
AAAGGTGCAAAGTTTGGTCC	TNFRSF11B
AAAGGTGCACCCCTCCAGCG	SLC22A2
AAAGGTGCTGGAGCTGTTGG	SLC30A7
AAAGGTGGGGCCCTGCTGCG	DYNC1I2
AAAGGTTCCCACAGTAGGGG	GSTCD
AAAGGTTCCCACAGTAGGGG	INTS12
AAAGGTTGGTCTGAACAGTG	PCDHA11
AAAGGTTTCGAGGTCACTTC	EIF3I
AAAGGTTTCGAGGTCACTTC	TMEM234
AAAGTAAAGAATGAGGCCAC	OR10A4
AAAGTAAATATAATGCATGT	ONE_INTERGENIC_85
AAAGTACAAAGCTCTTTAGG	CFI
AAAGTACCCAGTACAGAGAA	RSPH14
AAAGTACTGTATTTCAGACA	MSANTD3-TMEFF1
AAAGTACTGTGAAATGGGCT	TIMM23
AAAGTAGATATTACATAGCT	KLRB1
AAAGTAGTAAATCCTAGGCC	RPL6
AAAGTATTTAACCTCCTTCT	SP100
AAAGTCAAATCATGGGCAAG	METTL7A
AAAGTCAAGCGGGAACCCGG	DNAAF6
AAAGTCAAGCGGGAACCCGG	NUP62CL
AAAGTCACCCAAATCTGGGT	STARD8
AAAGTCATCTACTCTTCATT	MRPL46
AAAGTCATCTACTCTTCATT	MRPS11
AAAGTCCACAGGTGCCTGCG	SUSD2
AAAGTCCAGCCTTTGAGGCG	TREH
AAAGTCCAGGGTAGAGATGG	B4GALNT2
AAAGTCCCATGTTCAGAAGG	LOC107985217
AAAGTCCCATGTTCAGAAGG	SLAMF8
AAAGTCCCGCCTTTCCCACG	COX18
AAAGTCCCGCCTTTCCCACG	LOC112268467
AAAGTCCTGGAGGGGAAACG	ONE_INTERGENIC_471
AAAGTCCTGTATCTGATTGG	H2AC12
AAAGTCCTGTATCTGATTGG	H2BC12
AAAGTCGCGCATGCCCACTC	UQCC2
AAAGTCGTAGTTCTCTTGCT	COX6B1
AAAGTCTAGGGATGTCACAA	H2AP
AAAGTCTCAATCTCCCTGAG	XRCC3
AAAGTCTCAATCTCCCTGAG	ZFYVE21
AAAGTCTCTAGGCCTGCCTA	EPHX1
AAAGTCTTTAAATAATAGTT	KRTAP19-6
AAAGTGAAGGCGGAGATACA	CCR2
AAAGTGACAGAATCAAGCTG	ESRRB
AAAGTGACGGCGTGTCGCAG	NEK8
AAAGTGACTAGCTCAAGTCC	HEATR9
AAAGTGACTAGCTCAAGTCC	LOC105371744
AAAGTGAGCTAAGTTGGGGT	NDUFA4L2
AAAGTGAGGCATATCTGTAA	CHRNA1
AAAGTGATGAGGTCACCTGA	H2AB1
AAAGTGATGAGGTCACCTGA	H2AB2
AAAGTGATGAGGTCACCTGA	H2AB3
AAAGTGATTTAAAGCCTCAT	SLAMF1
AAAGTGCACACACGTACACG	GPR183
AAAGTGCATTCTGTAGGGCA	TEX51
AAAGTGCCTCGGCGGGCGAA	RYK
AAAGTGCTCCCCCTTCTCCC	VGLL3
AAAGTGGATAAGCTGCTCAG	DHX29
AAAGTGGATAAGCTGCTCAG	MTREX
AAAGTGGCTGCAGAGGCAAT	HINT2
AAAGTGGTGTTACTCACCCA	PDE7B
AAAGTGTCAGAGGAAAGGAA	NUDT9
AAAGTTAAAAATTAAACCAC	SLC17A4
AAAGTTAGGTAGTCCGCGAG	TAF1B
AAAGTTATGAAATGCTGAGA	KRT6C
AAAGTTCACGCAGCCCTGGG	GGT1
AAAGTTCTGGCGGGAGAGAA	MAP3K6
AAAGTTGAAAGTAGGTATGG	TRO
AAAGTTGGAAACGCTTCCGG	SERPINH1
AAAGTTGGAGCTCTCCGGGG	PDLIM3
AAAGTTGTTAGGCCCTGAGA	KCTD14
AAAGTTTACAGGACTCCCAG	ACSM3
AAAGTTTACTAAATATGATG	ONE_INTERGENIC_262
AAAGTTTCCGGCCCTCCAGG	TAF6L
AAAGTTTGAGTCACGATTGG	HMCN2
AAAGTTTGTGGCTAAAGTTG	DCAF8L2
AAATAAAATGAGTCAAATGC	FABP9
AAATAAAATTGCACGTCGCG	RMDN2
AAATAAAGCCAAGCATCAGG	RPE65
AAATAAAGGATTACAAACAC	EHF
AAATAAAGTGGAGAAAGGGG	INTS2
AAATAACCATAAAAGGACTC	MS4A12
AAATAACGGCCTGTAGGCAA	SNUPN
AAATAAGAATGATGTAACCC	LRRC31
AAATAAGATCGACTTGACCT	OR2T27
AAATAAGCGAGTTCCCACCG	MAMDC2
AAATAAGGGCCCCACCTCCA	DUOX2
AAATAAGGGCCCCACCTCCA	DUOXA2
AAATAATATGCATCTCTCGA	NO_SITE_120
AAATAATGACGTGGTGACAA	KRTAP4-8
AAATAATTTGTAATGCCGTG	COG4
AAATAATTTGTAATGCCGTG	SF3B3
AAATACAAGCTATAGCGATA	NO_SITE_108
AAATACACCCCCGCTCGGCG	RAB26
AAATACACCCTCCTGTCAGT	EVX2
AAATACACCGCGCCCCTGCC	KLF11
AAATACATACGACTCAGCAG	SEC24C
AAATACATATCACCAAGTGA	DSPP
AAATACCATAAAGAATGAAA	CLLU1
AAATACCCACGTTTCCCGTG	LMTK3
AAATACCCAGGTATTGGCAA	PTCHD4
AAATACCTCTTACTCTGCTA	OR52E6
AAATACTCCGAACTTATATA	LYG1
AAATACTCTCACCAGAACAA	BBOX1
AAATACTCTGGACTGCGGAG	TTC30B
AAATACTCTTATGCCAGCAG	SLC4A9
AAATACTGATTGCATCACCC	SPX
AAATACTGATTTGTGGCCTC	OR2A12
AAATAGACCAAGATGTAGAA	SLC7A13
AAATAGAGTCCGTCAGTTAG	TGIF2LY
AAATAGAGTTCGTCAGTTAG	TGIF2LX
AAATAGATGCCTAGCCAGGC	ZBP1
AAATAGCCCTGGAAATTCAG	SVIL
AAATAGCCTATAAACCAGAC	SMCO3
AAATAGCGTAAACAGTCACA	KRTAP5-7
AAATAGCGTCATAGACGGCG	ZNF132
AAATAGCTCCCTGAGCTGCC	PYGM
AAATAGGAAGTCACGTGCTG	INPP4B
AAATAGGCGCCAACGAAGAG	COG4
AAATAGGCGCCAACGAAGAG	SF3B3
AAATAGTGACAATTGCCCAA	SLFN12
AAATAGTGGAAAGCTGCCCT	ATE1
AAATAGTGGAAAGCTGCCCT	ATE1-AS1
AAATAGTGTAAACAGTCACA	KRTAP5-11
AAATATATAAAAGAAGCCTC	GPR85
AAATATATACATATTATGTG	OTOL1
AAATATATAGATTTGTACCG	SNTG1
AAATATATCTCCACAAGCAG	TSPAN10
AAATATATTCCTATGATACA	OR1E2
AAATATCATAAAAGACAGCA	OR52B2
AAATATCTCTTAGGACCTTG	PCDHGA6
AAATATTAAATTGCCCAGTT	FCER1A
AAATATTCAAATGTGGGGTG	ALDH3A1
AAATATTCTAGTGCTGTGAT	CASR
AAATATTCTGGACTGCAGCG	TTC30A
AAATATTGAGCAATGTCAGG	TCN1
AAATATTTAATAAACCAAAC	CYLC1
AAATATTTATAAGTCGCCGG	LRRC56
AAATATTTGTTGCCTAAGTC	KRTAP21-1
AAATCAAAATGTAGGCCAGG	MULTIPLE_INTERGENIC_SITES_4
AAATCAAACCGCATCCCCAA	MSRA
AAATCAAAGGGCAGGCCACA	C11orf86
AAATCAAATTTCAGGATGGG	IL1RL1
AAATCAACAGTCTGAGCATG	UGT2B7
AAATCAACGCAGCCTCACGC	BORA
AAATCAACGCAGCCTCACGC	MZT1
AAATCAAGCATACACTCTCT	RBBP5
AAATCAAGGAGGAGCCAAAG	CLIC2
AAATCAATATAAAGGAAGTG	DMBT1
AAATCAATCACAGAAGACAG	SST
AAATCACAGTAGATCAAAAG	OR4S2
AAATCAGACAGACCGCAGGT	TRPC3
AAATCAGAGCCAGGTTCTTG	LILRB3
AAATCAGTCCGCTAAACTGG	HOXD9
AAATCCAATGGGTGGAGACA	MBD3L2
AAATCCAATGGGTGGAGACA	MBD3L2B
AAATCCAATGGTGACGAGCA	TYK2
AAATCCACCAAAAAACGCTG	SMC3
AAATCCACCCATTTCCTGGG	OLFM1
AAATCCAGCCACGTGGCAGA	C2CD4A
AAATCCCCGCCAATTCCCGC	MAK
AAATCCCCGCCTCTCCGGTG	STAP2
AAATCCTCGAGAGAGGGAGG	PDIK1L
AAATCCTTCCCGAAGCCTAG	NHLRC3
AAATCCTTCCCGAAGCCTAG	PROSER1
AAATCGATGGTCTCAGGTGG	PRSS57
AAATCGCAGGGCAACGAAGG	PDZRN4
AAATCGCTGGAGAGGACGGT	S100A11
AAATCGGAGCGAAACTAGAA	ARID2
AAATCGTGTCACGTGATCAG	PSME3IP1
AAATCGTGTCACGTGATCAG	RSPRY1
AAATCTAAAGGGTAGTGGAG	PIP5KL1
AAATCTAAATTCACCAGGCA	NUGGC
AAATCTAACTGAGCCAAGAA	PIK3IP1
AAATCTAAGCGAGCGCTGTG	SWT1
AAATCTAAGCGAGCGCTGTG	TRMT1L
AAATCTAGGGCCGCTGTAGC	MTFMT
AAATCTATGGAGACACTTGG	PCDHB11
AAATCTCGGGACTGGCGCGG	SLC3A1
AAATCTGACTTTGTCAGGGT	DTNA
AAATCTGATCCGGGATGCGG	WRAP53
AAATCTGCCGGGCGCCGGGG	IL4R
AAATCTGGGATGCCAGCGAG	FBXO7
AAATCTTTAAACCCTCCCAC	GBP1
AAATCTTTGTTGGAGGGTGA	IL6
AAATGAAAAGCAGGAGTCTC	C1QTNF7
AAATGAAACCATTCCAAAAG	IDO1
AAATGAACAGTTTCCTGGCA	IFI16
AAATGAAGACTGCCAAAGCT	PPIAL4C
AAATGAAGACTGCCAAAGCT	PPIAL4H
AAATGAAGTGACGAATGGGT	TUBB
AAATGAATGAAGCGCAGCAA	GOT2
AAATGACGTTGCACTAAGGG	ABCC10
AAATGAGAACCAGCTGCACA	MVP
AAATGAGACCTCGACAGCAA	CWC25
AAATGAGAGCCAGGCTCTTG	LILRB5
AAATGAGAGCCAGGGTCCTG	LILRA4
AAATGAGCTCGCGAGGCCCG	TBL1XR1
AAATGAGCTTCTCTAGCAGA	ENKUR
AAATGAGGCAAAACTGAGAG	CEACAM3
AAATGAGGCCGGACGCGAGG	DDX58
AAATGATGGCAGCCAATCAT	RAG1
AAATGATGTCACTTAATATG	OR4K14
AAATGATTGAATATAGTTTC	OR11H1
AAATGATTGAATATAGTTTC	OR11H12
AAATGATTGAATATAGTTTC	OR11H2
AAATGATTGGGCAATACAGT	ABT1
AAATGCAACGGGCCATTCTG	CD180
AAATGCACAGATCGCTGATC	NO_SITE_97
AAATGCAGCGCGCTTTACGG	CTNNBL1
AAATGCAGGAAGCCAGCAAG	ZNF114
AAATGCAGGATGAACACGCA	C6orf201
AAATGCCAAAATGATGAACC	WDR83
AAATGCCAAAATGATGAACC	WDR83OS
AAATGCCCAAACATGGACAC	EGR4
AAATGCCCGAGTCCAGCCGA	MZF1-AS1
AAATGCCCGAGTCCAGCCGA	UBE2M
AAATGCCTATAACAGATCAA	CRISP1
AAATGCCTCAAGCTATAAAT	AMPD1
AAATGCGCGATCCAGGCCGG	ADA
AAATGCGCGCAATGATTTCT	SMC4
AAATGCGGCGTGGATCTGAA	IMMP2L
AAATGCTCAAGGATGGAGGG	GZMM
AAATGGAACTCCTATACCTC	MAGIX
AAATGGACACTGAAGGGACC	KIAA2012
AAATGGAGATAATAATAACA	FCER2
AAATGGAGTCACACCCCATA	ONE_INTERGENIC_447
AAATGGCACAAACAGGAACC	KRTAP5-1
AAATGGCACAAACAGGAACC	KRTAP5-6
AAATGGCAGCCAATGGAGGG	GTF2IRD1
AAATGGCGGCTGTAGCCGAG	IFT122
AAATGGCGGCTGTAGCCGAG	MBD4
AAATGGCGTCTGTTGACGAT	DDX4
AAATGGCTGAGTGACAACTT	POTENTIALLY_ACTIVE_7
AAATGGGACTTGCCCAGGGG	ADAMTS4
AAATGGGCCCGCTTTCCCAG	MESP2
AAATGGGCTGGTGAGAACTG	TRIML1
AAATGGTATTGAGAAATCTG	C3
AAATGTAGTCTAGTTAAAGG	MRPS22
AAATGTAGTGACAGCCAAGA	ASB4
AAATGTCAGAGACATTACAT	TENM2
AAATGTCAGATAATCAATGT	ELANE
AAATGTGAGAACCAGAGCAT	PYDC2
AAATGTGGTCGCGGTTGGTG	TRIAP1
AAATGTTAATTGATAGTGCC	ARSH
AAATTAATGGTCTGGTGATC	DEFB125
AAATTACCTTTGTGTTTCGC	AFM
AAATTATGACTGCAAAACAT	HOXA9
AAATTATTTGAATTAAAATA	OR5M9
AAATTCAAGCACTGGAAGAG	C10orf88
AAATTCAGCACTGGGATCAG	OAS1
AAATTCATAAAATAATGTCT	OR2A1
AAATTCATAAAATAATGTCT	OR2A42
AAATTCATAATAATTGAACC	ONE_INTERGENIC_164
AAATTCATCCAAAGGGCCAG	FAM167B
AAATTCCTTACTTGTACAGA	ONE_INTERGENIC_129
AAATTCGAAGGGATTGGCCG	DTYMK
AAATTCGATTATTCTCCTGA	GFRAL
AAATTCGGCCGGCTTCTCTG	STPG1
AAATTCTACGAAGTGAAATT	ONE_INTERGENIC_107
AAATTCTACTTCCGGAATGG	AP5M1
AAATTCTACTTCCGGAATGG	EXOC5
AAATTCTCCACATTAGGGTA	CST1
AAATTCTTCAGGCATGGGCA	SGCD
AAATTCTTGTGGGAATGAGA	KRTAP21-3
AAATTGAATGTCTTACATGT	OR9Q2
AAATTGCGTAAGCCCGGTGG	PACERR
AAATTGCGTAAGCCCGGTGG	PTGS2
AAATTGGCTTTCGTTCGTGC	NO_SITE_103
AAATTGTAGTTCAGATACGC	TMEM161A
AAATTGTCAAGTAGGAGACA	METTL7B
AAATTGTCAGTGTTAGGGAT	MULTIPLE_INTERGENIC_SITES_5
AAATTTAAATGAGGCACTAA	PCDHB10
AAATTTAACATGGTGTCATT	OR1S2
AAATTTAAGCTATGACTAAC	CARD8
AAATTTAAGGAAGAGGGAGG	ONE_INTERGENIC_439
AAATTTACAAGTGCTCTCAA	ONE_INTERGENIC_523
AAATTTCCATCTGGAAATGG	GJD3
AAATTTCCGGGTTATGTGGG	LCMT1
AAATTTCCGGGTTATGTGGG	LCMT1-AS1
AAATTTCTAAAAAGCATATG	IFNA5
AAATTTGAATCTGCGACCCC	KIF5B
AAATTTGGTCACCAAGTGGG	H4C3
AACAAAAAGCTTTCACAGGA	CFC1
AACAAAAAGCTTTCACAGGA	CFC1B
AACAAAACAAGCCGCTAAGG	USP19
AACAAAACCAAATTGCATAA	OR8D1
AACAAAAGAGGCGCCCCGGG	LAMB1
AACAAAAGTGCCCATGCGCG	TRIM23
AACAAAATGGTTGAGAAACA	IFNA13
AACAAACACAAACCAACCAG	TMPRSS9
AACAAACAGCGCTCGCCGAA	GATA6
AACAAACAGCTCCTGGAGCA	CSH2
AACAAACAGGAAACGAGCGT	SNRNP35
AACAAACTGCAGAGCAAAAT	OR2Y1
AACAAAGAACAAATTCCCTG	OR4C6
AACAAAGAGCTGGGGAAATC	FAM216B
AACAAAGCCTGTGGCCGATG	ZNF674
AACAAAGGGATATGCCAGGG	SPATA12
AACAAAGGGTTTCAGTGTAA	TBXAS1
AACAAAGTGAAAGAAAGACC	SNHG32
AACAAATACACAAACTGCAT	TIGIT
AACAAATCAATGCCTCCACA	FAM71B
AACAAATCGGACAGCCCTGT	DOCK8-AS1
AACAAATTCTGGAAAGTTGC	OR13A1
AACAACAAACTCATAGATTC	OR5D18
AACAACAACAAGGAAGAGGA	KRTAP10-3
AACAACAGGCCAGTTAATTA	KLRB1
AACAACATCCCAGAGCTGGG	CCDC84
AACAACATCCTTTCTCTCTC	C12orf42
AACAACCCCCACCAGTCTGG	ETAA1
AACAACTCTCAAAACCTTCT	IL12B
AACAACTGCTTCCGGGTCTA	LARP4
AACAACTGGGAGGTTGGGGA	SAMD9
AACAAGACCAAGAGTAAGAC	CFP
AACAAGACCCGCCTTCACCT	TMEM9
AACAAGAGACTATCCGAGGG	SNRNP40
AACAAGAGACTATCCGAGGG	ZCCHC17
AACAAGATGGACTTTGTGGC	FUT2
AACAAGGAAGCTGGCTCTCA	HTR3A
AACAAGGAGTGTATCAGGAC	NBAS
AACAAGTAGACCTGGCCGCG	LTF
AACAAGTGAGCCCCCTCCAA	IQCF1
AACAATAGAACACACGTGGG	MRPS36
AACAATGAAGGTGGATAAAA	SLC39A12
AACAATGCTTCCCTAGAAGT	ZBED2
AACAATGGGAAAAGAACTCC	TGIF2LX
AACAATTCATAAATTCCAAG	GPR183
AACAATTCTTGGAAAAACTG	SPTLC1
AACACAAAAGGGGCCCTCAG	CRYGC
AACACAACAAATGGAGGGAA	KRT33A
AACACAACTCGGGATCCGAG	H1-4
AACACACAACGTGTCCAGTG	POTENTIALLY_ACTIVE_8
AACACACCAGAGAGAGACAG	SYNGAP1
AACACACCCCAAGCCCCAAG	APAF1
AACACACCCTGGGCCCAGCT	LINC02870
AACACACTAAAATAAATATG	UGT2B15
AACACACTAAAATAAATATG	UGT2B17
AACACACTGTGAGTGCTGAC	PCARE
AACACAGAACACACACTGTA	BLZF1
AACACAGAACACACACTGTA	NME7
AACACAGGCGGAGACTGTCA	RNF121
AACACAGTCCGCAGCCCACG	IPO7
AACACATGAATCGTAGCTGC	ZNF750
AACACATTGAGTGTTTACAG	MSMB
AACACCAACACGGAAGGGGA	KRTAP10-10
AACACCAACACGGAAGTGGA	KRTAP10-2
AACACCAACTCTCATCAAGA	USF1
AACACCAATATTTATATACA	ONE_INTERGENIC_2
AACACCACAGCGCAGTCTAG	DPP8
AACACCACGGGAGAGGAGAG	CA11
AACACCCACTTCCGTCCACC	CDK7
AACACCCCAGCGCCAAGCCG	AQP11
AACACCCCTCCTCTCTACCC	SRGAP2C
AACACCGAGTCCGGGATTTG	CUL5
AACACCGCAGTGCCAGGCCT	ADPGK
AACACCGCGCACATGCGGCA	PARD3
AACACCTACCTAGGAAACCG	HOATZ
AACACCTCCCTACTAGGTCA	ALDOB
AACACCTCTAATGAGATCCC	CNGA4
AACACCTGCCACCGGCAGCG	NPAP1
AACACGAGAGTACCCAAACC	HLA-DRB5
AACACGGAAGGGGAAGCTGT	KRTAP10-6
AACACGGGGACCTTGAAGCG	NPC1
AACACGTGACTACTCCCTAG	SNIP1
AACACTAAGGAATCGAAACT	ZCWPW2
AACACTACGTGACCCTGGAG	WFDC13
AACACTACTGCAAATAGGAA	CXCL11
AACACTGCCCAATAACGGGA	PC
AACACTGTAATGTGTTACCA	ONE_INTERGENIC_101
AACACTGTTACAAAACTGTC	LONRF3
AACACTTACTTAAGACCTGC	TRIM49C
AACACTTACTTAGGACCTGC	TRIM49
AACAGAAACAATTGATCCTG	SPP2
AACAGAAAGTACTGTGTCCA	FATE1
AACAGAAATCTGACCGCTTG	CIITA
AACAGAACAGTCCATCGGGT	ONE_INTERGENIC_100
AACAGACAGACCCCTCGCTG	CSPG5
AACAGACAGCCAGTGGCATG	MTHFD2
AACAGACGGCTGGAGCTGGG	PLD4
AACAGACGTCGACTGCAGCT	ONE_INTERGENIC_430
AACAGAGACAAGAGGAGGTG	CRNN
AACAGAGCAGAAAACTGGAA	CALB1
AACAGAGCCTGTCGATGTAG	PEX14
AACAGAGCGAGACTCCGCGT	ONE_INTERGENIC_371
AACAGAGGAGACCCGGAAGT	MMUT
AACAGAGGGCAGCAGAGGAT	CCL16
AACAGAGTTAAGGACCAGTG	SENP1
AACAGATCTCATAATTCATG	AADACL2
AACAGATGACCAGATATCTC	CLEC4O
AACAGCAAAACGTGTCAGGG	NPAS3
AACAGCAATGACGCCAGGCA	IWS1
AACAGCAGAGAACAAGTTGG	POTENTIALLY_ACTIVE_9
AACAGCAGCAACAGCACCGG	CASTOR2
AACAGCCAATCAGAAGCAAA	DLX2
AACAGCCAATCAGAAGCAAA	DLX2-DT
AACAGCCCTTGGGCCCAGGA	PRSS21
AACAGCGCAGTGATAAAGCC	CNTNAP3B
AACAGCGCAGTGATAAAGCC	CNTNAP3C
AACAGCGTCCAGTCTGTAGG	KRT26
AACAGCTCAACTCCTACTCA	AMBRA1
AACAGCTCTGACAGCGAGGT	LMOD1
AACAGCTGCTAGTGGAGAGG	RNF11
AACAGCTGGACCTAGGGAGA	MYBPC2
AACAGGAAAAGGCTTCGGGG	ARHGAP45
AACAGGAACGTGCACATCCA	OCM2
AACAGGAGAGCGAGCGACAA	MDGA1
AACAGGATCCACCTTAGAGG	DYNAP
AACAGGCCGCTGCTGCACGG	OTX2
AACAGGCCTGCCATGAGTGA	FSD2
AACAGGCGTCTGGGAATCGC	GSK3B
AACAGGCTATCACCTGGGAA	OR2B11
AACAGGGTAACCGGCTGAGG	SH3BGR
AACAGGTAAACTTACAAATC	CLDN8
AACAGGTAGATAATCAAGGC	KRT37
AACAGGTAGATAATCAAGGC	KRT38
AACAGGTATACACCTAACTG	PLAC8L1
AACAGGTCCAACAGCTCCCG	PHLDB3
AACAGGTGAAGTGTTGACAG	HIPK4
AACAGGTTCGAGCAGGTTAG	NBPF3
AACAGTAACCGGATTGGCGA	H3C10
AACAGTAAGGGAGGTAGGGC	BTN3A1
AACAGTACTCAGCTAAGCAC	LOC107984601
AACAGTACTCAGCTAAGCAC	SMIM2
AACAGTCGATGGCTAATATG	DMBT1
AACAGTGCATCATCGGGCGG	TPI1
AACAGTGTGCGAAGGCCCAG	KRT23
AACAGTGTTGGGCGATGTTG	SPACA5B
AACAGTTCCGAAAATCTGGG	ABHD14A
AACAGTTCCGAAAATCTGGG	ABHD14A-ACY1
AACAGTTTCTTACCGTAAGA	HGF
AACATAAACCTTACACCAGA	H2AC4
AACATAGCAAATTACAGAAA	GTF2B
AACATAGTCTTTAGGCGTAA	ZNF582
AACATAGTCTTTAGGCGTAA	ZNF582-AS1
AACATCAACAGTGCTGAGTC	ONE_INTERGENIC_289
AACATCAAGTGCAACTCAAG	SPATA16
AACATCAGTTAACATCCAAC	OR7D2
AACATCATAGGACTTTGGGC	OR2A12
AACATCCACATATTTGAAGC	OTOL1
AACATCCAGAATGCTGCGAG	ZNF169
AACATCCCTTTCATCAGGTG	SLC35F4
AACATCCTGGCACATTCCTG	C9
AACATCCTGGCACATTCCTG	DAB2
AACATCTCAGGAATGCTGGT	CCN1
AACATCTCGTTAGGGGTATC	NO_SITE_65
AACATGATCATCTTATGAAG	OR2D2
AACATGCACAAGGAGACCTG	ONE_INTERGENIC_460
AACATGCCTGAAAATTATAA	OR11G2
AACATGCTATATTCACACTC	KRTAP19-2
AACATTATTTGAGATAAATA	POTENTIALLY_ACTIVE_10
AACATTCTAACTTCATGGGA	SELP
AACATTCTCGGCCCGGCCCG	MXD4
AACATTGGTTGGCTCTCTGA	DIS3
AACATTGGTTGGCTCTCTGA	PIBF1
AACATTTACATTGTTAGACA	ATP10B
AACATTTATCCAACAATGGG	KLRK1
AACCAAAACCACCGCTCACA	STUM
AACCAAAACTAACGCAAGGG	GDA
AACCAAAACTTCCACCATAG	OR9I1
AACCAAACTGATTGGCCTGG	KCNC3
AACCAAAGGAAACTGAGCAG	CCNA2
AACCAAATATCTGATGTTAC	OR52D1
AACCAAATGAGTAAAGAGAG	C4BPB
AACCAACCAAAACCTGGCGT	CYP4F11
AACCAACTGCACATCTGTGG	ARL5C
AACCAAGGTCACTTGGCACT	GUCA1C
AACCAATAGCTATGAGCGAG	ALKBH7
AACCAATCAGAGGACAACAA	CLTA
AACCAATCCAGATGCGCCGG	ORC6
AACCAATCCGTGGAGAAGCG	SMAP2
AACCAATCTTTGGGAGCCAG	TTC23
AACCAATGACGAGCGAGCTG	EIF5
AACCAATGGCATGTAGGAGG	AKR1C3
AACCAATTGCCAATGCCCAG	PCLAF
AACCACAACTATCAGAACAC	SEC22B
AACCACCAACATACTCTCAC	OR6P1
AACCACCCAAGGTCAGGGAA	CTRC
AACCACCGAGAGGAGAACAA	YLPM1
AACCACGCCTGCAGTTGGGT	HDLBP
AACCACGGGCTGTCACTTAG	FAM9B
AACCACGTAAAATAACTCCA	ONE_INTERGENIC_539
AACCACTCTGCAGCCCATTG	KAT6B
AACCACTGCAGCCACCACCG	STK11IP
AACCACTGCCAGTTCTGCAA	LCN1
AACCACTTGAAAGATCGCTA	MTUS1
AACCAGAATCTCTCTGCCTG	ZNF266
AACCAGCCGCGTTGCCATGG	CYP39A1
AACCAGCCGCGTTGCCATGG	SLC25A27
AACCAGGAACCGAGGTAGAG	SCYL3
AACCAGGACTGGATTCGAGG	LINC01664
AACCAGGACTGGATTCGAGG	TMEM121B
AACCAGGCTGCTTTAGTGAA	PARP6
AACCAGGGGGAGTTCGCCTG	SEC14L5
AACCATACACTCCACTGATG	LOC112268317
AACCATACACTCCACTGATG	ZNF595
AACCATCACAAGACCCACGT	LCE1D
AACCATCCTTACCCACAGAG	CSMD1
AACCATGCTTCCGTTACCGA	TTC16
AACCATTCAGAAGCCAACAG	CAGE1
AACCATTCCCCGGCACTGGG	PTPN13
AACCCAAGGCTGGTATCTGG	MULTIPLE_INTERGENIC_SITES_6
AACCCACATAATCCGCCAAG	KLHL20
AACCCACCTAATGAAGTGTT	AMTN
AACCCACGCCCAGCGCCGGA	RAD52
AACCCAGAACCAGTCAGAGA	C1orf195
AACCCAGAGAAAGACCAGAC	PPBP
AACCCAGAGGCTGAAAGGGA	C1QTNF6
AACCCAGCAATCCGAGTATG	THBD
AACCCAGGAAGTCAGCTCCG	IL12RB1
AACCCAGGCGAGACAGAGGG	PECAM1
AACCCAGGGAAAGCGTTAGG	RNASEH2C
AACCCAGTAACAGTGTCTCA	USP50
AACCCCAAAGGACTCCTTCG	RMI1
AACCCCAAGATGCTACCAGG	MULTIPLE_INTERGENIC_SITES_7
AACCCCACAGTAGGCAAATG	BSND
AACCCCAGATTTAAGTCGGT	CEP57L1
AACCCCATCCAGCGGGAGCG	SLC6A4
AACCCCCAACTCAGGCACTT	ITM2A
AACCCCCCCCAATCCTCACG	C5orf47
AACCCCCCCTGGGGAAAAGG	ADNP
AACCCCGAAGAGTGAGAGAA	NSD1
AACCCCGCCCAGCCGCACCC	RBM38
AACCCCTAGCGCAGAGCTAG	COQ7
AACCCCTAGGCTGAGCCGGA	BARX1
AACCCCTAGGCTGAGCCGGA	BARX1-DT
AACCCCTCAGTGGAGAGTCT	ITGBL1
AACCCCTCCCACTGGCAGGG	MATN4
AACCCCTTCACAGCTGTGGA	MIP
AACCCCTTCTCCGACGCCTG	FAM47E
AACCCCTTCTCCGACGCCTG	FAM47E-STBD1
AACCCCTTTCCTGTGCCGGT	SLC39A3
AACCCGAGCCGTTTCCTGGA	FGFR2
AACCCGAGCCTGTCCCATCG	DEPDC1
AACCCGAGCGCCCGGCCGAG	RASSF8
AACCCGCCCCTATCAACCAA	NEMP1
AACCCGGAAGGAGCCCGGAG	EMID1
AACCCGGACACCCAGAGACT	DMD
AACCCGGGACGGATCCGGAG	NAT16
AACCCGGGCGTGAACGCGGG	DPYSL3
AACCCTAGGACTTGAACCCA	RNASEH2C
AACCCTAGTCTCAGATCCAA	CXCL9
AACCCTCGCCTCTGCCGGCG	SLC9B1
AACCCTCTGGGAGAGCCCCG	PLEKHA2
AACCCTCTTCAGACTGTAGG	CPXCR1
AACCCTGAAACTCTGGGTGT	C6
AACCCTGAACATGTTCTACA	P2RY12
AACCCTGGGTAATATGGACA	VN1R1
AACCCTGTGAACGCAATGGG	ACO2
AACCCTGTTCAACTCTTCCC	TMEM115
AACCCTTAAAGGGCTCACAG	ONE_INTERGENIC_406
AACCGACCGCGATTCCACTG	ZNF224
AACCGAGACCTGGAGTTGGT	DNAH1
AACCGATACTCCCCTCAAAG	COQ8B
AACCGATACTCCCCTCAAAG	ITPKC
AACCGCAATCAACACAGTGG	MLF1
AACCGCACCGCAGGCTAGAG	CEP112
AACCGCAGCAGTTGCCAAGG	APOOL
AACCGCAGGGCTCCACCACG	LYPD6B
AACCGCGACCAATCGGAATG	UACA
AACCGCGCAGTGTTCCAGGG	SRPX
AACCGCGCCTCCCCGAGACA	FAM83B
AACCGCTTCCGCCTTTACGT	WIPF2
AACCGCTTGTGGTTGGTGGT	TMEM150B
AACCGGAACCTGGAGCCGGG	NDUFS7
AACCGGAACCTGTCTGCCTA	C18orf21
AACCGGAACCTGTCTGCCTA	LOC105372066
AACCGGAAGGGAAAGAAGAG	BTBD8
AACCGGCAAGCCCTCCACGT	PINK1
AACCGGCAGAAGCCTCCCCG	RNF220
AACCGGCAGAGGGCAGGGCC	ZNF611
AACCGGCCAACTCTCACTTG	AFF3
AACCGGCCCGGACGCCCGAG	NTN1
AACCGGCCTGAAACCAAGCG	ADAR
AACCGGGGAGGAGGGTTCGA	MRC2
AACCGGTCCGAGGGCGCGCG	FZD1
AACCGGTGAAGACGGCTCCC	STIM1
AACCGGTGAAGACGGCTCCC	STIM1-AS1
AACCGGTTGCTAGGAAACTA	PIK3R4
AACCGTGACGGTGCGTCAGA	TINF2
AACCGTGGCCCATGGTGATG	RAB7B
AACCGTTACTCATCCCGCGG	GCLM
AACCTAACTACCGTTCCCAG	RPL23A
AACCTACAGCCAGTCATCCA	POTENTIALLY_ACTIVE_11
AACCTCAACCTGCAGCCGGA	LSP1
AACCTCAGCTAGCAAACGAA	DST
AACCTCCCGCAGGCGAGGCG	ACER2
AACCTCCCTCCCTGCACCCG	CFAP300
AACCTCTGTAAACTTTAGAG	TDO2
AACCTGACAGTATAGGTTGG	FGG
AACCTGATCCCACCAAACCC	S100A2
AACCTGATCCTCCAGTCCGG	PCSK9
AACCTGCCAACGATTGGCGA	ADRM1
AACCTGCGAGTCGACACCTG	AP5B1
AACCTGCTGGACCGCAGCCA	DPPA5
AACCTGGAAATGGAGCCTAG	PLPBP
AACCTGGCGAGAACCGTCGA	CLRN1
AACCTGGCTCACGGGCCTCT	ZNF530
AACCTGGGCAGTGAAGGCGG	CFTR
AACCTGTCAACAAAAGGGAC	ZNF474
AACCTGTCTGAAATGAACAA	OR52H1
AACCTTATGAAATTCTAGCA	SLC15A5
AACCTTCCCGTGTCCCTCTG	G3BP2
AACCTTTCGAAACAGAGGGA	RUFY1
AACCTTTCTTCTCTGCCCCG	LOC105372815
AACCTTTCTTCTCTGCCCCG	TFF2
AACCTTTGTACCCAGTGAAC	LRRC19
AACGAAGAAACAGCCTCCCA	ONE_INTERGENIC_444
AACGAAGCCTTGGAGACTTG	TPK1
AACGAAGTGCAGGTGAACGT	LUM
AACGAATTGTATTTCAGCAA	ROS1
AACGAATTTGCCCGCTACAG	MTFMT
AACGACAGCTGGCCCAAAAG	HIF3A
AACGACGAAGGGGTGTGTGG	LRP1B
AACGACGCTCTCCTCCCAAG	TTC26
AACGAGGCAATGAGTCAACC	SCGB2A2
AACGAGGGTGACGCGCGGAG	PHF10
AACGAGTAATAAACCTGATG	AMDHD1
AACGATCACGCGCTAGCGGG	LAMTOR1
AACGCACCAAGGAAAACAGT	AMER1
AACGCACGTTACACGCATCG	TBC1D22A
AACGCAGAAGAGAAGACGGG	ERI2
AACGCAGATTTAGGACCCTG	GGA3
AACGCAGATTTAGGACCCTG	MRPS7
AACGCAGCCAGTCAGAGCGC	MTERF2
AACGCAGCTACAGCGGAGAA	KLHL28
AACGCAGCTACAGCGGAGAA	TOGARAM1
AACGCATAACGTGTTGCTGA	BET1
AACGCCAAGGACATCCCCCA	DELE1
AACGCCAGAAAAACAATCCT	IQCG
AACGCCAGAAAAACAATCCT	RPL35A
AACGCCCAATAAGCGCGCGT	HDGFL2
AACGCCCACCCTTAAGAGCG	STUB1
AACGCCCCCACCCTCCTCCG	PGBD5
AACGCCCTCCACTTCCGTGT	KRTAP10-2
AACGCCCTTCAAAGGGACCA	MECR
AACGCCGGAACGTAAGACGT	TIPRL
AACGCCTACCGTTGCAGCCA	ABCB4
AACGCCTCGCGATTGGCCCG	CREBRF
AACGCCTGGCCCTGGCACTG	HACD1
AACGCGAAAGGGGGGCAGAG	ANTXR1
AACGCGAACGCGCTCTGCGC	RHOT1
AACGCGACGCGAAAGAAGTG	LOC105370532
AACGCGACGCGAAAGAAGTG	WDR89
AACGCGACTTCCTCCTCTAG	DCBLD1
AACGCGAGTCCGGTGGCTAG	NO_SITE_7
AACGCGCATGTGCAAAACTG	FAM98A
AACGCGCCAAAAACTGCCAA	COX8A
AACGCGCGCGGCCGGGAAGG	TMEM70
AACGCGCTAATCCTCGACTG	GSC2
AACGCGGAAACCCAGGCGCG	R3HDM4
AACGCGGCAGACAAAGGATT	CISH
AACGCGGGAACTTCGATTTG	MTAP
AACGCTCCAATCGTCAGCGG	STK11
AACGCTGCTGCAGGAAACCG	SLC25A26
AACGCTTCCAGATGTGGCTG	CACNA1C
AACGGAAAGAGCGTTCTGTT	PPP2R5C
AACGGAGCAGGTGGGGCTAG	FAM111A
AACGGAGCTCCTGGCAAGAG	VDR
AACGGAGGCGAGCCGGAAGT	C11orf24
AACGGAGGCTGGGGAATACC	PGPEP1
AACGGCCAATGGGCTGTGCC	GRAMD2A
AACGGCCGACAAGTGGAGGG	AP4B1-AS1
AACGGCCGACAAGTGGAGGG	RSBN1
AACGGCCGCTATAGCCCTAT	DCAF4
AACGGCGAAAGGAAACCGCA	PIGB
AACGGCGCGCCCAGGAGTGG	IGFBP3
AACGGCGCTTTGCTTCCCTG	RUBCNL
AACGGCGGGAGGGCGGAGTG	HMX3
AACGGCGTACCTTTATTCCG	ZNF175
AACGGGAACTGTCAGCGACC	BAD
AACGGGAACTGTCAGCGACC	GPR137
AACGGGAAGTGTGAGCCGAT	CCNG1
AACGGGCAATCCCAGCCGAG	CCDC24
AACGGGCGATGACACCGCCC	EPB41L5
AACGGGCTGTCTAGGGCCAG	ATP1A2
AACGGGGAGGACGGACTTCG	GLUD1
AACGGGGAGGACGGACTTCG	SHLD2
AACGGGTCCAGCGGGTACCT	RNF225
AACGGGTCCGAGGCTCTCGC	STK10
AACGGTAGGCTTCCTCTTTG	C1orf162
AACGGTGATTATCACCTGTG	DTX3
AACGGTGCAGCCTTGAGCTG	PNMA8B
AACGGTGTTCCGATTCCCCG	LHFPL5
AACGTAGGACAAACCACTCC	EPG5
AACGTCAGATCACTTCACAG	TXNRD2
AACGTCAGCGCGCCCGACGT	PRMT9
AACGTCAGCTGCGCTCCCCT	C22orf46
AACGTCGCTCTAGACGCCTC	LOC102724532
AACGTCGCTCTAGACGCCTC	SP2
AACGTCGTTAGCAACACGTG	CBX8
AACGTCTATGATACAGGTAG	RBMXL3
AACGTGAGGAGTCACGTCGA	ZNF782
AACGTGGCTCCAAGGTCCTG	OS9
AACGTGGTCTCATTTCTCTG	OSBP2
AACGTGTGAACTGCCCCAGG	OLFM4
AACTAACACAGGCCCACTCA	L3MBTL1
AACTAACCCCGCTTTCCTGT	MRPS14
AACTAATCTCTCTTCTAGCG	UBAP1
AACTAATTAGGGTTGCCTGG	KRTAP10-8
AACTACAAGTAAAAGTATCG	NO_SITE_90
AACTACCAAGAAAGTGTCAG	NUDT9
AACTACCCGCAACTGAGCGG	ZNF583
AACTACCTATCGTGTCTGGG	KANSL2
AACTACTCCCAAACATCACA	LIG3
AACTACTCTTGGCTCAGCGC	LRRC26
AACTACTGCCGCAATCCTGA	PLG
AACTAGAAAGTGAAATTGGC	IFIT2
AACTAGAAAGTGAAATTGGC	LOC105378419
AACTAGAAGGCAGTTCCCGC	TMEM203
AACTAGAATAGGCGGGCTTG	NO_SITE_6
AACTAGGATAGCGAGGCCGG	TWF1
AACTAGGGAACCCACAGAGG	RAB42
AACTAGTGAAGTATACCAGA	GLRX
AACTATAAACTGAAACATGG	KRTAP3-1
AACTATGAGGGGACACCCGT	MON1B
AACTATGGGAGCAATGTCAC	CABS1
AACTCAAAAGAGGTCAGCAA	CYP3A5
AACTCAATTCCTCAGCAAGG	OR14J1
AACTCACAGACCCTGTGCTG	MX1
AACTCACAGCCAATGGCAGG	HIP1
AACTCACTTTATGATTCAGA	PP2D1
AACTCACTTTATGATTCAGA	RPL39P18
AACTCAGCCAAGAGATATGC	PIK3IP1
AACTCAGCTACTAATTGTAG	SMLR1
AACTCAGGACAACACTGAAG	CYYR1-AS1
AACTCAGTGACTCCCAGGAA	TREM1
AACTCCAACCTGCTCCAGAG	VDAC2
AACTCCACCCCTCTTCCGCG	ESYT1
AACTCCACTGCAGGCCACAG	KLHL3
AACTCCAGAGCAACACCCGG	ALS2CL
AACTCCAGAGCAACACCCGG	TMIE
AACTCCAGCCTGGAGCGCGC	ZFYVE27
AACTCCATCGCTGAGCAACG	MZF1-AS1
AACTCCATCGCTGAGCAACG	UBE2M
AACTCCCATCAAGCACTTGG	LOC105374116
AACTCCCATCAAGCACTTGG	SRPRB
AACTCCGGGAAAACTCCCGG	DARS1
AACTCCTTAAGCTGCTGGCT	HESX1
AACTCGCGAGACTTTGCGAG	FGFR1OP2
AACTCGCGATTATGACCTGA	C19orf44
AACTCGCGATTATGACCTGA	CALR3
AACTCGGCCTACCAGATCCA	GCFC2
AACTCGTGGAGAGTGAGGGG	GPHN
AACTCTAACGTCCAGATCAG	GGA3
AACTCTAACGTCCAGATCAG	MRPS7
AACTCTAGCTGCGCTCTGGC	RANBP6
AACTCTCAAGCCGGCCGACA	CCDC43
AACTCTGGATTTAACTGCTG	KRTAP2-3
AACTCTGGGGGCCGAGCTCG	NUP210
AACTCTTAATCCCTATGCCC	LOC388813
AACTGAAAGACCAGGAAAGG	H4C7
AACTGAAAGCACAGGAATCA	MSANTD1
AACTGAAAGTACTTCTTTCA	GBP3
AACTGAAGAGACTAACACGC	SRSF7
AACTGACACCTCCCACGTGG	ADPRHL1
AACTGACTCGAATCAAGGTG	MAGEB17
AACTGACTGAGAAAAGACAT	TPRG1
AACTGAGAAGACAAGCTGAG	ONE_INTERGENIC_124
AACTGAGACCAGATTCTCCT	ABCA9
AACTGAGAGAGGCGGCCAGG	TIFA
AACTGAGCACATGAATGGGG	S100P
AACTGAGCTCTGTATAGGTG	XIRP2
AACTGAGGCAAGCCGAAAGA	HACD2
AACTGATATCTCATGCAAAC	UBASH3A
AACTGATCCGAGGACAGGCT	ITGAX
AACTGCAACAAACCGCCGGG	CFAP299
AACTGCAATCCATTGGCGGT	SYNJ2BP
AACTGCAATCCATTGGCGGT	SYNJ2BP-COX16
AACTGCAGCATCAGCCAGGT	ARL14
AACTGCAGCGAGAGACCTGA	OCRL
AACTGCAGGCAGAGCACAGG	CYP3A4
AACTGCCAAGAATCCCCCCG	CLEC14A
AACTGCCAGGGCGACCTGGG	CCDC170
AACTGCCATCTGCTATCCAG	C1orf105
AACTGCGCAGAAGCGTACTG	SWT1
AACTGCGCAGAAGCGTACTG	TRMT1L
AACTGCGCGCAGTGGCTGAG	ONE_INTERGENIC_43
AACTGCGGTTTGCGCGCACG	FMNL1
AACTGCGGTTTGCGCGCACG	LOC339192
AACTGCGTTAGCCATCCCAG	TRMT2B
AACTGCTCGAATCCCGGCCC	MEGF10
AACTGGAAATGATCAAGCAT	ONE_INTERGENIC_521
AACTGGAGCCAGCCAATGGA	NKX3-2
AACTGGAGCGAAAGTGATGT	TYMSOS
AACTGGCCCAAACAACAATG	KRTAP16-1
AACTGGCCTAAAGAAAGGGG	EIF3E
AACTGGGACTGGGATCGCGG	MGC16275
AACTGGGACTGGGATCGCGG	TTYH2
AACTGGGAGGTCTCCCAGAG	ONE_INTERGENIC_399
AACTGGTTCAAGCTGCCTGA	MULTIPLE_INTERGENIC_SITES_8
AACTGGTTGGACAGGTTTGG	UPK3BL1
AACTGTAAGAGAGAAGGGGG	LANCL1
AACTGTACTAAGTTCAAGTG	CCR4
AACTGTAGAGGACTGATGAG	ONE_INTERGENIC_379
AACTGTATTTCGGTTTAAGT	PWWP3B
AACTGTGAATCTAAACCACA	USP54
AACTGTGCAGCTCTTTCTAG	OR51G2
AACTGTGCCCACCCGGCCAT	ASIC3
AACTGTGGTCACTAAATGAG	HDAC8
AACTGTTGAGTCACAAAGTT	POTENTIALLY_ACTIVE_12
AACTGTTGTAGGATTGGCTG	UBE2U
AACTTAATGGAGCGTCTGCA	SLC25A38
AACTTACTTCATCATGATAT	OR6S1
AACTTAGGATCAAAGGCGGG	TMEM189-UBE2V1
AACTTAGGGCCAATCATGAG	MICB
AACTTAGTCGACATGACGCG	SLIT3
AACTTATTCTATTGCCCACA	DOCK8-AS1
AACTTCACATGACCCACTCA	KRT15
AACTTCATCATACTGCCTCC	CHMP7
AACTTCCCACAGAATGGAAG	ZNF705D
AACTTGAAACAGAAGAAACA	OR6V1
AACTTGAATAGAGCTGTCTG	SMIM18
AACTTGAATTAATTATATGC	ONE_INTERGENIC_102
AACTTGCTTCTGGACCCGGG	METTL6
AACTTGGCCTGTTGACACCG	TSPO2
AACTTGTGATTGCTCTTCCC	ATP13A5
AACTTGTGTTGGTCGGTCTA	SLC13A1
AACTTGTTAAACAAGTTTGA	TMPRSS11D
AACTTGTTCATAGAGGAAAG	RBMS2
AACTTTAAAAAAACCCAACA	ONE_INTERGENIC_166
AACTTTATGGAGACCCGTGG	NUP93
AACTTTCAAAGGCTCTCAGT	KRTAP1-3
AACTTTCCCGGGGACCCCTG	PRKDC
AACTTTCTTTATGAGGGTGA	KRTAP11-1
AACTTTGATGATAAATCAAG	VSTM2L
AACTTTGATTCTAGTTGCCA	ONE_INTERGENIC_82
AACTTTGTCTTTCATTGCGC	OSR1
AAGAAAAACCAGGTCCCCTG	NHLRC4
AAGAAAAAGAGCCTGAGAGA	LOC112267955
AAGAAAAAGAGCCTGAGAGA	SCUBE3
AAGAAAACAATGGGTCACTC	ABCC11
AAGAAAACAGGAGCACCACA	SF3A3
AAGAAAACCTGTGCCTGAGT	COL19A1
AAGAAAACTACAACTCCCGG	C1orf159
AAGAAAACTGAAATAGCCTC	CCL5
AAGAAAACTGTTTAGTTAAC	TFDP2
AAGAAACACGCATTGTTCCC	TNRC18
AAGAAACACGGTTTCACTGA	H2AC5P
AAGAAACACGGTTTCACTGA	H2BC3
AAGAAACCCCACACAGTCTG	ONE_INTERGENIC_173
AAGAAACCCGCCGGCTGCTG	DPH5
AAGAAACTCAGTCACCATGG	MULTIPLE_INTERGENIC_SITES_9
AAGAAACTGAGTCTTGGAAT	ONE_INTERGENIC_97
AAGAAACTGCAAGACCCACC	HAUS6
AAGAAACTGTCAAGTTTACC	CLEC9A
AAGAAAGAAACACAAAGGTT	LRRC19
AAGAAAGAATCGGAAAGGTC	POU4F3
AAGAAAGAGAAAGCCAATCA	NHSL1
AAGAAAGATAATCTGGCACT	CCL26
AAGAAAGCGCCGGCTCTGTG	APOO
AAGAAAGGGAGCCCCCGGGG	SOX18
AAGAAAGGGTAAAAGTACAG	SLC3A1
AAGAAAGGTTCCGCAGACGC	MCAT
AAGAAAGTAGGTCAAAAGTG	BEND2
AAGAACAAAAACAAGCCTCG	C11orf94
AAGAACACACGTCCCCTACG	SDHAF1
AAGAACAGAGAATGAGAGTG	CYP4Z1
AAGAACATTTCTGTGTTTCA	DEFB131A
AAGAACCCAAGAGGCCTCAA	KRT72
AAGAACGAGACTCGCAAACT	RNF13
AAGAACGCCAGGGAGCTGTG	MULTIPLE_INTERGENIC_SITES_10
AAGAACGCGCCTGCGACTCT	C8orf33
AAGAACGGCCGACAAGTGGA	AP4B1-AS1
AAGAACGGCCGACAAGTGGA	RSBN1
AAGAACTAAGCAGGAACTCC	PRAMEF10
AAGAACTACCACTCCCGAAG	C15orf65
AAGAACTACCACTCCCGAAG	CCPG1
AAGAACTCAGCTCTATAAAT	PPP1R3A
AAGAACTCTGCCAGAACCGA	C1orf56
AAGAACTCTTAGGAGCAGCT	MTX3
AAGAACTTTGTTTAACCCGG	MAGOH
AAGAAGAAAAAATTTGGGCG	MYO9A
AAGAAGAAAAAATTTGGGCG	SENP8
AAGAAGAAGGGCGGGCGGGT	CTDSPL
AAGAAGAAGGGCGGGCGGGT	ITGA9-AS1
AAGAAGACAAAGGAATACGA	TSPYL4
AAGAAGACTCCCTTCAGCTG	ERG28
AAGAAGACTCCCTTCAGCTG	TTLL5
AAGAAGAGGGAAATTAGGGG	DERL3
AAGAAGATTTGTGGCAGGAA	MPP4
AAGAAGCAGAAGGAGGGAGA	OR51E1
AAGAAGCAGTCCCGGCTCCG	FBXL17
AAGAAGCCCCGCCCACAGCG	RAD23A
AAGAAGCCTCAAGGTTAGGG	ASZ1
AAGAAGCGCCTTAGAGGAGA	TRMT10C
AAGAAGCGGCAAGACGAGAG	MCM8
AAGAAGCGGCAAGACGAGAG	TRMT6
AAGAAGCTAGTTATAGTCAT	H2AC8
AAGAAGCTAGTTATAGTCAT	H2BC8
AAGAAGGAAAGCTTGAAGGG	SYT4
AAGAAGGCAGTAGTCTGTGG	GUCY2F
AAGAAGGCGGAACTGAACCC	LCAT
AAGAAGGGGTGGGACCCGGG	ACSS1
AAGAAGTACGGAGAGCCGGG	ELMOD3
AAGAAGTACGGAGAGCCGGG	RETSAT
AAGAAGTGGGTACACTGGCT	ST6GALNAC5
AAGAAGTTAATGCCTACCGC	TMEM249
AAGAAGTTTACATGGCCCTT	CCDC77
AAGAAGTTTACATGGCCCTT	LOC105369594
AAGAATAGAAGGGTTAACTC	OR4N5
AAGAATCAACACCCTAGACC	TMEM190
AAGAATCGGAAAGGTCTGGC	POU4F3
AAGAATCGGGAAACGCCAGG	BAG1
AAGAATCGGGAAACGCCAGG	CHMP5
AAGAATCTCTGAATCTCACT	OR1N2
AAGAATGTTATTGGACATTC	ONE_INTERGENIC_142
AAGAATTAAATTGGAGAGGG	TIAM1
AAGAATTAGGCACGGTTACT	NO_SITE_20
AAGAATTGTGGCTGTACACT	SEPTIN4
AAGACAAAAGGAGCAGACCA	KEL
AAGACAAAGAGGCATCCTAT	SUCLG1
AAGACAAAGTAGGTTCTGGG	CXorf56
AAGACAAGGCGCCTGTCGGG	KIFC1
AAGACAATGTGTAGTATTTC	ONE_INTERGENIC_61
AAGACACACGATGCTGTCCA	OBP2A
AAGACACGCCCAGAGCGGGG	PML
AAGACAGGCCCTTTAGGCCA	CTRL
AAGACATCAGGAAAGGAGCG	MRPL19
AAGACATCTCTATTTCTCAG	CD101
AAGACCAATCGGGGCGCGCA	PNPLA2
AAGACCACCAGGGCTTCCCC	ZSCAN25
AAGACCAGCCTGCCTCTGGT	PARPBP
AAGACCCAACAACAACACAC	N6AMT1
AAGACCCACCGGGCATTGCG	HAUS6
AAGACCCATTCAACAAGAAG	OR6C65
AAGACCCGAGGACTGCTGCG	SLC36A4
AAGACCCGCCTTCACCTGGG	TMEM9
AAGACCCGGACTGGAGGCGC	ZNF521
AAGACCCTCCGGGGCGCCGC	ESPL1
AAGACCCTGGAAGTCCCGGG	CLCN4
AAGACCGCGGAGTAGGAAGG	RAB38
AAGACCTATACTGAAGCAAA	OR10G7
AAGACCTGGTGTCCCCAGGG	LY6G6F
AAGACCTGGTGTCCCCAGGG	LY6G6F-LY6G6D
AAGACGAGAAGCCTCCATGT	SHPK
AAGACGAGTAGCCCAAGACG	CCDC103
AAGACGAGTAGCCCAAGACG	EFTUD2
AAGACGAGTAGCCCAAGACG	FAM187A
AAGACGATACGGCGCGCGAG	ATG4B
AAGACGCAGGTGCAAACCGG	KASH5
AAGACGCAGGTGCAAACCGG	LOC101928295
AAGACGCCCGAACCCGCGGC	THAP4
AAGACGCTCCCCCGGGCTGG	PLSCR4
AAGACGCTGTGGAAGCAGTG	PDZD3
AAGACGGCGCCTCTTCAGGT	ZNF514
AAGACGGTGGAATTATCCAA	SP1
AAGACGTACTCTTCAGTGTG	NUP37
AAGACGTGGCACCAGTCGGA	EHD1
AAGACGTGGCACCAGTCGGA	MIR10392
AAGACTAGGACTAGCACCAG	MIR639
AAGACTAGGACTAGCACCAG	TECR
AAGACTCAACCAGCTCCGCT	ANP32C
AAGACTCCGCCTCTTCCGAA	SYT11
AAGACTCGCGATAACCCTCT	CFAP70
AAGACTGAGCATGCGCAACA	PTPN23
AAGACTGCGACGCAGCCTGA	PEX5
AAGACTGCGCTCGGTCGCCA	KCNC4
AAGACTGCGCTCGGTCGCCA	LINC02586
AAGACTTCACTCTCTTGTGC	CCR10
AAGACTTGACTCAGCCCCGG	KLHL40
AAGACTTTATCAGCACTGGT	OIT3
AAGAGAAAATAGGGAAGAGG	OR13C9
AAGAGAAACCGGCCAATGAG	BUD23
AAGAGAAACCGGCCAATGAG	DNAJC30
AAGAGAAAGCAATCTGAACA	SERPINF2
AAGAGAACTACTTCCAGCTG	ONE_INTERGENIC_168
AAGAGAACTAGTAAATAGGC	OR6C3
AAGAGAAGGCGTCACTTCCG	THPO
AAGAGAATGAGGTTCCTCAG	OVOL3
AAGAGACAATCTAGTTATCG	ZNF345
AAGAGACATTAAAAACGCAA	NKX2-2
AAGAGACCCCCAGGTACAGT	KDM4E
AAGAGACCTGCTGCCCCGGG	BSPRY
AAGAGACTAAAAGAGGAAGG	CD300LF
AAGAGACTCTCTAGCCCTAG	CLEC5A
AAGAGAGACATCCAACCCCG	C12orf65
AAGAGAGACATCCAACCCCG	MPHOSPH9
AAGAGAGCGAGTGGGAGAGG	PCDH7
AAGAGAGGAACCTCTTATGA	IGSF6
AAGAGAGTACCGGCAGACAG	RNF146
AAGAGATAACTCAACCGCAG	CNR2
AAGAGATCGAAGAGAGGCTT	OSTN
AAGAGATGTCAGATTCTGCA	VAV1
AAGAGATTAATCAAGGCAGT	SEL1L2
AAGAGCAAAAACGTGTTGAG	FGF20
AAGAGCAAGATCCCCCAGGT	GPHA2
AAGAGCACTTGGAATTAAAG	CYLC2
AAGAGCCCCAGCCCACGGAA	MCM6
AAGAGCCCCTAAGCCAGACA	GPR55
AAGAGCCCGTTTCAGCAGCG	RASGRF1
AAGAGCCCTGAGGACGCGGT	G3BP1
AAGAGCCGGCTGGAGCCGCG	TMEM38B
AAGAGCGAATCGATTTCGTG	NO_SITE_17
AAGAGCGCATGCGCACTGAG	MRPS18B
AAGAGCGCCGGCCTCCGAGA	ADAD1
AAGAGCGGAAATGTCAAACG	TOPBP1
AAGAGCGGTTCCCAGGACCG	MTHFD2L
AAGAGCTAGGCAGCGACGCG	ARSG
AAGAGCTAGGCAGCGACGCG	SLC16A6
AAGAGCTGAATGGCGTGGGG	NRIP1
AAGAGCTGATGGTATGGCGT	ORMDL2
AAGAGCTGATGGTATGGCGT	SARNP
AAGAGCTGGAGAACAATGCT	WDR36
AAGAGCTGGGAAGGAAAAGG	NRXN1
AAGAGCTTTACGCCTGTTCG	DPF2
AAGAGGACACTGAGGCCGGA	WSCD2
AAGAGGACGGTTAGAAAACG	DMAC2
AAGAGGACTTGGTGAGCGCG	RCE1
AAGAGGAGAGGCATAAATTC	SERPINB3
AAGAGGAGAGGCATAAATTT	SERPINB4
AAGAGGAGGCTCGTGGACAG	TMEM97
AAGAGGAGGTTGGAGAGGTG	PTMS
AAGAGGCAATACCCGCACGG	CNTNAP2
AAGAGGCCCAAGCTGTGGGA	OBSL1
AAGAGGCCGGAAGGCGCCAA	NUP54
AAGAGGCCTCTGGCTCGGAG	NSUN7
AAGAGGCGCCCAGTTCAGCC	CNPPD1
AAGAGGCGGAGTCTGGAGCG	PELI3
AAGAGGCGGGCGTCCGGGAG	ILRUN
AAGAGGCGGGCGTCCGGGAG	LOC101929243
AAGAGGCGGGTCTGGCCGAG	RHOU
AAGAGGCGGTGCTGCCAAAG	TRAPPC3
AAGAGGCTTCATGTGTTTCT	OR5D13
AAGAGGCTTTCCTACAAGTG	DSC1
AAGAGGGACAATATTAAGGA	MTRNR2L4
AAGAGGGCAGAGTTACCAAA	NETO1
AAGAGGGCCACAGCCACCAG	ACOT8
AAGAGGGCCACAGCCACCAG	ZSWIM3
AAGAGGGCTTTACTTTGGCC	DIO2
AAGAGGGGAAGATGCAGCGA	GAL3ST4
AAGAGGGGCGGAGTCACGAG	CAP1
AAGAGGGGCTGTTGGCACGT	ADAM30
AAGAGGGTTAAGAGGAACAA	OR4C3
AAGAGGTAATCTTTGCAGGT	OR52K1
AAGAGGTGATGGACAGCCGC	ETV5
AAGAGGTGCTCTGAAATGAA	OR2AP1
AAGAGGTGTCTTGCACTTGC	SCN1A
AAGAGGTTCAATATGGGGGA	OR4C15
AAGAGTAACGGAACTAGCGC	TDRD10
AAGAGTAATAAGGCCTGGTG	ARMCX3
AAGAGTCCCGGGACACACCT	TBX6
AAGAGTGAAGAATTTCCCAG	OR4D5
AAGAGTGAAGATACTCGGCA	ONE_INTERGENIC_473
AAGAGTGATACCTGATCCTG	WFDC2
AAGAGTGATTTAAAAAAGAA	PFDN6
AAGAGTGATTTAAAAAAGAA	WDR46
AAGAGTGCAAATATTGCTAA	FSIP2
AAGAGTGGAGAGGACCGGCG	SORCS3
AAGAGTGTGCACCGCCCAAT	PTH
AAGAGTTCGGAGCTTTGCCT	EDNRB
AAGAGTTCTGAAAGTGACAG	CCDC13
AAGAGTTTGGGAACTGGAGC	USP40
AAGATAACGGCTAAGCCAGG	ANGPT2
AAGATAAGAACTACGACTCC	HEXIM1
AAGATAAGTGATTGGAGTCA	MRGPRX2
AAGATAATGGTTAAACATAG	FCRL2
AAGATAATTGGAAATAGACA	TMPRSS11D
AAGATACGCCACTACCTCAG	GABARAP
AAGATACGTGTGGAAGAAGC	MYH3
AAGATACTGCACTATTTACT	SCGB1A1
AAGATACTGTATTTGGCTTT	YIPF7
AAGATATCTAAAAAGTCTCT	IFNA1
AAGATCATATAACCCCCCTC	NODAL
AAGATCCTATGCGGGCCGTA	ZMYM1
AAGATCGGTTCTGATTGGAT	CLPSL1
AAGATCTCTAAACAAAGTTG	A2M
AAGATCTGCCGGGACCTCAG	C1orf229
AAGATCTTTCACATTGGGAG	CLDN25
AAGATGAAAGGGAAAGGGCG	GOLGA8N
AAGATGACCTCATGGGACTG	TMPRSS9
AAGATGAGATGGTGACAGAT	IFNG
AAGATGCCAGGAAATAGAAA	C12orf4
AAGATGCGCCGGGTCACCGC	ADAMTS2
AAGATGCGGCAAGATCAACA	IRAK1BP1
AAGATGGAGCGCGGAAAAGG	COLCA1
AAGATGGAGTGAGCGGAAGT	USF1
AAGATGGATCTGCTGAATTG	MYT1
AAGATGGCCGCAGCGCGCCC	PRXL2B
AAGATGGCGGCGCGTCACGT	ATF1
AAGATGGCTGCAGAGGCCCA	ENDOD1
AAGATGGCTGTGAGGGACAG	PARP2
AAGATGGCTGTGAGGGACAG	RPPH1
AAGATGGGGCTGAGACCCGA	P3H3
AAGATTAATTTACACCAGCC	ATXN7
AAGATTAGCCTGCTGCAGGG	HCRT
AAGATTCCCTAGAAAAAGCG	OR5B3
AAGATTCCCTCAGAGCTGGT	PIGT
AAGATTCCGATTAACCCGAG	LINC02875
[truncated: 127,144 more rows]
