# Supplementary material for: Bidirectional genome-wide CRISPR screens reveal host factors regulating SARS-CoV-2, MERS-CoV and seasonal HCoVs
Source: Res Sq. 2021 May 27:rs.3.rs-555275. Preprint. [Version 1] doi: 10.21203/rs.3.rs-555275/v1 (PMC8168385; doi:10.21203/rs.3.rs-555275/v1)
Supplement: Supplement 5 [file dee909534dcc70770208228d.xlsx]

## Sheet: Caco2_Brunello_avg_zscore
Gene Symbol	residual_zscore_avg	Rank_residual_zscore_avg
ACE2	12.2463	1
TMPRSS2	9.16568	2
VPS52	7.11947	3
ATP8B1	6.17855	4
PSIP1	5.73348	5
MEN1	5.09169	6
SIGLEC15	4.69424	7
HSD17B12	4.58169	8
HDGF	4.50398	9
PRSS8	4.39582	10
PIGL	4.24175	11
OTOP3	4.11145	12
SEC23B	4.10187	13
FAM189A2	4.09206	14
CEND1	4.07907	15
TOR1AIP1	3.99326	16
P2RX3	3.97798	17
LAMA2	3.96301	18
SHOX2	3.92261	19
AEBP2	3.91952	20
RHOA	3.8427	21
CD63	3.83164	22
MYH11	3.82568	23
HGC6.3	3.81533	24
MIF4GD	3.76076	25
ZNF594	3.70341	26
AUNIP	3.62228	27
C1orf116	3.59829	28
TOB1	3.59379	29
PLSCR5	3.59268	30
MKX	3.51605	31
MROH7	3.51451	32
GJB4	3.49123	33
AMER1	3.48972	34
PARD6B	3.48137	35
AQP1	3.47233	36
TFF1	3.45773	37
TRMT11	3.44783	38
EIPR1	3.42988	39
MOXD1	3.42644	40
DNAJC5B	3.42053	41
TIMM29	3.41615	42
DDX43	3.41205	43
DEGS2	3.40549	44
OR6M1	3.35314	45
AKR1B1	3.33956	46
OR5P3	3.32456	47
ENTPD7	3.28144	48
DPM1	3.27642	49
TRIML1	3.26595	50
TRNT1	3.26184	51
FUT11	3.24174	52
KCNG3	3.22391	53
FAM166C	3.22032	54
CD34	3.21129	55
ARRDC2	3.20665	56
KXD1	3.18424	57
HOXD10	3.18118	58
ADH6	3.18072	59
PTGS1	3.14296	60
GUCA1C	3.14131	61
ANO1	3.13718	62
NT5C2	3.11596	63
CFHR2	3.0785	64
THEM6	3.06992	65
TMEM132A	3.0698	66
RAB14	3.0689	67
CHMP4A	3.06585	68
SFXN5	3.06562	69
ASH2L	3.05618	70
TRA2A	3.05366	71
RALGAPA2	3.04069	72
NETO1	3.00027	73
OR51V1	2.99437	74
ZNF282	2.9809	75
IGSF1	2.96301	76
PIGP	2.96293	77
EVA1B	2.96095	78
SLC25A21	2.95991	79
C16orf82	2.95921	80
TLNRD1	2.94245	81
IFI35	2.93252	82
ADGRD1	2.92806	83
VAV3	2.91645	84
TAS2R40	2.90737	85
CHST4	2.90224	86
COP1	2.90106	87
LLGL2	2.89969	88
TSPAN13	2.86371	89
UGDH	2.84811	90
CDC42	2.84407	91
ZNF781	2.83589	92
DCP1B	2.83505	93
CD68	2.83452	94
PIGV	2.83325	95
SLC19A3	2.8308	96
ICAM3	2.82529	97
TCF4	2.82014	98
ECT2L	2.81878	99
RALA	2.81037	100
POMT2	2.80028	101
ASAP2	2.77873	102
PIGK	2.77714	103
HSP90B1	2.77465	104
TRAPPC3	2.77294	105
MYL2	2.771	106
PHTF2	2.76365	107
IRF9	2.75694	108
ZNF510	2.75499	109
CHST13	2.73665	110
HYAL2	2.72466	111
IL13RA2	2.71899	112
PPP1R7	2.71443	113
PCDH7	2.70735	114
COQ10A	2.70671	115
CDK9	2.70239	116
LSS	2.69781	117
ARPP19	2.69651	118
ACR	2.69497	119
FAH	2.69174	120
SLC22A12	2.68905	121
CTNNA3	2.68446	122
XPNPEP1	2.67462	123
LRFN1	2.67456	124
RGS2	2.67157	125
CHMP2A	2.66418	126
ADGRG6	2.65248	127
NKX2-4	2.65176	128
PSAT1	2.65053	129
VSX2	2.65003	130
SSPN	2.64966	131
FAM71A	2.64602	132
MDFI	2.64336	133
PGAP2	2.63938	134
GJA4	2.63589	135
CDCP1	2.63487	136
DGUOK	2.62333	137
ERAS	2.62228	138
PRDM4	2.61995	139
ZNF260	2.61507	140
FAM71E1	2.61315	141
ARHGEF17	2.61165	142
GCNT3	2.60921	143
C3orf62	2.60232	144
KIF1A	2.60091	145
C6	2.6006	146
SCT	2.59964	147
GALK2	2.59704	148
SLC52A3	2.59345	149
C3orf84	2.59255	150
KIF24	2.58959	151
NLRP14	2.58755	152
EGLN1	2.58685	153
CCDC85C	2.58509	154
ZBTB32	2.57522	155
ETV5	2.56708	156
SLCO2A1	2.56284	157
FBXL21P	2.55973	158
MMD	2.55815	159
NOL3	2.55533	160
CHRNA2	2.55015	161
SMTN	2.54842	162
OSBPL5	2.54484	163
ENTPD6	2.54307	164
SMR3B	2.53969	165
ALOX5	2.53483	166
WDCP	2.53167	167
SLC26A7	2.53093	168
NBEAL2	2.52821	169
DPY30	2.52744	170
RASGRP3	2.52737	171
GREM1	2.522	172
KLHL40	2.51796	173
FAM149A	2.51735	174
SALL1	2.51661	175
SH2B1	2.50744	176
CCDC102A	2.50608	177
BRSK2	2.50536	178
KREMEN2	2.50444	179
STK35	2.50163	180
CRTC2	2.50014	181
SYF2	2.49746	182
IL9	2.49607	183
TRAPPC2L	2.48962	184
MYT1	2.48283	185
SETD5	2.47524	186
CRYGS	2.46671	187
ING3	2.45638	188
LCA5	2.45365	189
BOLA3	2.44499	190
RNASE6	2.44347	191
C6orf141	2.44252	192
ACOX3	2.44215	193
MT1H	2.44183	194
PTAR1	2.43968	195
SIGLEC14	2.43777	196
ADAMTS16	2.43474	197
ARNT2	2.43467	198
HIGD1C	2.43406	199
PACSIN1	2.43235	200
SPIN4	2.42918	201
ABO	2.42553	202
CYREN	2.42215	203
SEH1L	2.41754	204
KRT4	2.41643	205
SLC30A5	2.41005	206
C21orf91	2.40963	207
LOC100129697	2.4068	208
KCNH6	2.40574	209
CEACAM4	2.403	210
ATP13A5	2.4	211
FKRP	2.39705	212
IKZF2	2.39464	213
MCTP1	2.39064	214
TTC23L	2.38985	215
MANF	2.38778	216
TBC1D29P	2.38459	217
ADCK1	2.3814	218
RGCC	2.3776	219
PAFAH1B2	2.37671	220
TMEM39B	2.37658	221
MKS1	2.37556	222
OXT	2.37372	223
SLC22A7	2.37287	224
ARHGEF18	2.37182	225
RCAN2	2.36667	226
VPS51	2.36186	227
C22orf24	2.35756	228
ARHGAP22	2.35617	229
ANKRD46	2.35351	230
ATRX	2.34924	231
SALL3	2.34449	232
CRACR2A	2.34384	233
IRF3	2.33651	234
MYOM3	2.33646	235
ACTRT1	2.32919	236
NPY2R	2.32527	237
CORO1A	2.32131	238
POU4F3	2.31957	239
CCDC8	2.31862	240
ZCCHC14	2.31801	241
HMCN1	2.31766	242
KIR3DL2	2.31162	243
ZFAND6	2.30967	244
IL1RN	2.30883	245
TMEM218	2.30637	246
PLPPR2	2.30566	247
DEFB4B	2.30522	248
POLR1F	2.3032	249
MAN1B1	2.30231	250
FAXDC2	2.30097	251
MLYCD	2.2995	252
FNDC10	2.29895	253
IFI44L	2.29648	254
MAP2K3	2.29226	255
KLHL17	2.29169	256
PQBP1	2.28707	257
ANKRD55	2.28344	258
LRRC38	2.28283	259
LILRB5	2.28201	260
EFCAB13	2.28193	261
PLAGL1	2.28072	262
STXBP5	2.27889	263
YPEL3	2.27641	264
PITPNC1	2.27499	265
RAD9B	2.26927	266
HLA-DOB	2.26811	267
CDC42P6	2.26718	268
HSPA4L	2.26626	269
NPFF	2.26587	270
FGF2	2.26553	271
ZNF638	2.26164	272
NME7	2.25958	273
REX1BD	2.25894	274
FAAH	2.25354	275
DFFB	2.25329	276
CUL4A	2.24853	277
GLMP	2.24808	278
ARMCX4	2.2473	279
GUCA2A	2.24656	280
BCDIN3D	2.24343	281
VPS33B	2.24309	282
TMEM205	2.23879	283
KLHDC7B	2.23816	284
ZNF474	2.23729	285
RHOQ	2.22704	286
BEND7	2.2253	287
SPRY2	2.22284	288
RHOB	2.22264	289
PLCE1	2.22197	290
BCCIP	2.21657	291
CLEC2L	2.21324	292
UBALD2	2.21048	293
PTPRH	2.20943	294
PROZ	2.20134	295
RWDD4	2.19623	296
LRRC71	2.19575	297
ASPG	2.19537	298
FOXD2	2.19475	299
MAP3K12	2.19407	300
TRIM8	2.19192	301
CPXM1	2.19166	302
OVCA2	2.19164	303
MFSD3	2.19003	304
CSNK1D	2.18889	305
MBNL2	2.18331	306
NSD2	2.18306	307
CEP290	2.18294	308
USP51	2.1828	309
CAMTA1	2.18161	310
GGT5	2.18023	311
C1orf174	2.17885	312
FCN3	2.17725	313
DLX6	2.17305	314
PDZD9	2.1721	315
S100A2	2.16984	316
BCAR1	2.1686	317
NMS	2.16843	318
SFXN2	2.16725	319
CTSG	2.16695	320
DHRS7	2.16375	321
GOSR1	2.16339	322
AVPR1A	2.16104	323
PDE3A	2.1587	324
C16orf86	2.158	325
GALR3	2.15335	326
SERPINB13	2.15313	327
DLX4	2.15025	328
TEDDM1	2.14922	329
OSM	2.14909	330
ARHGEF16	2.14902	331
CPA2	2.14737	332
CFAP221	2.14653	333
PAK1	2.14609	334
TRMT9B	2.14468	335
NUP153	2.14376	336
SOX15	2.14354	337
DHRS13	2.14133	338
INTU	2.13823	339
PSG9	2.1344	340
ZIC2	2.13198	341
SLC7A9	2.12966	342
NEK7	2.12735	343
ISOC2	2.12556	344
ZNF589	2.12548	345
GJB1	2.12547	346
RIPPLY1	2.12335	347
EN2	2.12182	348
TRIM31	2.1194	349
FMNL1	2.11755	350
ALS2	2.11545	351
RNF224	2.11247	352
SAP30	2.11175	353
GPS2	2.11171	354
ABCC2	2.11096	355
PIGM	2.10796	356
INPPL1	2.10524	357
LINGO3	2.10474	358
CEP63	2.10373	359
NEURL1	2.10352	360
ZNF234	2.09427	361
GNAO1	2.09256	362
ELAVL2	2.09226	363
FNDC3B	2.09071	364
RNF39	2.08978	365
TSTD1	2.08894	366
SNRPA1	2.08835	367
DPYD	2.08704	368
TLCD3A	2.08447	369
GAS6	2.08325	370
IL17D	2.08257	371
EDA	2.08136	372
TRAF3IP1	2.07803	373
RD3	2.07386	374
PLD4	2.06842	375
SYT5	2.06816	376
IRF1	2.06247	377
UNC45B	2.06229	378
HTR1B	2.062	379
NKAPD1	2.06126	380
RERE	2.05835	381
ZNF786	2.05792	382
GABRG3	2.05286	383
MAMDC4	2.0508	384
STX3	2.04906	385
C9orf50	2.04833	386
TRPV6	2.04746	387
GBA	2.04722	388
TRAM2	2.04639	389
PELI2	2.04631	390
NLRP9	2.04195	391
ADIPOQ-AS1	2.04016	392
ADIPOQ	2.04016	392
GAL3ST1	2.03891	394
TSPAN19	2.03506	395
ARMCX1	2.03462	396
CYYR1	2.03424	397
GPR39	2.03267	398
KMT2A	2.02615	399
ZGRF1	2.02456	400
CDV3	2.02267	401
CABP1	2.02148	402
NBEAL1	2.01969	403
NAPG	2.01934	404
PPIC	2.0175	405
CD93	2.0175	406
AMZ1	2.01709	407
TMEM19	2.01551	408
TPST2	2.01326	409
PNLIP	2.01089	410
FITM1	2.00855	411
C19orf12	2.0038	412
NT5C	2.00367	413
MPP1	2.00248	414
HCFC1R1	1.99989	415
OTUD7A	1.9992	416
TKTL2	1.99767	417
NCF1	1.99739	418
EME2	1.99551	419
SMAD7	1.99301	420
IQCE	1.99203	421
ST6GALNAC1	1.99127	422
SGTA	1.99104	423
EXOC3L1	1.99084	424
PCDHB4	1.99008	425
DENND2B	1.9871	426
XRRA1	1.98536	427
ZNF133	1.98497	428
SGSH	1.98454	429
EPN3	1.9841	430
KCNS3	1.98274	431
PGR	1.98211	432
NKX2-1	1.98082	433
NEURL3	1.98081	434
TMEM64	1.97725	435
HIVEP3	1.97486	436
WDR35	1.97413	437
URM1	1.9705	438
TCF25	1.97042	439
LMNA	1.96956	440
ACKR1	1.96795	441
RGS3	1.96764	442
LTC4S	1.96718	443
LIN7C	1.96408	444
GGA3	1.96392	445
TIMM44	1.9631	446
PNPLA6	1.96054	447
UGT2A2	1.96018	448
DLX2	1.95749	449
MYL10	1.95521	450
PKDREJ	1.95346	451
GATD1	1.95097	452
GCKR	1.95081	453
H1-10	1.95062	454
METRN	1.9466	455
POU6F2	1.9457	456
CIB3	1.9452	457
APBA2	1.94519	458
RBMY2EP	1.94314	459
NDFIP2	1.94276	460
CNTNAP3B	1.94033	461
ZSCAN2	1.94004	462
R3HDM2	1.93965	463
ST6GALNAC5	1.93731	464
PTRH1	1.93713	465
C12orf77	1.93676	466
PIK3R6	1.93283	467
GAL	1.93001	468
RBM47	1.92724	469
FBN2	1.92683	470
SOGA3	1.92616	471
TUFT1	1.9254	472
MIXL1	1.92393	473
PRELP	1.92388	474
PAIP2	1.92251	475
RBBP5	1.9218	476
RPL14	1.9198	477
SFMBT1	1.9186	478
CNTNAP3P2	1.91836	479
B3GNT6	1.91816	480
CST6	1.91776	481
H2AZ2	1.91306	482
PRR9	1.91277	483
PLA2G2F	1.91142	484
COPS9	1.91135	485
POLR3C	1.90805	486
MYLK4	1.9069	487
RNF126	1.90549	488
CYP2U1	1.90437	489
OSBPL9	1.9027	490
DNER	1.90135	491
FDXACB1	1.90116	492
TMPRSS5	1.90011	493
GRAMD4	1.89923	494
CDNF	1.89712	495
C14orf28	1.89675	496
CAMTA2	1.89499	497
DSC1	1.89495	498
AIRE	1.89473	499
FKBP9	1.89441	500
COL9A2	1.89425	501
IGSF10	1.89204	502
ARSJ	1.88981	503
GRINA	1.8897	504
C9orf116	1.888	505
USP24	1.88789	506
TPM4	1.88512	507
KCNN2	1.8846	508
ARX	1.88172	509
PPP1R9B	1.88107	510
CACNA1A	1.88078	511
NRXN1	1.87947	512
TMEM203	1.8791	513
TFEC	1.87881	514
OPHN1	1.87811	515
GYS1	1.87789	516
RXFP3	1.87599	517
RNF148	1.87579	518
SNAPC4	1.87157	519
ACSL1	1.87057	520
C2CD3	1.87003	521
TDG	1.86952	522
FOXJ2	1.86895	523
TMEM132B	1.86729	524
PLAG1	1.86701	525
PROSER2	1.86644	526
CAPS	1.86477	527
FMN1	1.86402	528
BEGAIN	1.86398	529
SOBP	1.86378	530
CDH8	1.86019	531
GCM1	1.85818	532
LIMS2	1.85772	533
NADSYN1	1.85602	534
B3GNT3	1.85556	535
KBTBD11	1.85393	536
P2RY10	1.85213	537
PERP	1.85204	538
RBM20	1.85192	539
MAJIN	1.85144	540
ARHGEF26	1.84889	541
GRM1	1.84738	542
F2R	1.84615	543
PLEKHG6	1.84529	544
SERTAD1	1.84419	545
AFF4	1.84021	546
GRIA2	1.83911	547
OR8A1	1.83846	548
OR13J1	1.83814	549
SELENOH	1.83648	550
LAT	1.83414	551
EMILIN3	1.83369	552
MGST2	1.83281	553
ZC3H12C	1.83277	554
LHFPL4	1.83247	555
FUNDC2	1.83216	556
TMEM215	1.83029	557
CMBL	1.82895	558
GABBR2	1.8289	559
C19orf18	1.82889	560
GDE1	1.82864	561
MIR1915HG	1.82626	562
FEN1	1.82606	563
SAT1	1.82531	564
POLN	1.82443	565
MMP26	1.82256	566
KLF16	1.82082	567
WT1	1.82051	568
OXSR1	1.82007	569
ZBED1	1.81974	570
NEIL2	1.81961	571
RPS26P28	1.81809	572
RPS26P32	1.81809	572
RPS26P25	1.81809	572
RPS26P8	1.81809	572
RPS26P6	1.81809	572
RPS26P47	1.81809	572
ZNF836	1.81801	578
CDK4	1.81765	579
MAFF	1.81729	580
ADAMTSL1	1.81044	581
DNAJB12	1.80956	582
FAM120AOS	1.80842	583
ZNF808	1.80822	584
C17orf99	1.80652	585
AICDA	1.80544	586
DUSP19	1.80544	587
ZNF343	1.80477	588
PRSS50	1.8045	589
NO_SITE_0	1.80348	590
FLACC1	1.80287	591
ZNF569	1.80085	592
PTGFRN	1.79749	593
KRT33B	1.79612	594
STK31	1.79422	595
EPHX4	1.79414	596
MYRF	1.79312	597
HDLBP	1.79288	598
SELP	1.79268	599
PCSK2	1.79034	600
ATG5	1.78976	601
AP1G1	1.78875	602
MATN2	1.78839	603
NCK1	1.78755	604
BCOR	1.78721	605
FH	1.78508	606
BBS4	1.78448	607
CD22	1.78443	608
SUCNR1	1.78189	609
LRRC26	1.78178	610
SLC2A9	1.78138	611
DDAH1	1.78107	612
DPF1	1.77972	613
ARAP2	1.77895	614
DDX11	1.77879	615
ONE_INTERGENIC_5	1.77872	616
MPHOSPH9	1.77713	617
TGM4	1.77624	618
HPGDS	1.77393	619
SPATA31C1	1.77277	620
SRP54	1.7727	621
CAMSAP3	1.77136	622
DNASE2	1.77099	623
IGFBP6	1.77081	624
NPAS4	1.76819	625
SLC37A2	1.76717	626
IMPDH1	1.76691	627
VENTX	1.76623	628
SSBP1	1.76511	629
FDPS	1.76353	630
DDI1	1.76248	631
EMC9	1.76167	632
SLC35G4	1.76095	633
RCCD1	1.75899	634
KCNA10	1.75858	635
H4C4	1.75627	636
ARRB2	1.75592	637
GRM5	1.75491	638
PHC2	1.75383	639
PTP4A1	1.751	640
FUT7	1.75057	641
ATP8B4	1.75049	642
H1-6	1.75004	643
PTS	1.75003	644
UNKL	1.74964	645
CLRN2	1.74932	646
SRP14	1.74921	647
ANXA2R	1.74869	648
GDPD2	1.74855	649
LRRC39	1.74688	650
HS3ST4	1.74556	651
CCKBR	1.7449	652
TMEM139	1.74435	653
CRYM	1.74286	654
TPTE	1.74168	655
TUBB4B	1.74126	656
KDM4C	1.74086	657
UBE2Z	1.74048	658
DSTNP3	1.74002	659
TP53AIP1	1.73816	660
FAM83H	1.73807	661
MAGEA12	1.73694	662
TEX46	1.73671	663
CENPB	1.73561	664
GDF2	1.73507	665
PYDC2	1.73507	666
LACTB	1.73387	667
DNAJC19	1.73379	668
OR8K1	1.73309	669
SYNDIG1L	1.73202	670
HOXB3	1.7312	671
LOC100130357	1.72863	672
GUCY2D	1.72781	673
OR13A1	1.72662	674
TMEM131	1.72585	675
EGFL8	1.72549	676
ZNF45	1.72532	677
TPPP3	1.72531	678
DTWD1	1.72486	679
FOXJ1	1.72456	680
C22orf31	1.72433	681
DNAH7	1.72388	682
TSC22D3	1.72343	683
KIF27	1.72313	684
AIMP2	1.72269	685
MPC1L	1.72158	686
LAPTM5	1.72103	687
SAFB2	1.72039	688
ICA1	1.72028	689
EPB41L5	1.71912	690
RTP2	1.7186	691
APOA5	1.71836	692
LTBP3	1.71791	693
PPRC1	1.71764	694
C1orf53	1.71602	695
TMEM30A	1.71535	696
HLA-DRB5	1.71505	697
LOC105375795	1.71427	698
MRFAP1	1.71375	699
EPDR1	1.71332	700
NO_SITE_208	1.71325	701
VTI1B	1.71023	702
MAGEA1	1.70889	703
TMEM236	1.70729	704
MEX3B	1.70654	705
CLDN18	1.70647	706
TEX12	1.70442	707
GRIA4	1.70301	708
PITPNB	1.69982	709
DKK2	1.69944	710
PEX19	1.69807	711
RMND5A	1.69712	712
FOXC2	1.6969	713
UBE2M	1.69652	714
CTBP2	1.69619	715
CCL7	1.69394	716
MT4	1.69204	717
MFSD10	1.69151	718
OR13H1	1.69133	719
C4orf33	1.68934	720
GJA9	1.68811	721
PAG1	1.68801	722
GIMAP7	1.68768	723
GPR42	1.68739	724
INS	1.68726	725
NO_SITE_186	1.68633	726
CREBBP	1.68513	727
THAP10	1.68415	728
VPS53	1.68384	729
PLOD1	1.68383	730
CRX	1.68283	731
DUX4L23	1.68237	732
DUX4L22	1.68237	732
DUX4L10	1.68237	732
DUX4	1.68237	732
DUX4L15	1.68237	732
DUX4L14	1.68237	732
DUX4L12	1.68237	732
DUX4L11	1.68237	732
DUX4L21	1.68237	732
DUX4L20	1.68237	732
DUX4L24	1.68237	732
GDF1	1.68193	743
NDUFAF1	1.67901	744
ART1	1.67789	745
CYP20A1	1.67781	746
GUK1	1.6776	747
CBLN3	1.67706	748
L3MBTL2	1.67583	749
SLC25A18	1.67518	750
GPC2	1.67501	751
GPR150	1.67389	752
SIGLEC7	1.6723	753
FIGN	1.67213	754
P2RX5	1.67198	755
PRSS35	1.67059	756
POLD1	1.67015	757
PYGB	1.66989	758
PGP	1.66964	759
SLC38A2	1.6688	760
SGMS2	1.66773	761
TMEM99	1.66624	762
SMARCA2	1.66505	763
HCLS1	1.66442	764
MAD2L1	1.66425	765
TBC1D15	1.66226	766
BRSK1	1.66224	767
MED14	1.6613	768
GNAL	1.66053	769
PTPRO	1.66037	770
CDH19	1.65999	771
RNF167	1.6582	772
FAM174C	1.65784	773
FUT5	1.65743	774
TUBAL3	1.65731	775
ACSS3	1.65685	776
H3C4	1.65571	777
ADRB1	1.65463	778
AREG	1.65309	779
CDC42SE1	1.65289	780
PLA2G12B	1.65256	781
C2CD4B	1.65243	782
GABRE	1.65151	783
LOC102723996	1.65115	784
ICOSLG	1.65115	784
SCN3B	1.65111	786
SEPTIN1	1.64982	787
AGTR2	1.64876	788
TGDS	1.64708	789
UPP1	1.64706	790
CD99	1.64634	791
UBXN8	1.64535	792
TULP2	1.64466	793
CLSPN	1.64464	794
POU2AF1	1.64427	795
SLC17A3	1.64188	796
POLR2A	1.64126	797
YWHAB	1.64087	798
ADAM9	1.64085	799
NUP50	1.64056	800
DIS3L2	1.64027	801
UBD	1.6398	802
IQCJ	1.63962	803
PRR30	1.63879	804
CFDP1	1.63803	805
MID1IP1	1.63737	806
NEK5	1.63701	807
H3P47	1.63697	808
PDXP	1.63693	809
SECISBP2L	1.63658	810
RAPGEF6	1.63554	811
BMPR2	1.63495	812
SPAG1	1.6345	813
SLC38A7	1.6344	814
MAP1LC3B2	1.63378	815
COL27A1	1.63316	816
CERS2	1.63217	817
SLC38A10	1.63162	818
RAB11B	1.63121	819
TULP1	1.63108	820
PGLYRP1	1.63092	821
RNF10	1.63007	822
GABRA3	1.62951	823
GJC2	1.6291	824
ANKRD28	1.62855	825
NAP1L2	1.62829	826
ATG2B	1.62774	827
PLAC9	1.62759	828
HSPA12A	1.62754	829
CIB2	1.62644	830
AGXT	1.62601	831
C1QC	1.62567	832
LSM1	1.62563	833
DHX29	1.62398	834
TAS2R16	1.62343	835
PFKFB4	1.62203	836
CNTFR	1.62194	837
SPATA21	1.62148	838
DENND4C	1.62147	839
PHYHIPL	1.62124	840
SOX18	1.62124	841
CYP26C1	1.62119	842
WFDC13	1.62057	843
POR	1.61972	844
NBAS	1.61882	845
TXNL1	1.61843	846
DMBX1	1.61825	847
BEX5	1.61725	848
EXD1	1.61607	849
GALNT9	1.61581	850
C1orf122	1.61549	851
SQLE	1.6151	852
SERHL2	1.61435	853
ELAC1	1.61418	854
ALAD	1.6124	855
NIBAN1	1.61238	856
TNFRSF10B	1.61171	857
CLEC2B	1.6108	858
ENAH	1.60889	859
PDCL	1.60696	860
LAMTOR3	1.6061	861
CD300LG	1.60512	862
TLX2	1.60445	863
APCDD1L	1.60424	864
ITFG1	1.60291	865
GULP1	1.6021	866
SHISA5	1.60001	867
C2orf72	1.59774	868
GNPNAT1	1.59742	869
KCNK18	1.59596	870
TMEM123	1.59562	871
TMOD1	1.59552	872
OR4F6	1.59414	873
CEP68	1.5941	874
PHKA1	1.59344	875
MS4A6A	1.59312	876
RBMY1A3P	1.59291	877
ING5	1.59287	878
HDGFL3	1.59237	879
PCDHGA12	1.59201	880
OR2AT4	1.5914	881
GCLM	1.59083	882
TSPYL2	1.59073	883
TCTN3	1.59065	884
CLASP2	1.58986	885
PRRC1	1.58887	886
NYAP1	1.58885	887
COLCA1	1.5884	888
CACNA1G	1.58647	889
DNAJC28	1.58635	890
TOLLIP	1.58602	891
UBAP2	1.58534	892
PFN4	1.58432	893
CENPP	1.58311	894
VWC2L	1.58145	895
FRS2	1.58083	896
DOCK5	1.58061	897
TACSTD2	1.58053	898
ERICH1	1.57998	899
KYNU	1.57899	900
OSGIN1	1.57817	901
BICDL1	1.57769	902
TTL	1.57728	903
NKAIN4	1.57701	904
FFAR3	1.57683	905
NEU1	1.57637	906
VPS72	1.57396	907
TOPAZ1	1.57325	908
OR10J1	1.57309	909
TNFAIP1	1.57244	910
PIGF	1.57196	911
OR10V1	1.57167	912
GCC1	1.57091	913
N4BP1	1.57073	914
STUB1	1.57043	915
TCP10L2	1.57027	916
PRMT2	1.56879	917
ATP5MGL	1.5669	918
UNC119B	1.56674	919
MDM1	1.56577	920
CDR2L	1.56547	921
PNLDC1	1.5646	922
KIF2B	1.56401	923
SDR42E1	1.5636	924
ARHGAP30	1.56334	925
NO_SITE_101	1.56258	926
NKPD1	1.56255	927
CSNK1A1	1.56229	928
FMNL3	1.56216	929
ZNF600	1.56206	930
HMGB2	1.56176	931
CACNA1E	1.56086	932
TRAFD1	1.56039	933
WIPF1	1.56018	934
C5orf52	1.56013	935
RORA	1.56006	936
CDC37L1	1.55965	937
ZNF728	1.55886	938
ENSA	1.55786	939
PIGT	1.55784	940
OR10G2	1.55601	941
TRIM67-AS1	1.55582	942
LCN1	1.55457	943
MTBP	1.55453	944
LMTK3	1.5543	945
SUPT4H1	1.553	946
ABCA5	1.55171	947
SEC23A	1.55149	948
ZNF189	1.55118	949
FERMT3	1.54974	950
MRPL37	1.54863	951
PPP1R15B	1.5482	952
C4orf48	1.54571	953
CNGA1	1.54548	954
FRZB	1.54374	955
GPRIN1	1.54308	956
FRMD3	1.54273	957
DUX4L25	1.54145	958
DUX4L13	1.54145	958
GATA2	1.54013	960
TNPO3	1.53959	961
VASN	1.5394	962
RBM28	1.53902	963
TNFRSF12A	1.53766	964
SSX5	1.53559	965
SLC30A1	1.53525	966
KIR2DL3	1.53475	967
TAS2R50	1.53428	968
CASP3	1.53424	969
FGFR3	1.53399	970
GGCT	1.53347	971
EXPH5	1.53311	972
UBQLN2	1.5329	973
CDH16	1.53189	974
FGG	1.53141	975
TFDP3	1.53088	976
CSRNP2	1.52929	977
DPH7	1.52858	978
CACNB4	1.52842	979
MBLAC1	1.52796	980
TCF24	1.52753	981
GAL3ST2	1.52753	982
PRG4	1.52674	983
CROCC	1.52672	984
CAV2	1.52671	985
MARVELD3	1.52615	986
ZNF829	1.52491	987
UBE2A	1.52412	988
RPL26L1	1.52368	989
CCDC138	1.5236	990
CCDC188	1.52319	991
LARP7	1.52268	992
CER1	1.52186	993
SIRT5	1.52171	994
BUB1	1.52167	995
LYSMD4	1.52126	996
C10orf55	1.52078	997
GALNT10	1.5207	998
SERP2	1.51914	999
IGFBP7	1.51699	1000
SLC25A38	1.51514	1001
L2HGDH	1.51498	1002
RPL37A	1.51487	1003
FAM83A	1.51465	1004
SOX4	1.51341	1005
MSANTD4	1.51335	1006
FAAH2	1.51318	1007
ZNF615	1.5122	1008
FBXO11	1.5118	1009
GP1BA	1.51173	1010
NR2F6	1.51002	1011
CDSN	1.5082	1012
CREB5	1.50754	1013
C12orf29	1.50677	1014
TMEM8B	1.50633	1015
THYN1	1.50625	1016
HINT1	1.50558	1017
ADGRA2	1.50516	1018
MIR205HG	1.50484	1019
SF3A1	1.50482	1020
C2orf73	1.50466	1021
RAE1	1.50443	1022
DCAF16	1.50384	1023
FGFBP3	1.50367	1024
SCCPDH	1.50355	1025
PTK6	1.5031	1026
TTK	1.50203	1027
PIF1	1.502	1028
TNNI2	1.50074	1029
DCLRE1A	1.49988	1030
RHBDF2	1.49848	1031
C2orf81	1.49715	1032
LAMA1	1.49697	1033
PANK4	1.49666	1034
KANK4	1.49575	1035
GABRR2	1.4956	1036
PEX14	1.49534	1037
HNF1A	1.49477	1038
PDCD6	1.49476	1039
ESPN	1.49465	1040
RFPL4B	1.49121	1041
SP9	1.49031	1042
DNAJC5	1.49009	1043
DENND2C	1.48995	1044
APOE	1.48858	1045
PLEC	1.48819	1046
CDC42EP1	1.48764	1047
RPL23	1.48748	1048
RHOC	1.48748	1049
NEDD9	1.48707	1050
INTS2	1.48704	1051
TMEM178A	1.48577	1052
STOML1	1.48427	1053
RNF111	1.48403	1054
PRKAR2A	1.48377	1055
HAGHL	1.48352	1056
PDIA3	1.4831	1057
UTS2	1.48297	1058
PPP2R5E	1.4829	1059
ZDHHC18	1.48224	1060
FAM107A	1.48192	1061
ERMN	1.48163	1062
CLTCL1	1.48116	1063
ZNF785	1.48087	1064
C8orf31	1.47905	1065
VAMP4	1.47878	1066
NOTO	1.47871	1067
NCLN	1.47792	1068
OR9K2	1.47777	1069
LUZP1	1.47721	1070
VWA5B2	1.47717	1071
MYCBPAP	1.47676	1072
HSD17B13	1.47675	1073
SPTLC2	1.47604	1074
PRIMPOL	1.47465	1075
RPS15	1.47279	1076
SLC16A9	1.47257	1077
CBX3	1.47061	1078
DMRTA2	1.47053	1079
ZNF19	1.47015	1080
NMT2	1.47012	1081
TAB3	1.46992	1082
NEUROG1	1.46905	1083
SPINDOC	1.46896	1084
NO_SITE_218	1.46738	1085
MRPL9	1.46718	1086
MEMO1	1.46644	1087
CCSER2	1.46613	1088
PCDH11Y	1.46588	1089
CMTM2	1.46543	1090
LHX1	1.46352	1091
MMP2	1.46323	1092
C1orf167	1.46319	1093
NUTM2B	1.46238	1094
NUTM2E	1.46238	1094
CRYGN	1.46145	1096
LEFTY1	1.46032	1097
EGR4	1.45947	1098
CPLX4	1.45894	1099
EMC2	1.45873	1100
ING1	1.45857	1101
CREB1	1.45673	1102
ZNF763	1.4567	1103
FBLN7	1.45641	1104
ENDOG	1.45641	1105
AS3MT	1.4549	1106
EIF1AD	1.45449	1107
FKBP8	1.45394	1108
KIR2DL1	1.45306	1109
DAP	1.45269	1110
PSG1	1.45166	1111
H3P6	1.45146	1112
H3P16	1.45146	1112
H3-3A	1.45146	1112
PRLH	1.45118	1115
C6orf118	1.451	1116
ZKSCAN1	1.45094	1117
VPS8	1.45016	1118
TBC1D2B	1.44946	1119
ZNF462	1.44926	1120
FZD8	1.44926	1121
ZFP37	1.44897	1122
ZNF559-ZNF177	1.44874	1123
DLEU7	1.44747	1124
USP54	1.44702	1125
PICALM	1.4465	1126
ATP2A3	1.4458	1127
SUPT3H	1.44534	1128
TMEM25	1.44437	1129
AFDN	1.44435	1130
ETNPPL	1.44393	1131
CMKLR1	1.44386	1132
U2AF2	1.44362	1133
TNNT2	1.44302	1134
C19orf84	1.44189	1135
INSL6	1.44144	1136
SP110	1.44137	1137
SCRT1	1.44135	1138
SCARA3	1.44098	1139
XPR1	1.44001	1140
SPATA6L	1.43981	1141
SYT8	1.43964	1142
LOC730183	1.43957	1143
RNF186	1.43948	1144
PTGES	1.439	1145
RBMXL2	1.43807	1146
BMP4	1.43795	1147
KHK	1.43706	1148
UBE2D4	1.43703	1149
HTR6	1.43556	1150
TRGC1	1.4345	1151
TARP	1.4345	1151
ERVFRD-1	1.4336	1153
PRKG1	1.43319	1154
FAM234B	1.43316	1155
PON1	1.43299	1156
TMEM209	1.43266	1157
YIPF5	1.43263	1158
IDH2	1.43203	1159
MXRA7P1	1.4315	1160
MXRA7	1.4315	1160
GPR37L1	1.43109	1162
FLCN	1.43095	1163
SCGB1A1	1.42918	1164
ACSM5	1.42893	1165
CAMK1D	1.4288	1166
VCPIP1	1.428	1167
TMEM87A	1.42787	1168
TTLL12	1.42733	1169
HSP90AA1	1.42572	1170
OR1M1	1.4254	1171
MLLT10	1.42531	1172
SPTLC3	1.42479	1173
ANTXRL	1.42472	1174
SRGN	1.42379	1175
MOSPD3	1.42364	1176
HSD17B3	1.42141	1177
SYT1	1.42117	1178
BSPH1	1.42115	1179
GP2	1.42095	1180
PPT2	1.42084	1181
GFOD1	1.42073	1182
RRP1	1.42016	1183
BLOC1S2	1.41942	1184
TNS2	1.41902	1185
ZNF321P	1.41837	1186
PDE12	1.41794	1187
NR1H2	1.41752	1188
PTCHD1	1.4168	1189
ATL1	1.4156	1190
EFCAB1	1.41528	1191
RETSAT	1.41513	1192
FATE1	1.41451	1193
CALML5	1.4141	1194
SLC25A15	1.41407	1195
PLA2G7	1.41355	1196
DTX1	1.4133	1197
SCNN1G	1.4131	1198
ETV7	1.41221	1199
SCN2B	1.41199	1200
ABCA7	1.41169	1201
CYP2C8	1.41128	1202
CTSH	1.41028	1203
MORN1	1.41012	1204
CEP44	1.40948	1205
PDPK1	1.409	1206
LYL1	1.40829	1207
SLC2A8	1.40784	1208
MRPS18B	1.40743	1209
ACTL6B	1.40727	1210
OR8G2P	1.40718	1211
TP53I11	1.40667	1212
BAZ2B	1.40608	1213
NO_SITE_92	1.40549	1214
HHLA2	1.40498	1215
MISP3	1.40407	1216
PTH2	1.40371	1217
SLC25A51	1.40201	1218
TIGAR	1.40146	1219
LMBR1L	1.40143	1220
NCOR2	1.40134	1221
MT1B	1.40127	1222
CMTM3	1.40053	1223
HACD2	1.40014	1224
PRKCE	1.40014	1225
VPREB3	1.39937	1226
INF2	1.39912	1227
DTD1	1.39879	1228
TMEM11	1.39861	1229
CXorf21	1.39852	1230
MRPL48	1.39717	1231
YWHAH	1.39699	1232
ERMAP	1.39677	1233
SCGB1D1	1.39656	1234
TLE5	1.39591	1235
RPS6KA4	1.39471	1236
PHKG2	1.39437	1237
KLRC3	1.3936	1238
AK6	1.39305	1239
ZNF324B	1.39263	1240
CADM2	1.39225	1241
PROCA1	1.39213	1242
SLC35C1	1.39181	1243
RNF212	1.39156	1244
PURB	1.39059	1245
TPRN	1.3894	1246
MDM2	1.38842	1247
ZMYND11	1.38837	1248
AVL9	1.38817	1249
LPCAT2	1.38729	1250
TOR1A	1.38706	1251
ITPR1	1.38607	1252
RPN2	1.38553	1253
NATD1	1.38522	1254
SAMD13	1.38464	1255
OCIAD1	1.38429	1256
CYP4Z1	1.38348	1257
C21orf58	1.38318	1258
AQP4	1.38268	1259
CLEC19A	1.38261	1260
GATA1	1.38256	1261
PPP1R1A	1.38212	1262
IL1A	1.38193	1263
EIF4EBP3	1.38172	1264
ADH1B	1.38157	1265
NCCRP1	1.38116	1266
SLC6A16	1.37846	1267
LRRC58	1.37757	1268
TEX264	1.37749	1269
KAT7	1.37655	1270
MGAM2	1.376	1271
RICTOR	1.37512	1272
NO_SITE_89	1.37311	1273
CCL2	1.37283	1274
PGBD4	1.37262	1275
ANGPTL7	1.37246	1276
NF2	1.37188	1277
MPZL2	1.371	1278
HOPX	1.3693	1279
BDP1	1.36854	1280
MOCS2	1.36836	1281
PDXDC1	1.36827	1282
TH	1.36677	1283
LRFN3	1.36677	1284
KCNS1	1.36438	1285
DCUN1D3	1.36302	1286
ALG3	1.36202	1287
FRG2	1.36179	1288
POLDIP3	1.36151	1289
INKA2	1.36129	1290
LYPLA2	1.36124	1291
CLIC3	1.36078	1292
SYNE3	1.36058	1293
NPRL2	1.36052	1294
CMPK1	1.36041	1295
TTC39A	1.3603	1296
SSTR4	1.35991	1297
PRMT3	1.35975	1298
RPS6KA6	1.35929	1299
PCNX4	1.35925	1300
IL33	1.35902	1301
SRC	1.35874	1302
BMP1	1.35767	1303
HMX1	1.35751	1304
HABP4	1.35746	1305
OXER1	1.35733	1306
FCN2	1.35721	1307
PSG7	1.35668	1308
TM9SF4	1.35564	1309
SLC35A2	1.35558	1310
HOXA4	1.35488	1311
PSME3IP1	1.35481	1312
GZF1	1.35308	1313
PIGX	1.35271	1314
SLC6A11	1.35232	1315
KRTAP22-1	1.35203	1316
GPR132	1.35181	1317
ITIH2	1.35172	1318
SSTR1	1.35159	1319
OR1A1	1.35158	1320
LRIT3	1.35053	1321
KCNE5	1.35016	1322
OR6C75	1.3484	1323
KCNIP3	1.34834	1324
OR5I1	1.34823	1325
C6orf132	1.34764	1326
ARL5B	1.34714	1327
PLXNB3	1.34702	1328
HORMAD2	1.34686	1329
ASB14	1.34655	1330
SPART	1.34574	1331
CHRAC1	1.34538	1332
PATE4	1.34526	1333
FAM110C	1.34466	1334
TRABD2A	1.34461	1335
TCIRG1	1.34425	1336
LMNTD1	1.34393	1337
AGBL3	1.34364	1338
WDR86	1.3434	1339
GPR62	1.34339	1340
HOXC10	1.34319	1341
HNRNPU	1.34276	1342
TXN2	1.34108	1343
PSMB10	1.34084	1344
RAB11FIP3	1.3401	1345
CTRL	1.33968	1346
ZFAND2B	1.33919	1347
IGFBP4	1.3389	1348
DEFB132	1.33808	1349
MAP3K2	1.33803	1350
SH3GL2	1.33785	1351
USP38	1.33633	1352
TBPL2	1.33521	1353
RAD51D	1.33453	1354
TRIM68	1.33371	1355
KRT19	1.33283	1356
ITGA6	1.33277	1357
TUBB6	1.33277	1358
LOC112268269	1.33249	1359
ABHD16B	1.33249	1359
KIRREL1	1.33129	1361
EOMES	1.33008	1362
NCOR1	1.32895	1363
NPTX2	1.32883	1364
MAL2	1.32746	1365
AP3M1	1.32703	1366
TUSC3	1.32632	1367
SLC5A3	1.32559	1368
SUPT20HL2	1.32558	1369
NR0B1	1.32538	1370
BEST4	1.32485	1371
CFAP53	1.32412	1372
FABP7	1.32359	1373
ADH5	1.32226	1374
PGM3	1.32198	1375
RMDN2	1.32186	1376
CLDN22	1.32162	1377
NKAP	1.32141	1378
PTGIR	1.32047	1379
CTSW	1.32046	1380
CTSC	1.31987	1381
TIMD4	1.31973	1382
ZFP69	1.31888	1383
INSM2	1.31888	1384
GPR37	1.31882	1385
KRTAP1-5	1.31874	1386
BCLAF1	1.31864	1387
TOMM34	1.31835	1388
RPRD1B	1.31834	1389
MAGEB3	1.31639	1390
SPATA22	1.31627	1391
FOXRED1	1.31593	1392
FSIP1	1.31562	1393
INO80B	1.31524	1394
GXYLT1	1.31512	1395
H3-2	1.31476	1396
PYHIN1	1.31408	1397
ARGLU1	1.31278	1398
CRACR2B	1.31211	1399
COQ8A	1.31192	1400
ZNF852	1.31186	1401
MYADM	1.31177	1402
MRPL1	1.31125	1403
C1orf56	1.31076	1404
FOXL2NB	1.31016	1405
PSG6	1.30972	1406
RBP5	1.30965	1407
TMEM229A	1.30947	1408
FOXD1	1.30943	1409
TSPO2	1.30872	1410
C19orf25	1.30768	1411
TDP1	1.30767	1412
MYCL	1.30735	1413
TNNI1	1.30729	1414
TAL2	1.30715	1415
HNRNPA1L2	1.30681	1416
WDR47	1.30627	1417
CARD9	1.30599	1418
VEPH1	1.30599	1419
INSYN2B	1.30597	1420
BCHE	1.30541	1421
PHYH	1.30391	1422
MIGA2	1.30232	1423
PMP22	1.30144	1424
PLEKHM2	1.29983	1425
VPS50	1.29887	1426
CALM1	1.29801	1427
PLAAT1	1.29792	1428
CNR1	1.29761	1429
OR8D1	1.29746	1430
OR5T2	1.29726	1431
CAPN14	1.29658	1432
DUSP11	1.29604	1433
RPP25	1.29395	1434
LDHAL6A	1.29231	1435
C15orf65	1.2918	1436
LEMD1	1.29147	1437
SLC25A28	1.2904	1438
TMEM200C	1.28977	1439
PDGFB	1.28973	1440
NCKIPSD	1.28901	1441
BMERB1	1.28894	1442
TRPV5	1.28859	1443
KRTAP25-1	1.28805	1444
CRELD2	1.28782	1445
ZNF25	1.28738	1446
CLCC1	1.28714	1447
OR4C3	1.28657	1448
KCNIP1	1.28558	1449
RANBP9	1.28478	1450
ANKRD52	1.28471	1451
KIF25	1.2843	1452
GLS2	1.28379	1453
UHRF2	1.2817	1454
WDR59	1.28162	1455
ERICH3	1.28115	1456
TRAM1	1.28082	1457
ENKUR	1.28009	1458
ACADVL	1.27989	1459
ZNF879	1.27986	1460
DUX4L2	1.27959	1461
DUX4L9	1.27959	1461
DUX4L7	1.27959	1461
DUX4L6	1.27959	1461
DUX4L5	1.27959	1461
DUX4L4	1.27959	1461
DUX4L3	1.27959	1461
DUX4L1	1.27959	1461
KLF3	1.27937	1469
RILP	1.27882	1470
IFTAP	1.27855	1471
RGS9BP	1.27797	1472
CYTIP	1.2775	1473
ABHD5	1.27734	1474
AMIGO2	1.27689	1475
CD24	1.27678	1476
CYBB	1.2764	1477
NPS	1.27637	1478
NUFIP2	1.27611	1479
HOXD12	1.27597	1480
PDCD7	1.2756	1481
FNDC5	1.27523	1482
RASAL1	1.27522	1483
PITX1	1.27507	1484
PURA	1.27493	1485
ETS1	1.27463	1486
NO_SITE_232	1.27462	1487
BAG2	1.27457	1488
RPTN	1.27431	1489
VANGL1	1.2735	1490
HMGN1	1.27261	1491
PCBP3	1.27237	1492
PHACTR1	1.27059	1493
TBC1D12	1.27007	1494
ATP12A	1.27004	1495
LAPTM4A	1.26896	1496
ZNF267	1.26804	1497
RAPGEFL1	1.26777	1498
SATL1	1.26747	1499
FYB1	1.26661	1500
TMEM125	1.26658	1501
SPACA9	1.26614	1502
ZDHHC1	1.26574	1503
ANHX	1.26549	1504
GALP	1.26534	1505
ZNF2	1.26511	1506
CLEC4G	1.26509	1507
PAH	1.26503	1508
CKM	1.26483	1509
STAB1	1.26464	1510
NT5E	1.26455	1511
CPNE5	1.26432	1512
SLC18A3	1.26355	1513
DNAH8	1.26306	1514
USP6	1.26286	1515
S100A7L2	1.26281	1516
ERAL1	1.26262	1517
TIMM23	1.2624	1518
CFTR	1.26112	1519
KCTD17	1.26048	1520
BEST2	1.25876	1521
COQ5	1.25865	1522
LENG9	1.25796	1523
AUTS2	1.25755	1524
STAU1	1.25712	1525
MYL3	1.25682	1526
C12orf54	1.25646	1527
GTF2I	1.2561	1528
SAMD15	1.25609	1529
ACACB	1.25566	1530
UBTD1	1.25546	1531
CDS2	1.25516	1532
NKG7	1.2544	1533
ANKRD42	1.25418	1534
ADIRF	1.25387	1535
FAM90A1	1.25364	1536
NDUFB8	1.25351	1537
CNIH3	1.25315	1538
FAM136A	1.25301	1539
SUGT1	1.25258	1540
ST6GAL2	1.25204	1541
RERGL	1.25176	1542
UPRT	1.25157	1543
NO_SITE_85	1.25072	1544
CFAP74	1.25038	1545
ZNF671	1.25023	1546
IL2RG	1.25005	1547
VGLL4	1.24913	1548
FSCN2	1.24887	1549
RABGAP1L	1.24833	1550
NECTIN1	1.24814	1551
ALKBH7	1.24759	1552
ACER3	1.24722	1553
CDH7	1.24701	1554
TRMT61B	1.24675	1555
NKIRAS2	1.24672	1556
C6orf47	1.24664	1557
UQCC2	1.2458	1558
C15orf61	1.24524	1559
FUOM	1.24505	1560
PRDM7	1.24497	1561
CAB39	1.24495	1562
CYP46A1	1.24494	1563
CAMK2B	1.24483	1564
ZNRF4	1.24434	1565
ERN1	1.24421	1566
PINLYP	1.24389	1567
IKZF3	1.24332	1568
FGF22	1.24298	1569
FAM24A	1.24262	1570
TARBP2	1.24259	1571
FSCB	1.24224	1572
OR10H1	1.24202	1573
EID2	1.24166	1574
CLDN9	1.24139	1575
C19orf53	1.24073	1576
LRBA	1.24054	1577
NUDC	1.24008	1578
ZDHHC8	1.24005	1579
DHRS7C	1.23991	1580
COL17A1	1.2399	1581
FOS	1.2399	1582
H2AC21	1.23901	1583
CRY1	1.23886	1584
RECQL5	1.23787	1585
DBNL	1.23773	1586
ZFYVE1	1.23759	1587
IL1RAP	1.23573	1588
KCNU1	1.23533	1589
CPEB2	1.23515	1590
RALY	1.23439	1591
PAQR8	1.23403	1592
AMDHD2	1.23358	1593
VAMP7	1.23307	1594
HMSD	1.23263	1595
MT1F	1.23252	1596
ZNF816-ZNF321P	1.23252	1597
MREG	1.23173	1598
NADK	1.2317	1599
PAF1	1.23092	1600
DNAJC7	1.23047	1601
NUMA1	1.22998	1602
SLC25A41	1.22989	1603
MARCHF6	1.22983	1604
LRRC41	1.22968	1605
CFI	1.22968	1606
TAS2R38	1.22933	1607
SCO1	1.22871	1608
PACRG	1.22867	1609
ANKRD54	1.2277	1610
ATP1A3	1.22747	1611
GALC	1.22722	1612
WFDC1	1.22719	1613
ARHGAP23	1.22696	1614
GGCX	1.22652	1615
SPICE1	1.22623	1616
ZC3H12A	1.22588	1617
AQP2	1.22573	1618
CPEB3	1.22532	1619
KISS1	1.22502	1620
PAQR5	1.22495	1621
CCDC115	1.22449	1622
CFAP45	1.22437	1623
MCCC1	1.22431	1624
WIPI1	1.22403	1625
AP2B1	1.22374	1626
HADHA	1.22359	1627
PPEF1	1.22352	1628
IL36RN	1.22234	1629
PIK3AP1	1.22214	1630
DNAI4	1.22111	1631
SEC24B	1.21961	1632
DNAI3	1.21944	1633
SLC6A12	1.21913	1634
KCNA3	1.2188	1635
KCNJ9	1.21872	1636
RSKR	1.21854	1637
HPS4	1.21846	1638
HOMER3	1.21768	1639
ZNF778	1.21677	1640
KLRG2	1.2162	1641
FIP1L1	1.21598	1642
CSDE1	1.21575	1643
RMDN1	1.21561	1644
OR2A12	1.21558	1645
STAB2	1.21493	1646
ZNF397	1.21471	1647
PHEX	1.21448	1648
RNF19A	1.21415	1649
DDX49	1.21341	1650
PNPLA7	1.21269	1651
OR6A2	1.21263	1652
APOL6	1.21257	1653
NO_SITE_227	1.21249	1654
DZIP1	1.21217	1655
S100P	1.21213	1656
CCNT1	1.2116	1657
LEFTY2	1.21156	1658
HLX	1.21107	1659
SPECC1	1.21097	1660
GLOD4	1.21079	1661
HCFC1	1.20924	1662
ZNHIT1	1.20923	1663
MRPL20	1.20921	1664
ZNF354C	1.20906	1665
SMDT1	1.209	1666
NRGN	1.20893	1667
H4C6	1.20875	1668
HMBS	1.20855	1669
PEBP4	1.20788	1670
WBP4	1.20749	1671
FGF17	1.20697	1672
RPS26	1.20677	1673
KIAA2026	1.20647	1674
SUCLA2	1.2061	1675
B4GALNT4	1.20579	1676
NRXN2	1.20549	1677
SLX4IP	1.20545	1678
CYP2C18	1.20526	1679
TTC29	1.20517	1680
ARHGAP19	1.2041	1681
ARHGAP19-SLIT1	1.2041	1681
PSMD4	1.2033	1683
UBXN10	1.20324	1684
OCA2	1.2031	1685
TRPM7	1.20309	1686
NLRC3	1.20294	1687
TNXB	1.20288	1688
ANXA3	1.202	1689
C19orf73	1.20135	1690
SLA	1.20041	1691
MRM2	1.20038	1692
ZNF341	1.20004	1693
RBM26	1.19977	1694
WNT2B	1.19955	1695
ITIH5	1.19905	1696
PTPRZ1	1.19815	1697
WASHC3	1.19798	1698
NCR2	1.19747	1699
LENEP	1.1969	1700
TEX43	1.19668	1701
PLD1	1.19623	1702
RIMS4	1.19608	1703
VSIG8	1.19592	1704
FAM216B	1.19591	1705
CSE1L	1.19575	1706
SERPINB9	1.19566	1707
SPACA1	1.19553	1708
GRIN2C	1.19518	1709
SLC26A10	1.19485	1710
GRIN1	1.19459	1711
TAF15	1.19452	1712
PARN	1.19408	1713
KATNB1	1.19331	1714
AP3B2	1.19324	1715
SLC12A6	1.19314	1716
DNAJB14	1.19248	1717
ANXA1	1.19235	1718
STOM	1.19143	1719
DLX3	1.19108	1720
OR2F2	1.19094	1721
ZDHHC23	1.19013	1722
STRA8	1.19009	1723
SHC4	1.18933	1724
CCDC113	1.18914	1725
SEC61A2	1.18883	1726
PDE1B	1.18863	1727
CDC37	1.18855	1728
LIPH	1.18767	1729
HROB	1.18737	1730
FMO5	1.18677	1731
GPAT4	1.18612	1732
MSTN	1.1859	1733
RAB11A	1.18538	1734
ESCO1	1.18521	1735
LNX2	1.18521	1736
ZC3H10	1.18488	1737
ATOX1	1.18488	1738
TBX5	1.1848	1739
IARS1	1.1846	1740
KATNA1	1.18444	1741
RSRC2	1.184	1742
EPSTI1	1.18377	1743
EN1	1.18372	1744
ITGAL	1.18354	1745
CD3D	1.18336	1746
RGL4	1.18289	1747
ITGB6	1.18274	1748
GCSH	1.18255	1749
MLKL	1.18222	1750
CTSD	1.18204	1751
TRIM56	1.18148	1752
SPTY2D1	1.18083	1753
TNMD	1.17921	1754
CYP4F22	1.17913	1755
MBOAT4	1.17835	1756
SERPINC1	1.17765	1757
FLNB	1.17756	1758
C14orf132	1.1772	1759
SPATA20	1.1766	1760
NOVA1	1.17657	1761
TRIB2	1.17648	1762
PRRG1	1.17557	1763
PYCARD-AS1	1.17551	1764
SDF2L1	1.17509	1765
CLTA	1.17475	1766
PKD1L2	1.17469	1767
RP1L1	1.17442	1768
OR2M2	1.17425	1769
ZFP30	1.17419	1770
AFP	1.17366	1771
PKHD1L1	1.17288	1772
SMIM11B	1.17264	1773
SMIM11A	1.17264	1773
SNCA	1.17224	1775
DBP	1.17215	1776
UNC119	1.17174	1777
RRP36	1.17076	1778
TCP11L1	1.17001	1779
FKBP6	1.16989	1780
MSANTD2	1.1695	1781
GPN3	1.16816	1782
IGLON5	1.1676	1783
PTPRU	1.16737	1784
TOMM5	1.16728	1785
WARS1	1.167	1786
CHN2	1.16614	1787
CNTF	1.16592	1788
ZNF154	1.16544	1789
DNM3	1.16544	1790
HES7	1.16525	1791
SKIDA1	1.16496	1792
MAFA	1.16487	1793
KCTD13	1.16448	1794
ZBTB9	1.16447	1795
GAS2L2	1.16427	1796
FURIN	1.16406	1797
ANKRD65	1.16369	1798
DCT	1.16313	1799
PARP11	1.16265	1800
FCER1G	1.16218	1801
RIPPLY2	1.16163	1802
CAPN1	1.16148	1803
RNASE11	1.16093	1804
TIAM1	1.16055	1805
MGME1	1.16013	1806
DCDC2B	1.15985	1807
SLC7A6	1.15982	1808
GSK3A	1.15937	1809
CFAP94	1.15917	1810
SLC2A4	1.15906	1811
GNGT2	1.15873	1812
FAM3D	1.15869	1813
TRPM3	1.15812	1814
DENND5A	1.15718	1815
SPOCK1	1.1559	1816
COL6A1	1.1557	1817
SRPK2	1.15568	1818
TRAK1	1.15566	1819
NOLC1	1.15557	1820
THOP1	1.15546	1821
PAQR6	1.1553	1822
KCNS2	1.15421	1823
PGAP4	1.15417	1824
ABHD2	1.15397	1825
PYGO1	1.15363	1826
DUSP14	1.15362	1827
TSR3	1.15292	1828
STK17A	1.15233	1829
ACTA1	1.15213	1830
LRRC75B	1.15202	1831
BANP	1.15179	1832
KCND3	1.15138	1833
MIDN	1.15128	1834
DDX24	1.15123	1835
CBLN4	1.15121	1836
LONRF3	1.1511	1837
CAD	1.15098	1838
SMARCD2	1.14987	1839
CHAF1A	1.1492	1840
FPGT	1.14869	1841
FTSJ1	1.14869	1842
DTX3	1.14867	1843
CHST3	1.14863	1844
SCAF8	1.14767	1845
SNX32	1.14745	1846
INKA1	1.14741	1847
CELSR1	1.14691	1848
GALNT15	1.14643	1849
CCDC65	1.14642	1850
TMEM160	1.14636	1851
RSPH6A	1.14555	1852
ZBTB49	1.14536	1853
MNT	1.14504	1854
MFAP5	1.145	1855
CRLF2	1.14495	1856
CCNO	1.14461	1857
LTK	1.14445	1858
ZDHHC24	1.1441	1859
PHGR1	1.144	1860
SDAD1	1.14392	1861
KLF2	1.14392	1862
TPM1	1.1427	1863
NO_SITE_131	1.14219	1864
RRP12	1.14188	1865
C9orf78	1.14172	1866
NPNT	1.14135	1867
PRL	1.14132	1868
RFXAP	1.1413	1869
PCDHB16	1.14129	1870
INHBC	1.14101	1871
TRIP6	1.14074	1872
PEMT	1.14038	1873
ZNF581	1.14033	1874
CCDC144NL	1.14013	1875
F11	1.14005	1876
LRRC18	1.13955	1877
OSGEPL1	1.1395	1878
NPTX1	1.13925	1879
ZNHIT2	1.13921	1880
CCDC171	1.1391	1881
NSD3	1.13802	1882
KIAA2012	1.13799	1883
FAM187B	1.13781	1884
KRT1	1.13767	1885
LMNTD2	1.13761	1886
INPP5B	1.13753	1887
CD19	1.13718	1888
COPS2	1.13702	1889
TUT4	1.13692	1890
SMYD4	1.13676	1891
GBGT1	1.13667	1892
CCNP	1.13614	1893
PEX1	1.13549	1894
LRRC25	1.13546	1895
TRAF4	1.13505	1896
CNKSR2	1.13497	1897
CHPF	1.13483	1898
H2AC16	1.13466	1899
CDX4	1.13464	1900
BNIP3	1.13458	1901
RSPH4A	1.13445	1902
NUPR1	1.13422	1903
SMIM10L1	1.13396	1904
RNASE8	1.13323	1905
DIRC1	1.13313	1906
PODXL2	1.13183	1907
SPC25	1.13079	1908
GBP6	1.13052	1909
PLXND1	1.13015	1910
OR10C1	1.12895	1911
ZAP70	1.12862	1912
CHRNA5	1.1283	1913
CACNA1I	1.12804	1914
RAB5B	1.12777	1915
JMJD8	1.12765	1916
B4GALT4	1.1276	1917
MID2	1.12729	1918
NKX3-2	1.12708	1919
FAM172A	1.12689	1920
ERCC6L	1.12681	1921
GLRB	1.12624	1922
CLNK	1.12617	1923
C1orf141	1.12607	1924
TSPYL6	1.12486	1925
EBAG9	1.12473	1926
TMEM54	1.12423	1927
ADAM20	1.12394	1928
PLEKHF2	1.12376	1929
SEMA7A	1.12271	1930
FGF16	1.12201	1931
C4BPB	1.122	1932
GLB1L2	1.12188	1933
FCHSD2	1.12187	1934
CEP295	1.12185	1935
YWHAE	1.12154	1936
APOBEC3D	1.12134	1937
HCST	1.12123	1938
TAS1R1	1.12119	1939
PKDCC	1.12115	1940
CRIP3	1.12058	1941
TPBGL	1.1204	1942
ADRA1D	1.11946	1943
PCNT	1.11924	1944
FAM237A	1.11908	1945
C3orf18	1.11904	1946
UGT1A9	1.11896	1947
CHMP4C	1.11878	1948
ZNF616	1.11854	1949
GTF2F2	1.11851	1950
TP53RK	1.11793	1951
CACNB3	1.1179	1952
BIRC7	1.1178	1953
ZNF644	1.11744	1954
CEP162	1.11714	1955
APLP2	1.11706	1956
GRM4	1.11673	1957
C5orf51	1.11634	1958
ACAT1	1.11634	1959
CNTNAP4	1.1159	1960
PHC1	1.11561	1961
CD96	1.11542	1962
SURF1	1.11531	1963
OR2H1	1.11518	1964
HSD11B1L	1.11501	1965
SRCAP	1.11497	1966
VIP	1.11445	1967
ZCCHC2	1.11387	1968
CSGALNACT2	1.11385	1969
MTMR8	1.11385	1970
RPS6KA1	1.11365	1971
GHRL	1.11363	1972
OR52A5	1.11308	1973
FCRLB	1.11301	1974
ARL6IP1	1.11276	1975
SNAP23	1.11263	1976
C19orf57	1.11261	1977
ACY3	1.11133	1978
C9orf64	1.11131	1979
KRTAP11-1	1.11115	1980
STBD1	1.11092	1981
MLNR	1.10854	1982
TLCD2	1.10819	1983
SFT2D3	1.10775	1984
DHTKD1	1.10694	1985
MACROH2A1	1.10642	1986
WDR90	1.10573	1987
MAGEB16	1.10465	1988
MFAP4	1.10451	1989
U2AF1L4	1.10411	1990
BLOC1S1	1.10411	1991
ZNF543	1.1041	1992
GALNT12	1.10374	1993
ZNF519	1.10353	1994
TDO2	1.10336	1995
HAMP	1.10294	1996
MAP3K20	1.10271	1997
MYF5	1.10256	1998
PPM1E	1.10215	1999
[truncated: 16,805 more rows]

## Sheet: Caco2_Brunello_genomewide_reads
Construct Barcode	Construct IDs	Caco2 screen 1 initial population	Caco2 screen 1 resistant population	Caco2 screen 2.1 initial population	Caco2 screen 2.1 resistant population
AAAAAAAATCCGGACAATGG	BRDN0001219545	430	0	546	0
AAAAAAAGGATGGTGATCAA	BRDN0001211066	854	86	454	1
AAAAAAATGACATTACTGCA	BRDN0001169323	333	0	534	0
AAAAAAATGTCAGTCGAGTG	BRDN0001207826	305	0	223	0
AAAAAACACAAGCAAGACCG	BRDN0001172261	210	0	284	0
AAAAAACAGATGCCACCTGT	BRDN0001164930	43	0	182	0
AAAAAACCAAACTTTGAAGT	BRDN0001187151	423	0	289	0
AAAAAACCCGTAGATAGCCT	BRDN0001170556	324	0	182	0
AAAAAACCTGGGCAAAACAG	BRDN0001238463	199	0	176	0
AAAAAACCTTCAAAGTACAA	BRDN0001188169	252	0	272	0
AAAAAACGAACGGATTAACA	BRDN0001198816	789	402	703	0
AAAAAACTCTACCACCCAGT	BRDN0001173973	615	10132	514	2
AAAAAACTGGAGTACGACAG	BRDN0001163378	754	15	718	0
AAAAAACTTACAAGTCCAGG	BRDN0001217272	264	0	158	0
AAAAAACTTATGTCCATGGA	BRDN0001218026	602	0	324	0
AAAAAACTTGTATCAGCTGT	BRDN0001178606	595	1	448	0
AAAAAAGAATGCCCCAAAGG	BRDN0001229574	56	0	157	0
AAAAAAGACCCCATCCGAGA	BRDN0001193238	1137	18	718	620
AAAAAAGCATTGCCTGACAG	BRDN0001175111	728	1440	407	0
AAAAAAGCCCTCACCAACTG	BRDN0001235868	401	1	251	1
AAAAAAGCGGTCCTACACCA	BRDN0001236141	343	0	392	0
AAAAAAGGGCTCCAAAAAGG	BRDN0001207768	449	0	324	2
AAAAAAGTCTCCATCAGCAT	BRDN0001208607	462	0	388	0
AAAAAAGTTAAGTCCACCGG	BRDN0001230150	308	0	222	0
AAAAAATATGTGCTATGGAG	BRDN0001169980	201	1	428	1
AAAAAATGAAGACTTGAGGG	BRDN0001219662	213	1	178	0
AAAAAATGAATGCAATGCGA	BRDN0001217120	768	1	675	2
AAAAAATGTCTGCCCCACCA	BRDN0001182720	718	1525	540	62
AAAAAATTCCTGGAAAACCC	BRDN0001166891	111	0	199	0
AAAAACACCCGTGGAGCCGG	BRDN0001180016	144	0	269	0
AAAAACACTCACATATCGCT	BRDN0001197983	270	0	343	0
AAAAACACTCACCTTACGGA	BRDN0001181481	305	1	381	0
AAAAACACTCACCTTATGGT	BRDN0001162993	249	0	303	0
AAAAACACTTCATCAAACAC	BRDN0001227125	419	15	406	0
AAAAACCAAGGAATACAGTG	BRDN0001186801	613	2	370	0
AAAAACCACAAGTTGGGACA	BRDN0001180845	878	0	736	1
AAAAACCAGCGGCTTCAAGA	BRDN0001207886	1220	7	959	1
AAAAACCCACCAGCCTTCTG	BRDN0001233600	823	12278	727	9
AAAAACCCTCCAGACATAGT	BRDN0001235350	402	143	457	0
AAAAACCTATTCCAATGACG	BRDN0001198554	291	0	224	0
AAAAACCTGAGAGTCAATGC	BRDN0001196136	649	0	586	1
AAAAACCTTTAACTATGAAG	BRDN0001167961	202	0	194	0
AAAAACGAAGGCTCCTACGG	BRDN0001203163	936	0	647	0
AAAAACGCAAACATCGTGCA	BRDN0001227363	467	223	331	0
AAAAACGCAACAATCAGATA	BRDN0001220090	245	0	506	0
AAAAACGCATGTCACAAATG	BRDN0001235960	665	94	538	0
AAAAACGCGTTTCTTAGCCG	BRDN0001179780	144	0	151	0
AAAAACGGGTCACTATCCCA	BRDN0001225795	741	0	595	0
AAAAACGGTCCATTGGTAGG	BRDN0001236585	457	0	279	0
AAAAACTCACGAAGGCAGGA	BRDN0001163807	397	1	290	0
AAAAACTCTGGGAAATGACT	BRDN0001168869	265	0	215	0
AAAAACTGCCAACCAACTGA	BRDN0001209467	517	0	582	0
AAAAAGAAGACCTTAGATTG	BRDN0001195690	550	0	643	1
AAAAAGAAGCGGGAGAATCT	BRDN0001210887	295	0	123	0
AAAAAGACAACCTCGCCCTG	BRDN0001234916	429	2	449	0
AAAAAGACACCTGACATATG	BRDN0001209049	934	1	918	0
AAAAAGACATACGATTGGAG	BRDN0001236969	448	15	320	0
AAAAAGAGAGTTGCATTCGA	BRDN0001217798	280	1	212	0
AAAAAGAGGAGAATGCTACG	BRDN0001190514	345	1	455	0
AAAAAGATATGGGTAACACC	BRDN0001220592	106	0	291	0
AAAAAGATCAGTATTAACAG	BRDN0001223139	272	1	292	0
AAAAAGATCATGATTGAGCG	BRDN0001230883	351	0	358	0
AAAAAGATCCTCATATGGTC	BRDN0001173403	552	963	512	0
AAAAAGCAATCGTTCAGCAG	BRDN0001163644	251	0	355	0
AAAAAGCAGTGATCATTCTG	BRDN0001166746	602	0	429	0
AAAAAGCAGTTTATCCAATG	BRDN0001165445	290	0	376	0
AAAAAGCCCCGAGCATTCAA	BRDN0001216816	640	3296	386	0
AAAAAGCCTGGATAACGGAA	BRDN0001184472	428	0	414	0
AAAAAGCCTTAAGTTAACCG	BRDN0001234003	202	0	227	0
AAAAAGCTCATTACCCGAGC	BRDN0001215578	539	1	601	2
AAAAAGCTTCCGCCTGATGG	BRDN0001239061	1085	57	1032	1
AAAAAGCTTGTGGTGAAGGG	BRDN0001171618	272	504	458	0
AAAAAGCTTTCTGCTAGGGG	BRDN0001168021	378	0	397	0
AAAAAGGCAGCTGAACCGTG	BRDN0001200074	831	0	809	0
AAAAAGGTGAAGGACAGGAT	BRDN0001171737	87	0	139	0
AAAAAGGTGAATATATGCAG	BRDN0001215386	424	319	357	0
AAAAAGTAGACTGACCTGGT	BRDN0001188543	204	1	473	0
AAAAAGTATGTCCTACTTTG	BRDN0001166733	305	161	247	0
AAAAAGTCACTATAACACCC	BRDN0001215427	269	2	330	0
AAAAAGTCCCCACGCGCTCG	BRDN0001223938	398	501	289	0
AAAAAGTGATTAAGTTTCTG	BRDN0001203590	469	0	250	1
AAAAAGTGTCTAAACGACGT	BRDN0001215252	207	36	261	0
AAAAAGTTAAAAAAGACCGT	BRDN0001220566	116	0	220	0
AAAAAGTTACCATTCCAGGT	BRDN0001189634	496	0	397	0
AAAAAGTTCCCAAACAACTG	BRDN0001192531	288	0	198	0
AAAAAGTTCTTCCAAATGGT	BRDN0001172036	395	0	290	0
AAAAATACATCAGACTTACA	BRDN0001226437	383	9	378	0
AAAAATACTGGACGTCACGG	BRDN0001233091	661	1	666	0
AAAAATAGAAAAGGACCGCA	BRDN0001173786	860	0	586	0
AAAAATCAAGGAGGTTACCG	BRDN0001179141	748	4	420	0
AAAAATCCCGACAGTTACAA	BRDN0001200710	774	16	543	0
AAAAATCCTAAAATAAAATA	BRDN0001202498	250	0	340	0
AAAAATCGATGGGACAACTG	BRDN0001177381	395	0	494	0
AAAAATCGCGTTCAAAACCT	BRDN0001191769	484	2	349	2
AAAAATCGTGGAATTTGACT	BRDN0001209153	880	5	563	0
AAAAATCTCCACTTAAAACA	BRDN0001197766	551	1	538	0
AAAAATGATAACAAAAACAG	BRDN0001166506	514	0	301	0
AAAAATGATGATTAGCAGAG	BRDN0001186349	152	0	203	0
AAAAATGCGCAAATTCAGCG	BRDN0001220259	837	0	728	1
AAAAATGGCTCTGCTACAGG	BRDN0001231050	725	31	638	0
AAAAATGTACCCAAGCAACG	BRDN0001206815	527	0	726	0
AAAAATGTGAAATTTATCGG	BRDN0001235643	76	0	116	19
AAAAATTAAGAAAGCAACGG	BRDN0001197873	470	0	429	6
AAAAATTCATACCTGACTCG	BRDN0001173531	509	1	822	0
AAAAATTGAGAGTAACACAG	BRDN0001172029	260	269	289	0
AAAAATTGGCTGCCATCTCA	BRDN0001235717	837	136	676	0
AAAAATTGTAGGGCGCACCA	BRDN0001198924	479	1	560	1
AAAACAAAAGCAGATGACCG	BRDN0001178998	367	1	328	0
AAAACAAAGGTAGAACATGG	BRDN0001195071	328	0	549	0
AAAACAACACCCCATACGTG	BRDN0001169214	1124	1	694	1
AAAACAACATCGAAGATGTG	BRDN0001237695	190	0	383	0
AAAACAACTTGGTCATAGTG	BRDN0001177397	330	0	406	0
AAAACAAGAAATTGGCACCT	BRDN0001200775	980	101	738	0
AAAACAAGAGTTGACTGCAC	BRDN0001237308	679	5	629	0
AAAACAAGGGAGCTACAAGT	BRDN0001167254	469	0	547	0
AAAACAAGTCCAGCTAGAGC	BRDN0001200408	864	2	573	0
AAAACAATACCTTAGCACTG	BRDN0001162732	297	0	213	0
AAAACACATCAGTATAACAT	BRDN0001214741	226	9787	271	6
AAAACACATCCTGCTCTAGG	BRDN0001196705	533	689	437	0
AAAACACATCTTGGAGCACA	BRDN0001205124	677	2	720	0
AAAACACCAGACGAATTGGC	BRDN0001169942	813	29	793	1
AAAACACTATTAGCTGACAA	BRDN0001170540	220	1	114	0
AAAACACTGAAGAGAACCGC	BRDN0001168674	305	0	441	33
AAAACAGCATAAGATTCCAG	BRDN0001203871	671	1	671	0
AAAACAGCATGATCCCTAAG	BRDN0001186803	806	0	627	1
AAAACAGCGTCCGCGCACTG	BRDN0001220188	295	0	286	0
AAAACAGGACGATGTGCGGC	BRDN0001239062	1171	5298	836	3
AAAACAGTCATCAGGTACAA	BRDN0001201098	1080	52746	800	28
AAAACATAAAAGCATAACTG	BRDN0001233369	454	0	278	326
AAAACATAGAAAAACGTGTG	BRDN0001189617	146	0	213	0
AAAACATCACAAGGAGACAC	BRDN0001234195	158	0	266	0
AAAACATCATCTCCTACGCA	BRDN0001174295	698	179	482	22656
AAAACATCGACCGAAAGCGT	BRDN0001239063	1113	5	803	0
AAAACATCGGCAGATACCAA	BRDN0001235104	544	13	235	0
AAAACATGGTCCTATCACTG	BRDN0001180619	338	1	420	0
AAAACATTAGGCCGGCATGG	BRDN0001167377	773	0	645	0
AAAACATTTAAAGAAAGTAG	BRDN0001201111	428	1	425	1
AAAACCAAAAAAGAACTACG	BRDN0001233518	515	1	370	0
AAAACCAAAGCCCCACACTG	BRDN0001171391	752	870	189	0
AAAACCAACTGTTATCAAGA	BRDN0001204931	956	1	585	0
AAAACCACAGAACATGCCAA	BRDN0001219677	304	0	242	0
AAAACCACAGTCAGTATACA	BRDN0001203015	409	0	325	0
AAAACCACCACCCGCTCAGT	BRDN0001210783	1373	107	1108	0
AAAACCACCACTTACACCCA	BRDN0001238140	490	1	676	0
AAAACCAGAAGCGTACCCAG	BRDN0001210826	866	0	581	1
AAAACCAGTTTGTTCCACGA	BRDN0001188058	420	0	432	0
AAAACCATACCCCAACAGTG	BRDN0001184631	456	0	484	0
AAAACCATGGAATTGCACAA	BRDN0001220273	935	4782	368	3
AAAACCATTTACCTCTGCAA	BRDN0001184652	36	0	201	0
AAAACCCAACTGATGTCTGA	BRDN0001198627	1564	2	918	0
AAAACCCCAGGATGGTACTG	BRDN0001226220	845	876	749	0
AAAACCCCCAAAAGTTGACA	BRDN0001220220	176	0	200	0
AAAACCCCGTAACTCAGATG	BRDN0001196221	848	0	899	0
AAAACCCCTGATACTCTCTG	BRDN0001183418	404	2	518	579
AAAACCCTTACAGAAAATCT	BRDN0001226842	436	0	361	0
AAAACCGAGACCATTACGGC	BRDN0001229179	192	0	375	0
AAAACCGATTCTTCAATGTG	BRDN0001193412	581	1	640	0
AAAACCGCAAAATCAGCCAG	BRDN0001196460	1045	0	731	0
AAAACCGGACCCCTCCGAAG	BRDN0001168010	271	0	303	0
AAAACCTCAAAATATGATGG	BRDN0001212621	301	3206	221	1
AAAACCTGCAAGTTACAGTG	BRDN0001203853	983	44	903	0
AAAACCTGTTACAGAGACAA	BRDN0001234595	350	0	285	0
AAAACCTTACTATCTGACAC	BRDN0001203037	597	62	309	1
AAAACGACACAGAGAAAGGG	BRDN0001172678	282	0	218	0
AAAACGACGACTGGATATCG	BRDN0001166004	193	17	172	1
AAAACGCAAGATAGACCAGG	BRDN0001189156	745	6	571	1
AAAACGCCCAGTGATAGTGA	BRDN0001219051	1457	106	1044	1
AAAACGCCCCCTACTGCCAG	BRDN0001208782	323	18	366	0
AAAACGCGGGCATTGGACTG	BRDN0001189504	257	0	230	0
AAAACGGGCTTATCATTGTG	BRDN0001213946	600	1	452	0
AAAACGGTTCATGATTACGA	BRDN0001171498	528	2	325	1
AAAACGTCCGATAAAAGTCT	BRDN0001184385	499	0	205	0
AAAACGTGAAACTTACACAG	BRDN0001213633	612	234	620	0
AAAACTAAAAGCCGTTACCA	BRDN0001230128	573	0	623	1
AAAACTACAGCAATAACCGA	BRDN0001200781	188	17	270	0
AAAACTACCAACAGGCACAG	BRDN0001200950	1421	1	868	0
AAAACTACGACCCCAACCTG	BRDN0001228071	993	10	730	1
AAAACTACGTACCATTCTGT	BRDN0001199167	973	0	943	1
AAAACTCAAACGATAAAACA	BRDN0001194369	182	0	294	0
AAAACTCTACCTGATTGACT	BRDN0001185298	397	5	444	0
AAAACTCTGACTATTTCGCA	BRDN0001179066	506	0	258	0
AAAACTGAAAACTATCTGGG	BRDN0001174265	374	0	404	0
AAAACTGAAGCAATTAATGG	BRDN0001185984	353	0	267	0
AAAACTGCAAACCAACACCA	BRDN0001167287	488	47	405	1
AAAACTGCACATAACTCCGA	BRDN0001221188	675	0	603	0
AAAACTGGTACGTGATGCTA	BRDN0001173657	1094	34	444	0
AAAACTGGTTGGTATTGAGA	BRDN0001199591	457	234	293	0
AAAACTGTAGGAACTAGTCC	BRDN0001180587	271	0	475	0
AAAACTGTCCATAGTGACCG	BRDN0001215015	305	0	222	1
AAAACTTAGCAAGACTCCAG	BRDN0001183735	202	0	248	0
AAAACTTAGTTTCAACCCTG	BRDN0001168529	725	0	534	0
AAAACTTCGAAACTCATGCA	BRDN0001164394	369	0	272	0
AAAACTTGAAGAGCATCTGG	BRDN0001163639	379	2	393	1
AAAACTTTAGTCCTCCCAGT	BRDN0001200597	261	0	199	0
AAAAGAAAACGTGACCCCTG	BRDN0001176233	318	582	123	2
AAAAGAAACTCTCGCCTGGT	BRDN0001182819	848	6	515	0
AAAAGAACAACGTTTCATGC	BRDN0001210830	1082	0	544	1
AAAAGAAGACCAACGTCACA	BRDN0001205088	530	1	493	0
AAAAGAAGATTCCCGATGCG	BRDN0001164321	696	0	681	0
AAAAGAAGGACATCGCCGAG	BRDN0001176747	579	0	425	2
AAAAGAATCAGATAGACCCG	BRDN0001174742	588	0	578	0
AAAAGAATCCAACGTGCAAG	BRDN0001202033	610	1	343	0
AAAAGACAACTCGGTGACGG	BRDN0001183161	242	0	228	0
AAAAGACCAGCAATCAAAGA	BRDN0001228269	424	0	262	0
AAAAGACCTGCTACTAGAGA	BRDN0001220769	723	0	547	0
AAAAGACGAGCCATCACTGA	BRDN0001186202	175	0	192	0
AAAAGAGAAAAGAGAAACGT	BRDN0001238831	23	0	164	0
AAAAGAGAAAGCCGACCGGG	BRDN0001197112	810	1	859	0
AAAAGAGACTGAGCCCCGTG	BRDN0001213990	287	0	183	0
AAAAGAGATTCCTTCAGACA	BRDN0001234251	617	0	483	0
AAAAGAGCAGCATCAGACAA	BRDN0001220191	298	0	180	0
AAAAGAGCCGATATTCCATC	BRDN0001171532	393	1176	262	1
AAAAGAGCGATGATAACTCA	BRDN0001210338	724	0	594	0
AAAAGATAAACAAATTTGCA	BRDN0001238422	413	0	356	0
AAAAGATAATTCGAGAACGA	BRDN0001204437	356	741	214	0
AAAAGATACCGTATTTCCGG	BRDN0001235331	238	1	197	0
AAAAGATACTCACCATAGCA	BRDN0001221755	478	1	486	0
AAAAGATATTAAACACAATG	BRDN0001217367	248	0	220	0
AAAAGATCGGAACCGGTCTG	BRDN0001224915	880	1	622	0
AAAAGATGAAAAAATAGCCT	BRDN0001163415	301	4	424	1
AAAAGATGACACTTATGACA	BRDN0001172185	474	49	361	0
AAAAGATGCCAAGTGCGCTG	BRDN0001192312	923	7	895	1
AAAAGATTCTAGCAGCCAGG	BRDN0001231712	455	1	491	0
AAAAGATTGAATGTAACAAG	BRDN0001213349	990	4	515	0
AAAAGATTGGTGTTTACGAG	BRDN0001165719	248	0	357	0
AAAAGATTGTGACGAATGGG	BRDN0001227412	498	1	406	0
AAAAGCAAGATTGACTTACA	BRDN0001184045	602	1	556	0
AAAAGCAAGGACGGTAACGG	BRDN0001189494	614	0	503	1
AAAAGCAAGTGCCAACCCAA	BRDN0001173165	648	7	816	2
AAAAGCACCACCTTAACGCA	BRDN0001206479	716	20	1032	1
AAAAGCACGGAAACTTCTAG	BRDN0001192081	131	1	108	0
AAAAGCAGATAGAGCTCCCG	BRDN0001188134	262	0	193	1
AAAAGCAGATGAATAGCGCC	BRDN0001185563	266	42875	314	23
AAAAGCAGCCTATGACCGGG	BRDN0001227205	309	1	386	0
AAAAGCAGTCTGATACTGCA	BRDN0001162679	847	0	697	0
AAAAGCATTTGGGATAACTA	BRDN0001223185	408	0	209	0
AAAAGCCAACACGCTGAAGT	BRDN0001233483	316	0	290	0
AAAAGCCAACTTCTTAGGGA	BRDN0001163903	96	0	301	0
AAAAGCCACCGACCTCATGG	BRDN0001216347	645	1	371	0
AAAAGCCATACAAAGGATCG	BRDN0001219636	336	61	281	0
AAAAGCCGGACCCTACAAAG	BRDN0001173495	532	25	494	0
AAAAGCCGGAGATACAAGGG	BRDN0001197341	131	0	101	0
AAAAGCCTCGACCACACACA	BRDN0001176865	593	247	379	0
AAAAGCCTGCAGAGACAACG	BRDN0001207214	1014	1	974	1
AAAAGCCTGCTCAAACTCAG	BRDN0001221637	256	1	361	0
AAAAGCCTGGAATCCTTCCG	BRDN0001226952	970	1	691	0
AAAAGCGAAGTCCCTAGCAG	BRDN0001236341	857	35	579	0
AAAAGCGACAAAGTTCCAAA	BRDN0001227074	390	1	371	0
AAAAGCGCAAAGGCGTTGAA	BRDN0001237745	908	93	887	1
AAAAGCGCATTGCAATTCAG	BRDN0001203667	431	2	692	44
AAAAGCGGCGAATTGAGGCT	BRDN0001198461	678	155	282	1
AAAAGCGTCTTATACAAATG	BRDN0001172680	598	0	314	0
AAAAGCTCTCTGTTGAACAA	BRDN0001165085	183	0	357	1
AAAAGCTCTGTGGTGCAGTG	BRDN0001213710	756	0	464	0
AAAAGCTGGCAATGTCAAGA	BRDN0001219647	280	0	143	0
AAAAGCTGTACGTTATATGT	BRDN0001217597	161	0	326	1
AAAAGCTTTCGGACTGCTGA	BRDN0001234082	238	125	282	0
AAAAGCTTTCGGATTCGGAG	BRDN0001172092	381	24	395	1
AAAAGGAACGAATTCAGGTA	BRDN0001185619	564	2	612	0
AAAAGGAAGGTGTTAGGTCA	BRDN0001219441	720	11	750	0
AAAAGGAATAAGTAAAACAA	BRDN0001200542	75	0	145	1
AAAAGGAATCAGAATCGAGA	BRDN0001189332	436	0	333	0
AAAAGGACCCCCCTTAGCAG	BRDN0001226504	372	0	433	8
AAAAGGACGGCACTGAGAAG	BRDN0001179589	147	0	129	0
AAAAGGAGAAATTTCCATCC	BRDN0001187127	489	0	260	0
AAAAGGATCAAGACGCTCTG	BRDN0001203087	111	0	556	1
AAAAGGATCAATAGACAACG	BRDN0001231783	425	4	429	1787
AAAAGGATGATATTGGACGA	BRDN0001205473	421	0	502	0
AAAAGGATGCCATCGGAGTG	BRDN0001214886	227	0	272	1
AAAAGGCAGGGTAGTCACCG	BRDN0001219672	962	38	726	0
AAAAGGCAGGTGAAATACCA	BRDN0001171902	426	0	405	0
AAAAGGCATCAAGACGAGTG	BRDN0001200537	1087	6	871	0
AAAAGGCATGACCTTCACTG	BRDN0001232913	142	0	433	0
AAAAGGCCAAGATTGTCGGA	BRDN0001219491	198	0	142	0
AAAAGGCTCAACATTTACAC	BRDN0001203252	36	0	104	0
AAAAGGCTTCAACCATTCCA	BRDN0001180456	470	1	560	0
AAAAGGGAAACATGGACGTG	BRDN0001182944	690	1	567	0
AAAAGGGAATGGTCTAACTT	BRDN0001197746	454	0	351	1
AAAAGGGACATCAGTGACTG	BRDN0001178484	628	0	446	0
AAAAGGGAGAAAGAATGATG	BRDN0001224207	334	17	334	0
AAAAGGGATGTTTATGACCA	BRDN0001163218	860	0	469	0
AAAAGGGCAAAGTTTAGATG	BRDN0001187128	333	1	371	170
AAAAGGGGACGATGGACATG	BRDN0001220398	407	282	317	0
AAAAGGGTGCATCGGATGTG	BRDN0001209839	1023	1	775	2
AAAAGGTAAAGAGCTAATGG	BRDN0001165963	564	1	549	0
AAAAGGTATCGTGTATTAGC	BRDN0001214559	713	0	651	2
AAAAGGTCAATTCTTGATGG	BRDN0001224462	562	0	285	0
AAAAGGTCCACACATTCAGA	BRDN0001221067	774	1	378	0
AAAAGGTCGCCGCAACCCCG	BRDN0001183635	523	0	246	0
AAAAGGTGGCGATACTGATG	BRDN0001232480	239	0	461	0
AAAAGGTGGGACTCCACAAG	BRDN0001237196	698	6578	379	428
AAAAGTAATATTCGACACAG	BRDN0001224467	460	0	549	0
AAAAGTAATGCAAGCAAAGG	BRDN0001227179	436	1	470	1
AAAAGTACAACCTGCCACTG	BRDN0001165521	238	0	437	0
AAAAGTACATGGGACGATGA	BRDN0001167643	256	0	299	0
AAAAGTACCTTTGCAAGACG	BRDN0001169989	308	1	337	0
AAAAGTAGTTAATTACCTGT	BRDN0001232668	436	0	440	1
AAAAGTATAGAAAAGTCTGG	BRDN0001239041	272	0	169	0
AAAAGTATTCTCAAACTAGA	BRDN0001229571	410	1	633	0
AAAAGTCAGTAATCATCTTG	BRDN0001176697	232	0	357	0
AAAAGTCATTGCCGATCCGA	BRDN0001224338	758	1	688	0
AAAAGTCCTCCTGCAAAAGT	BRDN0001181158	247	0	326	0
AAAAGTGAACACAGACACCG	BRDN0001220862	360	1	262	2186
AAAAGTGAGAGAATAAATGG	BRDN0001194549	1104	0	735	0
AAAAGTGATGTATGAAAAAG	BRDN0001181123	343	0	192	0
AAAAGTGCTTCAAATATTCG	BRDN0001228249	577	3	576	0
AAAAGTGGATCAATTTCCAA	BRDN0001194760	206	1	198	0
AAAAGTTACTACATTGCTCA	BRDN0001210805	417	0	479	0
AAAAGTTCTCCTCTTATTTG	BRDN0001225889	788	14	775	3
AAAAGTTCTCGACCGTCGAG	BRDN0001179331	573	14	634	0
AAAAGTTGTGCATTACGCCA	BRDN0001182301	569	2	364	0
AAAAGTTTCTTATCACACGT	BRDN0001179206	335	0	296	0
AAAAGTTTGGAAGCTACACT	BRDN0001171109	796	1	922	0
AAAAGTTTGTAGCAGATCTA	BRDN0001167655	243	0	188	0
AAAATAAATTGATTCACAGC	BRDN0001169409	123	0	231	0
AAAATACAAGAAGAATGACG	BRDN0001233380	221	0	218	0
AAAATACAGAATGAATACCT	BRDN0001228003	279	0	303	0
AAAATACCATTATAAAGAAG	BRDN0001238515	416	23	261	0
AAAATACCTATAATACCCTC	BRDN0001185617	330	0	115	0
AAAATACTACTAGCTCACTC	BRDN0001199301	562	14	248	0
AAAATACTGCGTGTCCTCAG	BRDN0001216788	884	0	634	0
AAAATAGCAAACGATCCAGA	BRDN0001196521	377	1	290	0
AAAATAGCAGTAAACTCAAC	BRDN0001239064	719	0	402	6
AAAATAGTTACCTCTCCGCG	BRDN0001171820	41	0	182	0
AAAATAGTTCCAGGCGCCAA	BRDN0001217292	275	0	226	0
AAAATATCTCCATGGTGGAA	BRDN0001234910	85	0	161	0
AAAATATGAAGGACTAACAA	BRDN0001181653	389	24	424	0
AAAATATGAAGTGCGTGCTG	BRDN0001214150	223	0	165	0
AAAATATTGATGACCCCGGG	BRDN0001165295	593	0	536	0
AAAATCAAACCAGATACCAA	BRDN0001199816	565	2	450	0
AAAATCAAAGTATTTATACG	BRDN0001198484	311	0	421	0
AAAATCAAAGTGGACGACTG	BRDN0001217503	794	1849	697	1
AAAATCAAATGACATGCCAG	BRDN0001203202	228	294	127	0
AAAATCAACAGATTCCACAC	BRDN0001235358	418	0	281	0
AAAATCAATGTAGCATCCGG	BRDN0001183566	259	0	298	0
AAAATCAATGTGGATCGACG	BRDN0001189304	324	2	470	0
AAAATCACAAGATACATCTG	BRDN0001222589	710	1	484	0
AAAATCACCAGTGCTGTTTG	BRDN0001215803	1129	2	1189	2
AAAATCAGATGAACAATTGA	BRDN0001231541	438	1	620	0
AAAATCAGCATAGTTGAACC	BRDN0001175172	506	0	584	0
AAAATCAGGCAAAATAGCTG	BRDN0001164688	616	7	515	2
AAAATCAGTAGATTCCACAC	BRDN0001230485	336	1	371	0
AAAATCAGTTATGCTGCGAA	BRDN0001197434	471	10	288	0
AAAATCATAATTGTCAGAAG	BRDN0001189695	264	1108	172	0
AAAATCCACCAACTGAGTTG	BRDN0001170360	445	1	615	0
AAAATCCACTAGGGTTGGTA	BRDN0001236312	166	30	347	0
AAAATCCACTCAGTAGGCCA	BRDN0001218963	604	10	573	0
AAAATCCAGTCTCATAGCAG	BRDN0001202359	377	669	147	0
AAAATCCCATTACCACACAC	BRDN0001177569	507	0	304	0
AAAATCCCCATACCTTAGTG	BRDN0001229544	327	0	478	0
AAAATCCCCCCCAGCCAATG	BRDN0001198061	423	33	245	0
AAAATCCTGTAGCTGTGCAG	BRDN0001229424	566	1	292	0
AAAATCGAAGGCAGGCCCGT	BRDN0001165203	346	0	236	0
AAAATCGAGACTTCGCCACG	BRDN0001218935	541	0	415	0
AAAATCGATGGGCTGAATCT	BRDN0001239065	1137	0	1008	1
AAAATCGCAAATGCCCATCG	BRDN0001171314	333	0	392	0
AAAATCGTCCCATTCCCCAG	BRDN0001236266	6	0	65	0
AAAATCTACAGACACAGACG	BRDN0001208286	329	3	117	0
AAAATCTACAGCCTTAACGA	BRDN0001185125	179	0	345	0
AAAATCTACTAACATATTTG	BRDN0001189460	623	2	449	11515
AAAATCTATGACATGTACGT	BRDN0001179850	274	0	206	0
AAAATCTCGTTTCTGCCGAG	BRDN0001190585	374	1	230	0
AAAATCTCTGAAATTTGGGG	BRDN0001214528	743	16	556	0
AAAATCTGCCAAGACTAGGA	BRDN0001212841	1157	0	890	112
AAAATCTTCGAAATGCTTGA	BRDN0001186829	196	0	305	1
AAAATGAATGATACCTCAGG	BRDN0001216302	354	1	299	0
AAAATGAATGTCACCCAGAG	BRDN0001201068	330	0	274	0
AAAATGAGAATCAAAGATGC	BRDN0001180605	457	0	492	0
AAAATGAGACCGGTTTCCTG	BRDN0001171100	492	0	464	0
AAAATGAGCCTGACTCGCAG	BRDN0001180224	330	1	476	0
AAAATGAGCCTTGAACACGA	BRDN0001233840	1221	0	1018	1
AAAATGAGTAGGCGAGAAGC	BRDN0001233286	129	0	76	0
AAAATGAGTTCCAGTGAAGT	BRDN0001222906	750	11	669	0
AAAATGAGTTCTGAACGTGA	BRDN0001174587	195	0	430	0
AAAATGATGCTTAGTCATGA	BRDN0001238651	995	1478	735	57
AAAATGCAAATGGTTTATCC	BRDN0001170537	519	0	253	0
AAAATGCAACAGATGTACCC	BRDN0001205506	810	3	712	0
AAAATGCAGATCACATCCTG	BRDN0001187871	1108	81	934	5
AAAATGCAGGTGAAGACCCA	BRDN0001234014	900	4	720	0
AAAATGCCACTCGAAGCACC	BRDN0001168342	241	0	318	0
AAAATGCCAGTGACCCTAGG	BRDN0001236603	467	1	439	2
AAAATGGAGAAAGGTACACT	BRDN0001195554	111	1	165	0
AAAATGGAGTGGATATGTTG	BRDN0001187952	649	98	542	1
AAAATGGCCAAAAACTGGAG	BRDN0001209829	71	0	224	0
AAAATGGCCACATCTCGCGG	BRDN0001191248	1009	0	658	0
AAAATGGCGCCTCACGACCC	BRDN0001169170	372	8	170	0
AAAATGGCTAGGCAGCATCG	BRDN0001164632	445	1	324	860
AAAATGGCTGTAGTTAACTG	BRDN0001183078	663	7	388	0
AAAATGGGCAACGAGAAACC	BRDN0001170441	1079	1	544	1
AAAATGGTACCTGGCCACTT	BRDN0001170260	312	0	220	0
AAAATGGTGCAGTCCCGCGT	BRDN0001192534	206	0	175	1
AAAATGTAACGGTGACCGTG	BRDN0001193024	534	0	376	400
AAAATGTACCTTCTGCGAAG	BRDN0001212804	400	0	466	0
AAAATGTATGTGTTCATCCG	BRDN0001212582	423	13	649	0
AAAATGTCAGACAAGCTCAA	BRDN0001235042	844	534	453	1
AAAATGTCTATCCTGGGCAA	BRDN0001204765	135	0	291	0
AAAATGTGAACTTACCGGAT	BRDN0001201454	160	0	222	0
AAAATGTGATTGGCCCCAAG	BRDN0001185620	585	4	653	0
AAAATGTTAGCTGAGACAAG	BRDN0001178632	286	0	425	0
AAAATGTTGGCAATACATGT	BRDN0001236126	444	1	415	0
AAAATGTTGTAGGAGCCCGT	BRDN0001213637	317	0	395	0
AAAATTATCGGAAACGGTAG	BRDN0001239066	1185	0	758	0
AAAATTCACAAACCTGTGCG	BRDN0001234583	585	19	751	0
AAAATTCAGAGGAGTTACAT	BRDN0001167088	317	0	284	0
AAAATTCCGCAAAATTGACA	BRDN0001201392	184	0	291	0
AAAATTCCTGGTTACCGTTG	BRDN0001234998	691	323	683	1
AAAATTCTACTAACAATACG	BRDN0001197004	149	1	218	0
AAAATTCTAGGCGCTAGAAT	BRDN0001238339	86	0	119	0
AAAATTCTTGAACCACCTGA	BRDN0001205871	508	0	352	0
AAAATTGACACACCTCAGCA	BRDN0001169237	729	0	618	1
AAAATTGCGGAGAAGATATG	BRDN0001192878	183	1	251	0
AAAATTGGAGATTCATACCG	BRDN0001204147	317	0	236	0
AAAATTGGATAGTATCCACA	BRDN0001236281	303	4	219	3767
AAAATTTATCCAGACCCACC	BRDN0001225817	422	6	419	0
AAAATTTCAACTTACCAGAG	BRDN0001189334	176	0	256	0
AAAATTTCTGCCATCAAGTG	BRDN0001175776	485	0	390	0
AAAATTTGCAGGAAGCCCAG	BRDN0001237016	580	0	251	0
AAAATTTGGATACGAACATG	BRDN0001182162	435	5	544	1
AAAATTTGGCTGCACTGCGG	BRDN0001215139	648	229	507	0
AAAATTTGTCCAGTCAAAAG	BRDN0001227977	383	0	453	0
AAAATTTGTGAATTCAGCCT	BRDN0001198459	290	0	246	0
AAACAAAACTAACTCAACCG	BRDN0001209476	658	1	460	1
AAACAAAAGAGGATACGAAT	BRDN0001223226	265	6	416	0
AAACAAAAGCCCATGAATGT	BRDN0001165698	189	0	264	0
AAACAAAAGCTATTACAATG	BRDN0001169767	586	0	590	0
AAACAAAAGTAGCGCATCGG	BRDN0001222120	322	0	277	1
AAACAAAATCATCTGCACAT	BRDN0001177177	496	1	416	0
AAACAAACCTGGCTAAACGT	BRDN0001232295	72	0	297	0
AAACAAACGTACCACCCTGT	BRDN0001217840	922	58	872	0
AAACAAAGGACATTAGACTC	BRDN0001223409	297	0	298	0
AAACAAAGGACTGTATTGGG	BRDN0001198084	763	0	797	7
AAACAAAGGCGACCCTCGAA	BRDN0001234245	541	1	330	0
AAACAAATAATGAATTCCTG	BRDN0001225119	449	0	451	0
AAACAAATGAACATTCCTGG	BRDN0001238470	1003	2	516	0
AAACAAATGGATTGTCCGAG	BRDN0001173287	425	0	373	0
AAACAACAACCAGCATTGGG	BRDN0001191285	200	0	258	0
AAACAACACCCATAGCAGAG	BRDN0001206138	424	2	438	0
AAACAACATCCAACTTCAGT	BRDN0001231554	469	0	425	0
AAACAACCAGATCCGCCGGG	BRDN0001199138	1173	740	1003	0
AAACAACCCATATGGGTGTG	BRDN0001238409	1062	17	682	1
AAACAACCTGAATCCAACTT	BRDN0001192086	310	3013	309	1
AAACAACGCAAGTTGGATTG	BRDN0001167657	310	0	205	0
AAACAAGAAAACAGATCGCA	BRDN0001200000	301	0	205	0
AAACAAGAAAGGTCCTCGAG	BRDN0001187176	422	26	464	32
AAACAAGAAATGTAATGCAA	BRDN0001236311	761	0	539	3
AAACAAGTGCAGTTCAACCC	BRDN0001202749	592	2	394	1
AAACAAGTGCTCAGCTCTAG	BRDN0001196881	99	0	116	0
AAACAATCAAAGGACCGAGA	BRDN0001206432	924	0	624	0
AAACAATCACTGTTACTCCG	BRDN0001202716	598	1	473	64
AAACAATCCACAAACAAAGT	BRDN0001236230	534	1	562	0
AAACAATCTGATGACCTCTG	BRDN0001217861	350	0	367	0
AAACAATGCCTATCCTCACA	BRDN0001231285	820	0	766	6
AAACAATGTATAGGTCATAG	BRDN0001181632	184	4967	224	2
AAACAATTCCCTGTCACTCG	BRDN0001196507	1408	39	861	1
AAACAATTCTCCTTAGATCG	BRDN0001197754	322	0	150	0
AAACACAAAATTCACGTCCA	BRDN0001234952	966	12	585	2
AAACACAACTGTATTAGTAG	BRDN0001167176	523	3	587	1
AAACACAATTAACTGGACAC	BRDN0001226416	555	1	665	0
AAACACACATAGTCAAAACA	BRDN0001209932	728	2	264	0
AAACACACATCCCTACCTCT	BRDN0001205969	1206	15	1129	0
AAACACACTCTGTATCAATG	BRDN0001176201	493	1	248	0
AAACACAGGACATGAGGGTA	BRDN0001207239	656	0	396	0
AAACACATAAGGCACAGCTG	BRDN0001215242	1112	1	1128	0
AAACACATCAATCACTCTGA	BRDN0001232193	107	0	387	0
AAACACATCCGTGTTGGGGT	BRDN0001167125	801	0	456	0
AAACACATCTCCATTGACTG	BRDN0001237175	471	1	450	0
AAACACCAACAATACAAAGG	BRDN0001165130	710	0	625	0
AAACACCAGAATCCCATCCA	BRDN0001180669	1771	45	1160	0
AAACACCATACCACTAGCAG	BRDN0001215084	840	1	712	1
AAACACCCGCCTATAACCTC	BRDN0001180707	345	39	231	1
AAACACCGAGAAGACATGCG	BRDN0001218832	1010	1	845	1
AAACACGAAACCTTATAGGA	BRDN0001172908	420	1	317	0
AAACACGATCACTAGCAGAG	BRDN0001197854	242	1558	196	1
AAACACGCAGAAGCCACACT	BRDN0001164360	385	0	455	1
AAACACGCCTGCGCTCATAG	BRDN0001163588	959	2	975	8439
AAACACGGCTATTGACCAGG	BRDN0001192387	545	1	375	0
AAACACTCACCGATCTGTGA	BRDN0001177315	168	0	219	0
AAACACTCACCGTGCCATTG	BRDN0001208812	430	10	401	0
AAACACTCCGGACCTCATGT	BRDN0001173787	581	1	680	74
AAACACTGGTTCTCAGTGGG	BRDN0001184046	774	116	780	7
AAACACTTACTTCACTGCGG	BRDN0001235563	278	0	199	0
AAACACTTGAGAGTTCACAC	BRDN0001163543	304	1	328	0
AAACACTTTATCTCGCATGG	BRDN0001208622	276	35	361	0
AAACACTTTCTAAGCAGGCA	BRDN0001169421	949	222	711	0
AAACAGAGGTCATCGAATGT	BRDN0001163909	721	4	492	0
AAACAGATTGTTGAGGAACA	BRDN0001187907	325	15	325	0
AAACAGCACAAGTTAGACAC	BRDN0001209466	330	0	177	0
AAACAGCAGCAAATCAAAAG	BRDN0001177819	493	0	344	1
AAACAGCAGTATCAGAACTG	BRDN0001182840	407	0	226	0
AAACAGCATCATACGTGTCA	BRDN0001216033	533	0	377	0
AAACAGCATCCCGTAGTGCG	BRDN0001164191	1117	1	726	0
AAACAGCTATAAGAGCCGGA	BRDN0001169574	348	0	326	0
AAACAGGAACAGCTATTACG	BRDN0001225104	445	1	487	0
AAACAGGAACATGGAACGGG	BRDN0001187770	831	22	535	0
AAACAGGCGCCACATGACCG	BRDN0001164244	846	116	650	0
AAACAGGCTGACAAACCAAG	BRDN0001207954	664	0	387	0
AAACAGGGACTGGATACCCA	BRDN0001202751	590	23	285	0
AAACAGGGATGTGTCTACAC	BRDN0001168239	142	0	264	0
AAACAGGTGCTGTCACATTG	BRDN0001176521	1123	5	696	0
AAACAGGTGTGGATTACAAC	BRDN0001217978	743	2	449	0
AAACAGTAGAGTGTACCACG	BRDN0001228363	398	0	195	0
AAACAGTCACAGTTGACCCT	BRDN0001197987	728	0	642	0
AAACAGTGGCAAAACAACAC	BRDN0001222459	732	4	548	0
AAACAGTGTCTAGCATGCTG	BRDN0001164879	797	269	608	2
AAACAGTTAACCCTGAACCT	BRDN0001183909	368	5	279	0
AAACATAAAATAATACATGC	BRDN0001212251	667	103	379	1
AAACATAAAATGAAAGCTAC	BRDN0001233888	553	0	509	0
AAACATAAAGGAAAAGCGAA	BRDN0001235999	188	3	240	0
AAACATACGGGCATTCATGG	BRDN0001206812	599	0	504	0
AAACATAGGTTATATATTTG	BRDN0001192990	350	16	264	0
AAACATAGTATAATTCACAC	BRDN0001167891	524	0	393	1
AAACATCACATGCTGGTAGA	BRDN0001192131	503	2	461	0
AAACATCCATATCAACACGA	BRDN0001198486	500	0	238	0
AAACATCGTGAGTCCGACTG	BRDN0001198116	1894	0	1488	0
AAACATCTCAGGTTTAAACT	BRDN0001208527	427	0	319	0
AAACATCTCCATGTAGTGAT	BRDN0001197005	159	10	139	0
AAACATCTGAGAAATTTACG	BRDN0001178578	522	0	243	0
AAACATCTTGATGTATTTGG	BRDN0001208542	229	1	278	0
AAACATGACAGCTGCCCTAC	BRDN0001232682	371	0	373	0
AAACATGATTGAACGATCTG	BRDN0001226427	222	0	612	0
AAACATGCAGAAGCAACTCT	BRDN0001237503	974	5	751	0
AAACATGCGCAGGTGCATGT	BRDN0001224643	946	7	621	0
AAACATGGATGAGAGTATGT	BRDN0001214330	887	1272	405	1
AAACATGTGCCATTATTATG	BRDN0001172891	457	2	428	0
AAACATTACATAGCTGACGG	BRDN0001218397	771	0	687	0
AAACATTCGGAACACTATGG	BRDN0001203891	283	0	267	0
AAACATTTGGTGGTCAACAT	BRDN0001226840	471	0	636	1
AAACCAAAATCAAACCAACT	BRDN0001189690	703	0	514	0
AAACCAAAGAGAACTGATGA	BRDN0001180091	473	0	238	0
AAACCAAATGCATACAACAG	BRDN0001231700	815	0	552	1
AAACCAAATTAAACACGTAG	BRDN0001170861	592	2	280	0
AAACCAACATTTCGAGAAGG	BRDN0001235476	736	1	585	0
AAACCAACCTCACCTTCCCA	BRDN0001220598	861	4	1048	0
AAACCAACGACCTCCAGGCG	BRDN0001183166	169	0	285	0
AAACCAACTCTACTTGTGGT	BRDN0001210677	372	1	371	0
AAACCAATCCTTCAGCCGGG	BRDN0001222532	251	0	374	0
AAACCAATGAGAATTAAGGA	BRDN0001237108	24	0	189	0
AAACCAATGTACTACACGGG	BRDN0001215056	735	1	636	0
AAACCACAATGAATAAGAAG	BRDN0001163675	205	1	160	0
AAACCACAGAGTGAACCGGG	BRDN0001232820	1212	3	865	1
AAACCACCAGAACCAGATGC	BRDN0001191694	287	14	393	0
AAACCACCTAAACAACGTAG	BRDN0001182844	588	33	364	0
AAACCACCTCTAGAAAAGCA	BRDN0001205825	391	0	473	0
AAACCACTAGCATTTCGAGT	BRDN0001164228	360	0	502	0
AAACCAGCATCACGTCCATG	BRDN0001212628	1112	24599	1160	11
AAACCAGCATCATGTCCATG	BRDN0001179488	522	31	362	0
AAACCAGGGCCAACACATGA	BRDN0001163476	1265	18	1022	1
AAACCAGGGCCACCGAAAGG	BRDN0001163707	322	0	455	0
AAACCAGTACCTGAACCTAG	BRDN0001234292	315	1	290	0
AAACCATCTGAAGAAGAGAC	BRDN0001227029	0	0	0	0
AAACCATTCTGCATTCGATG	BRDN0001228145	291	0	503	0
AAACCCAAAGATAAGGCACT	BRDN0001182768	782	0	535	1
AAACCCAAATACTAAACATG	BRDN0001209354	222	0	141	0
AAACCCAACCCTGATAAGGA	BRDN0001217906	840	0	985	1
AAACCCACCTTGCGTACAAG	BRDN0001203557	320	203	401	0
AAACCCAGAACATAGCCACA	BRDN0001222349	763	0	738	1
AAACCCATAGTGGTGCTGCA	BRDN0001174233	1372	62	982	0
AAACCCATATAGAGGGCGCT	BRDN0001237663	529	0	591	114
AAACCCATCGACTGACAACG	BRDN0001220195	894	0	404	0
AAACCCATTGCATTTGCTCG	BRDN0001201657	159	0	309	0
AAACCCATTTAGGCTAACTG	BRDN0001178579	394	18	347	0
AAACCCCAATTACGCCGGCG	BRDN0001175976	161	0	74	0
AAACCCTATGCCCAAATGAG	BRDN0001239067	906	7	899	167
AAACCCTCCGAGCTTAGCAA	BRDN0001187809	462	1	522	0
AAACCCTGCAAAGAAAACGA	BRDN0001191997	323	1	658	2
AAACCCTTACCGATTTCTCA	BRDN0001187678	880	2	730	0
AAACCCTTCAAAGCACCCCA	BRDN0001205048	1249	1	948	0
AAACCGAAATGAGACTCCAT	BRDN0001195206	236	0	239	1
AAACCGACAAGCACGTCACC	BRDN0001232582	968	2	626	226
AAACCGAGAATAGTTTCCAG	BRDN0001217626	252	2	184	0
AAACCGCTTGGTCCTACTCG	BRDN0001188681	657	6	383	0
AAACCGGGCAAGTAAACATG	BRDN0001236941	990	212	640	1
AAACCGGTATTGACTAACCC	BRDN0001199749	191	1	219	0
AAACCGTAATCTTAGTGGAG	BRDN0001186294	670	8	540	1549
AAACCGTGAATGTTGATGTG	BRDN0001183856	666	0	715	0
AAACCGTTCTGTGAACAATG	BRDN0001233560	747	0	379	0
AAACCTAAAAGTCAAGACAC	BRDN0001219660	614	0	507	0
AAACCTACCGGATCAACAGT	BRDN0001167328	636	355	473	1
AAACCTACGTAAATGGCAAG	BRDN0001184199	294	0	236	0
AAACCTAGCCCCAATACTTA	BRDN0001239068	1347	1	1149	0
AAACCTAGCTCCGAAATGGG	BRDN0001166621	319	0	278	0
AAACCTCAAAGATTAGACAC	BRDN0001234875	796	5	519	0
AAACCTCACATTGAGACTAG	BRDN0001233092	706	80	660	0
AAACCTCCACATCTGCGGTG	BRDN0001171840	193	0	264	0
AAACCTCCGAAGACACATGG	BRDN0001189297	904	0	529	0
AAACCTCTACTATGCTGGCA	BRDN0001167221	578	0	770	0
AAACCTCTTTGCTTGACCAG	BRDN0001172014	311	1	618	0
AAACCTGAGTGGTAACAACC	BRDN0001180901	132	1	154	0
AAACCTGGACACGTTTACCC	BRDN0001194946	930	53	1063	0
AAACCTGGTAAAAATGCCCG	BRDN0001196056	262	1	290	0
AAACCTGTAGAGACTAATGT	BRDN0001205304	895	2	828	0
AAACCTGTGTCAGCCGAGCG	BRDN0001215915	1314	971	895	1
AAACCTGTTGAACACTTGAT	BRDN0001181182	496	1	380	0
AAACCTTCGAAAATGAAACG	BRDN0001219952	171	245	262	0
AAACCTTGCGAGTCCACATG	BRDN0001227367	706	1	666	0
AAACCTTGGCATAAGGTGCA	BRDN0001214923	206	1	505	1
AAACGAAAGCTCCGCTCGGA	BRDN0001168245	262	0	90	0
AAACGAACAAAATCAAACAT	BRDN0001216543	262	0	173	40
AAACGAAGCTGTCTTAGAGT	BRDN0001225813	406	0	310	0
AAACGAATGTACATCTACAG	BRDN0001217851	396	49	374	0
AAACGAATTCATGATGCCCA	BRDN0001196834	463	1	347	0
AAACGAGAAGCACTTACCAA	BRDN0001204619	1016	0	924	0
AAACGAGATCGAGAAAGGTA	BRDN0001239069	1650	25	1018	1
AAACGAGGAGTACAATAAGT	BRDN0001179969	673	27	565	0
AAACGAGGGACTACCCGCGG	BRDN0001187800	320	1	397	0
AAACGCATCACAGAGATTTG	BRDN0001227979	692	1	380	1
AAACGCATCCTGGACCCACG	BRDN0001183641	424	10	268	1
AAACGCATGGAAACACTCCG	BRDN0001229159	494	258	350	0
AAACGCCCACTGAATAAGCA	BRDN0001183218	637	2	568	0
AAACGCCCTTGACTTCAGCC	BRDN0001201533	283	6	353	0
AAACGCCGGCTCAACTTCAG	BRDN0001198437	1488	20472	1381	7
AAACGCTGGAGGAATTAGAC	BRDN0001212838	972	0	766	0
AAACGCTTCGCCTGGCAATG	BRDN0001214298	459	0	382	1
AAACGGAAAGGATTTAACGA	BRDN0001205926	959	1	748	0
AAACGGAACAAGTATCTATG	BRDN0001218468	211	0	173	0
AAACGGAACTTGCCGCGTCG	BRDN0001175094	581	0	466	0
AAACGGAATGTGGACTCGAG	BRDN0001189081	280	0	506	0
AAACGGAGGAACTACAACCA	BRDN0001196996	274	214	463	0
AAACGGCAGCACCGTCCTAG	BRDN0001212172	1185	525	1136	2
AAACGGGCCGAAGACTTCCA	BRDN0001212197	1180	854	1087	0
AAACGGGCGATTATCTCTGG	BRDN0001171683	1095	1	826	0
AAACGGTACGACAGCGTGTG	BRDN0001239070	1959	1	1085	0
AAACGGTCAGCCCGCATGTG	BRDN0001223705	1321	0	735	1
AAACGGTGCCTGTAAGTACG	BRDN0001222039	493	0	370	2
AAACGGTGTAGAGACTATGA	BRDN0001183605	144	0	114	0
AAACGGTGTGATGAGAGGCA	BRDN0001180075	378	1	289	1
AAACGTAGCATTATAGTTAG	BRDN0001231701	1040	1080	663	0
AAACGTCATACAAACACCAT	BRDN0001181828	160	1	334	0
AAACGTGACTCTGGTTCAGG	BRDN0001167591	225	1	220	0
AAACGTGGTGAACCGCATGA	BRDN0001165166	986	8	786	1
AAACGTTTCCGACCCTGTCA	BRDN0001228973	325	0	451	1
AAACTAACTTACCAAATACA	BRDN0001222893	270	0	472	0
AAACTAATGATGTTGCATGG	BRDN0001203268	237	0	248	0
AAACTAATTGGACCAATGAG	BRDN0001182254	720	22	421	0
AAACTACAACTGGATAGAGA	BRDN0001229030	82	0	142	738
AAACTACATTCTGAATTACG	BRDN0001223487	344	0	376	1
AAACTACGGTTTCCTCAGTG	BRDN0001233427	815	3	714	0
AAACTATAGAACCAGCCGTG	BRDN0001179162	418	0	393	0
AAACTATGCAGAGCGGATAG	BRDN0001175791	241	0	234	0
AAACTATTGTGGAGCCACCG	BRDN0001230388	567	18	373	0
AAACTATTTGAGAATGACAC	BRDN0001207595	785	6	600	1
AAACTCAATACTGACAATGA	BRDN0001197749	773	0	635	2
AAACTCAATCGGGCAACAGA	BRDN0001222754	61	0	145	0
AAACTCACCAGGGCCCTCGA	BRDN0001223696	187	0	306	0
AAACTCACCCGACCTTGACA	BRDN0001232591	763	47	641	1
AAACTCACTTGTTGACCGCG	BRDN0001213393	994	1	813	1
AAACTCAGGAGATACAACTG	BRDN0001222535	851	3742	496	4
AAACTCAGTGACTCGATCCA	BRDN0001195557	759	0	701	0
AAACTCAGTGAGTGTTACAG	BRDN0001190714	185	96	392	0
AAACTCATGGAGTTCAACAA	BRDN0001199110	369	105	256	1
AAACTCCTCAGAGTACGCCG	BRDN0001208055	883	5888	1116	7
AAACTCTGTCTATTTGTGTA	BRDN0001224482	565	304	584	0
AAACTGACATCGGAAGCAAG	BRDN0001227623	475	1	674	0
AAACTGACCATAAAGTGGAT	BRDN0001221314	506	5	515	0
AAACTGACCTACGACAGGCC	BRDN0001164612	196	0	309	0
AAACTGAGGATATCCGAAAG	BRDN0001215452	809	1	724	1
AAACTGATAGAGGCTACTCA	BRDN0001172213	267	0	303	0
AAACTGCAAGAATAAGGACC	BRDN0001185758	411	18017	298	10
AAACTGCACATACCATATGC	BRDN0001204813	351	2399	210	1
AAACTGCAGCAAAAAATATG	BRDN0001220045	433	0	253	0
AAACTGCAGTTAATGTCCCA	BRDN0001217219	1055	0	1059	0
AAACTGCAGTTCGACGACAA	BRDN0001165394	312	340	374	1
AAACTGCATCAAGCTACATG	BRDN0001215296	355	7	309	0
AAACTGCCGGAGTTTCACGG	BRDN0001234835	660	0	446	3
AAACTGCGCATAGACGAAGT	BRDN0001210812	822	2	770	30
AAACTGCGGAACTCGGCCAA	BRDN0001186321	373	1	352	1
AAACTGCTGGAATGTTGTCG	BRDN0001189340	320	6	244	0
AAACTGGATCATCTCAGACA	BRDN0001186076	282	0	146	0
AAACTGGGAATGATTGCCGG	BRDN0001228034	818	0	438	1
AAACTGTAAGTGCTTTGGAT	BRDN0001189921	780	2949	621	4
AAACTGTAGTGCAGGGTCAG	BRDN0001239071	1080	160	920	0
AAACTGTCATGTGTGATACC	BRDN0001220136	1203	14	955	45921
AAACTGTTGCCTCTTCGCAG	BRDN0001202857	229	0	216	0
AAACTTAAATGTGAGCATCC	BRDN0001185932	227	0	200	0
AAACTTACACTGGTTGTGTG	BRDN0001181032	826	1	539	0
AAACTTACCCGGTTGCAAAG	BRDN0001184229	121	26	124	0
AAACTTACCGAATCTTCAGG	BRDN0001205962	478	16	403	1
AAACTTACTAGTGACCGAAG	BRDN0001165084	0	0	101	0
AAACTTACTCTGAAGAATCG	BRDN0001184227	142	0	176	0
AAACTTCGAGAAGACAGCGT	BRDN0001196967	720	393	735	1
AAACTTCTCAACATTGCAGA	BRDN0001206653	1083	43	838	0
AAACTTGCGAGCCTACCAGG	BRDN0001198663	136	0	180	0
AAACTTGGACGATCTAGGCA	BRDN0001235743	511	0	509	0
AAACTTGGCAAGCAAACCTG	BRDN0001200299	131	0	655	0
AAACTTGTCACTGTCGATTG	BRDN0001196828	1629	1553	1388	2
AAACTTGTCCCTAGTTACAC	BRDN0001186596	637	29	618	1
AAACTTTACAAACAATATGG	BRDN0001221392	301	43	320	0
AAACTTTATTGGACGCCAGT	BRDN0001229041	698	1	433	0
AAACTTTCTATTGAACATGG	BRDN0001179372	252	2	389	0
AAAGAAAAAAGAGGGTCCCG	BRDN0001194060	693	2	342	0
AAAGAAAAAATGTCTATCAA	BRDN0001233437	220	0	347	1
AAAGAAAAAGAAAGGCTCCA	BRDN0001168443	490	6	350	0
AAAGAAAACAAAACACCTGG	BRDN0001169432	372	0	478	158
AAAGAAAACTGAGAATAACC	BRDN0001205009	339	0	353	0
AAAGAAAAGAAGGACCACTG	BRDN0001169819	735	0	505	0
AAAGAAACAAAAAATACTTG	BRDN0001201259	100	0	214	0
AAAGAAACAAGACCAAACTC	BRDN0001182722	171	0	165	0
AAAGAAACCCTACAAATGTG	BRDN0001175517	61	0	195	0
AAAGAAAGAAACTTTCAACC	BRDN0001194729	317	0	167	0
AAAGAAAGACAAATCTCTTG	BRDN0001186555	244	0	210	0
AAAGAAAGAGGAATAGTAGC	BRDN0001239072	717	9	554	0
AAAGAAAGCCCAAGAGTCAG	BRDN0001169022	547	22	487	0
AAAGAAAGCCCAGGAGTCAG	BRDN0001222539	414	0	505	0
AAAGAAAGTCAGAAACCCGA	BRDN0001179737	460	0	297	0
AAAGAAATGTCTGTACATGT	BRDN0001179095	339	0	316	0
AAAGAAATTACCTCTCTGAC	BRDN0001223736	346	0	437	0
AAAGAAATTTCAGTCTGAGA	BRDN0001218158	489	0	459	0
AAAGAACAAAGGAAGAGCCT	BRDN0001179225	276	15	300	0
AAAGAACAAATGGAACGCGA	BRDN0001172706	97	0	103	0
AAAGAACACATACAGCCCCG	BRDN0001166572	397	11	96	0
AAAGAACAGGATTTCCAGCG	BRDN0001195030	79	1	211	0
AAAGAACATCCAAGACAACA	BRDN0001232930	638	1	698	0
AAAGAACATCTGAGCAGCAC	BRDN0001185011	358	1	291	0
AAAGAACCACTGTCTGAGCA	BRDN0001225909	514	241	322	0
AAAGAACTTAAGCGACTTCG	BRDN0001227375	284	1	159	0
AAAGAAGAAGGATCTTTCCC	BRDN0001180512	416	1	460	0
AAAGAAGACCGTACCACAAA	BRDN0001215987	413	20	379	0
AAAGAAGAGACATTTAGACC	BRDN0001218235	508	1	397	0
AAAGAAGAGGAGGATCCTAA	BRDN0001232479	406	0	251	0
AAAGAAGCTCACGCCCACAG	BRDN0001235139	507	0	482	0
AAAGAAGCTGGTGATCGTTG	BRDN0001186215	467	0	457	0
AAAGAAGGATGCGATCGTGG	BRDN0001211108	303	14	473	0
AAAGAAGTCAAGGAGTTACG	BRDN0001166771	421	1	323	0
AAAGAATAGATAGGGAACTG	BRDN0001186914	517	0	444	0
AAAGAATAGTGACGGCATGG	BRDN0001214674	171	29	249	0
AAAGAATCACCTGTAGCTTG	BRDN0001210750	1105	38	671	1
AAAGAATGAGAACTTCGACA	BRDN0001212534	269	0	443	1
AAAGAATTCAATTCTAGACG	BRDN0001168670	536	0	480	0
AAAGACAAAACCATGAGCTA	BRDN0001218433	812	0	862	1
AAAGACAAACTTCATGTACC	BRDN0001187935	704	3	645	0
AAAGACAAATGGATCAACAT	BRDN0001182881	223	0	284	0
AAAGACAAGCAGATCCACCC	BRDN0001218718	1331	46	974	1
AAAGACAATGTCATTACACT	BRDN0001183977	304	0	296	0
AAAGACACTGTCTACACTAA	BRDN0001201614	456	0	349	0
AAAGACAGACCACATGCCAG	BRDN0001174302	153	0	330	0
AAAGACAGACTCAGGCTCAG	BRDN0001188720	204	1	159	0
AAAGACAGCAGTACCCACTG	BRDN0001239000	861	150	483	3
AAAGACAGGCTAAAATACAG	BRDN0001205744	172	1	415	0
AAAGACAGGTTGCTCAAAAG	BRDN0001184771	143	56	129	0
AAAGACAGTAACTTCTCACA	BRDN0001190242	544	0	622	0
AAAGACATAGATGGTTATGG	BRDN0001236319	541	572	313	1
AAAGACATCCTAGTCTCCTG	BRDN0001166369	332	0	284	1
AAAGACATGAAAAAGACTAG	BRDN0001212768	88	15	256	0
AAAGACCAAGCTGACTTTCG	BRDN0001179832	270	0	268	0
AAAGACCACAACACGTAGCG	BRDN0001163294	133	0	193	0
AAAGACCAGCACAAGAGTCA	BRDN0001228410	448	0	345	0
AAAGACCAGTATGAAAACTG	BRDN0001176074	223	1	167	0
AAAGACCATTAGGATCGGGA	BRDN0001207244	691	157	762	7
AAAGACCCACATCTTGACTG	BRDN0001198244	1172	1	841	0
AAAGACCGAGCCCCTAACAG	BRDN0001177745	123	0	173	0
AAAGACCTACAAGCCAGCTG	BRDN0001200035	371	19	370	0
AAAGACGACGGTGAAATCCT	BRDN0001184390	482	4	425	0
AAAGACGAGAACAGGCACAG	BRDN0001208654	322	0	358	0
AAAGACGCCCATCTGAGCCA	BRDN0001174817	1439	2	909	0
AAAGACGGAGATATTCACCG	BRDN0001228708	688	0	529	0
AAAGACGGCTCTAACAAGTC	BRDN0001237279	680	0	369	0
AAAGACGTACCTTTCCAACA	BRDN0001233439	493	1	571	0
AAAGACGTGGACTGTTTCGG	BRDN0001204690	290	0	238	0
AAAGACGTTGAAAACAAATG	BRDN0001213704	145	0	251	0
AAAGACTCACCATATTACCA	BRDN0001172083	560	0	492	0
AAAGACTCTGAGACCCACAA	BRDN0001181482	902	1	730	0
AAAGACTGACCCATTGACCG	BRDN0001211124	288	7683	367	3
AAAGACTGCCTGATCCACCA	BRDN0001168354	1024	30	634	0
AAAGACTGTTCCAAAAACAG	BRDN0001163089	246	1	259	1
AAAGACTTACTCCAATGAGG	BRDN0001190030	85	8	152	0
AAAGACTTCATGATCCAAGG	BRDN0001218529	221	0	651	0
AAAGACTTGCTCCAAAACAC	BRDN0001239073	1435	14577	633	11
AAAGAGAAAGCCAGATATGG	BRDN0001193155	274	0	217	0
AAAGAGAAAGTAGCGTACGG	BRDN0001212604	132	0	119	0
AAAGAGAATCGCCAACTCAG	BRDN0001197278	270	0	273	0
AAAGAGAATTCGAGAATCCG	BRDN0001207267	302	0	245	0
AAAGAGAATTGAGTGCTATG	BRDN0001225142	1056	1	557	0
AAAGAGACCAGAGAGATATG	BRDN0001220838	468	0	562	0
AAAGAGAGTATGACCTGCAG	BRDN0001203624	364	3	379	0
AAAGAGCAATATATGTGTGA	BRDN0001216747	344	0	182	0
AAAGAGCACTGGACTCCGGA	BRDN0001163947	296	2021	181	2
AAAGAGCACTTGGTAATCGG	BRDN0001220261	505	2	647	1
AAAGAGCAGACTTATTACCA	BRDN0001204822	924	381	786	0
AAAGAGCAGGCAATCGATAG	BRDN0001218964	304	0	152	0
AAAGAGGAAGACTTCTATCG	BRDN0001163908	438	1	547	0
AAAGAGGAGGCAATAAGACG	BRDN0001238856	280	351	381	0
AAAGAGGATTACCCATAGAA	BRDN0001169507	133	0	120	0
AAAGAGGCTTTCTTGCAGAA	BRDN0001215174	345	0	269	0
AAAGAGGGAAAGATCAAAAG	BRDN0001191038	145	0	232	0
AAAGAGGTATCCAGTCAGGA	BRDN0001226710	218	0	416	0
AAAGAGGTTTGGTTCATAAG	BRDN0001184910	337	31	413	0
AAAGAGTAATGTCAATCCGC	BRDN0001227436	478	82	376	0
AAAGAGTATCCCTTTCGATG	BRDN0001222795	463	0	434	0
AAAGAGTGTTACTCCAAACA	BRDN0001177263	230	0	180	0
AAAGAGTTAATATTTGACGG	BRDN0001175004	24	0	32	0
AAAGAGTTACAATACTACGT	BRDN0001185996	145	0	229	53
AAAGATAAACATTATGAATG	BRDN0001220997	888	57	449	0
AAAGATAAGCCATTATCTGG	BRDN0001188314	294	0	320	1
AAAGATAGGAACGATGGTGG	BRDN0001173577	442	1	531	0
AAAGATAGTAAGATTGTACC	BRDN0001215866	156	2	357	0
AAAGATATAATAAAGATGCT	BRDN0001178665	156	0	91	0
AAAGATATAGCAAATTATGG	BRDN0001239074	556	1	457	0
AAAGATATGAAACATCGGCT	BRDN0001176242	202	0	254	0
AAAGATCAAAGTGTTAAACC	BRDN0001166188	480	0	446	0
AAAGATCAACCGGCCCCGAA	BRDN0001229595	217	17	149	0
AAAGATCAAGGTTAGCACTG	BRDN0001188877	477	0	440	1
AAAGATCACTACAAACACCG	BRDN0001191872	773	0	561	0
AAAGATCCAAAAGCTGACTG	BRDN0001186054	848	0	562	1
AAAGATCCTTAAAACACGGA	BRDN0001188477	600	6	497	0
AAAGATCTTACCTTACTAGG	BRDN0001204779	932	0	765	1
AAAGATGACAAATCTGATCG	BRDN0001196674	159	19	230	0
AAAGATGACCCAGATAGATG	BRDN0001218846	874	3	804	0
AAAGATGAGACATCCACAAG	BRDN0001198875	557	0	252	0
AAAGATGATGACGTTGCGAA	BRDN0001187593	318	0	158	0
AAAGATGATGAGCTCAAACA	BRDN0001209074	376	0	599	0
AAAGATGGCAACCTTCACGA	BRDN0001215980	1204	10	670	0
AAAGATGTACAGCGTAACCA	BRDN0001191506	656	1	462	0
AAAGATGTCATCATCAACCA	BRDN0001226476	662	0	702	1
AAAGATGTGACAGTACGGGA	BRDN0001163373	302	0	344	0
AAAGATGTGTAGGATCTACA	BRDN0001175479	404	0	152	0
AAAGATTAGGGTGACAAACA	BRDN0001184558	360	0	262	1
AAAGATTATGCGAGAATGTC	BRDN0001196741	138	0	228	0
AAAGATTCTTGATGTTCTTG	BRDN0001213935	671	9	589	0
AAAGATTTAGGACGACATAG	BRDN0001204063	130	60	82	0
AAAGATTTGGAAACATGACG	BRDN0001219795	318	0	295	0
AAAGATTTGGGGCATACTCT	BRDN0001220425	1353	3	979	179
AAAGCAAAAGAATCCGATGG	BRDN0001177152	200	0	214	0
AAAGCAAACATCTTGACACA	BRDN0001235456	571	624	472	1
AAAGCAAAGAAGTATAACCC	BRDN0001190993	106	0	195	0
AAAGCAAAGTCCCTCCACGT	BRDN0001235447	737	0	502	3
AAAGCAAAGTGATCTTGAAG	BRDN0001186438	600	0	419	0
AAAGCAAATTGTTTATCTCA	BRDN0001197751	695	61194	644	16
AAAGCAACATACAGACAATG	BRDN0001165037	290	87	350	0
AAAGCAAGATATCCTCATCT	BRDN0001198391	444	13773	204	11
AAAGCAAGCTCCCCAAAATG	BRDN0001213693	458	0	308	1
AAAGCAAGGAAACTCATGCA	BRDN0001227808	431	0	343	0
AAAGCAAGTTCGAGTACGTG	BRDN0001182933	662	0	506	0
AAAGCAATCGTTCTGAAGAC	BRDN0001192451	192	0	180	0
AAAGCACACCCTTCAACACG	BRDN0001166105	690	1	770	0
AAAGCACAGTTGCCGTTCAA	BRDN0001231873	463	706	427	1
AAAGCACATCACCAAGACCG	BRDN0001226848	467	0	301	0
AAAGCACATGAAGCCGAGCG	BRDN0001173936	243	0	317	0
AAAGCACATTGGCAAGACCT	BRDN0001237412	615	1	264	0
AAAGCACCACATCAGATGAC	BRDN0001199542	526	0	231	0
AAAGCACCACGGTCAGATGG	BRDN0001183844	110	0	140	0
AAAGCACTAAATGCTGTCCG	BRDN0001186269	595	0	235	0
AAAGCACTGATGAACTAGCA	BRDN0001198649	370	0	272	0
AAAGCAGAAAGATGTCGCTG	BRDN0001176701	404	1	462	0
AAAGCAGAGGAATCAGACCC	BRDN0001200715	814	2	901	1
AAAGCAGGACCCAGAATGGG	BRDN0001209284	983	4575	740	0
AAAGCAGGTCACGATAGCGC	BRDN0001191234	393	0	374	1
AAAGCAGTCAACACTGCCCA	BRDN0001215743	386	0	234	0
AAAGCAGTGAGTGTCAACGA	BRDN0001233759	712	3	781	0
AAAGCAGTGGTGATAACTGA	BRDN0001209166	460	1	302	0
AAAGCAGTTTGTGTCCGACG	BRDN0001191216	511	0	321	0
AAAGCATACGCATATCAACT	BRDN0001181568	165	0	309	1
AAAGCATATCCCTATATGGA	BRDN0001178129	143	0	202	0
AAAGCATATTCATATCACAC	BRDN0001177746	428	24	495	0
AAAGCATCAGAGTTATCCAG	BRDN0001215270	776	2	318	0
AAAGCATCCTCAATCCCGAT	BRDN0001181774	255	0	338	0
AAAGCATCTAGACATTCCAA	BRDN0001203602	317	0	280	0
AAAGCATGTTTATCTGAACT	BRDN0001189870	489	1	291	0
AAAGCATTCCTCCCTAGTAA	BRDN0001201341	222	1	316	0
AAAGCATTCGGTAAACATTG	BRDN0001170281	149	0	300	0
AAAGCATTGAAACGATATGA	BRDN0001226611	137	1	355	0
AAAGCATTGCGTACTAACCC	BRDN0001208838	173	0	373	0
AAAGCATTTCATGTGCACCT	BRDN0001205293	518	0	253	1
AAAGCCAAAACTGATGCTGG	BRDN0001187966	681	119	807	0
AAAGCCAAAGAGGCTCAGTG	BRDN0001225321	372	1	230	0
AAAGCCAAATTATGTGTACA	BRDN0001185086	342	33	252	0
AAAGCCAACAAGTTAGACCA	BRDN0001213664	517	0	493	0
AAAGCCAATATAGTGATCGG	BRDN0001172739	273	57	381	0
AAAGCCACCATTACCAGCAG	BRDN0001237475	189	0	278	0
AAAGCCACTTCTACAAACAC	BRDN0001186714	328	1	280	0
AAAGCCAGCGACGCTGATGT	BRDN0001233666	1090	3	654	1
AAAGCCAGCTCCATCGACAC	BRDN0001210148	959	0	891	0
AAAGCCAGTCCTCTTAAAGT	BRDN0001198396	260	0	253	0
AAAGCCATATGTATCCCTGA	BRDN0001213802	555	1	298	0
AAAGCCCAAACAGCCAAGCA	BRDN0001189971	1307	118	849	0
AAAGCCCAATGCCATTCAAG	BRDN0001169167	773	1	575	0
AAAGCCCAGGAGTATGGGAG	BRDN0001172822	363	8	279	0
AAAGCCCCCATACCTGAATG	BRDN0001214934	390	21	292	0
AAAGCCCCTGAAATCAACAG	BRDN0001197265	165	0	231	0
AAAGCCCGCTCACTAGACGA	BRDN0001224503	998	17	873	1
AAAGCCCGGACCGACAAACA	BRDN0001183948	528	1	468	1
AAAGCCCGGTCATCAGCGTG	BRDN0001162902	764	29	347	0
AAAGCCCGTAGCCATATGAG	BRDN0001168061	764	1	427	1107
AAAGCCCTGTCAATTGCACC	BRDN0001163751	329	0	221	5
AAAGCCCTTCAGAAAAATGC	BRDN0001192627	575	0	148	0
AAAGCCGAGAAGTTTCCACT	BRDN0001210852	44	0	198	0
AAAGCCGCATGACCGAGACC	BRDN0001222793	659	21654	506	11
AAAGCCGTCCTGTCCGACAT	BRDN0001225520	584	3	561	0
AAAGCCTAACCACGTACACT	BRDN0001195785	380	0	455	0
AAAGCCTAGAAAATCAACTG	BRDN0001206256	847	5	500	0
AAAGCCTATTACCTGGCATG	BRDN0001238202	611	2	543	0
AAAGCCTCAATTTATACCAG	BRDN0001163560	452	1	250	0
AAAGCCTCTACTTCATTACG	BRDN0001226453	561	0	488	1
AAAGCCTGGCTACATAACAG	BRDN0001170468	584	1	450	0
AAAGCCTGGGCTTGAGCCAG	BRDN0001163715	712	31222	630	20
AAAGCCTTCAGTGTTCACAT	BRDN0001186201	309	1	245	0
AAAGCCTTCCAGCTTGCCAG	BRDN0001209330	894	2	982	1
AAAGCCTTGTGTTTCAAGCT	BRDN0001197675	413	0	228	1
AAAGCCTTTACCGGTCGACA	BRDN0001180917	625	0	266	1
AAAGCGACGTAGGCATACTT	BRDN0001239075	1442	2	884	0
AAAGCGAGTTCAATCTCTTG	BRDN0001202510	360	0	432	1
AAAGCGATTGAAGCAAGCCA	BRDN0001192092	927	0	887	0
AAAGCGCAAGAGCCAGTCAA	BRDN0001184901	652	91	433	0
AAAGCGCAAGAGGACCCGTA	BRDN0001207065	530	2	226	0
AAAGCGCACGAACTCCACTC	BRDN0001228555	192	0	287	0
AAAGCGCGCGTATTTAGCTC	BRDN0001197407	254	0	259	0
AAAGCGCTTCTGTCAATATG	BRDN0001184803	318	0	252	0
AAAGCGGAGTGGACGACTGG	BRDN0001206032	1121	7	723	0
AAAGCGGCGACTTCTGTGTG	BRDN0001230487	487	5	311	0
AAAGCGGGAATAGAAATAAG	BRDN0001216180	554	3	594	0
AAAGCGGGAGGGAGTTAACG	BRDN0001209121	303	14	312	0
AAAGCGGTCACCTTCCACAT	BRDN0001212124	943	0	645	0
AAAGCGTAATCAGAAGACTA	BRDN0001229644	737	555	488	0
AAAGCGTCCTCAATCACTGT	BRDN0001228543	494	0	322	0
AAAGCGTGAAAAGAGAACAT	BRDN0001224484	625	13	417	0
AAAGCGTGAATCCAACTGCT	BRDN0001193508	892	2264	920	3
AAAGCGTGACCACAGATGAG	BRDN0001174095	207	0	237	0
AAAGCGTGATCTTGCTGGGT	BRDN0001207931	853	1	754	0
AAAGCGTGTGACAAACTCAG	BRDN0001170475	165	1	239	0
AAAGCGTTAAGATTGAGGAA	BRDN0001181865	572	27	492	0
AAAGCTACCATTCTTATATG	BRDN0001232670	278	0	338	0
AAAGCTACTATATCGCCACA	BRDN0001215226	668	35	828	371
AAAGCTCCAATAATCAACAG	BRDN0001231911	652	1	641	1
AAAGCTCCACATATAAATGG	BRDN0001220336	198	0	213	0
AAAGCTCCTACACGAAAGAG	BRDN0001215641	428	0	412	0
AAAGCTCTAATGAATCATTG	BRDN0001220676	516	11	437	0
AAAGCTCTTCTTAAATACAA	BRDN0001228974	397	124	414	0
AAAGCTGAAGGACACAGCAG	BRDN0001192970	809	0	846	0
AAAGCTGACAGTGACACTGA	BRDN0001207094	817	6	545	1
AAAGCTGATACTCTCCACTG	BRDN0001219438	330	1	298	0
AAAGCTGGCAAAGAAAAAGA	BRDN0001207955	320	39	211	0
AAAGCTGTCAAAGAACCTCT	BRDN0001173629	448	0	442	0
AAAGCTGTGCACACAGTCAG	BRDN0001216358	610	1	544	0
AAAGCTGTTACATTCCCGCT	BRDN0001208119	531	1	450	0
AAAGCTGTTCATGTGAACCA	BRDN0001205094	796	11	737	0
AAAGCTTAACCATGTTGCAG	BRDN0001230261	820	5	551	0
AAAGCTTACCTGTTCTGTAG	BRDN0001200296	79	0	368	0
AAAGCTTATCGGTTACGAGA	BRDN0001214864	734	0	664	0
AAAGCTTCCGAGCCTATCCA	BRDN0001165612	1315	797	768	1
AAAGCTTCGGGTGATATTGG	BRDN0001174334	392	1	210	0
AAAGCTTCTGATCTGAGTCC	BRDN0001196210	328	1	330	0
AAAGCTTGTACACCTTCCGT	BRDN0001174479	689	48	518	8
AAAGCTTTAATGCTAGCGAA	BRDN0001198052	271	0	445	0
AAAGGAAACTAGTGTTTCAA	BRDN0001204741	739	1911	409	0
AAAGGAAATATTTATCCGGT	BRDN0001185087	131	0	143	0
AAAGGAACTTGGAAAATCGT	BRDN0001192600	995	1	602	0
AAAGGAAGCCAACAATTATG	BRDN0001216803	1038	2	803	0
AAAGGAATGGAGTCTTCAGG	BRDN0001174053	405	0	375	0
AAAGGAATTAGCTAAAAACA	BRDN0001232635	184	0	172	0
AAAGGAATTTGCTTGTTCCA	BRDN0001231799	550	0	551	0
AAAGGACAAAGCTGGTACCG	BRDN0001220434	371	0	254	1
AAAGGACAACTACTCAAAAG	BRDN0001206133	597	3	468	0
AAAGGACAGAAAGGCAGTGT	BRDN0001228483	556	2544	617	1
AAAGGACCCTCAAAGGACGT	BRDN0001179555	463	0	376	0
AAAGGACCTAGAAAAACAAG	BRDN0001201491	698	11	595	0
AAAGGACCTCAGGATGACCC	BRDN0001189775	527	2	412	0
AAAGGACGATAAACAGATCG	BRDN0001196649	542	72	540	0
AAAGGACGGCGATTACCTAA	BRDN0001164988	44	0	182	0
AAAGGACTCTACATCAACCG	BRDN0001204826	717	1	934	0
AAAGGACTGAAGCTTAAACT	BRDN0001174468	359	0	483	0
AAAGGACTGGATTACTAACA	BRDN0001225495	284	0	232	0
AAAGGACTTCGGCTACGGCG	BRDN0001180465	445	2	166	0
AAAGGAGAACGTCTAACGAG	BRDN0001207420	323	1	494	18
AAAGGAGCAGAGCAAAACCG	BRDN0001224724	611	1	619	1
AAAGGAGTCAAGATAACTGA	BRDN0001172901	299	0	306	0
AAAGGAGTCTCATTTACAAG	BRDN0001233844	254	0	251	0
AAAGGATAAAGAATTAGTTG	BRDN0001164643	657	150614	432	63
AAAGGATCCTGACACTCGCG	BRDN0001209635	1062	1	741	0
AAAGGATGATCACAATGTTC	BRDN0001218446	975	34	622	0
AAAGGATGGAAAATACAGCC	BRDN0001237183	134	0	367	0
AAAGGATGGCCTGATTAACG	BRDN0001198145	715	9	499	0
AAAGGATTCAGTGACCACAA	BRDN0001217170	634	1	771	1
AAAGGATTCTGTTGTAACTC	BRDN0001237871	333	2	492	0
AAAGGATTGACAAGAACTGA	BRDN0001180620	779	5	662	0
AAAGGATTGTGCTCTGACTG	BRDN0001235798	684	0	642	0
AAAGGATTTGACCAAACCTG	BRDN0001162872	862	2	710	1
AAAGGCAAACCGCTTCCGAG	BRDN0001217903	811	41	781	0
AAAGGCAATACGTACCACTG	BRDN0001186931	852	186	744	0
AAAGGCAATGTCAAGACACA	BRDN0001173986	307	37	252	1
AAAGGCACCAATAGACACAT	BRDN0001170288	314	0	276	1
AAAGGCACTGCTCAACGAGG	BRDN0001174172	292	7	307	79
AAAGGCAGGCTAGTCACAGG	BRDN0001188938	943	1	642	0
AAAGGCAGGTATAGCAACTG	BRDN0001227156	634	0	592	0
AAAGGCATAGAACATGGACG	BRDN0001217338	201	1	289	0
AAAGGCCCAAGCTTTAGATG	BRDN0001218796	1208	4	858	0
AAAGGCCGGACTATTGCCAC	BRDN0001235726	183	0	273	0
AAAGGCCTCCAAATAGACGT	BRDN0001177130	584	30	292	1
AAAGGCGAGTAAAGGCCAGT	BRDN0001191034	440	1	329	1
AAAGGCGATTCTGACCGGGT	BRDN0001179816	81	21	129	0
AAAGGCGTCATCAAATGTGC	BRDN0001172217	520	521	385	0
AAAGGCTAATCAGTGCCACA	BRDN0001176211	306	0	193	0
AAAGGCTATCTCTCTTAAGG	BRDN0001163877	466	0	393	0
AAAGGCTCACAACAGGCCCG	BRDN0001176913	333	0	244	0
AAAGGCTCACATATCAGTCA	BRDN0001183346	1407	1	823	1
AAAGGCTCGTGATATTCCGT	BRDN0001177426	279	0	286	0
AAAGGCTCTCAATTCTCATG	BRDN0001212332	268	10	293	0
AAAGGCTGACTTAGGCCTAG	BRDN0001193853	369	0	242	0
AAAGGCTGCTGATGACACCT	BRDN0001190150	1070	14	879	0
AAAGGCTGTTATTGAACAAG	BRDN0001230377	516	206	493	0
AAAGGCTTATACATGTCCCA	BRDN0001237160	244	0	275	0
AAAGGCTTGATCGTGCTCAC	BRDN0001172069	121	0	241	0
AAAGGCTTTCCGTAGGAGTG	BRDN0001195436	1049	258	860	0
AAAGGCTTTGAGAAGGACGT	BRDN0001186524	359	0	204	0
AAAGGGAAAAACTACCAGAA	BRDN0001238932	513	0	239	0
AAAGGGAAAACAGGCCGAAG	BRDN0001206441	0	0	56	0
AAAGGGATCTGAGTAGTCAT	BRDN0001183903	899	3	453	0
AAAGGGATGAGGACTCGACT	BRDN0001187599	549	0	633	0
AAAGGGCAGTCCCCACTGCG	BRDN0001238876	698	0	669	1
AAAGGGCATCTTACACGTCA	BRDN0001225088	831	0	584	0
AAAGGGCCAGATACCAGACG	BRDN0001184604	451	1	468	1
AAAGGGCCTATACCAATGGA	BRDN0001196390	193	0	392	0
AAAGGGCGAGAAGTCCAAGT	BRDN0001201916	247	8	150	0
AAAGGGCTAGAGTTCTCCGA	BRDN0001217600	761	1	642	0
AAAGGGCTGTAAGGCACGTG	BRDN0001211546	746	0	728	0
AAAGGGGAAAAGTTTGGTCG	BRDN0001222295	333	0	208	0
AAAGGGGAATTTCCCCACAA	BRDN0001174813	444	0	238	0
AAAGGGGTAGTATGGTACCA	BRDN0001193887	420	0	347	0
AAAGGGGTCGTAAACGCAGG	BRDN0001183499	136	0	301	0
AAAGGGTATCTTACCCCCCA	BRDN0001207203	333	0	262	0
AAAGGGTATGAAGCTCCATA	BRDN0001214328	212	0	196	0
AAAGGGTCAATAGAAGGACA	BRDN0001194701	311	16	433	0
AAAGGGTCATGCATACAAAG	BRDN0001205038	442	9	419	0
AAAGGGTGAACACCAGTGAA	BRDN0001233998	1180	122	757	8
AAAGGGTGAACAGATCGCTA	BRDN0001214643	49	0	134	0
AAAGGGTTCTTCAACTGCGA	BRDN0001174673	459	3	400	1
AAAGGTAAAAATTGTGACAG	BRDN0001227230	260	0	248	0
AAAGGTAAATGAAGGCTGAG	BRDN0001195948	965	5	693	0
AAAGGTAAGCTCCAGCAATG	BRDN0001185147	825	3	749	10837
AAAGGTAGGGTTGTGCCACA	BRDN0001206646	498	0	447	1
AAAGGTATGTCTTCCAACAA	BRDN0001184992	275	0	254	0
AAAGGTATGTTTGGGAATGA	BRDN0001189707	254	0	214	0
AAAGGTCAACATTCTACCAC	BRDN0001216793	376	0	313	0
AAAGGTCAGCCAATGGTGTG	BRDN0001182477	322	25	279	1
AAAGGTCAGTCCTCAGACGG	BRDN0001171351	511	1805	389	0
AAAGGTCCGATTGACATGGG	BRDN0001195587	236	96	277	0
AAAGGTCTTCGGGTCCAACC	BRDN0001212138	43	0	269	0
AAAGGTGATGGAATGATGGG	BRDN0001188340	75	0	252	0
AAAGGTGGACCACTCCCGGT	BRDN0001203612	707	5	429	3
AAAGGTGGCTAGTCTTACAC	BRDN0001229528	231	0	92	0
AAAGGTGGGGATCTAACTTG	BRDN0001210445	1104	202	1009	0
AAAGGTTCTGAATCAAACGG	BRDN0001217285	288	1	657	2
AAAGGTTGGATTTCAAGGCG	BRDN0001186673	227	3	182	0
AAAGGTTTACACTCGCCATG	BRDN0001189162	829	0	672	0
AAAGGTTTCTCTCTAGTGTG	BRDN0001211384	1008	15	623	1
AAAGTAAACAGGGTGCCTTG	BRDN0001179768	297	0	197	0
AAAGTAAACGTACCAACAAG	BRDN0001194478	226	0	239	0
AAAGTACAACTCTCAGTGAG	BRDN0001221838	417	4	452	0
AAAGTACAATCGGAGATATG	BRDN0001229797	169	0	295	0
AAAGTACACTATCTCCCCGG	BRDN0001181908	603	0	461	41
AAAGTACAGCTGGAAAACCG	BRDN0001210537	275	0	283	0
AAAGTACAGTGCTTTCACTG	BRDN0001225886	863	0	549	1
AAAGTACATAACATTTATCC	BRDN0001180847	497	0	410	0
AAAGTACCAATCCCTTGAAA	BRDN0001179900	856	1	702	0
AAAGTACCTTTCGTGCCAGT	BRDN0001222235	727	218	804	0
AAAGTACTCGAAGAAGTCCG	BRDN0001216276	629	0	673	11
AAAGTACTGAACAATAACTT	BRDN0001206863	863	41	701	0
AAAGTACTGCATGAGGCCGA	BRDN0001215571	12	1	72	0
AAAGTACTTCCCCCAGTGGG	BRDN0001184389	394	0	397	1
AAAGTACTTTGGTCCCAGCG	BRDN0001205562	103	0	144	0
AAAGTAGAGGCCTTCACACG	BRDN0001229771	309	4	477	1
AAAGTAGCCAAGATAACATG	BRDN0001220431	391	0	171	0
AAAGTAGTACATATCGACTC	BRDN0001228894	413	0	249	0
AAAGTAGTAGTGTCTTCTAG	BRDN0001201502	313	0	222	0
AAAGTATATTCCATGTACAT	BRDN0001196095	699	1	685	0
AAAGTATCAGACGAAAAGAG	BRDN0001213682	696	71	508	0
AAAGTATCGGGTATGGCCCG	BRDN0001222449	545	483	529	0
AAAGTATCTTGACTATCACA	BRDN0001186893	671	7105	324	5
AAAGTATGGGCCTAATCCGA	BRDN0001164053	519	0	369	0
AAAGTATTGAACGTTCTCAT	BRDN0001210226	558	0	634	0
AAAGTCAAAGCAGATACCAA	BRDN0001224099	588	6	586	0
AAAGTCAAAGCTATAGCCTG	BRDN0001209546	197	0	163	0
AAAGTCAACTTACCCAAAAG	BRDN0001231866	127	0	185	0
AAAGTCAAGCCACAATCACT	BRDN0001207623	259	0	426	0
AAAGTCACGGGCATAGATTG	BRDN0001173104	440	0	174	0
AAAGTCACTAAGTAACACAA	BRDN0001219854	404	0	184	0
AAAGTCAGTCTGGTTATGTG	BRDN0001170504	903	0	841	0
AAAGTCATACCTGAGTATTG	BRDN0001177312	63	0	198	0
AAAGTCATATACCTTAGTAG	BRDN0001166637	358	0	275	0
AAAGTCATCGACCGTCAGTG	BRDN0001204085	321	0	515	0
AAAGTCCATATCCTTAAGGG	BRDN0001174351	111	0	122	11
AAAGTCCATTTAGTAAGTGA	BRDN0001187666	556	4	502	0
AAAGTCCGGAGCCGATCACA	BRDN0001234344	375	11	675	0
AAAGTCCGTGGACATGTGGT	BRDN0001227833	691	0	712	0
AAAGTCCTTATCGACCACCA	BRDN0001210809	444	0	453	1
AAAGTCGAAACCCACGATGA	BRDN0001205633	2	0	216	0
AAAGTCGAAGGCCTGCGACT	BRDN0001237400	309	0	146	0
AAAGTCGAATATCATGCTGG	BRDN0001236054	950	9	733	1
AAAGTCGACCCCAACAAGCG	BRDN0001213964	374	10	296	0
AAAGTCGAGAGTCTCTCCGA	BRDN0001169910	537	1	507	0
AAAGTCGAGATGACCACACG	BRDN0001198864	874	143	815	0
AAAGTCGATCTCATAGACGT	BRDN0001213381	863	2	584	0
AAAGTCGCTAAGTAACACGA	BRDN0001217073	368	0	435	0
AAAGTCGGGACTATCGATGA	BRDN0001211924	477	0	355	0
AAAGTCGGGATCCTACACCT	BRDN0001173622	800	1	560	1
AAAGTCGTATGCGATGACAA	BRDN0001228183	925	1	673	0
AAAGTCTTTAAATCTCACTC	BRDN0001233996	974	1	526	0
AAAGTCTTTACTCTAACTCC	BRDN0001182459	160	0	199	0
AAAGTGAAATCATATATACG	BRDN0001223178	392	93	395	0
AAAGTGAACCGAGGAAACGC	BRDN0001237190	146	0	210	0
AAAGTGAACTGGGACGGAAG	BRDN0001207426	197	1	328	0
AAAGTGAAGAAGTCTGACTG	BRDN0001234808	1196	1	707	0
AAAGTGAATGGTCATGACCA	BRDN0001237188	406	773	331	1
AAAGTGACACAGTATAAGAA	BRDN0001237818	146	1	434	0
AAAGTGACACCGTCTGCTTG	BRDN0001163998	586	0	514	0
AAAGTGACACTGAGCAGATA	BRDN0001181142	591	18	497	0
AAAGTGACAGCTCTTAGTCG	BRDN0001226828	713	0	473	0
AAAGTGACCCGGGCTTTAAG	BRDN0001164189	470	1	400	0
AAAGTGACGCCCTTGGAGTG	BRDN0001191417	71	0	180	0
AAAGTGAGATAAGACCTGAT	BRDN0001229716	268	32	195	0
AAAGTGAGATCATTCAGACG	BRDN0001208552	537	29	596	0
AAAGTGAGCAAATTACCGTG	BRDN0001236005	927	1471	602	1
AAAGTGAGCCCATTCAACAA	BRDN0001231187	454	0	335	0
AAAGTGAGGAACCTCACAAG	BRDN0001219357	204	0	353	0
AAAGTGATGAGAATCAACCT	BRDN0001204540	471	0	683	0
AAAGTGATGGAAAATCAAGA	BRDN0001190626	456	21	337	1
AAAGTGATGGATGACATTTG	BRDN0001171674	306	8	357	0
AAAGTGATGTCAGGATACAG	BRDN0001199854	916	1	871	0
AAAGTGCCAGGATGTGATTG	BRDN0001221710	1135	7	904	1
AAAGTGCGAGTCAACACCCA	BRDN0001238133	289	0	404	0
AAAGTGCTCAAATCATGAGG	BRDN0001222812	567	0	579	0
AAAGTGCTTAATGATGTGAG	BRDN0001201691	362	0	384	0
AAAGTGCTTCCCGACAGACA	BRDN0001170672	316	3	211	0
AAAGTGGAAGAAGTGTAGCT	BRDN0001214404	51	0	185	0
AAAGTGGACTCCACATCAGT	BRDN0001177349	398	0	330	0
AAAGTGGAGGGTTAAAAAGG	BRDN0001234047	799	0	646	0
AAAGTGGATGAGTTCCCACT	BRDN0001190586	315	0	237	19
AAAGTGGCACCTACCTGACT	BRDN0001226889	647	0	591	0
AAAGTGGCCTGTGACGAAAA	BRDN0001210395	513	27	389	0
AAAGTGGCGAGGCTCATAGG	BRDN0001191729	886	1	872	2
AAAGTGGCTCTTTCACGGTG	BRDN0001204883	620	0	488	0
AAAGTGGGAAGTACGTCCTG	BRDN0001179871	23	0	144	0
AAAGTGGGCATACGAACGGG	BRDN0001175570	603	19	667	0
AAAGTGGTGCAAGATCTTAG	BRDN0001206445	647	0	687	0
AAAGTGTAGACACGTCCGCA	BRDN0001178634	231	0	224	0
AAAGTGTCCAGGGATAGGCG	BRDN0001211542	333	7	304	0
AAAGTGTCGGACCCCGCTTG	BRDN0001213814	410	0	345	0
AAAGTTAACATCTTGGAGGC	BRDN0001232292	690	0	433	0
AAAGTTAAGCGTGAAATTTG	BRDN0001227268	697	1	320	0
AAAGTTAGAGCAGTTCAGAG	BRDN0001184312	531	150	499	0
AAAGTTCAGTAATAATCCCA	BRDN0001163087	175	0	329	0
AAAGTTCCACCTAATCATGT	BRDN0001205066	862	2	674	0
AAAGTTCCATGTCTTCAAAG	BRDN0001170199	425	1	521	0
AAAGTTCCCAGCGCTTGTTG	BRDN0001177623	431	14	318	0
AAAGTTCCCCAACAAAATCC	BRDN0001227618	332	0	335	0
AAAGTTCTATCTGTTGGGCG	BRDN0001193407	224	0	247	0
AAAGTTCTCTGGAGTCATGG	BRDN0001229348	1198	2	897	0
AAAGTTCTGGATAACAGGAT	BRDN0001197463	412	0	521	0
AAAGTTGACGACACCTCTCA	BRDN0001220565	1101	6081	694	31
AAAGTTGAGGTGACCCACTG	BRDN0001169832	624	0	461	0
AAAGTTGCCAAAGTTAGCCA	BRDN0001207130	1214	2	890	2
AAAGTTGGTGTCCGAACCAG	BRDN0001172020	112	0	261	0
AAAGTTGTACTTATTCCAGT	BRDN0001165807	226	0	185	0
AAAGTTTCAGCTGTGAGGTA	BRDN0001229674	82	0	113	0
AAAGTTTCCACATGGTGACG	BRDN0001206196	1226	26	815	0
AAAGTTTGAGCTTTACCTTG	BRDN0001229481	612	43	552	0
AAAGTTTGATTATGTGAGGG	BRDN0001187276	314	0	223	0
AAATAAAAGAAATCCGCCCA	BRDN0001174597	437	11	446	0
AAATAAAAGCCCTCAACCGG	BRDN0001166694	171	1	409	0
AAATAAAAGGTCTTGATCTG	BRDN0001232634	566	31	315	0
AAATAAAATTGCTCACTGAA	BRDN0001206462	467	1	491	1
AAATAAACACATCACCCACG	BRDN0001212619	184	69	245	1
AAATAAAGAAGCTTGCTTAG	BRDN0001197583	366	0	276	1
AAATAAAGAGCTCTCAGGCA	BRDN0001204737	315	0	429	0
AAATAAAGCCCGTCAATCAG	BRDN0001213148	268	7	270	0
AAATAAAGCTACAAAAGAGA	BRDN0001192382	1454	34	540	0
AAATAAATGGTTAAGTTATG	BRDN0001230858	485	8	440	0
AAATAACAGACCTCAAAGTG	BRDN0001202511	467	0	345	0
AAATAAGAAGATCTGATGAA	BRDN0001209868	589	31	407	643
AAATAAGCAACCCTTCTGTG	BRDN0001216304	140	0	213	0
AAATAAGGAAGTCATCACCC	BRDN0001208081	424	78	249	14
AAATAAGGAGGGATAACACC	BRDN0001218877	1068	4	828	1
AAATAAGGGGCTCTACAGAG	BRDN0001210922	757	0	502	0
AAATAATAGTATAAATGTGG	BRDN0001214953	58	37	130	0
AAATAATATGCATCTCTCGA	BRDN0001239076	729	2	610	0
AAATAATCATTAGTATCTCG	BRDN0001208436	478	0	347	1
AAATAATCCATAAACTGCTG	BRDN0001170584	874	0	662	0
AAATAATCCGTCATTCCTAG	BRDN0001175453	362	0	316	0
AAATAATGCACAGAACGCGA	BRDN0001234276	313	270	140	0
AAATAATGGCATCAGAAGAG	BRDN0001174623	262	0	141	0
AAATAATGGGAGCCCCCCAG	BRDN0001220515	623	0	527	0
AAATAATTAAGTATGCACAT	BRDN0001201761	168	2	286	0
AAATAATTTGGACAATACTG	BRDN0001194983	79	0	205	0
AAATACAAAAACCTGGAACG	BRDN0001223463	168	0	252	10
AAATACAAACCCTACCTGGT	BRDN0001189367	712	1	457	1
AAATACAAGCAGAACACTCA	BRDN0001193734	1209	348	976	1
AAATACAAGCCGAAGATGTG	BRDN0001216135	615	0	496	0
AAATACAAGCTATAGCGATA	BRDN0001239077	702	1	816	1
AAATACACATCTGAAGTACA	BRDN0001230254	642	0	414	1
AAATACACCACATAATAGAG	BRDN0001210218	305	0	304	0
AAATACACCACATGTGTGAA	BRDN0001188475	327	19	239	0
AAATACACCTCCGATTACTG	BRDN0001218059	397	0	327	0
AAATACACTAAGAAGTCTCG	BRDN0001216961	715	0	427	0
AAATACAGCTTCGAAATAGG	BRDN0001204224	85	0	190	0
AAATACAGTGGAGTTCCTGT	BRDN0001182278	716	2	603	0
AAATACAGTTAGATAGACAT	BRDN0001214771	146	0	295	0
AAATACAGTTCGTAACTCTG	BRDN0001173307	520	0	401	0
AAATACATACCTCAGCAAGG	BRDN0001170292	362	80	391	0
AAATACATGTTGGGGCATGG	BRDN0001164583	827	1	668	0
AAATACCAAGGAGTACAGAG	BRDN0001220903	784	13	512	1
AAATACCAGAGAGTGCTGAT	BRDN0001229914	727	0	285	0
AAATACCAGCTCACTGACAT	BRDN0001207361	278	0	246	0
AAATACCATACCTTGCAAGG	BRDN0001229728	618	37	534	0
AAATACCTTCAATGCTCTGG	BRDN0001191813	469	1797	190	0
AAATACGATCTTGAGCAACA	BRDN0001227933	467	0	324	0
AAATACGCCAAGTCATCTGT	BRDN0001182979	327	0	682	0
AAATACGCTCTTACCTAACG	BRDN0001212989	192	0	271	0
AAATACGCTTGACGCCGCCG	BRDN0001177010	233	1	163	0
AAATACTAAATCTAAATCGA	BRDN0001175282	62	0	269	0
AAATACTACTTACGGTCACT	BRDN0001170533	410	87	421	0
AAATACTCCTGTAATATGGT	BRDN0001233441	584	138	583	1
AAATACTGCGTATATTCAAG	BRDN0001167087	241	1	232	1
AAATACTGGGACATATCCAG	BRDN0001203278	806	4187	585	0
AAATACTTACTGGTATCGAG	BRDN0001165560	375	0	361	0
AAATACTTCATACATTACAG	BRDN0001216058	762	1	703	0
AAATACTTGAAGGACGAAAG	BRDN0001230990	150	1	143	0
AAATAGAATCGGCTGCCACT	BRDN0001235158	644	1	667	0
AAATAGAGCGCCTCACCATG	BRDN0001185797	319	6	291	0
AAATAGAGGCAAGCCCAATT	BRDN0001232629	447	20	591	0
AAATAGATATGGCGACCGAG	BRDN0001221816	136	1	336	1
AAATAGATTTGTTCTCCGAG	BRDN0001217209	128	1	173	0
AAATAGCCAGGTATTCAGTG	BRDN0001169315	446	4	504	0
AAATAGCTACGGTGAACCCG	BRDN0001199792	959	4	719	0
AAATAGCTGTAATATCCAGG	BRDN0001207866	254	0	402	0
AAATAGCTTCAATACTAGAG	BRDN0001234063	515	1	632	1
AAATAGGAAACTCTGGAGCT	BRDN0001185247	64	0	120	0
AAATAGGACTAATTCCAACC	BRDN0001204242	261	4	235	0
AAATAGGAGCAATAAACCAG	BRDN0001180210	585	2589	538	3
AAATAGTGTACCATGTGCGG	BRDN0001222491	406	0	417	0
AAATAGTTAAAGAAGGCAGG	BRDN0001191026	735	5	507	0
AAATAGTTGCAACAAAAGAG	BRDN0001166671	189	0	137	0
AAATATAAAAGTACACTGAG	BRDN0001163046	327	0	430	1
AAATATAATAAGGCTGAGTG	BRDN0001197767	668	61	487	1
AAATATACAGGATGTCCCTG	BRDN0001204752	359	0	329	2
AAATATACTAACAACCTGGG	BRDN0001208130	176	0	209	0
AAATATAGCAAAGCTTGGAA	BRDN0001169169	108	1	134	0
AAATATATTTGATTACTGCA	BRDN0001208632	606	74	724	1
AAATATCCAACTAAGGACCA	BRDN0001173891	235	21	160	0
AAATATCTGAAAACACCACC	BRDN0001205522	559	26	634	1
AAATATCTGAATGTCCTACG	BRDN0001230515	296	0	345	0
AAATATCTGACAAACAAGAG	BRDN0001222828	455	1	383	233
AAATATCTGACAATATACAT	BRDN0001188438	233	0	137	0
AAATATGACTCAAGTGTGAG	BRDN0001190233	109	0	254	0
AAATATGCAAATTCGTACAA	BRDN0001231035	623	1	562	0
AAATATGCTAGAGTGCCTTG	BRDN0001215384	398	0	460	0
AAATATGCTGCATAGACTAC	BRDN0001218534	355	0	360	0
AAATATGGACGAATAGTGGA	BRDN0001235973	55	1	263	0
AAATATGTACAAATGATGGG	BRDN0001188101	163	0	275	0
AAATATTACCATCCCGAAAG	BRDN0001183243	234	0	241	0
AAATATTATTGCAGAGTCAG	BRDN0001220148	587	1	490	0
AAATATTCTCATCCTTAGTG	BRDN0001237437	561	0	625	0
AAATATTCTTCCCGTTACTT	BRDN0001169209	579	1	331	0
AAATATTGAACTGAACCAGC	BRDN0001205955	658	1	649	0
AAATATTGACCCGATAACCA	BRDN0001203100	459	618	495	1
AAATATTGCTGATCGCCATG	BRDN0001165616	265	9	137	0
AAATCAAAAGCTACTTGGTG	BRDN0001205287	1016	277	672	2
AAATCAAAATGACCATGAGG	BRDN0001220151	507	0	510	1
AAATCAAACATCAAATATGG	BRDN0001180855	585	0	443	0
AAATCAAACCCAGAGATCCG	BRDN0001180165	246	0	140	0
AAATCAACTTGCCCGAGTCG	BRDN0001180489	872	4	487	0
AAATCAAGCAATGTACCAAG	BRDN0001203815	403	1	470	0
AAATCACAAACTAGATGCAA	BRDN0001180417	639	0	422	0
AAATCACAACGACATCTAGG	BRDN0001197956	851	885	958	1
AAATCACAGAAACCTGAATG	BRDN0001167945	197	0	232	1
AAATCACATTCTCCAATAAG	BRDN0001206202	228	0	216	0
AAATCACCAATGCCTCCTTG	BRDN0001236447	637	0	746	0
AAATCACCCTGCTTGAGCAA	BRDN0001174052	395	0	516	0
AAATCACTAACTCACCTGGG	BRDN0001180655	807	4	579	0
AAATCAGAGAAACCTGAACG	BRDN0001175366	104	0	320	1909
AAATCAGGAGAGCTAGTGGA	BRDN0001192227	808	22360	391	11
AAATCAGTGATGCTGGCAAG	BRDN0001209170	730	2	495	4
AAATCAGTGTTTGCTTTACA	BRDN0001232115	428	2	597	0
AAATCATGACCTATGTAACA	BRDN0001218573	1134	0	943	0
AAATCATGATACCTTCCGAG	BRDN0001233512	411	0	309	0
AAATCATGGAAATGTTACTG	BRDN0001215441	665	448	318	0
AAATCATTAGTGAAGAGCAC	BRDN0001167600	362	21	253	1
AAATCATTATCTTAGCCACC	BRDN0001208768	230	0	340	0
AAATCATTCTCGAGGCACTG	BRDN0001170846	324	0	346	0
AAATCATTTCCAGACACGCC	BRDN0001181740	219	0	340	0
AAATCCAATGCATGTAGCTG	BRDN0001204442	1187	2	980	1
AAATCCACGCTCGCACATGG	BRDN0001213258	451	0	347	0
AAATCCAGTACTCTGACTTG	BRDN0001183558	9	0	125	0
AAATCCATACAGATAAGGAC	BRDN0001189507	367	1	370	0
AAATCCCACTGTATTCACAA	BRDN0001198559	1002	79	793	1
AAATCCCAGTACCTGCAACT	BRDN0001231208	784	2	498	58
AAATCCGACAAGTTCCAGAG	BRDN0001202197	1364	1	1073	1
AAATCCGCCAGTATTTGCGG	BRDN0001191981	503	0	651	0
AAATCCGGCCAGGTCGACTG	BRDN0001193941	1241	0	875	1
AAATCCTACAAATATGAATG	BRDN0001189024	343	1	175	0
AAATCCTACCTGAGTGAGCG	BRDN0001175609	212	0	381	0
AAATCCTAGCACATTACCAC	BRDN0001209602	1104	3	657	1
AAATCCTCCAAAGAACCGAG	BRDN0001194059	406	0	185	0
AAATCCTCTCTCGCAACAAG	BRDN0001215656	640	3	659	2
AAATCCTGATAGTGGCATCG	BRDN0001199560	1	0	155	0
AAATCCTGTCAAAAAATGGA	BRDN0001224636	477	5	404	0
AAATCCTTACAAAACCCTAG	BRDN0001202757	490	0	231	0
AAATCCTTATGAAACAGACG	BRDN0001184107	417	3	469	0
AAATCCTTGTAGCAGATACG	BRDN0001164758	315	8	239	0
AAATCGAACAGACAGCATCT	BRDN0001211035	711	8	770	0
AAATCGAAGCAGAAATCTAA	BRDN0001189600	442	0	399	0
AAATCGACCAAGACCCACCT	BRDN0001204210	428	0	368	0
AAATCGAGGAGTTCTAGCTG	BRDN0001226191	947	0	891	0
AAATCGCTGACCAGAGACCG	BRDN0001197622	764	16	935	0
AAATCGGATCCTTCTCTCGG	BRDN0001163029	476	1408	485	1
AAATCGGGCACGGGTAATGG	BRDN0001220596	434	0	579	1
AAATCGGGGGGCAACGACTG	BRDN0001233037	534	199	604	0
AAATCGGTCGCTTGCCAAGG	BRDN0001233688	395	1	465	0
AAATCGGTGAATTATAGATG	BRDN0001183716	153	0	148	0
AAATCGTGATAGAATTCCAG	BRDN0001199751	441	0	360	0
AAATCGTTCAGATCATCATG	BRDN0001216973	488	159	469	0
AAATCTAAACTCTTATTCCT	BRDN0001232400	550	0	500	1
AAATCTAAAGCAGATAATGT	BRDN0001215470	737	47	629	0
AAATCTAAGAATGAGGACCG	BRDN0001238532	316	6	295	0
AAATCTAATTCAATTAGTGT	BRDN0001224106	318	1	615	1
AAATCTACAACATGGGACGG	BRDN0001169719	537	2	395	2
AAATCTAGAAAACTCACTTG	BRDN0001191995	380	1	308	13
AAATCTAGAACTTACCCCAA	BRDN0001189283	226	0	345	1
AAATCTCAGAAATCTGAACA	BRDN0001168698	610	0	423	0
AAATCTCAGATGACAGAACC	BRDN0001238792	455	58	490	10
AAATCTCCAGACGTTCTAGA	BRDN0001208277	656	32	678	1140
AAATCTCCGAAACCAGTCTG	BRDN0001185822	315	0	203	0
AAATCTCTAAGACCAACCTG	BRDN0001165492	355	0	286	14
AAATCTCTTAGCTAAAAGTG	BRDN0001170357	454	1	602	0
AAATCTCTTGCGATGCACTG	BRDN0001234233	234	0	515	1
AAATCTGAACGTCTGAGAGT	BRDN0001196459	893	8	959	1
AAATCTGAGAGCAGAGAATG	BRDN0001186882	561	6	658	0
AAATCTGCAGACATACACAA	BRDN0001179944	371	0	296	0
AAATCTTAAACCTGACATGG	BRDN0001178207	134	0	145	0
AAATCTTACTGTTTACACTC	BRDN0001203374	847	1	766	0
AAATCTTAGAGTTTCCCGCA	BRDN0001208255	209	0	244	0
AAATCTTCGATACGCCACAA	BRDN0001170190	232	1	222	0
AAATCTTGCAAAATCGGCAG	BRDN0001209431	853	0	674	2564
AAATCTTGGAGGAGTCACCC	BRDN0001237144	286	0	261	0
AAATCTTGTGAACCTCATCG	BRDN0001209275	370	0	199	0
AAATGAAACCAAGTTCTACG	BRDN0001201427	837	11	782	0
AAATGAAAGAGTACACGTCA	BRDN0001217301	1306	1	1004	0
AAATGAACATGGTACCACAC	BRDN0001230932	492	0	172	0
AAATGAACCTCGGTAACACG	BRDN0001236413	268	3	345	0
AAATGAACGAATTGGCATGG	BRDN0001208685	435	1	273	0
AAATGAAGGAGCAACTCCGA	BRDN0001237428	319	0	246	0
AAATGAAGTGCTAAAGACAA	BRDN0001163818	305	28	279	0
AAATGAATAGAGAAAGGGTG	BRDN0001233656	319	0	391	0
AAATGACATAGTATTCATAG	BRDN0001209246	425	0	299	0
AAATGACCCTGGAAGCAATG	BRDN0001206537	207	0	266	0
AAATGACCGGGGATCTAAGG	BRDN0001178779	298	12048	237	5
AAATGAGACTTACGGAAAAT	BRDN0001165191	272	0	193	0
AAATGAGAGAAATCATTGGC	BRDN0001219750	839	1	732	0
AAATGAGCTGAGACTTCCTA	BRDN0001198710	250	0	215	0
AAATGAGGAGGATCACACCA	BRDN0001233829	424	0	379	0
AAATGAGGTAAGGACCACCA	BRDN0001198763	660	1	672	0
AAATGAGTACCTACCTGTCG	BRDN0001194278	774	132	808	0
AAATGAGTGACGGTTCCCGG	BRDN0001171294	511	1	372	0
AAATGAGTTGATAATGACGG	BRDN0001192717	461	110	552	1
AAATGATACCCTATTGTGGG	BRDN0001227170	324	0	383	27
AAATGATACTAAATCCAGAG	BRDN0001166122	655	1	530	0
AAATGATACTGGATAGTCAG	BRDN0001202181	1002	0	659	0
AAATGATAGTATATATGCAG	BRDN0001207342	353	0	491	1
AAATGATATCAACCGTTGTG	BRDN0001171230	707	1	384	0
AAATGATCCTAGCTTGACAT	BRDN0001238027	494	1	641	0
AAATGATGAAGTACAAACCA	BRDN0001177843	371	11	384	0
AAATGATGATCAGCTCCTGT	BRDN0001231372	277	0	287	0
AAATGATGGATTAATCACAA	BRDN0001165869	266	1	339	0
AAATGATTCCGGTATCAACG	BRDN0001197796	553	1	709	0
AAATGATTCTACTCGGACAG	BRDN0001219517	849	1180	676	1
AAATGATTTCCAAATGTCGA	BRDN0001179377	349	0	276	0
AAATGCAAACCAAATGTCCA	BRDN0001226601	971	3	825	0
AAATGCAAGATAGTTGTGGT	BRDN0001221087	730	1	571	0
AAATGCAATACATGATATCC	BRDN0001188581	147	0	135	0
AAATGCACAGATCGCTGATC	BRDN0001239078	997	0	826	2
AAATGCAGAAGAAGATGTGT	BRDN0001233137	852	1	655	0
AAATGCAGACTCTCCCATCA	BRDN0001238427	611	0	842	71
AAATGCAGTCTAAGGGATGA	BRDN0001202575	858	0	1233	0
AAATGCATCTCACCCCCAGA	BRDN0001209909	1300	14	862	0
AAATGCCAAACTTCGACTGA	BRDN0001189175	754	0	369	1
AAATGCCAAGCACTTAGCTG	BRDN0001186601	754	15	430	1
AAATGCCAGAAGAACTCACC	BRDN0001224550	735	0	802	0
AAATGCCAGGAGCACCACAC	BRDN0001234628	674	433	530	1
AAATGCCGGAATTCAAAACC	BRDN0001172807	193	0	148	0
AAATGCCTTCCCAATTACCG	BRDN0001226897	382	1	281	0
AAATGCGAAGAAGCACCATG	BRDN0001198957	1101	33	1038	0
AAATGCGAAGTCATATGGGT	BRDN0001201692	548	0	340	0
AAATGCGCCCCGAGACACCG	BRDN0001232879	53	0	293	0
AAATGCGCGCAACTCAGAAG	BRDN0001197844	668	561	734	0
AAATGCTCAAAGAAGAGACT	BRDN0001212193	424	0	207	0
AAATGCTCAGGCACAACAAG	BRDN0001218981	390	1	333	0
AAATGCTCCACAAAAATCCA	BRDN0001165378	132	1	222	0
AAATGCTGATAAATCTTCCA	BRDN0001227965	236	0	269	0
AAATGCTGGAAATTGCCCTG	BRDN0001184769	96	0	196	0
AAATGCTTATGTTTACGAAG	BRDN0001182238	488	5	296	1
AAATGCTTCAATAAAGTAAC	BRDN0001173840	313	0	164	0
AAATGCTTCCAAATGTCACG	BRDN0001228267	483	0	471	0
AAATGGAAAAACGATAAACA	BRDN0001206520	303	0	257	0
AAATGGAACACCAATTCCAG	BRDN0001163001	493	2	278	0
AAATGGAACAGCAGTGGTCA	BRDN0001213766	457	0	373	0
AAATGGAATCAAAGGCTCCG	BRDN0001177710	188	0	146	0
AAATGGACGGAATGTTTGTG	BRDN0001212110	283	1	303	0
AAATGGAGACTTAATTGCAG	BRDN0001222278	293	32	375	0
AAATGGAGAGACTCTTCTTG	BRDN0001176995	268	0	333	0
AAATGGATAGACTTCGTCAG	BRDN0001192651	867	9	594	0
AAATGGATCTATATTGGTGA	BRDN0001214406	449	1	440	0
AAATGGATCTATGTTCACAA	BRDN0001218348	733	0	706	0
AAATGGCACTGATGAAACAT	BRDN0001192369	258	22	254	0
AAATGGCATCAAAGCTAGGG	BRDN0001198270	513	0	404	0
AAATGGCCTACACTGACACA	BRDN0001202180	1583	19	1176	1
AAATGGCTAAAGAGCTACAA	BRDN0001163079	741	0	789	0
AAATGGCTATTCCTACAAAG	BRDN0001221411	633	0	503	1
AAATGGCTTTGAACTACCAA	BRDN0001199897	487	764	447	0
AAATGGGAATTGGGTATCCA	BRDN0001166375	659	96	580	0
AAATGGGATAACATTGCCGG	BRDN0001207295	205	0	603	1
AAATGGGTAACTGGCCACGA	BRDN0001192846	346	105	441	0
AAATGGGTACCAATCAAACC	BRDN0001167489	756	298	590	0
AAATGGTACCGAGAGAGCCA	BRDN0001173178	314	5	605	1
AAATGGTATCAAAGTAACAG	BRDN0001199362	190	0	218	0
AAATGGTATCCAGTGTGCCG	BRDN0001216761	1191	46	1052	1
AAATGGTCTGGTGCTATCAG	BRDN0001210662	556	0	402	0
AAATGGTCTTCGTGAATAGG	BRDN0001199143	547	0	321	0
AAATGGTTCAAATTTCAAAG	BRDN0001211458	256	0	169	0
AAATGTAATGGACAAGAATG	BRDN0001201994	687	16	444	0
AAATGTACAAGGACCGACAA	BRDN0001230836	505	1	446	0
AAATGTACAGGCTCAAAACG	BRDN0001167352	268	0	192	0
AAATGTACGAGCACTTCAAG	BRDN0001180650	675	345	644	2
AAATGTAGGAGACCCCAATG	BRDN0001213865	128	0	303	0
AAATGTAGGTTTGGATAACC	BRDN0001204310	677	0	372	0
AAATGTATGACTATCAAGGC	BRDN0001203935	154	0	142	0
AAATGTATGAGCTTTCCCTG	BRDN0001196815	716	72	386	0
AAATGTATGTGACTGTACAC	BRDN0001183098	371	1	257	0
AAATGTCACTTGTTCACGTG	BRDN0001206091	452	324	257	0
AAATGTCATCCAGCCAAATG	BRDN0001197744	397	0	352	0
AAATGTCTACAAAGGAGAGG	BRDN0001200198	191	0	229	0
AAATGTCTACTGTGTTCACG	BRDN0001181964	680	120	254	0
AAATGTCTCCCAATGAGTGA	BRDN0001217540	422	0	737	0
AAATGTCTTCAGATAACCAG	BRDN0001223525	485	2	448	1659
AAATGTCTTCCCAAACACCA	BRDN0001201638	817	0	867	0
AAATGTCTTGATGATGCCGT	BRDN0001228217	667	7	530	0
AAATGTGAAACATGGTACAA	BRDN0001172001	741	0	503	0
AAATGTGAAGCAATTTGGGA	BRDN0001179224	162	0	144	0
AAATGTGACTATTCAACTCT	BRDN0001220122	1012	2	951	0
AAATGTGTGAAACCTAATGT	BRDN0001214452	61	0	204	0
AAATGTGTGTCGAGTATGCA	BRDN0001177523	580	0	646	0
AAATGTTAAAGATGCTATCG	BRDN0001206743	273	0	297	0
AAATGTTAACGCAAAAACCA	BRDN0001168265	527	0	484	1
AAATGTTACTCTGTATGTGT	BRDN0001190409	405	0	302	0
AAATGTTACTGACCTTTCAG	BRDN0001216908	223	0	246	0
AAATGTTCAAAGCCTGCTTG	BRDN0001223991	975	129	804	0
AAATGTTGGACCGCTTAACG	BRDN0001221632	161	0	370	0
AAATGTTTAGATCTCAAACA	BRDN0001172271	360	495	412	1
AAATTAAAAGAGGCACCAGA	BRDN0001226221	580	8	570	1
AAATTACAATGAAGGACCCA	BRDN0001189830	881	3	677	0
AAATTACCAAATACCTGCGG	BRDN0001198341	543	1	436	0
AAATTACGAAGTTAGGCCAG	BRDN0001234017	156	0	206	0
AAATTAGAACTATCAGTCCA	BRDN0001204565	865	11	632	1
AAATTATATGAAAGGCATCA	BRDN0001230727	19	0	210	1
AAATTATCAGCCAAAAGCGA	BRDN0001199335	360	83	229	0
AAATTATCTGACAAAGACCA	BRDN0001189545	491	1	217	0
AAATTATGACATTAAAAAGC	BRDN0001181121	198	0	63	0
AAATTATGAGGAGTTATCAG	BRDN0001216303	76	0	351	0
AAATTATGGCGAGTTCAGTG	BRDN0001233068	253	0	289	0
AAATTATTCTCATCACAATG	BRDN0001214435	531	0	439	0
AAATTATTCTCATCACGATA	BRDN0001201921	493	2049	443	2
AAATTATTTAAAGCAGCCTG	BRDN0001224850	539	0	448	0
AAATTCAAATCAACTGGAGA	BRDN0001196793	1004	13	735	0
AAATTCACCACGTCACACTG	BRDN0001228098	777	7	803	1
AAATTCACTTACCTAAAACC	BRDN0001209782	111	0	291	0
AAATTCAGCAAGATTAACAC	BRDN0001239003	325	10343	366	4
AAATTCAGGGATGGTCATCG	BRDN0001191358	670	17	357	0
AAATTCAGTCCCGATTTGTG	BRDN0001193676	602	0	384	0
AAATTCATAAAGCATTTCAC	BRDN0001235481	618	13280	352	6
AAATTCATAACAGACAATCC	BRDN0001215723	596	0	538	4
AAATTCATATGTCCCTCGTG	BRDN0001224796	165	0	435	1
AAATTCATGTCCAATTTGCA	BRDN0001192879	453	0	325	1
AAATTCCGAAGACTACATGA	BRDN0001186405	729	24	584	2
AAATTCCTCAAGAAATATTG	BRDN0001165299	77	0	238	0
AAATTCGAGATTTGGAGACA	BRDN0001185981	453	4127	469	1
AAATTCGAGGAATGATACCG	BRDN0001166824	621	0	614	0
AAATTCGGCAGCGACCACAC	BRDN0001208477	309	0	173	0
AAATTCGGTCTTCATAGATT	BRDN0001169012	632	0	554	0
AAATTCTAGTGTGAAACTGA	BRDN0001232481	629	2	483	0
AAATTCTGAATCAAGCATTC	BRDN0001238500	645	1	461	0
AAATTCTGTACCTTTCGAGA	BRDN0001235755	291	0	362	0
AAATTGAAATTGGAAAATGG	BRDN0001231619	613	62	404	0
AAATTGAAGTTGGTGGTGGT	BRDN0001175763	562	0	545	0
AAATTGACCCCGCCATCCAG	BRDN0001221722	343	1	330	0
AAATTGACCTATCCGCGAAG	BRDN0001212508	235	87	192	1
AAATTGACCTGCCCGTGAAG	BRDN0001232514	469	0	400	24
AAATTGATGATCTTATGGAT	BRDN0001204807	594	1	468	0
AAATTGCAAAAGACTTAACC	BRDN0001201314	574	1	271	0
AAATTGCAGAGCATTATCTG	BRDN0001185476	471	0	349	0
AAATTGCCATAGAGGCGTGG	BRDN0001210904	599	0	436	0
AAATTGCCCTTTGAGGCTAG	BRDN0001171278	545	0	452	41
AAATTGCGTCCCCTCAGCGG	BRDN0001181992	1100	19	722	3
AAATTGCTAGAGCTTACACC	BRDN0001235106	282	0	393	0
AAATTGCTCTCTAACATGGG	BRDN0001166193	337	1	315	0
AAATTGCTTCCTTATCATGG	BRDN0001180408	244	0	177	0
AAATTGGAAGAAATCTTGCG	BRDN0001223545	125	0	397	0
AAATTGGAGAATAACATGCG	BRDN0001198305	521	59	536	1
AAATTGGAGCTAAGAAACTG	BRDN0001172174	322	0	184	0
AAATTGGATGCACAAAACAT	BRDN0001197148	217	0	234	0
AAATTGGCGGTAAACCAGAT	BRDN0001236710	528	0	360	0
AAATTGGCTTTCGTTCGTGC	BRDN0001239079	1203	2	951	1
AAATTGGTGAAACACTACAC	BRDN0001234001	296	15	199	0
AAATTGTAAAGTGACCTACC	BRDN0001174767	219	0	142	0
AAATTGTAGATCATGGCAAT	BRDN0001209155	770	16	672	2
AAATTGTATGTGAAGTCGAA	BRDN0001177945	748	1	575	0
AAATTGTATTTAGAGATCTG	BRDN0001218400	462	0	675	0
AAATTGTTCCTCGAGATCTG	BRDN0001225107	923	0	796	0
AAATTGTTGACCTAAGAGAA	BRDN0001197274	808	8	634	0
AAATTTAACAGTGCCATCCG	BRDN0001208427	824	0	929	11
AAATTTAGAATCGATAACAG	BRDN0001181468	274	0	326	1
AAATTTATGATAGTTATGCG	BRDN0001226751	339	0	244	0
AAATTTATTCAAGGCAGTGA	BRDN0001179952	753	2	507	1
AAATTTCACTTACTTTGGAC	BRDN0001236652	181	74	234	1
AAATTTCTTATACTGAACAT	BRDN0001216535	438	0	640	0
AAATTTGACCTACCGAGGGT	BRDN0001176919	434	1	460	1
AAATTTGATGCCATCTACCG	BRDN0001195874	442	1	232	0
AAATTTGATTCATCGTAGAG	BRDN0001164260	562	0	432	0
AAATTTGCGGAGAAATTCAG	BRDN0001183745	207	0	354	0
AAATTTGTTTGGCAGCCCCG	BRDN0001181399	570	2737	637	5
AACAAAAACCTTATCAACAT	BRDN0001228116	636	2	448	1
AACAAAAATCAACAAAAGAG	BRDN0001173013	44	0	163	0
AACAAAACAAACAAGTGCTG	BRDN0001194170	336	1	372	0
AACAAAACCAGAGTCATCTG	BRDN0001235544	36	0	259	0
AACAAAACTATTGTGAGTCG	BRDN0001222121	377	6	290	0
AACAAAAGAACTGAACCCAT	BRDN0001200896	349	0	379	0
AACAAAAGTGGGGATCTCCG	BRDN0001227641	528	1	413	0
AACAAACAAGAGGACTGTGT	BRDN0001164409	207	0	147	0
AACAAACCGGACTCCCATGG	BRDN0001219439	356	20	279	0
AACAAACTAACGTACTCACA	BRDN0001212086	558	2	433	328
AACAAAGAAACATGTCAGCA	BRDN0001167915	166	0	320	0
AACAAAGAAGACCACACACT	BRDN0001182912	93	0	428	0
AACAAAGAATCTCCTTGACA	BRDN0001191435	765	0	495	0
AACAAAGATGGACAAGCCTT	BRDN0001233545	586	0	414	0
AACAAAGCCCAACATACCAG	BRDN0001185121	315	5	399	0
AACAAATTCTGAAACGTGTG	BRDN0001224322	388	0	470	0
AACAACAATGAGCAGAGTTG	BRDN0001233667	541	0	412	0
AACAACACAAGCAAGTGTGG	BRDN0001224679	1222	25	671	1
AACAACAGAAGAGGCCTGCA	BRDN0001164646	261	0	352	0
AACAACAGCACCATCCACCG	BRDN0001208308	593	1	552	0
AACAACCAGATCAACAACGC	BRDN0001188196	293	0	301	0
AACAACCAGATTACTCAGAG	BRDN0001210350	644	53	575	0
AACAACCGTAGCCCAAACGC	BRDN0001190728	132	0	122	0
AACAACCTACTGGACGACAA	BRDN0001193250	271	0	338	0
AACAACCTTCGAGATATGAC	BRDN0001200880	210	0	388	0
AACAACGAATGCCGGGACGT	BRDN0001167029	521	0	400	0
AACAACGACATTGCACCCCG	BRDN0001207140	333	0	344	0
AACAACTACCTGACTGACGA	BRDN0001200990	141	0	267	0
AACAACTATCGTTACCACAG	BRDN0001165001	652	1	287	0
AACAACTGTGTGATACACTC	BRDN0001200515	260	0	378	0
AACAACTTATTGAATTGACC	BRDN0001169950	150	9	173	0
AACAACTTCAGTCTGACTCA	BRDN0001178021	842	1175	612	1
AACAACTTCATCAACTAACT	BRDN0001170535	543	1	581	5
AACAAGAAAAAAGAAGCCGG	BRDN0001230770	223	1	201	0
AACAAGAAAGAGGAGCGCGG	BRDN0001238751	366	0	229	0
AACAAGAAATCCAAACAGAT	BRDN0001208599	808	1	637	0
AACAAGAAGGAGATTCAGAA	BRDN0001205177	1207	4	856	2
AACAAGAATTGGAAGACATG	BRDN0001174622	520	17	422	1
AACAAGACCCCAGATTACCG	BRDN0001201219	804	1	621	0
AACAAGAGCAATTTCAGTCG	BRDN0001230180	299	1	349	0
AACAAGCCATCCGCATGCAA	BRDN0001180895	1114	1	516	0
AACAAGCCTGACAGCCACGG	BRDN0001235102	413	0	340	0
AACAAGCTAGAACTGCAGTT	BRDN0001235266	209	0	244	0
AACAAGCTTAGAGATTACCG	BRDN0001203208	310	0	200	0
AACAAGGAAAGCGAGTCCTG	BRDN0001236327	668	0	639	0
AACAAGGATGAGCCTCCGCG	BRDN0001185743	172	0	182	0
AACAAGGCATCAGTAAAAGT	BRDN0001218690	82	0	128	0
AACAAGTCAGTCTCTCTCAA	BRDN0001165379	361	0	463	2
AACAAGTCAGTGATTCTCGA	BRDN0001177644	60	0	251	0
AACAAGTCTCATCGCCACCA	BRDN0001168688	1165	36	1073	404
AACAAGTCTGCTATTTGATG	BRDN0001207644	933	0	963	0
AACAAGTGATCCTAATGCTG	BRDN0001238499	594	0	430	0
AACAATACAGGCACCCAGGT	BRDN0001224809	425	1	275	0
AACAATATGTCCAGAAACCG	BRDN0001184969	324	0	184	1
AACAATCCATACCACAAGTG	BRDN0001188439	914	1	619	0
AACAATCTCTGCGAAGCACA	BRDN0001217427	980	842	808	4935
AACAATGCAGAATTTCCAGA	BRDN0001204908	284	11	257	0
AACAATGCCGAAACTCGAAG	BRDN0001237917	1043	45	601	0
AACAATGGCAAGTTCTACGT	BRDN0001238122	508	1	366	0
AACAATGGCATCTTAAATGG	BRDN0001181490	123	0	223	0
AACAATTATGAGCCCCGCAG	BRDN0001227520	328	0	363	0
AACAATTTCTGATAATTGTG	BRDN0001197966	559	0	301	0
AACAATTTGAGGGATTTCTG	BRDN0001199703	652	212	371	0
AACAATTTGCAGCGACACTG	BRDN0001203958	642	8	534	1
AACACAACAGTGTTAAACCG	BRDN0001207884	1215	1	757	0
AACACAAGCTCATATGTACC	BRDN0001174811	298	0	200	0
AACACACAGATGTCTCACAG	BRDN0001170832	403	1	373	0
AACACACATATACACTAAGG	BRDN0001192900	247	0	288	0
AACACACCATCAGACACTGG	BRDN0001194800	985	1	932	0
AACACACCTGGCAGTCGTAG	BRDN0001226176	816	125	789	0
AACACACGGAAGGTACGCAG	BRDN0001205582	293	1	361	0
AACACACGTATATAAATGTG	BRDN0001188344	480	23	287	0
AACACAGCAGAGCAGAGTGA	BRDN0001215725	1671	1	1368	2
AACACAGTGGATGTCGAGAA	BRDN0001234688	397	1	283	1
AACACAGTGTATCCTGCCCA	BRDN0001172245	774	1	332	1
AACACATCCAGTTAAAACTG	BRDN0001198355	902	4	801	0
AACACATCCATGAATGACAA	BRDN0001204806	859	0	752	0
AACACATTGAAGTAGAAGTA	BRDN0001175069	447	1	607	1
AACACCAAACAATCTCTTCG	BRDN0001238504	444	1258	678	1
AACACCAAAGACTGCACGCG	BRDN0001223310	452	9	249	1
AACACCAAGACTTCCCCAAG	BRDN0001236721	781	1	677	0
AACACCACCAGGTACATGCA	BRDN0001177288	1223	1	1158	1
AACACCACCGTACCTTCCCG	BRDN0001217944	461	0	497	0
AACACCAGCAGCCTCACCCA	BRDN0001215413	370	0	340	0
AACACCAGGCATAAGTCACC	BRDN0001212711	1690	98	1016	0
AACACCAGTGTCTCGTGAGG	BRDN0001175597	1254	21	681	10
AACACCATGTCAAAAATCCG	BRDN0001218535	352	1563	261	0
AACACCCAAAAAGTTTACAG	BRDN0001195573	306	3	275	0
AACACCCAATAAACTCGGAG	BRDN0001181024	312	0	242	0
AACACCCCGATCCCCCAAGG	BRDN0001190869	1036	23	647	0
AACACCGAATGCATTGGTGG	BRDN0001174549	707	14	509	0
AACACCGATTCAGCTACCTA	BRDN0001202116	1154	37	1178	0
AACACCGTAGTCAGGGCACG	BRDN0001210254	794	1	878	0
AACACCGTGTGCCTCATGAG	BRDN0001179193	616	0	301	0
AACACCTAAAGAAAGAGAAG	BRDN0001165179	196	0	169	0
AACACCTGCTCGCCAACTGG	BRDN0001212763	642	776	439	0
AACACCTGTCTTGAACGAAG	BRDN0001168167	322	0	307	0
AACACCTTATGGTATGACAA	BRDN0001174534	949	0	447	0
AACACCTTGCGTACTCAGTG	BRDN0001179247	655	1	462	1
AACACGACCAGGAGCTACAA	BRDN0001183403	106	0	181	0
AACACGAGCAGAATTTCAGG	BRDN0001232427	533	1	338	0
AACACGATCAGCTCTTAGAC	BRDN0001230694	314	0	238	0
AACACGATCAGGTCAATTCG	BRDN0001191440	172	0	394	0
AACACGATGTGCAAGATCAG	BRDN0001211116	637	1	601	0
AACACGCACCAGGATGAAGG	BRDN0001194429	1050	1844	577	31
AACACGCCCAAGTATCATGA	BRDN0001168628	296	0	429	0
AACACGCTCATCACAATGAG	BRDN0001188501	475	3	384	2
AACACGCTGCAAGAGCCCAA	BRDN0001183531	336	4	301	0
AACACGGACAGGCACAACCA	BRDN0001180723	565	1	573	0
AACACGGGGTTAATGTCACT	BRDN0001186887	264	0	254	0
AACACGGTAGGTGAACTGGT	BRDN0001192264	1578	161	1007	1
AACACGGTCTCGGACCCAGG	BRDN0001168854	309	0	197	0
AACACGGTGTGCCGTCCGTG	BRDN0001209336	1019	10	656	1
AACACTAATGGGCATGAACT	BRDN0001210979	162	0	198	0
AACACTAGGGGTCTTCCTCG	BRDN0001176852	366	0	372	0
AACACTATTCAACCAAGTGA	BRDN0001211531	856	5	854	0
AACACTCAGAAAAACAGTTG	BRDN0001164742	429	285	369	0
AACACTCAGTGCATACAAAG	BRDN0001202070	1054	5	1012	0
AACACTCCAAAGAAATGACC	BRDN0001176902	180	0	251	0
AACACTCCACCATATAGACC	BRDN0001228459	392	0	280	0
AACACTCCAGAGATCCACGG	BRDN0001229668	228	0	196	0
AACACTCTGAATGTTGACCG	BRDN0001170634	351	0	503	0
AACACTGACAGTAACAATCC	BRDN0001173189	336	0	190	0
AACACTGCAGGGGTTTGTTG	BRDN0001237927	805	58	585	0
AACACTGCAGTACCTGAACG	BRDN0001174629	576	0	568	0
AACACTGCTATGTGTTTGAC	BRDN0001162943	468	0	384	0
AACACTGCTCCCAAATAACG	BRDN0001185820	444	54	514	1
AACACTGCTGCGATTTGTTG	BRDN0001218455	666	0	650	0
AACACTGGACCACTCGAAGA	BRDN0001175521	494	31	629	5
AACACTGGAGCTGACTCCCT	BRDN0001168066	835	28	939	49
AACACTGTACCTTTCGACTG	BRDN0001223195	803	1	822	0
AACACTGTTATGCCATGCAG	BRDN0001192450	528	0	452	0
AACACTTACCATCTCATCCA	BRDN0001175321	330	0	315	1
AACACTTAGGAGCACCATCG	BRDN0001183688	447	13	335	0
AACACTTCACCACTGATCGT	BRDN0001233160	259	0	434	0
AACACTTGGGACGAAGACTG	BRDN0001220049	335	0	262	0
AACAGAAAGGGATTCTCTGA	BRDN0001220554	549	0	217	0
AACAGAACAGTCCACAACCA	BRDN0001201488	302	0	259	1
AACAGAACATCGGCACATAG	BRDN0001212919	1266	1095	1103	2
AACAGAACCACTCTCTACTC	BRDN0001224685	509	1	422	1
AACAGAATAGTCAATGGACA	BRDN0001201845	740	0	562	0
AACAGAATCATTACCCAAGG	BRDN0001187469	500	1	254	0
AACAGAATCCATGCTAACGT	BRDN0001184221	600	1	361	1
AACAGACAGCCCCCAACACA	BRDN0001203178	491	0	651	0
AACAGACCAGAAGATTACCA	BRDN0001173999	270	0	228	0
AACAGACCTCCCTATTAAGG	BRDN0001223081	793	957	416	0
AACAGACGTTGCCTTACATG	BRDN0001196885	231	0	634	0
AACAGACTATCCAACTGTTG	BRDN0001201190	848	1	683	0
AACAGACTGTACTTCCTCAG	BRDN0001187148	262	0	311	0
AACAGAGAGAAAGCTTACAC	BRDN0001206082	693	18139	719	11
AACAGAGCAGGGGACAACTG	BRDN0001181390	219	0	313	1
AACAGAGGCACAGCTTCAAG	BRDN0001172317	758	0	504	0
AACAGAGTATTTGAGCACCA	BRDN0001185012	190	0	174	0
AACAGAGTTCTAGAAACATG	BRDN0001232364	231	0	325	0
AACAGATATCTCTATGCTCG	BRDN0001217996	546	29	471	0
AACAGATCCTCCACAATCAG	BRDN0001232393	513	1	342	0
AACAGATGTCAGGTTATAAG	BRDN0001202191	476	23	574	2
AACAGATGTCCAAGAATGAG	BRDN0001220201	1028	1	821	2
AACAGATTACCTAAAACCTC	BRDN0001210946	127	0	118	0
AACAGATTTAGAGATCGCCA	BRDN0001205391	331	1	339	1
AACAGCAAACCCCCCAACAT	BRDN0001212045	107	0	105	0
AACAGCAAAGATCTGGAGCA	BRDN0001238520	631	2	643	0
AACAGCAAGGACTTTCCATG	BRDN0001185920	246	0	227	0
AACAGCAATCACAAGGCGGG	BRDN0001185610	555	0	641	21
AACAGCAATGGCGAACTCCG	BRDN0001221127	348	0	283	0
AACAGCACGACCCACCGCGG	BRDN0001175074	286	0	363	0
AACAGCACTTAGATTCCCAT	BRDN0001235273	817	7522	668	6
AACAGCAGAACTCCTAAACA	BRDN0001198449	530	25	399	1
AACAGCATGAGAACTTGACA	BRDN0001169195	385	0	588	1
AACAGCATTATCGATAAGGT	BRDN0001229651	218	0	313	0
AACAGCCAAATACCGATCAA	BRDN0001233832	331	1	339	0
AACAGCCAGACATTACCAGT	BRDN0001212491	267	1	307	116
AACAGCCATAGTCCTACTCT	BRDN0001237886	1045	0	851	0
AACAGCCCAGCGGCGCCAGT	BRDN0001224442	425	1	330	0
AACAGCCCTATAGTTAGCTG	BRDN0001170278	66	93	265	0
AACAGCGAAGTCTTGAAGAG	BRDN0001235005	222	0	166	0
AACAGCGCTCATCTTGTACT	BRDN0001234548	288	0	436	0
AACAGCTACGCATAGAAGCC	BRDN0001230954	849	0	459	0
AACAGCTACTTGTTGGTAGG	BRDN0001163187	943	1	669	6
AACAGCTCACGTAATTGCGA	BRDN0001196228	469	0	209	0
AACAGCTCATATCAGCGATG	BRDN0001216028	1270	3	997	1
AACAGCTCCAAGTCGAACGG	BRDN0001165072	745	1	628	0
AACAGCTCGCAAACTACGAG	BRDN0001221265	1010	0	615	0
AACAGCTGGAACAAAAGGAG	BRDN0001192671	308	5	233	0
AACAGCTGTTTACCAAGCGA	BRDN0001201763	226	0	414	2
AACAGCTTAAAGTTTATACC	BRDN0001222112	429	0	262	0
AACAGCTTACCTGTCACGAA	BRDN0001165885	203	0	401	0
AACAGCTTATGTGGTCTATG	BRDN0001180095	141	0	529	0
AACAGCTTGAGACCGAACAA	BRDN0001167572	495	2	625	1
AACAGCTTTAGGCTTAGGCA	BRDN0001234154	1189	8991	701	3
AACAGGAAACGTGACTAAAG	BRDN0001239080	1067	0	911	1
AACAGGAAGAATCCAGACCT	BRDN0001201395	780	331	867	1
AACAGGAATATAAGCCACGA	BRDN0001225856	772	2	599	0
AACAGGACCCTAATCATCCA	BRDN0001232837	500	0	727	0
AACAGGATGACACAACAGAA	BRDN0001208690	231	1	331	0
AACAGGCATTCCGGAAACGG	BRDN0001203158	273	429	211	1
AACAGGCTTCCAGATATCTG	BRDN0001193321	1000	14	928	0
AACAGGGTCACCCACAGACT	BRDN0001200421	324	1	412	0
AACAGGTAAGACGCCCCCCG	BRDN0001220213	1371	0	1155	24
AACAGGTCCAGCACCGACCG	BRDN0001188902	430	4	336	0
AACAGGTTATGTTCGCCACG	BRDN0001230991	337	1	217	0
AACAGGTTTGGAGTCAACAG	BRDN0001188743	637	12	428	0
AACAGTAACTGGTTCCCGGA	BRDN0001179410	861	1	554	0
AACAGTACTCAGGCATCTGA	BRDN0001233165	650	0	682	0
AACAGTACTCCACTATCCGG	BRDN0001193304	227	0	574	0
AACAGTACTTACAAGTATGC	BRDN0001173767	171	0	346	0
AACAGTAGTCTCTGCTCCGG	BRDN0001201998	273	0	408	0
AACAGTATCAGTGAACCCAA	BRDN0001195398	440	486	301	0
AACAGTATCTTCAGACACGC	BRDN0001206299	207	6	356	0
AACAGTCGACTTAAACAACC	BRDN0001189480	525	1	366	0
AACAGTCGGAGCATTCTGTG	BRDN0001187371	461	95	237	0
AACAGTCTCAAATAACTAGG	BRDN0001204153	445	0	472	1
AACAGTGAAACTCTGTTGAG	BRDN0001179792	1244	151	615	818
AACAGTGAAGTGTCGTAATG	BRDN0001232636	464	11	340	1
AACAGTGATTAACAAGCTGA	BRDN0001230501	603	0	505	0
AACAGTGCCAAGCAGCCATA	BRDN0001188250	1171	4	623	0
AACAGTGCCAGCTTGTTGAT	BRDN0001229542	722	0	434	0
AACAGTGCTGCCTTAAGACA	BRDN0001233366	422	0	474	1
AACAGTGGCAACATGCTTGG	BRDN0001238931	455	0	517	0
AACAGTGGGATTACGGTCCA	BRDN0001180024	334	2287	267	2
AACAGTTCAAAAAGGTACCA	BRDN0001227214	443	32	359	0
AACAGTTCTTGTGTATACCG	BRDN0001166946	232	0	484	0
AACATAAAAGTGGTAGAACG	BRDN0001194982	77	0	138	0
AACATAAACAGTCAAGGCTG	BRDN0001165933	327	0	559	0
AACATAAATTCTGGGAACCA	BRDN0001232201	211	10	317	656
AACATAATAGGTCACAACAA	BRDN0001191420	786	301	539	0
AACATACATGGGCGTATGCA	BRDN0001226902	608	0	426	0
AACATACCAGAAACTCCTGG	BRDN0001221353	319	17	368	0
AACATACCAGTCATAGGAGA	BRDN0001193907	471	0	759	0
AACATACCCAGATTGCCACT	BRDN0001235556	897	0	720	0
AACATACTTGAACTTACACT	BRDN0001192101	404	0	329	0
AACATAGACTGGGTTAACAG	BRDN0001238089	463	4	426	0
AACATAGCGTATTCCCCACA	BRDN0001222697	537	58	514	0
AACATAGGCACAATGTGTCA	BRDN0001166095	539	0	375	0
AACATATCAAGCCATCGATG	BRDN0001238210	481	5	309	0
AACATATTCCCGAAGCACAG	BRDN0001205260	70	0	133	0
AACATATTGCTATAACACCA	BRDN0001183950	1003	3	699	0
AACATATTTCAGCAGCACCG	BRDN0001209640	342	0	241	0
AACATCAACATAGTACCAGG	BRDN0001210105	352	0	320	0
AACATCAACTAGTTTACACA	BRDN0001183997	306	0	323	0
AACATCAGATAGACCTCATG	BRDN0001234231	116	1	307	0
AACATCATAGATCACTCCGG	BRDN0001185792	160	0	199	0
AACATCATCACTTTCAAGTG	BRDN0001232033	638	5037	607	3
AACATCATCCTCTATTCAGA	BRDN0001209171	631	1	749	0
AACATCCACAGGGAGCAGTG	BRDN0001182262	939	1	743	0
AACATCCCCAGCAACCAACC	BRDN0001219648	293	0	402	1
AACATCCTCAAGATCAAATG	BRDN0001195522	263	0	297	0
AACATCCTGAGACAATCCAA	BRDN0001208631	988	0	590	2
AACATCCTGATGAACAACCC	BRDN0001181457	290	0	286	0
AACATCGACCAACTCTACTC	BRDN0001226224	1011	0	714	1
AACATCGACGCCAGGACGAG	BRDN0001201835	469	30	397	1
AACATCGAGCCCATCTTCGA	BRDN0001232074	504	0	435	0
AACATCTAATGGACTTCCAG	BRDN0001206433	994	3	960	0
AACATCTACAGATGTAGTGG	BRDN0001199349	700	0	367	0
AACATCTCCCACTACCACGT	BRDN0001181660	383	0	246	1
AACATCTCGTTAGGGGTATC	BRDN0001239081	1549	65	983	2
AACATCTGCCGAATCCCTCA	BRDN0001169912	344	5	510	0
AACATCTGCGATGACGCCAA	BRDN0001176023	566	4	421	1
AACATCTGCTTCCAACAAAG	BRDN0001224655	23	0	289	0
AACATCTGGACAATGGACGA	BRDN0001224271	314	0	347	1
AACATCTGTAACTTCTTGGA	BRDN0001205121	816	0	353	0
AACATCTTCATGCCTATGTG	BRDN0001175789	414	152657	379	62770
AACATGAAAATCGACATATG	BRDN0001169386	380	0	369	0
AACATGAAGGACATGAAAGG	BRDN0001232988	751	5044	516	3
AACATGACCGCTTACAACAA	BRDN0001165344	377	0	580	0
AACATGACTAGCAAGAACCG	BRDN0001199294	954	4	807	0
AACATGAGCACCGCTTATGT	BRDN0001227441	307	0	369	0
AACATGAGTAACCATCACCG	BRDN0001184056	326	1	255	0
AACATGATACATGCCCGCAA	BRDN0001205552	935	590	817	1
AACATGATGAAGTAGTATGT	BRDN0001236506	240	0	144	0
AACATGATTCTGGACGACGG	BRDN0001208544	326	0	402	0
AACATGCACCTAAGGATGAG	BRDN0001215443	625	1	520	0
AACATGCCAGTGCCTCAACG	BRDN0001193442	309	172	323	0
AACATGCTAGGATTCCTTGG	BRDN0001211767	965	1	682	0
AACATGCTCCGCCAGATCAT	BRDN0001163070	149	0	285	48
AACATGGAAGAATCCAACAA	BRDN0001198858	152	0	170	0
AACATGGCCTGGTCCAAACC	BRDN0001185607	260	0	374	0
AACATGGTATCCTCTGTACA	BRDN0001182694	681	1	630	0
AACATGGTCAACGTCTTGAA	BRDN0001224141	564	0	434	0
AACATGGTGAGAGCCGAGTA	BRDN0001209033	1202	1	1214	1
AACATGTATGTGTGAAGCAT	BRDN0001192123	489	0	701	0
AACATGTCCTATGCCAACCC	BRDN0001173825	201	18	206	0
AACATGTCTGAGTCGGAGCT	BRDN0001193729	564	0	414	0
AACATGTGGATGAGTGTACG	BRDN0001172606	650	46	634	0
AACATGTGTTGCAACTACTA	BRDN0001233494	354	6	262	0
AACATTAGTTATACCCACTG	BRDN0001180351	529	9	679	0
AACATTCAGAATCTACGGAG	BRDN0001178027	340	0	518	0
AACATTCAGACAAGACCTTG	BRDN0001176778	1	0	136	0
AACATTCAGGACACATCCGA	BRDN0001165201	287	0	255	0
AACATTCAGTATGAAGTCAT	BRDN0001223854	263	0	217	0
AACATTCCAGTTGCAACCGT	BRDN0001182632	350	1	356	0
AACATTCCATTCAGTATGAA	BRDN0001225737	704	2	520	0
AACATTCCGATTATGGACAC	BRDN0001217286	481	124	466	0
AACATTCCGCATAAACGAGG	BRDN0001232923	402	8	430	0
AACATTCCGCCTGGAGAGGG	BRDN0001220158	459	0	430	0
AACATTCCGGACATTCATCG	BRDN0001209449	410	1	376	0
AACATTGTAGAACTTGACCA	BRDN0001179285	637	2	401	0
AACATTGTGAGCAAAACGGG	BRDN0001207416	508	0	354	0
AACATTTGGGAGTTTATGCA	BRDN0001207479	479	0	487	0
AACCAAAAGTTGATAGAAAC	BRDN0001174609	555	2	391	0
AACCAAAATGACATCTCGGG	BRDN0001197779	690	31	732	1
AACCAAAGAACTAATTGCAG	BRDN0001182555	153	0	211	0
AACCAAAGTCGAATATGACG	BRDN0001180158	0	0	71	0
AACCAACAGAACAACCTGTG	BRDN0001233636	272	0	341	0
AACCAAGATACAGGTAGAGG	BRDN0001239030	1171	32	745	1
AACCAAGATGATATACAAGA	BRDN0001202698	632	2	556	0
AACCAAGCCTGATGGAACAG	BRDN0001218947	309	22	217	0
AACCAAGCGAGGGTCCCCGG	BRDN0001236414	6377	5682	6040	24162138
AACCAAGCGTTCTTACAACA	BRDN0001185925	500	0	442	1
AACCAAGTCTTGTAGTGGAG	BRDN0001178856	168	0	332	0
AACCAATCACCCTGTGATGG	BRDN0001178056	710	12	625	0
AACCAATGAGGCCATAACGA	BRDN0001182975	910	24	659	1
AACCAATTCCAATAAAGACG	BRDN0001178798	117	0	130	0
AACCAATTCGAAGATCCAGA	BRDN0001213943	383	0	377	0
AACCACACAACAAGCCCAGG	BRDN0001181217	84	0	329	0
AACCACACAGGGCCAACCAG	BRDN0001216762	381	0	217	0
AACCACACCAGCCATCGACT	BRDN0001186315	502	0	257	1
AACCACACCGCCATCTCCAA	BRDN0001177456	757	0	361	552
AACCACCAAAGAATGGCATG	BRDN0001214443	342	0	452	0
AACCACCATTCAACCACGGG	BRDN0001225404	656	945	333	1
AACCACCTTCAGCGCGACGA	BRDN0001187325	651	5	600	1
AACCACGCAGTGGACAGTAA	BRDN0001221677	858	20	764	0
AACCACGCCAAGACCGAGAG	BRDN0001210691	293	5	260	0
AACCACGGCATTGAGAGGTG	BRDN0001239082	1560	56	1222	0
AACCACGTGCTAGACTCGGG	BRDN0001238774	642	2	592	0
AACCACTATGGTAATGAATG	BRDN0001182594	645	77	474	1
AACCACTCATACCATGCCTG	BRDN0001167625	400	0	378	0
AACCACTCTCGGCATCGGTG	BRDN0001230253	967	54	831	2
AACCACTGTAGGGTTAGCAT	BRDN0001211369	907	169	594	2
AACCAGACAGACATCAACGT	BRDN0001189648	626	1	395	0
AACCAGACGCGGATGACCCG	BRDN0001185591	986	19	821	1
AACCAGAGCGTGAAGAAAAG	BRDN0001215199	1107	640	905	1
AACCAGAGTTATATAAGCAG	BRDN0001227124	234	0	254	0
AACCAGATGAAAGAGCGCCA	BRDN0001232441	301	1	335	0
AACCAGATGAAATTGAAGGT	BRDN0001208874	993	2	772	0
AACCAGATTACTGACACTGA	BRDN0001199191	694	27	574	1
AACCAGCATCCATAGACATG	BRDN0001226366	664	0	733	0
AACCAGCCCTCAAAATCGGT	BRDN0001201456	249	41	339	0
AACCAGCCCTCCAGACGCGT	BRDN0001229493	303	0	328	0
AACCAGCTAAGTCTAGCTCG	BRDN0001180860	826	1	921	0
AACCAGCTCATAAATGGATA	BRDN0001184747	888	1	692	1
AACCAGGAGACCATGACCAG	BRDN0001180916	230	0	224	0
AACCAGGCAGCCCTTGCAGT	BRDN0001205339	488	0	346	0
AACCAGGCGACATCCTGGAT	BRDN0001224217	1069	8	759	1
AACCAGGTCAGCTTCGGACA	BRDN0001217859	1275	1	1204	0
AACCAGTACTACGTCCACCT	BRDN0001235852	154	0	337	0
AACCAGTCAGCCACTTTGGT	BRDN0001169997	502	276	278	0
AACCAGTCATCTGTGTACCG	BRDN0001173812	638	0	507	1
AACCAGTGCTGCCAGCCAAA	BRDN0001223582	544	38	414	0
AACCAGTTCAAATATCGGAA	BRDN0001198065	625	0	726	1
AACCATAAGAGAATTTATGT	BRDN0001233414	186	0	189	1
AACCATACTTGGCATCTCCG	BRDN0001181841	370	0	298	0
AACCATAGCAATTGGACTTG	BRDN0001173916	879	0	558	0
AACCATATTGTAAATGACGT	BRDN0001192850	197	2	327	0
AACCATCAAACCTCACACAG	BRDN0001204269	1103	1	1001	0
AACCATCAAGTTGTGTATCG	BRDN0001203856	183	1	367	0
AACCATCACCTTACATCATG	BRDN0001223809	562	0	740	1
AACCATCACTGAAACCCTGT	BRDN0001172039	207	0	177	1
AACCATCCGAAACTATGCTC	BRDN0001211097	616	0	393	0
AACCATCCTACCGACAAACA	BRDN0001190310	533	1	434	0
AACCATCTTTGGAACAATGG	BRDN0001181983	611	1	421	0
AACCATGAGAGCCAAGATGA	BRDN0001167530	419	0	188	0
AACCATGAGTGTGTCCGCAA	BRDN0001220844	524	2	601	0
AACCATTAATGAAATCGGTA	BRDN0001211122	339	0	292	0
AACCATTCAGAGCATAACTC	BRDN0001226212	306	0	251	0
AACCATTGGAAATGTCCACC	BRDN0001202787	1146	0	838	0
AACCCAAAACAGGTGACCAG	BRDN0001231178	988	165	771	0
AACCCAAAATCCAATCACAA	BRDN0001225616	1015	119	673	0
AACCCAAGAGCTTATCCAGT	BRDN0001186175	170	360	333	0
AACCCAAGGAGTTAATCCTA	BRDN0001200814	417	0	414	0
AACCCAAGTGAGCCCCCGAG	BRDN0001198342	673	243	979	0
AACCCAATGTCTATTGAGGT	BRDN0001235666	638	1	756	0
AACCCAATTTATGAGCACGT	BRDN0001199787	813	1	837	0
AACCCACAAGAAATTCACCA	BRDN0001221322	352	1058	372	0
AACCCACCCTCAGAGGCCGT	BRDN0001204443	982	0	842	0
AACCCACTTAAATATCCTCA	BRDN0001196821	1103	0	1000	2
AACCCAGGGGAAGTTACACG	BRDN0001187892	296	0	180	0
AACCCATACAAACAACCTGG	BRDN0001188731	844	1	767	0
AACCCATACGAGATGTTCAG	BRDN0001210113	1384	103	990	0
AACCCATCATACTCTCACAT	BRDN0001236950	628	330	525	0
AACCCATGGAAGATTCTGGT	BRDN0001230434	309	0	341	0
AACCCATTGGTAACCTACTG	BRDN0001217369	447	0	411	0
AACCCATTGTAAGAGAGTCA	BRDN0001164450	807	9	613	2
AACCCCAAGTACCAACACGA	BRDN0001211697	251	0	309	0
AACCCCACACCATGCATACA	BRDN0001191586	1700	6	1199	2
AACCCCAGACAATATCCTTG	BRDN0001195001	272	0	424	0
AACCCCAGCACGTTCCACAA	BRDN0001220313	1085	265	1149	0
AACCCCAGGGAATTGTGCTA	BRDN0001172244	413	1	244	0
AACCCCCAGAGATATACAGG	BRDN0001214594	973	5	706	0
AACCCCCAGATGTCATTGGA	BRDN0001217994	585	47	334	1
AACCCCGACCTGATTCAAGT	BRDN0001217239	1225	1399	883	2
AACCCCGGACACTTACCATG	BRDN0001209189	1551	2	1332	1
AACCCCTACCGCTTCCTGTG	BRDN0001227962	1092	12	864	0
AACCCGAGTGATACACGATG	BRDN0001233499	350	2	258	0
AACCCGCAAATAGGACCACC	BRDN0001227314	610	0	418	1
AACCCGCATGAGCATTTGGG	BRDN0001202440	354	11	604	0
AACCCGGACTGGATCAACAC	BRDN0001169328	371	17	151	0
AACCCGGCACCACTCAATGG	BRDN0001183097	244	1	403	0
AACCCGTCTTGCATTCGCAG	BRDN0001218683	536	0	787	0
AACCCTACCATAAAGGACAA	BRDN0001201371	408	3	194	1
AACCCTATATTCAGCCCAAG	BRDN0001213099	276	0	359	0
AACCCTCACCTATCACCCAC	BRDN0001183491	835	1	676	0
AACCCTCAGGAAGTGATCCA	BRDN0001232413	718	3	628	1
AACCCTCCAACAAACCATCG	BRDN0001231501	505	15	380	0
AACCCTCGCTTCAACGCCCA	BRDN0001235953	962	4095	766	1
AACCCTGATATCCTTGAAGG	BRDN0001236244	823	239	412	0
AACCCTGCAAACCCTAAGTG	BRDN0001225004	537	0	606	0
AACCCTGTACTCACTAAGGC	BRDN0001188589	470	0	358	2
AACCGAAATCACCTGTTGCA	BRDN0001212930	1321	0	1003	1
AACCGACCAAGGATGCATTG	BRDN0001234064	1189	8247	777	1
AACCGACCGATCTTTCGGGA	BRDN0001177027	488	148	273	1
AACCGACGATGACAAATACA	BRDN0001171548	605	8	570	0
AACCGAGCATAGTTACCACG	BRDN0001164352	653	0	522	0
AACCGAGGCAAAGACGACCG	BRDN0001202199	242	0	122	0
AACCGAGTGAGTTGGACCAA	BRDN0001232069	436	0	815	0
AACCGATCCAGTTCCTACAA	BRDN0001234879	198	1	290	0
AACCGCAAGAAGCACCTGAA	BRDN0001233117	564	0	678	0
AACCGCAGTGAAGCCACATG	BRDN0001219276	1530	13	1102	0
AACCGCCGTCGGTAGAAGAA	BRDN0001226005	285	0	333	1
AACCGCCTACGAGACACTCA	BRDN0001221370	463	0	321	0
AACCGCCTGCGTGATAACAA	BRDN0001211194	1001	0	754	0
AACCGCTACCCACCTCAGGG	BRDN0001174118	538	0	389	1
AACCGCTCGAAATAAGCCCG	BRDN0001199100	857	10	348	0
AACCGCTTGTGAAATAAGCA	BRDN0001183172	624	0	641	0
AACCGGCAGTCGTAATAGGC	BRDN0001221014	382	0	632	0
AACCGGCCAAAACACAGTGT	BRDN0001179943	527	0	391	0
AACCGGCCCAGTGCCAAGCA	BRDN0001164999	715	0	419	0
AACCGGCCTTCATAGTCACA	BRDN0001167882	505	2	540	0
AACCGGGAGTGAAACTACTG	BRDN0001175506	341	0	459	1
AACCGGGGTTCCCGACACTC	BRDN0001227550	343	0	271	0
AACCGGGTTACGGACATGAG	BRDN0001164097	536	10	420	796
AACCGTCAGTAAGATCCACT	BRDN0001226289	967	11	506	0
AACCGTGTTAGTTAGATGCT	BRDN0001193287	626	0	755	1
AACCGTTCATCGATTCCGAG	BRDN0001202196	1265	14	955	1
AACCTAAAGACACTACCCAA	BRDN0001166425	665	1	633	2
AACCTAACAGAGATTACCAA	BRDN0001176955	434	1	487	0
AACCTACAACTGCTACCATG	BRDN0001222127	869	2	1059	0
AACCTACCACATGAATACCA	BRDN0001223113	1064	3	824	2
AACCTACCTGCAAAAACCTT	BRDN0001238959	372	11	291	0
AACCTACTCCATTGATAACG	BRDN0001205754	263	1	361	0
AACCTACTGCATTGACAACG	BRDN0001224949	817	26	975	2
AACCTAGAAAGGCTGTTACG	BRDN0001166724	712	6	837	1
AACCTAGCCTTTAAGCAACC	BRDN0001171427	409	0	618	0
AACCTATAAGCTAATGACTC	BRDN0001163300	620	0	351	0
AACCTATATCCCTCCCAAAG	BRDN0001199628	109	0	435	0
AACCTATTCAACCCCCCCTG	BRDN0001190844	702	2	445	0
AACCTCAAGAAGGACATCCG	BRDN0001208065	465	0	428	0
AACCTCACATGCATGCAGGG	BRDN0001224851	734	13	942	2
AACCTCACGACCGGATCATG	BRDN0001231829	694	33	833	0
AACCTCAGAGGTCAAACGTG	BRDN0001235741	452	0	271	1
AACCTCCACTATACAGACAG	BRDN0001207722	760	3	603	0
AACCTCCAGAGCTGAAGTCG	BRDN0001172448	839	1116	911	2
AACCTCCCCGAGCTAACCGA	BRDN0001207309	616	0	824	0
AACCTCCGGTCATGACAACG	BRDN0001202652	548	182	340	0
AACCTCGAACCATAGGATCT	BRDN0001193597	451	0	508	0
AACCTCGAAGATCAGACCCA	BRDN0001235415	1066	3835	741	2
AACCTCGTGATCCAGTACGC	BRDN0001238846	366	0	316	1
AACCTCTACATGTTCCACGG	BRDN0001221795	987	21	674	0
AACCTCTGTAATGACGACGG	BRDN0001207780	462	14	311	1
AACCTGAAAATGACCCAGAG	BRDN0001229412	1095	896	1002	1
AACCTGAACAACGAGACCAG	BRDN0001202979	454	2	369	0
AACCTGAACGCTATGACCTG	BRDN0001183717	277	0	315	0
AACCTGAAGGTGATCGACAA	BRDN0001166353	550	0	559	0
AACCTGAATAATATATAGCA	BRDN0001163550	354	1	65	0
AACCTGAATTCATTGCGTAA	BRDN0001223880	822	23097	904	13
AACCTGAATTCTCCTAACAA	BRDN0001228197	815	0	469	2
AACCTGACAGCATCGAGCGA	BRDN0001185621	1173	6499	810	2
AACCTGACATCTTGATGCCG	BRDN0001207811	337	0	502	0
AACCTGACCCTGCTGGATAG	BRDN0001221546	443	16	309	0
AACCTGACCGGTGTCCCCGG	BRDN0001206225	900	9	798	0
AACCTGAGGATACCTAGAGG	BRDN0001227096	677	62	620	0
AACCTGCAAACAATCAGGCA	BRDN0001230889	193	0	599	0
AACCTGCAGATACCCAATTG	BRDN0001208146	377	676	380	1
AACCTGCTGTGCAACCAACT	BRDN0001168510	1198	511	947	1
AACCTGCTTACAGAGGCACA	BRDN0001181975	807	0	751	1
AACCTGGAGAACGATGAGGA	BRDN0001192239	1247	1	923	0
AACCTGGAGCCCATTTATGA	BRDN0001184920	962	0	775	0
AACCTGGCCCGAGAGTCGAA	BRDN0001193986	1066	1	853	2
AACCTGGGATCGAACCACAG	BRDN0001207660	1032	105	816	1
AACCTGGGGAGTACGAGCAG	BRDN0001210738	1131	109	1021	0
AACCTGGGTTTCAACCACAT	BRDN0001205517	302	1	442	1
AACCTGTCATTAGGCCCATG	BRDN0001219583	149	0	235	0
AACCTTAGGGAACCTCCACA	BRDN0001175135	434	0	486	0
AACCTTGAAGTTAATCTCTG	BRDN0001163149	501	15	530	1
[truncated: 75,442 more rows]

## Sheet: Caco2_Brunello_guide_mapping
sgRNA Sequence	Gene Symbol
AAAAAAAATCCGGACAATGG	SLC25A24
AAAAAAAGGATGGTGATCAA	FASTKD3
AAAAAAATGACATTACTGCA	BCAS2
AAAAAAATGTCAGTCGAGTG	GPR18
AAAAAACACAAGCAAGACCG	ZNF470
AAAAAACAGATGCCACCTGT	CENPC
AAAAAACCAAACTTTGAAGT	CIAPIN1
AAAAAACCCGTAGATAGCCT	NDUFA12
AAAAAACCTGGGCAAAACAG	QTRT2
AAAAAACCTTCAAAGTACAA	STAP1
AAAAAACGAACGGATTAACA	ABCG2
AAAAAACTCTACCACCCAGT	ENKUR
AAAAAACTGGAGTACGACAG	NAV1
AAAAAACTTACAAGTCCAGG	COL4A5
AAAAAACTTATGTCCATGGA	RBKS
AAAAAACTTGTATCAGCTGT	MFSD8
AAAAAAGAATGCCCCAAAGG	LLPH
AAAAAAGAATGCCCCAAAGG	LOC107985567
AAAAAAGACCCCATCCGAGA	FCAMR
AAAAAAGCATTGCCTGACAG	STRN
AAAAAAGCCCTCACCAACTG	TBC1D7
AAAAAAGCCCTCACCAACTG	TBC1D7-LOC100130357
AAAAAAGCGGTCCTACACCA	ABT1
AAAAAAGGGCTCCAAAAAGG	H2BC7
AAAAAAGTCTCCATCAGCAT	FAM217A
AAAAAAGTTAAGTCCACCGG	SUCO
AAAAAATATGTGCTATGGAG	AFM
AAAAAATGAAGACTTGAGGG	AVPR1B
AAAAAATGAATGCAATGCGA	MNS1
AAAAAATGTCTGCCCCACCA	OR4D11
AAAAAATTCCTGGAAAACCC	METTL17
AAAAACACCCGTGGAGCCGG	RPS20
AAAAACACCCGTGGAGCCGG	RPS20P26
AAAAACACCCGTGGAGCCGG	RPS20P3
AAAAACACTCACATATCGCT	MCTP2
AAAAACACTCACCTTACGGA	CYP3A7
AAAAACACTCACCTTACGGA	CYP3A7-CYP3A51P
AAAAACACTCACCTTATGGT	CYP3A4
AAAAACACTTCATCAAACAC	SYT9
AAAAACCAAGGAATACAGTG	CCR4
AAAAACCACAAGTTGGGACA	CYP7B1
AAAAACCAGCGGCTTCAAGA	TTLL2
AAAAACCCACCAGCCTTCTG	PGK1
AAAAACCCTCCAGACATAGT	MPZ
AAAAACCTATTCCAATGACG	EML1
AAAAACCTGAGAGTCAATGC	ALDH6A1
AAAAACCTTTAACTATGAAG	ZNF506
AAAAACGAAGGCTCCTACGG	HOXC11
AAAAACGCAAACATCGTGCA	PIWIL3
AAAAACGCAACAATCAGATA	LOC101927966
AAAAACGCAACAATCAGATA	RPS3A
AAAAACGCAACAATCAGATA	RPS3AP21
AAAAACGCAACAATCAGATA	RPS3AP26
AAAAACGCAACAATCAGATA	RPS3AP43
AAAAACGCAACAATCAGATA	RPS3AP47
AAAAACGCAACAATCAGATA	RPS3AP5
AAAAACGCATGTCACAAATG	OR10T2
AAAAACGCGTTTCTTAGCCG	TSHZ2
AAAAACGGGTCACTATCCCA	TRPC5
AAAAACGGTCCATTGGTAGG	KIF3B
AAAAACTCACGAAGGCAGGA	CRELD1
AAAAACTCTGGGAAATGACT	RAB4A
AAAAACTGCCAACCAACTGA	RAD50
AAAAAGAAGACCTTAGATTG	CEP152
AAAAAGAAGCGGGAGAATCT	CCDC167
AAAAAGACAACCTCGCCCTG	BATF2
AAAAAGACACCTGACATATG	SLC25A13
AAAAAGACATACGATTGGAG	LRRIQ3
AAAAAGAGAGTTGCATTCGA	FKBP5
AAAAAGAGGAGAATGCTACG	SLC2A14
AAAAAGATATGGGTAACACC	ACTR10
AAAAAGATCAGTATTAACAG	ETAA1
AAAAAGATCATGATTGAGCG	EIF2B1
AAAAAGATCCTCATATGGTC	FAM162A
AAAAAGCAATCGTTCAGCAG	EEF1E1
AAAAAGCAATCGTTCAGCAG	EEF1E1-BLOC1S5
AAAAAGCAGTGATCATTCTG	RBM28
AAAAAGCAGTTTATCCAATG	CEP44
AAAAAGCCCCGAGCATTCAA	TIGD2
AAAAAGCCTGGATAACGGAA	CSH2
AAAAAGCCTTAAGTTAACCG	NRXN3
AAAAAGCTCATTACCCGAGC	PARPBP
AAAAAGCTTCCGCCTGATGG	NO_SITE_55
AAAAAGCTTGTGGTGAAGGG	RPL22
AAAAAGCTTTCTGCTAGGGG	CAMK2D
AAAAAGGCAGCTGAACCGTG	OR4S1
AAAAAGGTGAAGGACAGGAT	ACP6
AAAAAGGTGAATATATGCAG	EDEM3
AAAAAGTAGACTGACCTGGT	EWSR1
AAAAAGTATGTCCTACTTTG	IL17F
AAAAAGTCACTATAACACCC	COG5
AAAAAGTCCCCACGCGCTCG	CXXC4
AAAAAGTGATTAAGTTTCTG	OR2A25
AAAAAGTGTCTAAACGACGT	DEFB126
AAAAAGTTAAAAAAGACCGT	ZNF292
AAAAAGTTACCATTCCAGGT	KCNRG
AAAAAGTTCCCAAACAACTG	UBN2
AAAAAGTTCTTCCAAATGGT	PVALB
AAAAATACATCAGACTTACA	PPP4R3B
AAAAATACTGGACGTCACGG	CSF2RA
AAAAATAGAAAAGGACCGCA	C2CD2
AAAAATCAAGGAGGTTACCG	MFN1
AAAAATCCCGACAGTTACAA	NUDCD3
AAAAATCCTAAAATAAAATA	POTENTIALLY_ACTIVE_1
AAAAATCGATGGGACAACTG	SLC17A8
AAAAATCGCGTTCAAAACCT	FEZF1
AAAAATCGCGTTCAAAACCT	FEZF1-AS1
AAAAATCGTGGAATTTGACT	NXPH1
AAAAATCTCCACTTAAAACA	MAN2A1
AAAAATGATAACAAAAACAG	ANKRD18A
AAAAATGATGATTAGCAGAG	NEMP1
AAAAATGCGCAAATTCAGCG	PIK3CB
AAAAATGGCTCTGCTACAGG	ORC2
AAAAATGTACCCAAGCAACG	OLFML1
AAAAATGTGAAATTTATCGG	CCDC146
AAAAATTAAGAAAGCAACGG	CCDC172
AAAAATTCATACCTGACTCG	PALLD
AAAAATTGAGAGTAACACAG	CEP162
AAAAATTGGCTGCCATCTCA	RGS7BP
AAAAATTGTAGGGCGCACCA	NCAPG
AAAACAAAAGCAGATGACCG	CCNT1
AAAACAAAGGTAGAACATGG	GTF2E2
AAAACAACACCCCATACGTG	LILRA4
AAAACAACATCGAAGATGTG	GAK
AAAACAACTTGGTCATAGTG	ELP3
AAAACAAGAAATTGGCACCT	DAPL1
AAAACAAGAGTTGACTGCAC	CCDC175
AAAACAAGGGAGCTACAAGT	DAAM1
AAAACAAGTCCAGCTAGAGC	GOLGA6C
AAAACAAGTCCAGCTAGAGC	LOC645752
AAAACAAGTCCAGCTAGAGC	LOC646934
AAAACAATACCTTAGCACTG	TRIM67-AS1
AAAACACATCAGTATAACAT	RHOA
AAAACACATCCTGCTCTAGG	GMPPA
AAAACACATCTTGGAGCACA	CYP46A1
AAAACACCAGACGAATTGGC	RNF217
AAAACACTATTAGCTGACAA	MTA3
AAAACACTGAAGAGAACCGC	ALDOB
AAAACAGCATAAGATTCCAG	ZNF891
AAAACAGCATGATCCCTAAG	CCR4
AAAACAGCGTCCGCGCACTG	CTPS2
AAAACAGGACGATGTGCGGC	NO_SITE_27
AAAACAGTCATCAGGTACAA	CHRNA5
AAAACATAAAAGCATAACTG	OFD1
AAAACATAGAAAAACGTGTG	CADPS2
AAAACATCACAAGGAGACAC	FASLG
AAAACATCATCTCCTACGCA	OR8A1
AAAACATCGACCGAAAGCGT	NO_SITE_80
AAAACATCGGCAGATACCAA	FBXO9
AAAACATGGTCCTATCACTG	HECTD4
AAAACATTAGGCCGGCATGG	LOC100144595
AAAACATTTAAAGAAAGTAG	LAYN
AAAACCAAAAAAGAACTACG	STON1
AAAACCAAAAAAGAACTACG	STON1-GTF2A1L
AAAACCAAAGCCCCACACTG	SLC39A14
AAAACCAACTGTTATCAAGA	NUP62CL
AAAACCACAGAACATGCCAA	TCEAL8
AAAACCACAGTCAGTATACA	GABRG3
AAAACCACCACCCGCTCAGT	GRHL1
AAAACCACCACTTACACCCA	JUP
AAAACCAGAAGCGTACCCAG	RGL1
AAAACCAGTTTGTTCCACGA	OGFOD1
AAAACCATACCCCAACAGTG	CYC1
AAAACCATGGAATTGCACAA	ITIH2
AAAACCATTTACCTCTGCAA	RPL15
AAAACCCAACTGATGTCTGA	ADH6
AAAACCCCAGGATGGTACTG	SOCS2
AAAACCCCCAAAAGTTGACA	EFL1
AAAACCCCGTAACTCAGATG	PNMA3
AAAACCCCTGATACTCTCTG	ZBTB9
AAAACCCTTACAGAAAATCT	CWF19L1
AAAACCGAGACCATTACGGC	CLVS1
AAAACCGATTCTTCAATGTG	RIBC1
AAAACCGCAAAATCAGCCAG	IRAK2
AAAACCGGACCCCTCCGAAG	TLX2
AAAACCTCAAAATATGATGG	ITFG1
AAAACCTGCAAGTTACAGTG	RDH10
AAAACCTGTTACAGAGACAA	FAM9C
AAAACCTTACTATCTGACAC	ARL13B
AAAACGACACAGAGAAAGGG	CCDC173
AAAACGACGACTGGATATCG	MSANTD4
AAAACGCAAGATAGACCAGG	GTF2IRD2
AAAACGCAAGATAGACCAGG	GTF2IRD2B
AAAACGCCCAGTGATAGTGA	IFI16
AAAACGCCCCCTACTGCCAG	GLIPR1L2
AAAACGCGGGCATTGGACTG	ZPBP2
AAAACGGGCTTATCATTGTG	WDR35
AAAACGGTTCATGATTACGA	SLC22A23
AAAACGTCCGATAAAAGTCT	GINS3
AAAACGTGAAACTTACACAG	MRPS9
AAAACTAAAAGCCGTTACCA	JAKMIP2
AAAACTACAGCAATAACCGA	CLEC4D
AAAACTACCAACAGGCACAG	MSI2
AAAACTACGACCCCAACCTG	CHRNG
AAAACTACGTACCATTCTGT	TBXAS1
AAAACTCAAACGATAAAACA	UROS
AAAACTCTACCTGATTGACT	KIF22
AAAACTCTGACTATTTCGCA	SLAIN1
AAAACTGAAAACTATCTGGG	AMPD3
AAAACTGAAGCAATTAATGG	ZMAT1
AAAACTGCAAACCAACACCA	SLC13A4
AAAACTGCACATAACTCCGA	PHF6
AAAACTGGTACGTGATGCTA	TRDN
AAAACTGGTTGGTATTGAGA	DDB2
AAAACTGTAGGAACTAGTCC	CDC42BPA
AAAACTGTCCATAGTGACCG	NPM3
AAAACTTAGCAAGACTCCAG	RGS6
AAAACTTAGTTTCAACCCTG	RAD17
AAAACTTCGAAACTCATGCA	DNAJC2
AAAACTTGAAGAGCATCTGG	S100A12
AAAACTTTAGTCCTCCCAGT	PYGO2
AAAAGAAAACGTGACCCCTG	ADGRD1
AAAAGAAACTCTCGCCTGGT	RIPOR2
AAAAGAACAACGTTTCATGC	UBR7
AAAAGAAGACCAACGTCACA	TMEM208
AAAAGAAGATTCCCGATGCG	EFHB
AAAAGAAGGACATCGCCGAG	KIAA0513
AAAAGAATCAGATAGACCCG	BHMT2
AAAAGAATCCAACGTGCAAG	PPP2CA
AAAAGACAACTCGGTGACGG	SLC35E1
AAAAGACCAGCAATCAAAGA	TMEM14A
AAAAGACCTGCTACTAGAGA	ZNF331
AAAAGACGAGCCATCACTGA	ZNF471
AAAAGAGAAAAGAGAAACGT	CDK11B
AAAAGAGAAAGCCGACCGGG	RBMX2
AAAAGAGACTGAGCCCCGTG	SCN2B
AAAAGAGATTCCTTCAGACA	ZNF805
AAAAGAGCAGCATCAGACAA	MIGA1
AAAAGAGCCGATATTCCATC	ACER3
AAAAGAGCGATGATAACTCA	ZNF627
AAAAGATAAACAAATTTGCA	LOC100131264
AAAAGATAAACAAATTTGCA	PFDN4
AAAAGATAATTCGAGAACGA	HERC2
AAAAGATACCGTATTTCCGG	EEFSEC
AAAAGATACTCACCATAGCA	SNHG32
AAAAGATATTAAACACAATG	SMC6
AAAAGATCGGAACCGGTCTG	DCLK1
AAAAGATGAAAAAATAGCCT	GLO1
AAAAGATGACACTTATGACA	UBN1
AAAAGATGCCAAGTGCGCTG	IGF2BP2
AAAAGATTCTAGCAGCCAGG	ALG11
AAAAGATTCTAGCAGCCAGG	UTP14C
AAAAGATTGAATGTAACAAG	ATF7IP
AAAAGATTGGTGTTTACGAG	SPDYC
AAAAGATTGTGACGAATGGG	RASGRF1
AAAAGCAAGATTGACTTACA	ZNF529
AAAAGCAAGGACGGTAACGG	SHOX
AAAAGCAAGTGCCAACCCAA	LMTK2
AAAAGCACCACCTTAACGCA	MICALL2
AAAAGCACGGAAACTTCTAG	BBOX1
AAAAGCAGATAGAGCTCCCG	RBPMS
AAAAGCAGATGAATAGCGCC	TUSC3
AAAAGCAGCCTATGACCGGG	RALBP1
AAAAGCAGTCTGATACTGCA	OPA1
AAAAGCATTTGGGATAACTA	CC2D2B
AAAAGCCAACACGCTGAAGT	GPX8
AAAAGCCAACTTCTTAGGGA	SEC22B
AAAAGCCAACTTCTTAGGGA	SEC22B4P
AAAAGCCACCGACCTCATGG	CALML4
AAAAGCCATACAAAGGATCG	TOB1
AAAAGCCGGACCCTACAAAG	PXYLP1
AAAAGCCGGAGATACAAGGG	SYNM
AAAAGCCTCGACCACACACA	ZNF22-AS1
AAAAGCCTGCAGAGACAACG	ZNF324
AAAAGCCTGCTCAAACTCAG	PCDHB12
AAAAGCCTGGAATCCTTCCG	EVC2
AAAAGCGAAGTCCCTAGCAG	APBB3
AAAAGCGACAAAGTTCCAAA	ADGB
AAAAGCGCAAAGGCGTTGAA	PDAP1
AAAAGCGCATTGCAATTCAG	RADX
AAAAGCGGCGAATTGAGGCT	ZNF326
AAAAGCGTCTTATACAAATG	CCDC173
AAAAGCTCTCTGTTGAACAA	ANAPC5
AAAAGCTCTGTGGTGCAGTG	STRAP
AAAAGCTGGCAATGTCAAGA	PCP4L1
AAAAGCTGTACGTTATATGT	NCBP2
AAAAGCTTTCGGACTGCTGA	AIF1
AAAAGCTTTCGGATTCGGAG	NINL
AAAAGGAACGAATTCAGGTA	APIP
AAAAGGAAGGTGTTAGGTCA	NCAM2
AAAAGGAATAAGTAAAACAA	SLC15A5
AAAAGGAATCAGAATCGAGA	PDRG1
AAAAGGACCCCCCTTAGCAG	NPAP1
AAAAGGACGGCACTGAGAAG	HMGA1
AAAAGGACGGCACTGAGAAG	HMGA1P8
AAAAGGAGAAATTTCCATCC	GUCA2A
AAAAGGATCAAGACGCTCTG	SF3B1
AAAAGGATCAATAGACAACG	NEK5
AAAAGGATGATATTGGACGA	CFAP298
AAAAGGATGATATTGGACGA	CFAP298-TCP10L
AAAAGGATGCCATCGGAGTG	IDI2
AAAAGGCAGGGTAGTCACCG	CYP2F1
AAAAGGCAGGTGAAATACCA	OR10K2
AAAAGGCATCAAGACGAGTG	CLEC16A
AAAAGGCATGACCTTCACTG	POLR3E
AAAAGGCCAAGATTGTCGGA	STK17A
AAAAGGCTCAACATTTACAC	RPLP1
AAAAGGCTTCAACCATTCCA	ZNF329
AAAAGGGAAACATGGACGTG	TMEM38B
AAAAGGGAATGGTCTAACTT	CD163L1
AAAAGGGACATCAGTGACTG	C17orf102
AAAAGGGAGAAAGAATGATG	CCDC169-SOHLH2
AAAAGGGAGAAAGAATGATG	SOHLH2
AAAAGGGATGTTTATGACCA	DNAJA4
AAAAGGGCAAAGTTTAGATG	TRMT9B
AAAAGGGGACGATGGACATG	KCNS2
AAAAGGGTGCATCGGATGTG	SKAP1
AAAAGGTAAAGAGCTAATGG	FAM135B
AAAAGGTATCGTGTATTAGC	PPP3CB
AAAAGGTCAATTCTTGATGG	OR2L8
AAAAGGTCCACACATTCAGA	GDNF-AS1
AAAAGGTCGCCGCAACCCCG	DOCK1
AAAAGGTGGCGATACTGATG	NAP1L2
AAAAGGTGGGACTCCACAAG	DCAF16
AAAAGTAATATTCGACACAG	AKR1C4
AAAAGTAATGCAAGCAAAGG	CCDC152
AAAAGTACAACCTGCCACTG	OR6C75
AAAAGTACATGGGACGATGA	OR6P1
AAAAGTACCTTTGCAAGACG	ALS2
AAAAGTAGTTAATTACCTGT	GNPDA2
AAAAGTATAGAAAAGTCTGG	CYP3A7
AAAAGTATAGAAAAGTCTGG	CYP3A7-CYP3A51P
AAAAGTATTCTCAAACTAGA	LLPH
AAAAGTATTCTCAAACTAGA	LOC107985567
AAAAGTCAGTAATCATCTTG	OR4F17
AAAAGTCAGTAATCATCTTG	OR4F4
AAAAGTCAGTAATCATCTTG	OR4F5
AAAAGTCATTGCCGATCCGA	DMTN
AAAAGTCCTCCTGCAAAAGT	GALNT3
AAAAGTGAACACAGACACCG	GRINA
AAAAGTGAGAGAATAAATGG	ZNF302
AAAAGTGATGTATGAAAAAG	TBCA
AAAAGTGATGTATGAAAAAG	TBCAP1
AAAAGTGCTTCAAATATTCG	FAM227B
AAAAGTGGATCAATTTCCAA	FCER2
AAAAGTTACTACATTGCTCA	NME5
AAAAGTTCTCCTCTTATTTG	CCDC190
AAAAGTTCTCGACCGTCGAG	CBX1
AAAAGTTGTGCATTACGCCA	PLEKHN1
AAAAGTTTCTTATCACACGT	ADAM9
AAAAGTTTGGAAGCTACACT	MRPS31
AAAAGTTTGTAGCAGATCTA	PMM2
AAAATAAATTGATTCACAGC	CCDC112
AAAATACAAGAAGAATGACG	ARHGEF38
AAAATACAGAATGAATACCT	PEX2
AAAATACCATTATAAAGAAG	NANP
AAAATACCTATAATACCCTC	APIP
AAAATACTACTAGCTCACTC	CD86
AAAATACTGCGTGTCCTCAG	IL5RA
AAAATAGCAAACGATCCAGA	ZNF528
AAAATAGCAGTAAACTCAAC	NO_SITE_139
AAAATAGTTACCTCTCCGCG	GRIK1
AAAATAGTTCCAGGCGCCAA	NIBAN1
AAAATATCTCCATGGTGGAA	SHCBP1
AAAATATGAAGGACTAACAA	EXOC1
AAAATATGAAGTGCGTGCTG	SLC44A3
AAAATATTGATGACCCCGGG	ALDH1A2
AAAATCAAACCAGATACCAA	DDX19B
AAAATCAAAGTATTTATACG	UGGT2
AAAATCAAAGTGGACGACTG	FRRS1L
AAAATCAAATGACATGCCAG	FAM13B
AAAATCAACAGATTCCACAC	SERPINB3
AAAATCAATGTAGCATCCGG	FKBP7
AAAATCAATGTGGATCGACG	KIAA1841
AAAATCACAAGATACATCTG	AGPAT5
AAAATCACCAGTGCTGTTTG	EIF3I
AAAATCAGATGAACAATTGA	CD59
AAAATCAGCATAGTTGAACC	HSD17B6
AAAATCAGGCAAAATAGCTG	METTL25
AAAATCAGTAGATTCCACAC	SERPINB4
AAAATCAGTTATGCTGCGAA	PKD2L2
AAAATCATAATTGTCAGAAG	SPATA22
AAAATCCACCAACTGAGTTG	RAB39A
AAAATCCACTAGGGTTGGTA	SPATA48
AAAATCCACTCAGTAGGCCA	TMEM31
AAAATCCAGTCTCATAGCAG	PPP2R2A
AAAATCCCATTACCACACAC	ADAM18
AAAATCCCCATACCTTAGTG	PHLDB3
AAAATCCCCCCCAGCCAATG	PRRT2
AAAATCCTGTAGCTGTGCAG	COMMD8
AAAATCGAAGGCAGGCCCGT	BIVM-ERCC5
AAAATCGAAGGCAGGCCCGT	ERCC5
AAAATCGAGACTTCGCCACG	UVRAG
AAAATCGATGGGCTGAATCT	ONE_INTERGENIC_8
AAAATCGCAAATGCCCATCG	CFAP97D1
AAAATCGTCCCATTCCCCAG	RPL39
AAAATCGTCCCATTCCCCAG	RPL39P12
AAAATCGTCCCATTCCCCAG	RPL39P15
AAAATCGTCCCATTCCCCAG	RPL39P25
AAAATCGTCCCATTCCCCAG	RPL39P27
AAAATCGTCCCATTCCCCAG	RPL39P3
AAAATCGTCCCATTCCCCAG	RPL39P32
AAAATCGTCCCATTCCCCAG	RPL39P38
AAAATCGTCCCATTCCCCAG	RPL39P5
AAAATCGTCCCATTCCCCAG	RPL39P6
AAAATCTACAGACACAGACG	CABYR
AAAATCTACAGCCTTAACGA	FBP1
AAAATCTACTAACATATTTG	OR5T2
AAAATCTATGACATGTACGT	PRSS38
AAAATCTCGTTTCTGCCGAG	RPL10L
AAAATCTCTGAAATTTGGGG	PRY
AAAATCTCTGAAATTTGGGG	PRY2
AAAATCTGCCAAGACTAGGA	PHF7
AAAATCTTCGAAATGCTTGA	CT45A1
AAAATCTTCGAAATGCTTGA	CT45A10
AAAATCTTCGAAATGCTTGA	CT45A2
AAAATCTTCGAAATGCTTGA	CT45A3
AAAATCTTCGAAATGCTTGA	CT45A5
AAAATCTTCGAAATGCTTGA	CT45A6
AAAATCTTCGAAATGCTTGA	CT45A7
AAAATCTTCGAAATGCTTGA	CT45A8
AAAATCTTCGAAATGCTTGA	CT45A9
AAAATGAATGATACCTCAGG	ABCA5
AAAATGAATGTCACCCAGAG	PROZ
AAAATGAGAATCAAAGATGC	OR13C3
AAAATGAGACCGGTTTCCTG	MFSD14B
AAAATGAGCCTGACTCGCAG	CEP295NL
AAAATGAGCCTTGAACACGA	ZNF460
AAAATGAGTAGGCGAGAAGC	DNAJC15
AAAATGAGTTCCAGTGAAGT	AUH
AAAATGAGTTCTGAACGTGA	ZNF543
AAAATGATGCTTAGTCATGA	CCDC158
AAAATGCAAATGGTTTATCC	OLAH
AAAATGCAACAGATGTACCC	GFY
AAAATGCAGATCACATCCTG	TIMM21
AAAATGCAGGTGAAGACCCA	DCD
AAAATGCCACTCGAAGCACC	PDP1
AAAATGCCAGTGACCCTAGG	ALG6
AAAATGGAGAAAGGTACACT	BUB1B
AAAATGGAGTGGATATGTTG	ZEB2
AAAATGGCCAAAAACTGGAG	NAPA
AAAATGGCCACATCTCGCGG	TRO
AAAATGGCGCCTCACGACCC	ATRAID
AAAATGGCTAGGCAGCATCG	ZNF469
AAAATGGCTGTAGTTAACTG	UBR3
AAAATGGGCAACGAGAAACC	CARD8
AAAATGGTACCTGGCCACTT	AP1S1
AAAATGGTGCAGTCCCGCGT	TJP3
AAAATGTAACGGTGACCGTG	CFAP221
AAAATGTACCTTCTGCGAAG	SIDT2
AAAATGTATGTGTTCATCCG	RBM48
AAAATGTCAGACAAGCTCAA	BRCA2
AAAATGTCTATCCTGGGCAA	KHDRBS2
AAAATGTGAACTTACCGGAT	DSC1
AAAATGTGATTGGCCCCAAG	ABCC1
AAAATGTTAGCTGAGACAAG	OR6Q1
AAAATGTTGGCAATACATGT	USP28
AAAATGTTGTAGGAGCCCGT	YWHAZ
AAAATGTTGTAGGAGCCCGT	YWHAZP5
AAAATGTTGTAGGAGCCCGT	YWHAZP6
AAAATTATCGGAAACGGTAG	NO_SITE_147
AAAATTCACAAACCTGTGCG	MMP20
AAAATTCAGAGGAGTTACAT	MMP13
AAAATTCCGCAAAATTGACA	HMGB3
AAAATTCCTGGTTACCGTTG	CBLL2
AAAATTCTACTAACAATACG	EI24
AAAATTCTAGGCGCTAGAAT	ARL6IP1
AAAATTCTTGAACCACCTGA	HSPE1-MOB4
AAAATTCTTGAACCACCTGA	MOB4
AAAATTGACACACCTCAGCA	IL36A
AAAATTGCGGAGAAGATATG	SPINT4
AAAATTGGAGATTCATACCG	CARF
AAAATTGGATAGTATCCACA	ANKRD46
AAAATTTATCCAGACCCACC	RAB11FIP2
AAAATTTCAACTTACCAGAG	PDRG1
AAAATTTCTGCCATCAAGTG	DRICH1
AAAATTTGCAGGAAGCCCAG	SIGLEC5
AAAATTTGGATACGAACATG	CDKAL1
AAAATTTGGCTGCACTGCGG	IFIT3
AAAATTTGTCCAGTCAAAAG	COG2
AAAATTTGTGAATTCAGCCT	FITM1
AAACAAAACTAACTCAACCG	FER1L6
AAACAAAAGAGGATACGAAT	FIP1L1
AAACAAAAGCCCATGAATGT	DDX18
AAACAAAAGCTATTACAATG	ARHGEF7
AAACAAAAGTAGCGCATCGG	GET4
AAACAAAATCATCTGCACAT	AVL9
AAACAAACCTGGCTAAACGT	U2AF1
AAACAAACCTGGCTAAACGT	U2AF1L5
AAACAAACGTACCACCCTGT	LYG2
AAACAAAGGACATTAGACTC	ESF1
AAACAAAGGACTGTATTGGG	OLFM4
AAACAAAGGCGACCCTCGAA	KCNIP1
AAACAAATAATGAATTCCTG	HSPB11
AAACAAATGAACATTCCTGG	TES
AAACAAATGGATTGTCCGAG	HHIPL2
AAACAACAACCAGCATTGGG	SYT10
AAACAACACCCATAGCAGAG	ZSCAN12
AAACAACATCCAACTTCAGT	NEMF
AAACAACCAGATCCGCCGGG	LRFN1
AAACAACCCATATGGGTGTG	ZNF124
AAACAACCTGAATCCAACTT	MSTN
AAACAACGCAAGTTGGATTG	SUCLG1
AAACAAGAAAACAGATCGCA	GULP1
AAACAAGAAAGGTCCTCGAG	UBE3A
AAACAAGAAATGTAATGCAA	SPATA48
AAACAAGTGCAGTTCAACCC	FREM2
AAACAAGTGCTCAGCTCTAG	FAM72A
AAACAAGTGCTCAGCTCTAG	FAM72B
AAACAAGTGCTCAGCTCTAG	FAM72C
AAACAAGTGCTCAGCTCTAG	FAM72D
AAACAATCAAAGGACCGAGA	RB1
AAACAATCACTGTTACTCCG	CDK15
AAACAATCCACAAACAAAGT	TMEM244
AAACAATCTGATGACCTCTG	LZIC
AAACAATGCCTATCCTCACA	NHLRC2
AAACAATGTATAGGTCATAG	RWDD4
AAACAATGTATAGGTCATAG	RWDD4P2
AAACAATTCCCTGTCACTCG	SSR4
AAACAATTCTCCTTAGATCG	CARD6
AAACACAAAATTCACGTCCA	DDX52
AAACACAACTGTATTAGTAG	TSFM
AAACACAATTAACTGGACAC	SLC39A9
AAACACACATAGTCAAAACA	SLC9B1
AAACACACATCCCTACCTCT	TCP11X1
AAACACACATCCCTACCTCT	TCP11X2
AAACACACTCTGTATCAATG	SCAPER
AAACACAGGACATGAGGGTA	IRGM
AAACACATAAGGCACAGCTG	PTCD3
AAACACATCAATCACTCTGA	PSMD14
AAACACATCCGTGTTGGGGT	RHOJ
AAACACATCTCCATTGACTG	CLTB
AAACACCAACAATACAAAGG	GPR82
AAACACCAGAATCCCATCCA	TMEM167B
AAACACCATACCACTAGCAG	BANK1
AAACACCCGCCTATAACCTC	SELENOT
AAACACCCGCCTATAACCTC	SELENOTP1
AAACACCGAGAAGACATGCG	RSBN1
AAACACGAAACCTTATAGGA	AGL
AAACACGATCACTAGCAGAG	PTPRA
AAACACGCAGAAGCCACACT	MOB1B
AAACACGCCTGCGCTCATAG	GBGT1
AAACACGGCTATTGACCAGG	EVA1C
AAACACTCACCGATCTGTGA	RPS13
AAACACTCACCGTGCCATTG	PTGES3L
AAACACTCACCGTGCCATTG	PTGES3L-AARSD1
AAACACTCCGGACCTCATGT	C2CD2
AAACACTGGTTCTCAGTGGG	ZNF529
AAACACTTACTTCACTGCGG	TEC
AAACACTTGAGAGTTCACAC	ZNF586
AAACACTTTATCTCGCATGG	CEMIP2
AAACACTTTCTAAGCAGGCA	IFRD2
AAACAGAGGTCATCGAATGT	SAMD9
AAACAGATTGTTGAGGAACA	HTR2B
AAACAGCACAAGTTAGACAC	RAD50
AAACAGCAGCAAATCAAAAG	TCEA3
AAACAGCAGTATCAGAACTG	CDC37L1
AAACAGCATCATACGTGTCA	SMC5
AAACAGCATCCCGTAGTGCG	FAM114A1
AAACAGCTATAAGAGCCGGA	MAST4
AAACAGGAACAGCTATTACG	KIFAP3
AAACAGGAACATGGAACGGG	GIMAP1-GIMAP5
AAACAGGAACATGGAACGGG	GIMAP5
AAACAGGCGCCACATGACCG	GDF1
AAACAGGCTGACAAACCAAG	CBX3
AAACAGGGACTGGATACCCA	FREM2
AAACAGGGATGTGTCTACAC	OR2V2
AAACAGGTGCTGTCACATTG	SPINK13
AAACAGGTGTGGATTACAAC	RD3L
AAACAGTAGAGTGTACCACG	SACS
AAACAGTCACAGTTGACCCT	LOC112268155
AAACAGTCACAGTTGACCCT	VAPA
AAACAGTGGCAAAACAACAC	NMRK1
AAACAGTGTCTAGCATGCTG	SLC3A1
AAACAGTTAACCCTGAACCT	TAS2R9
AAACATAAAATAATACATGC	ZNF91
AAACATAAAATGAAAGCTAC	GOLT1B
AAACATAAAGGAAAAGCGAA	CCDC174
AAACATACGGGCATTCATGG	OLFML1
AAACATAGGTTATATATTTG	CDC14B
AAACATAGTATAATTCACAC	ZNF28
AAACATCACATGCTGGTAGA	CH25H
AAACATCCATATCAACACGA	UGGT2
AAACATCGTGAGTCCGACTG	ZFAT
AAACATCTCAGGTTTAAACT	PLEKHA3
AAACATCTCCATGTAGTGAT	EI24
AAACATCTGAGAAATTTACG	ANKRD30A
AAACATCTTGATGTATTTGG	EIF4A1
AAACATCTTGATGTATTTGG	SENP3-EIF4A1
AAACATGACAGCTGCCCTAC	ARPC5
AAACATGATTGAACGATCTG	POLE2
AAACATGCAGAAGCAACTCT	MOB1A
AAACATGCGCAGGTGCATGT	NMNAT3
AAACATGGATGAGAGTATGT	TAS2R50
AAACATGTGCCATTATTATG	CPO
AAACATTACATAGCTGACGG	SLC22A7
AAACATTCGGAACACTATGG	KNTC1
AAACATTTGGTGGTCAACAT	CWF19L1
AAACCAAAATCAAACCAACT	MIA2
AAACCAAAGAGAACTGATGA	AVEN
AAACCAAATGCATACAACAG	ZNF518A
AAACCAAATTAAACACGTAG	MLC1
AAACCAACATTTCGAGAAGG	DGKI
AAACCAACCTCACCTTCCCA	HSPA8
AAACCAACGACCTCCAGGCG	COL25A1
AAACCAACTCTACTTGTGGT	KRT222
AAACCAATCCTTCAGCCGGG	SPOCK1
AAACCAATGAGAATTAAGGA	PPIE
AAACCAATGTACTACACGGG	FAM151A
AAACCACAATGAATAAGAAG	GBP6
AAACCACAGAGTGAACCGGG	CORO2B
AAACCACCAGAACCAGATGC	TRIM49
AAACCACCAGAACCAGATGC	TRIM49B
AAACCACCAGAACCAGATGC	TRIM49C
AAACCACCAGAACCAGATGC	TRIM51BP
AAACCACCAGAACCAGATGC	TRIM51EP
AAACCACCAGAACCAGATGC	TRIM51FP
AAACCACCTAAACAACGTAG	REXO5
AAACCACCTCTAGAAAAGCA	AATF
AAACCACTAGCATTTCGAGT	MMAA
AAACCAGCATCACGTCCATG	OR2T32P
AAACCAGCATCACGTCCATG	OR2T8
AAACCAGCATCATGTCCATG	OR2T12
AAACCAGCATCATGTCCATG	OR2T33
AAACCAGGGCCAACACATGA	OR14I1
AAACCAGGGCCACCGAAAGG	KLF2
AAACCAGTACCTGAACCTAG	PATL2
AAACCATCTGAAGAAGAGAC	PYHIN1
AAACCATTCTGCATTCGATG	ZNF687
AAACCCAAAGATAAGGCACT	TMEM171
AAACCCAAATACTAAACATG	ERCC6
AAACCCAAATACTAAACATG	PGBD3
AAACCCAACCCTGATAAGGA	FOXR1
AAACCCACCTTGCGTACAAG	KHDRBS3
AAACCCAGAACATAGCCACA	LOC100287402
AAACCCAGAACATAGCCACA	PET100
AAACCCATAGTGGTGCTGCA	CYP2C9
AAACCCATATAGAGGGCGCT	GJC3
AAACCCATCGACTGACAACG	CSPG4
AAACCCATTGCATTTGCTCG	DBT
AAACCCATTTAGGCTAACTG	ANKRD30A
AAACCCCAATTACGCCGGCG	HOXB4
AAACCCTATGCCCAAATGAG	NO_SITE_77
AAACCCTCCGAGCTTAGCAA	RAD51C
AAACCCTGCAAAGAAAACGA	TCEAL7
AAACCCTTACCGATTTCTCA	CSPP1
AAACCCTTCAAAGCACCCCA	CCDC198
AAACCGAAATGAGACTCCAT	EBF2
AAACCGACAAGCACGTCACC	ELK3
AAACCGAGAATAGTTTCCAG	ZNF879
AAACCGCTTGGTCCTACTCG	ADAMTS8
AAACCGGGCAAGTAAACATG	TNFRSF11A
AAACCGGTATTGACTAACCC	EXOC6
AAACCGTAATCTTAGTGGAG	DENND4A
AAACCGTGAATGTTGATGTG	MUC3A
AAACCGTTCTGTGAACAATG	ATRN
AAACCTAAAAGTCAAGACAC	AVPR1B
AAACCTACCGGATCAACAGT	FAM177A1
AAACCTACGTAAATGGCAAG	KIF1B
AAACCTAGCCCCAATACTTA	NO_SITE_205
AAACCTAGCTCCGAAATGGG	SLC24A1
AAACCTCAAAGATTAGACAC	SHISAL2B
AAACCTCACATTGAGACTAG	CSF2RA
AAACCTCCACATCTGCGGTG	GCN1
AAACCTCCGAAGACACATGG	ZNF823
AAACCTCTACTATGCTGGCA	GABPB1
AAACCTCTTTGCTTGACCAG	SLTM
AAACCTGAGTGGTAACAACC	CALCOCO2
AAACCTGGACACGTTTACCC	OPTN
AAACCTGGTAAAAATGCCCG	LIPN
AAACCTGTAGAGACTAATGT	DEPDC4
AAACCTGTGTCAGCCGAGCG	CEP68
AAACCTGTTGAACACTTGAT	GLDC
AAACCTTCGAAAATGAAACG	TMPRSS11E
AAACCTTGCGAGTCCACATG	ZNF57
AAACCTTGGCATAAGGTGCA	NIP7
AAACGAAAGCTCCGCTCGGA	H2AB1
AAACGAAAGCTCCGCTCGGA	H2AB2
AAACGAAAGCTCCGCTCGGA	H2AB3
AAACGAACAAAATCAAACAT	CCDC82
AAACGAAGCTGTCTTAGAGT	IL6ST
AAACGAATGTACATCTACAG	C16orf70
AAACGAATTCATGATGCCCA	H2BC11
AAACGAGAAGCACTTACCAA	AUTS2
AAACGAGATCGAGAAAGGTA	NO_SITE_6
AAACGAGGAGTACAATAAGT	ORM1
AAACGAGGAGTACAATAAGT	ORM2
AAACGAGGGACTACCCGCGG	PCDH20
AAACGCATCACAGAGATTTG	IFT43
AAACGCATCCTGGACCCACG	CD3D
AAACGCATGGAAACACTCCG	STARD13
AAACGCCCACTGAATAAGCA	KIF2C
AAACGCCCTTGACTTCAGCC	TMED3
AAACGCCGGCTCAACTTCAG	ASCL1
AAACGCTGGAGGAATTAGAC	PDE4B
AAACGCTTCGCCTGGCAATG	TAL2
AAACGGAAAGGATTTAACGA	HDGFL3
AAACGGAACAAGTATCTATG	SLC7A2
AAACGGAACTTGCCGCGTCG	NDUFA13
AAACGGAATGTGGACTCGAG	SAFB
AAACGGAGGAACTACAACCA	TENT4B
AAACGGCAGCACCGTCCTAG	CYP11B2
AAACGGGCCGAAGACTTCCA	SSX2
AAACGGGCCGAAGACTTCCA	SSX2B
AAACGGGCGATTATCTCTGG	WNT2
AAACGGTACGACAGCGTGTG	NO_SITE_11
AAACGGTCAGCCCGCATGTG	CXXC1
AAACGGTGCCTGTAAGTACG	ZFP36L1
AAACGGTGTAGAGACTATGA	RBM26
AAACGGTGTGATGAGAGGCA	C8orf87
AAACGTAGCATTATAGTTAG	ZNF518A
AAACGTCATACAAACACCAT	INTS3
AAACGTGACTCTGGTTCAGG	ZBTB40
AAACGTGGTGAACCGCATGA	CHCHD6
AAACGTTTCCGACCCTGTCA	CHRNA6
AAACTAACTTACCAAATACA	NCBP1
AAACTAATGATGTTGCATGG	REV1
AAACTAATTGGACCAATGAG	OR4F15
AAACTACAACTGGATAGAGA	OR51B6
AAACTACATTCTGAATTACG	RANBP17
AAACTACGGTTTCCTCAGTG	HINT3
AAACTATAGAACCAGCCGTG	ESYT2
AAACTATGCAGAGCGGATAG	H2AC1
AAACTATTGTGGAGCCACCG	GCNA
AAACTATTTGAGAATGACAC	ZMYND12
AAACTCAATACTGACAATGA	CCDC169
AAACTCAATCGGGCAACAGA	EXOSC9
AAACTCACCAGGGCCCTCGA	UBE2S
AAACTCACCCGACCTTGACA	GBP5
AAACTCACTTGTTGACCGCG	APOB
AAACTCAGGAGATACAACTG	TMEM154
AAACTCAGTGACTCGATCCA	CGGBP1
AAACTCAGTGAGTGTTACAG	FNBP1L
AAACTCATGGAGTTCAACAA	CYTH3
AAACTCCTCAGAGTACGCCG	TAB3
AAACTCTGTCTATTTGTGTA	MZT1
AAACTGACATCGGAAGCAAG	MNDA
AAACTGACCATAAAGTGGAT	PWWP2A
AAACTGACCTACGACAGGCC	TDP1
AAACTGAGGATATCCGAAAG	ZBED9
AAACTGATAGAGGCTACTCA	KRBA2
AAACTGCAAGAATAAGGACC	TOR1AIP1
AAACTGCACATACCATATGC	BABAM2
AAACTGCAGCAAAAAATATG	TM4SF18
AAACTGCAGTTAATGTCCCA	PDLIM5
AAACTGCAGTTCGACGACAA	MPZL2
AAACTGCATCAAGCTACATG	SLC47A1
AAACTGCCGGAGTTTCACGG	SPATA32
AAACTGCGCATAGACGAAGT	PGC
AAACTGCGGAACTCGGCCAA	RPS19BP1
AAACTGCTGGAATGTTGTCG	GAB1
AAACTGGATCATCTCAGACA	IL10
AAACTGGGAATGATTGCCGG	CYB5R1
AAACTGTAAGTGCTTTGGAT	NKTR
AAACTGTAGTGCAGGGTCAG	NO_SITE_4
AAACTGTCATGTGTGATACC	CD48
AAACTGTTGCCTCTTCGCAG	DNM3
AAACTTAAATGTGAGCATCC	IL2
AAACTTACACTGGTTGTGTG	RPL29
AAACTTACCCGGTTGCAAAG	NPIPA1
AAACTTACCCGGTTGCAAAG	NPIPA2
AAACTTACCCGGTTGCAAAG	NPIPA3
AAACTTACCCGGTTGCAAAG	NPIPA5
AAACTTACCCGGTTGCAAAG	NPIPA7
AAACTTACCCGGTTGCAAAG	NPIPA8
AAACTTACCCGGTTGCAAAG	NPIPA9
AAACTTACCCGGTTGCAAAG	NPIPP1
AAACTTACCCGGTTGCAAAG	PKD1P1
AAACTTACCCGGTTGCAAAG	PKD1P3-NPIPA1
AAACTTACCCGGTTGCAAAG	PKD1P4-NPIPA8
AAACTTACCCGGTTGCAAAG	PKD1P5-LOC105376752
AAACTTACCCGGTTGCAAAG	PKD1P6-NPIPP1
AAACTTACCGAATCTTCAGG	UGP2
AAACTTACTAGTGACCGAAG	ANAPC5
AAACTTACTCTGAAGAATCG	COPB2
AAACTTCGAGAAGACAGCGT	ANXA13
AAACTTCTCAACATTGCAGA	PANK3
AAACTTGCGAGCCTACCAGG	GPRIN3
AAACTTGGACGATCTAGGCA	ZC3H12B
AAACTTGGCAAGCAAACCTG	EIF4E
AAACTTGGCAAGCAAACCTG	EIF4EP3
AAACTTGTCACTGTCGATTG	GRAMD1C
AAACTTGTCCCTAGTTACAC	MBD3L1
AAACTTTACAAACAATATGG	CASR
AAACTTTATTGGACGCCAGT	CRYBA1
AAACTTTCTATTGAACATGG	OSCP1
AAAGAAAAAAGAGGGTCCCG	ING5
AAAGAAAAAATGTCTATCAA	DPPA4
AAAGAAAAAGAAAGGCTCCA	FAM133B
AAAGAAAAAGAAAGGCTCCA	FAM133DP
AAAGAAAACAAAACACCTGG	GOLM1
AAAGAAAACTGAGAATAACC	FANCM
AAAGAAAAGAAGGACCACTG	TSPAN16
AAAGAAACAAAAAATACTTG	ZSCAN26
AAAGAAACAAGACCAAACTC	OR4D11
AAAGAAACCCTACAAATGTG	LOC730110
AAAGAAACCCTACAAATGTG	ZNF492
AAAGAAACCCTACAAATGTG	ZNF98
AAAGAAAGAAACTTTCAACC	ZNF75A
AAAGAAAGACAAATCTCTTG	NMUR2
AAAGAAAGAGGAATAGTAGC	ONE_INTERGENIC_1
AAAGAAAGCCCAAGAGTCAG	FAM25A
AAAGAAAGCCCAAGAGTCAG	FAM25E
AAAGAAAGCCCAGGAGTCAG	FAM25BP
AAAGAAAGCCCAGGAGTCAG	FAM25C
AAAGAAAGCCCAGGAGTCAG	FAM25G
AAAGAAAGTCAGAAACCCGA	AADACL2
AAAGAAATGTCTGTACATGT	OR10X1
AAAGAAATTACCTCTCTGAC	CABS1
AAAGAAATTTCAGTCTGAGA	FIS1
AAAGAACAAAGGAAGAGCCT	FAM76B
AAAGAACAAATGGAACGCGA	RBPJ
AAAGAACACATACAGCCCCG	AQP6
AAAGAACAGGATTTCCAGCG	TMEM216
AAAGAACATCCAAGACAACA	SEPTIN4
AAAGAACATCTGAGCAGCAC	OR5B17
AAAGAACCACTGTCTGAGCA	RPS27L
AAAGAACTTAAGCGACTTCG	CWF19L2
AAAGAAGAAGGATCTTTCCC	STMN1
AAAGAAGACCGTACCACAAA	DENR
AAAGAAGAGACATTTAGACC	TRIP12
AAAGAAGAGGAGGATCCTAA	NAP1L2
AAAGAAGCTCACGCCCACAG	TMC6
AAAGAAGCTGGTGATCGTTG	RHOC
AAAGAAGGATGCGATCGTGG	CNGA3
AAAGAAGTCAAGGAGTTACG	LCOR
AAAGAATAGATAGGGAACTG	GJA10
AAAGAATAGTGACGGCATGG	CD207
AAAGAATCACCTGTAGCTTG	PTBP3
AAAGAATGAGAACTTCGACA	UGT3A2
AAAGAATTCAATTCTAGACG	ZNF800
AAAGACAAAACCATGAGCTA	OR2G6
AAAGACAAACTTCATGTACC	LRRFIP1
AAAGACAAATGGATCAACAT	MARK4
AAAGACAAGCAGATCCACCC	EGR3
AAAGACAATGTCATTACACT	ADGRF1
AAAGACACTGTCTACACTAA	CSN2
AAAGACAGACCACATGCCAG	TGS1
AAAGACAGACTCAGGCTCAG	SURF6
AAAGACAGCAGTACCCACTG	SPATA46
AAAGACAGGCTAAAATACAG	IGBP1
AAAGACAGGTTGCTCAAAAG	TTK
AAAGACAGTAACTTCTCACA	C1orf141
AAAGACATAGATGGTTATGG	LALBA
AAAGACATCCTAGTCTCCTG	SPAG16
AAAGACATGAAAAAGACTAG	SLFN12
AAAGACCAAGCTGACTTTCG	FUBP3
AAAGACCACAACACGTAGCG	PIK3R5
AAAGACCAGCACAAGAGTCA	TMEM268
AAAGACCAGTATGAAAACTG	GPRASP1
AAAGACCATTAGGATCGGGA	ABCC12
AAAGACCCACATCTTGACTG	GPD1L
AAAGACCGAGCCCCTAACAG	ABCA4
AAAGACCTACAAGCCAGCTG	ZNF319
AAAGACGACGGTGAAATCCT	PGA3
AAAGACGACGGTGAAATCCT	PGA4
AAAGACGACGGTGAAATCCT	PGA5
AAAGACGAGAACAGGCACAG	MTPAP
AAAGACGCCCATCTGAGCCA	WDR73
AAAGACGGAGATATTCACCG	SERPINB8
AAAGACGGCTCTAACAAGTC	TGOLN2
AAAGACGTACCTTTCCAACA	RFX8
AAAGACGTGGACTGTTTCGG	PDLIM1
AAAGACGTTGAAAACAAATG	NCS1
AAAGACTCACCATATTACCA	ZNF609
AAAGACTCTGAGACCCACAA	CYP3A7
AAAGACTCTGAGACCCACAA	CYP3A7-CYP3A51P
AAAGACTGACCCATTGACCG	RNF167
AAAGACTGCCTGATCCACCA	TBC1D8B
AAAGACTGTTCCAAAAACAG	PPIB
AAAGACTTACTCCAATGAGG	CDK18
AAAGACTTCATGATCCAAGG	PPIL1
AAAGACTTGCTCCAAAACAC	NO_SITE_218
AAAGAGAAAGCCAGATATGG	CD3G
AAAGAGAAAGTAGCGTACGG	GPRC5D
AAAGAGAATCGCCAACTCAG	BCOR
AAAGAGAATTCGAGAATCCG	GCM2
AAAGAGAATTGAGTGCTATG	PFKFB1
AAAGAGACCAGAGAGATATG	WDR33
AAAGAGAGTATGACCTGCAG	DNAJC24
AAAGAGCAATATATGTGTGA	IL7R
AAAGAGCACTGGACTCCGGA	SAT1
AAAGAGCACTTGGTAATCGG	PIK3CB
AAAGAGCAGACTTATTACCA	SHC3
AAAGAGCAGGCAATCGATAG	TMEM31
AAAGAGGAAGACTTCTATCG	SAMD9
AAAGAGGAGGCAATAAGACG	GAPVD1
AAAGAGGATTACCCATAGAA	SLC30A9
AAAGAGGCTTTCTTGCAGAA	NPIPA1
AAAGAGGCTTTCTTGCAGAA	NPIPA2
AAAGAGGCTTTCTTGCAGAA	NPIPA3
AAAGAGGCTTTCTTGCAGAA	NPIPA5
AAAGAGGCTTTCTTGCAGAA	NPIPA7
AAAGAGGCTTTCTTGCAGAA	NPIPA8
AAAGAGGCTTTCTTGCAGAA	NPIPA9
AAAGAGGCTTTCTTGCAGAA	NPIPB15
AAAGAGGCTTTCTTGCAGAA	NPIPB1P
AAAGAGGCTTTCTTGCAGAA	NPIPB6
AAAGAGGCTTTCTTGCAGAA	NPIPB7
AAAGAGGCTTTCTTGCAGAA	NPIPB8
AAAGAGGCTTTCTTGCAGAA	NPIPB9
AAAGAGGCTTTCTTGCAGAA	NPIPP1
AAAGAGGCTTTCTTGCAGAA	PKD1P1
AAAGAGGCTTTCTTGCAGAA	PKD1P3-NPIPA1
AAAGAGGCTTTCTTGCAGAA	PKD1P4-NPIPA8
AAAGAGGCTTTCTTGCAGAA	PKD1P5-LOC105376752
AAAGAGGCTTTCTTGCAGAA	PKD1P6-NPIPP1
AAAGAGGGAAAGATCAAAAG	TOMM22
AAAGAGGTATCCAGTCAGGA	OR10Z1
AAAGAGGTTTGGTTCATAAG	NFKBIZ
AAAGAGTAATGTCAATCCGC	C15orf54
AAAGAGTATCCCTTTCGATG	IQCA1
AAAGAGTGTTACTCCAAACA	CATSPER4
AAAGAGTTAATATTTGACGG	IMPG2
AAAGAGTTACAATACTACGT	NPC1
AAAGATAAACATTATGAATG	RBIS
AAAGATAAGCCATTATCTGG	ALKBH8
AAAGATAGGAACGATGGTGG	ZNF812P
AAAGATAGTAAGATTGTACC	DNTTIP2
AAAGATATAATAAAGATGCT	MRPL30
AAAGATATAGCAAATTATGG	NO_SITE_226
AAAGATATGAAACATCGGCT	RGS4
AAAGATCAAAGTGTTAAACC	APOD
AAAGATCAACCGGCCCCGAA	C11orf98
AAAGATCAAGGTTAGCACTG	HMGXB4
AAAGATCACTACAAACACCG	ZNF136
AAAGATCCAAAAGCTGACTG	PARP16
AAAGATCCTTAAAACACGGA	ADAM7
AAAGATCTTACCTTACTAGG	UST
AAAGATGACAAATCTGATCG	SIPA1L1
AAAGATGACCCAGATAGATG	CLDN12
AAAGATGAGACATCCACAAG	GCFC2
AAAGATGATGACGTTGCGAA	HHATL
AAAGATGATGAGCTCAAACA	GPR89A
AAAGATGATGAGCTCAAACA	GPR89B
AAAGATGGCAACCTTCACGA	TJP2
AAAGATGTACAGCGTAACCA	FILIP1L
AAAGATGTCATCATCAACCA	EML4
AAAGATGTGACAGTACGGGA	VSTM2B
AAAGATGTGTAGGATCTACA	PNLIPRP3
AAAGATTAGGGTGACAAACA	GRM1
AAAGATTATGCGAGAATGTC	OCIAD2
AAAGATTCTTGATGTTCTTG	NDUFA5
AAAGATTTAGGACGACATAG	USP53
AAAGATTTGGAAACATGACG	RAB38
AAAGATTTGGGGCATACTCT	EDDM3A
AAAGCAAAAGAATCCGATGG	BBX
AAAGCAAACATCTTGACACA	TMEM132B
AAAGCAAAGAAGTATAACCC	DHX33
AAAGCAAAGTCCCTCCACGT	CSTF2T
AAAGCAAAGTGATCTTGAAG	NBPF4
AAAGCAAAGTGATCTTGAAG	NBPF6
AAAGCAAATTGTTTATCTCA	CCDC169
AAAGCAACATACAGACAATG	FABP6
AAAGCAAGATATCCTCATCT	ARPP19
AAAGCAAGATATCCTCATCT	ARPP19P2
AAAGCAAGCTCCCCAAAATG	SLC46A3
AAAGCAAGGAAACTCATGCA	AKAP4
AAAGCAAGTTCGAGTACGTG	THG1L
AAAGCAATCGTTCTGAAGAC	POPDC3
AAAGCACACCCTTCAACACG	ZNF518B
AAAGCACAGTTGCCGTTCAA	LNP1
AAAGCACATCACCAAGACCG	ITPR3
AAAGCACATGAAGCCGAGCG	RNASEH1
AAAGCACATTGGCAAGACCT	CSF3R
AAAGCACCACATCAGATGAC	IMMP2L
AAAGCACCACGGTCAGATGG	TMEM258
AAAGCACTAAATGCTGTCCG	C4orf33
AAAGCACTGATGAACTAGCA	WDHD1
AAAGCAGAAAGATGTCGCTG	CDC123
AAAGCAGAGGAATCAGACCC	RNF141
AAAGCAGGACCCAGAATGGG	ALOX5AP
AAAGCAGGTCACGATAGCGC	HEXA
AAAGCAGTCAACACTGCCCA	STX6
AAAGCAGTGAGTGTCAACGA	MTMR12
AAAGCAGTGGTGATAACTGA	ZNF14
AAAGCAGTTTGTGTCCGACG	NUBP2
AAAGCATACGCATATCAACT	LRR1
AAAGCATATCCCTATATGGA	MRPL1
AAAGCATATTCATATCACAC	CLINT1
AAAGCATCAGAGTTATCCAG	C3AR1
AAAGCATCCTCAATCCCGAT	PNLIPRP1
AAAGCATCTAGACATTCCAA	TRMT1L
AAAGCATGTTTATCTGAACT	LTN1
AAAGCATTCCTCCCTAGTAA	C4orf47
AAAGCATTCGGTAAACATTG	IK
AAAGCATTGAAACGATATGA	OSBPL1A
AAAGCATTGCGTACTAACCC	CTR9
AAAGCATTTCATGTGCACCT	CLEC3B
AAAGCCAAAACTGATGCTGG	ATG3
AAAGCCAAAGAGGCTCAGTG	LMAN1
AAAGCCAAATTATGTGTACA	L2HGDH
AAAGCCAACAAGTTAGACCA	PRMT1
AAAGCCAATATAGTGATCGG	BRINP3
AAAGCCACCATTACCAGCAG	LURAP1L
AAAGCCACTTCTACAAACAC	LBHD1
AAAGCCAGCGACGCTGATGT	CDH6
AAAGCCAGCTCCATCGACAC	AMER3
AAAGCCAGTCCTCTTAAAGT	ZBED8
AAAGCCATATGTATCCCTGA	DARS2
AAAGCCCAAACAGCCAAGCA	BICC1
AAAGCCCAATGCCATTCAAG	SLC38A11
AAAGCCCAGGAGTATGGGAG	CFC1B
AAAGCCCCCATACCTGAATG	ARHGAP33
AAAGCCCCTGAAATCAACAG	LCMT1
AAAGCCCGCTCACTAGACGA	REXO1
AAAGCCCGGACCGACAAACA	ZDHHC6
AAAGCCCGGTCATCAGCGTG	SLC26A1
AAAGCCCGTAGCCATATGAG	FURIN
AAAGCCCTGTCAATTGCACC	WDR17
AAAGCCCTTCAGAAAAATGC	KIZ
AAAGCCGAGAAGTTTCCACT	PSMB6
AAAGCCGCATGACCGAGACC	CDC42EP1
AAAGCCGTCCTGTCCGACAT	SYNGR1
AAAGCCTAACCACGTACACT	PYM1
AAAGCCTAGAAAATCAACTG	KLHL4
AAAGCCTATTACCTGGCATG	DCTN4
AAAGCCTCAATTTATACCAG	MORC1
AAAGCCTCTACTTCATTACG	RABGAP1L
AAAGCCTGGCTACATAACAG	M1AP
AAAGCCTGGGCTTGAGCCAG	FAM136A
AAAGCCTTCAGTGTTCACAT	ZNF471
AAAGCCTTCCAGCTTGCCAG	FAM167A
AAAGCCTTGTGTTTCAAGCT	IL33
AAAGCCTTTACCGGTCGACA	AQP4
AAAGCGACGTAGGCATACTT	NO_SITE_88
AAAGCGAGTTCAATCTCTTG	PFKFB2
AAAGCGATTGAAGCAAGCCA	ATP6V1G3
AAAGCGCAAGAGCCAGTCAA	PI3
AAAGCGCAAGAGGACCCGTA	H2BC1
AAAGCGCACGAACTCCACTC	NRM
AAAGCGCGCGTATTTAGCTC	SNAPC3
AAAGCGCTTCTGTCAATATG	CLEC1B
AAAGCGGAGTGGACGACTGG	ARMC1
AAAGCGGCGACTTCTGTGTG	TDP2
AAAGCGGGAATAGAAATAAG	EPYC
AAAGCGGGAGGGAGTTAACG	CD177
AAAGCGGTCACCTTCCACAT	CLDN6
AAAGCGTAATCAGAAGACTA	NPY5R
AAAGCGTCCTCAATCACTGT	LMOD2
AAAGCGTGAAAAGAGAACAT	MKRN2
AAAGCGTGAATCCAACTGCT	SPATA45
AAAGCGTGACCACAGATGAG	LOC101929106
AAAGCGTGACCACAGATGAG	RTP1
AAAGCGTGATCTTGCTGGGT	KLK3
AAAGCGTGTGACAAACTCAG	ACACB
AAAGCGTTAAGATTGAGGAA	HEBP1
AAAGCTACCATTCTTATATG	GNPDA2
AAAGCTACTATATCGCCACA	UGT2A1
AAAGCTCCAATAATCAACAG	CHUK
AAAGCTCCACATATAAATGG	CEBPZ
AAAGCTCCTACACGAAAGAG	ZNF667
AAAGCTCTAATGAATCATTG	SCFD2
AAAGCTCTTCTTAAATACAA	CHRNA6
AAAGCTGAAGGACACAGCAG	RAET1L
AAAGCTGAAGGACACAGCAG	ULBP2
AAAGCTGACAGTGACACTGA	HLA-DRB5
AAAGCTGATACTCTCCACTG	CLDN17
AAAGCTGGCAAAGAAAAAGA	CBX3
AAAGCTGTCAAAGAACCTCT	HBG1
AAAGCTGTCAAAGAACCTCT	HBG2
AAAGCTGTGCACACAGTCAG	TRIM64C
AAAGCTGTTACATTCCCGCT	NECTIN3
AAAGCTGTTCATGTGAACCA	FLT3
AAAGCTTAACCATGTTGCAG	IL18R1
AAAGCTTACCTGTTCTGTAG	EIF4E
AAAGCTTATCGGTTACGAGA	TADA1
AAAGCTTCCGAGCCTATCCA	C2orf78
AAAGCTTCGGGTGATATTGG	PRSS58
AAAGCTTCTGATCTGAGTCC	ZNF720
AAAGCTTGTACACCTTCCGT	PNPLA8
AAAGCTTTAATGCTAGCGAA	RTTN
AAAGGAAACTAGTGTTTCAA	PSIP1
AAAGGAAATATTTATCCGGT	L2HGDH
AAAGGAACTTGGAAAATCGT	ZNF277
AAAGGAAGCCAACAATTATG	SCG3
AAAGGAATGGAGTCTTCAGG	MAP3K7CL
AAAGGAATTAGCTAAAAACA	CCDC150
AAAGGAATTTGCTTGTTCCA	MYCT1
AAAGGACAAAGCTGGTACCG	PLCL2
AAAGGACAACTACTCAAAAG	TIPARP
AAAGGACAGAAAGGCAGTGT	COLEC11
AAAGGACCCTCAAAGGACGT	ARRDC1
AAAGGACCTAGAAAAACAAG	CENPE
AAAGGACCTCAGGATGACCC	MICA
AAAGGACGATAAACAGATCG	ERO1B
AAAGGACGGCGATTACCTAA	LSM5
AAAGGACTCTACATCAACCG	TTC16
AAAGGACTGAAGCTTAAACT	RBM43
AAAGGACTGGATTACTAACA	HERC5
AAAGGACTTCGGCTACGGCG	RRAGC
AAAGGAGAACGTCTAACGAG	SNIP1
AAAGGAGCAGAGCAAAACCG	BPTF
AAAGGAGTCAAGATAACTGA	ZNF20
AAAGGAGTCAAGATAACTGA	ZNF625-ZNF20
AAAGGAGTCTCATTTACAAG	ARHGAP42
AAAGGATAAAGAATTAGTTG	CEP290
AAAGGATCCTGACACTCGCG	ZRANB3
AAAGGATGATCACAATGTTC	RAB4A
AAAGGATGGAAAATACAGCC	RPS18
AAAGGATGGCCTGATTAACG	GABRQ
AAAGGATTCAGTGACCACAA	OR5D18
AAAGGATTCTGTTGTAACTC	PPP3R1
AAAGGATTGACAAGAACTGA	ZNF564
AAAGGATTGTGCTCTGACTG	OTUD6B
AAAGGATTTGACCAAACCTG	MRPS10
AAAGGCAAACCGCTTCCGAG	FOXR1
AAAGGCAATACGTACCACTG	EIF2AK2
AAAGGCAATGTCAAGACACA	DSPP
AAAGGCACCAATAGACACAT	ITGA2
AAAGGCACTGCTCAACGAGG	LRAT
AAAGGCAGGCTAGTCACAGG	EIF4E3
AAAGGCAGGTATAGCAACTG	ACP3
AAAGGCATAGAACATGGACG	CACNG1
AAAGGCCCAAGCTTTAGATG	BMP5
AAAGGCCGGACTATTGCCAC	SAXO2
AAAGGCCTCCAAATAGACGT	CYLD
AAAGGCGAGTAAAGGCCAGT	HP1BP3
AAAGGCGATTCTGACCGGGT	XYLT1
AAAGGCGTCATCAAATGTGC	DDX43
AAAGGCTAATCAGTGCCACA	DNAJC22
AAAGGCTATCTCTCTTAAGG	TMEM91
AAAGGCTCACAACAGGCCCG	ENPP6
AAAGGCTCACATATCAGTCA	UIMC1
AAAGGCTCGTGATATTCCGT	MPP5
AAAGGCTCTCAATTCTCATG	LMNB1
AAAGGCTGACTTAGGCCTAG	MAGED1
AAAGGCTGCTGATGACACCT	TTR
AAAGGCTGTTATTGAACAAG	TRHR
AAAGGCTTATACATGTCCCA	MRPL39
AAAGGCTTGATCGTGCTCAC	SEC11C
AAAGGCTTTCCGTAGGAGTG	ZNF621
AAAGGCTTTGAGAAGGACGT	ST3GAL3
AAAGGGAAAAACTACCAGAA	C1orf21
AAAGGGAAAACAGGCCGAAG	HMGN1
AAAGGGAAAACAGGCCGAAG	HMGN1P21
AAAGGGAAAACAGGCCGAAG	HMGN1P29
AAAGGGAAAACAGGCCGAAG	HMGN1P3
AAAGGGAAAACAGGCCGAAG	HMGN1P36
AAAGGGAAAACAGGCCGAAG	HMGN1P37
AAAGGGAAAACAGGCCGAAG	HMGN1P38
AAAGGGAAAACAGGCCGAAG	HMGN1P4
AAAGGGAAAACAGGCCGAAG	NBR2
AAAGGGATCTGAGTAGTCAT	SHB
AAAGGGATGAGGACTCGACT	RGS8
AAAGGGCAGTCCCCACTGCG	SLC22A6
AAAGGGCATCTTACACGTCA	FCRL1
AAAGGGCCAGATACCAGACG	ZFAND2A
AAAGGGCCTATACCAATGGA	SAXO1
AAAGGGCGAGAAGTCCAAGT	CORO7
AAAGGGCGAGAAGTCCAAGT	CORO7-PAM16
AAAGGGCTAGAGTTCTCCGA	NOG
AAAGGGCTGTAAGGCACGTG	LSM14B
AAAGGGGAAAAGTTTGGTCG	EOLA1
AAAGGGGAAAAGTTTGGTCG	EOLA2
AAAGGGGAATTTCCCCACAA	TENT5D
AAAGGGGTAGTATGGTACCA	SIAE
AAAGGGGTCGTAAACGCAGG	KAT6B
AAAGGGTATCTTACCCCCCA	PDCL3
AAAGGGTATCTTACCCCCCA	PDCL3P4
AAAGGGTATGAAGCTCCATA	TAS2R50
AAAGGGTCAATAGAAGGACA	EFCAB5
AAAGGGTCATGCATACAAAG	PRDM9
AAAGGGTGAACACCAGTGAA	ZNF682
AAAGGGTGAACAGATCGCTA	CTNNA2
AAAGGGTTCTTCAACTGCGA	CALML6
AAAGGTAAAAATTGTGACAG	CCDC25
AAAGGTAAATGAAGGCTGAG	POM121C
AAAGGTAAGCTCCAGCAATG	TRAM1
AAAGGTAGGGTTGTGCCACA	ELOVL1
AAAGGTATGTCTTCCAACAA	CDR1
AAAGGTATGTTTGGGAATGA	DEFB136
AAAGGTCAACATTCTACCAC	SLC25A17
AAAGGTCAGCCAATGGTGTG	LOC107986160
AAAGGTCAGCCAATGGTGTG	MCF2L2
AAAGGTCAGTCCTCAGACGG	SRGN
AAAGGTCCGATTGACATGGG	RSPH9
AAAGGTCTTCGGGTCCAACC	PSMB3
AAAGGTGATGGAATGATGGG	OR10H4
AAAGGTGGACCACTCCCGGT	NEU2
AAAGGTGGCTAGTCTTACAC	WDR41
AAAGGTGGGGATCTAACTTG	PNMA5
AAAGGTTCTGAATCAAACGG	ATP6V0A1
AAAGGTTGGATTTCAAGGCG	C19orf73
AAAGGTTTACACTCGCCATG	FLOT1
AAAGGTTTCTCTCTAGTGTG	ZNF491
AAAGTAAACAGGGTGCCTTG	LMAN2L
AAAGTAAACGTACCAACAAG	TBC1D26
AAAGTAAACGTACCAACAAG	TBC1D28
AAAGTACAACTCTCAGTGAG	USP6
AAAGTACAATCGGAGATATG	FBXL13
AAAGTACACTATCTCCCCGG	EML2
AAAGTACAGCTGGAAAACCG	XKR4
AAAGTACAGTGCTTTCACTG	BIRC8
AAAGTACATAACATTTATCC	CYP7B1
AAAGTACCAATCCCTTGAAA	AKAP7
AAAGTACCTTTCGTGCCAGT	TBC1D19
AAAGTACTCGAAGAAGTCCG	MGAT1
AAAGTACTGAACAATAACTT	LOC100505549
AAAGTACTGCATGAGGCCGA	SNRPD3
AAAGTACTTCCCCCAGTGGG	PGA4
AAAGTACTTCCCCCAGTGGG	PGA5
AAAGTACTTTGGTCCCAGCG	SFXN3
AAAGTAGAGGCCTTCACACG	CMTM4
AAAGTAGCCAAGATAACATG	PLCL2
AAAGTAGTACATATCGACTC	HSF2
AAAGTAGTAGTGTCTTCTAG	CCDC181
AAAGTATATTCCATGTACAT	CP
AAAGTATCAGACGAAAAGAG	PWWP3B
AAAGTATCGGGTATGGCCCG	GNL1
AAAGTATCTTGACTATCACA	AS3MT
AAAGTATCTTGACTATCACA	BORCS7-ASMT
AAAGTATGGGCCTAATCCGA	ARMCX5
AAAGTATTGAACGTTCTCAT	VTI1B
AAAGTCAAAGCAGATACCAA	DDX19A
AAAGTCAAAGCTATAGCCTG	FMO5
AAAGTCAACTTACCCAAAAG	TLL2
AAAGTCAAGCCACAATCACT	MTMR2
AAAGTCACGGGCATAGATTG	CNTNAP4
AAAGTCACTAAGTAACACAA	ZNF280B
AAAGTCAGTCTGGTTATGTG	PGBD4
AAAGTCATACCTGAGTATTG	BMS1
AAAGTCATATACCTTAGTAG	EPB41L2
AAAGTCATCGACCGTCAGTG	LRRC8A
AAAGTCCATATCCTTAAGGG	PIP4K2C
AAAGTCCATTTAGTAAGTGA	C14orf39
AAAGTCCGGAGCCGATCACA	INTS6
AAAGTCCGTGGACATGTGGT	CDKL5
AAAGTCCTTATCGACCACCA	OBP2A
AAAGTCCTTATCGACCACCA	OBP2B
AAAGTCGAAACCCACGATGA	PSMA7
AAAGTCGAAGGCCTGCGACT	VPS26B
AAAGTCGAATATCATGCTGG	ADK
AAAGTCGACCCCAACAAGCG	ZNF488
AAAGTCGAGAGTCTCTCCGA	ZBTB18
AAAGTCGAGATGACCACACG	SLC4A3
AAAGTCGATCTCATAGACGT	ZBTB7C
AAAGTCGCTAAGTAACACGA	ZNF280A
AAAGTCGGGACTATCGATGA	UPF3B
AAAGTCGGGATCCTACACCT	XAGE1A
AAAGTCGGGATCCTACACCT	XAGE1B
AAAGTCGTATGCGATGACAA	PABPC5
AAAGTCTTTAAATCTCACTC	ZNF682
AAAGTCTTTACTCTAACTCC	ZNF561
AAAGTGAAATCATATATACG	GABRA6
AAAGTGAACCGAGGAAACGC	HNRNPCL1
AAAGTGAACCGAGGAAACGC	HNRNPCL2
AAAGTGAACCGAGGAAACGC	HNRNPCL3
AAAGTGAACCGAGGAAACGC	HNRNPCL4
AAAGTGAACTGGGACGGAAG	P2RY14
AAAGTGAAGAAGTCTGACTG	PTN
AAAGTGAATGGTCATGACCA	GNPTAB
AAAGTGACACAGTATAAGAA	RPL36AL
AAAGTGACACAGTATAAGAA	RPL36AP21
AAAGTGACACAGTATAAGAA	RPL36AP42
AAAGTGACACCGTCTGCTTG	MOV10L1
AAAGTGACACTGAGCAGATA	ZNF138
AAAGTGACAGCTCTTAGTCG	FOCAD
AAAGTGACCCGGGCTTTAAG	FAM114A1
AAAGTGACGCCCTTGGAGTG	IDI1
AAAGTGAGATAAGACCTGAT	KIAA0319
AAAGTGAGATCATTCAGACG	TMCO5A
AAAGTGAGCAAATTACCGTG	DPP10
AAAGTGAGCCCATTCAACAA	SLC26A8
AAAGTGAGGAACCTCACAAG	ESPL1
AAAGTGATGAGAATCAACCT	C7orf26
AAAGTGATGGAAAATCAAGA	ARMT1
AAAGTGATGGATGACATTTG	OR1L1
AAAGTGATGTCAGGATACAG	LIPE
AAAGTGCCAGGATGTGATTG	ZW10
AAAGTGCGAGTCAACACCCA	HSPH1
AAAGTGCTCAAATCATGAGG	CCNB3
AAAGTGCTTAATGATGTGAG	OR1L4
AAAGTGCTTAATGATGTGAG	OR1L6
AAAGTGCTTCCCGACAGACA	OGFOD3
AAAGTGGAAGAAGTGTAGCT	OR12D3
AAAGTGGACTCCACATCAGT	SPECC1L
AAAGTGGACTCCACATCAGT	SPECC1L-ADORA2A
AAAGTGGAGGGTTAAAAAGG	TAS2R14
AAAGTGGATGAGTTCCCACT	RPL10L
AAAGTGGCACCTACCTGACT	SLC6A12
AAAGTGGCCTGTGACGAAAA	PABPC1L2A
AAAGTGGCCTGTGACGAAAA	PABPC1L2B
AAAGTGGCGAGGCTCATAGG	MFHAS1
AAAGTGGCTCTTTCACGGTG	PDCD1LG2
AAAGTGGGAAGTACGTCCTG	RPL30
AAAGTGGGCATACGAACGGG	ZSWIM5
AAAGTGGTGCAAGATCTTAG	WDR44
AAAGTGTAGACACGTCCGCA	ZNF648
AAAGTGTCCAGGGATAGGCG	C19orf67
AAAGTGTCGGACCCCGCTTG	DNASE1L2
AAAGTTAACATCTTGGAGGC	USP17L12
AAAGTTAACATCTTGGAGGC	USP17L21
AAAGTTAAGCGTGAAATTTG	ABRACL
AAAGTTAGAGCAGTTCAGAG	RP9
AAAGTTCAGTAATAATCCCA	SETDB2
AAAGTTCAGTAATAATCCCA	SETDB2-PHF11
AAAGTTCCACCTAATCATGT	FAM98A
AAAGTTCCATGTCTTCAAAG	COL15A1
AAAGTTCCCAGCGCTTGTTG	PLG
AAAGTTCCCCAACAAAATCC	MAP1LC3C
AAAGTTCTATCTGTTGGGCG	GDF9
AAAGTTCTCTGGAGTCATGG	SERPINB2
AAAGTTCTGGATAACAGGAT	TERF2
AAAGTTGACGACACCTCTCA	ZNF292
AAAGTTGAGGTGACCCACTG	AGO4
AAAGTTGCCAAAGTTAGCCA	SAE1
AAAGTTGGTGTCCGAACCAG	ISCA1
AAAGTTGGTGTCCGAACCAG	ISCA1P1
AAAGTTGGTGTCCGAACCAG	ISCA1P3
AAAGTTGGTGTCCGAACCAG	ISCA1P6
AAAGTTGTACTTATTCCAGT	IQUB
AAAGTTTCAGCTGTGAGGTA	NPIPA1
AAAGTTTCAGCTGTGAGGTA	NPIPA2
AAAGTTTCAGCTGTGAGGTA	NPIPA3
AAAGTTTCAGCTGTGAGGTA	NPIPA5
AAAGTTTCAGCTGTGAGGTA	NPIPA7
AAAGTTTCAGCTGTGAGGTA	NPIPA8
AAAGTTTCAGCTGTGAGGTA	NPIPA9
AAAGTTTCAGCTGTGAGGTA	NPIPB10P
AAAGTTTCAGCTGTGAGGTA	NPIPB11
AAAGTTTCAGCTGTGAGGTA	NPIPB12
AAAGTTTCAGCTGTGAGGTA	NPIPB13
AAAGTTTCAGCTGTGAGGTA	NPIPB1P
AAAGTTTCAGCTGTGAGGTA	NPIPB2
AAAGTTTCAGCTGTGAGGTA	NPIPB3
AAAGTTTCAGCTGTGAGGTA	NPIPB4
AAAGTTTCAGCTGTGAGGTA	NPIPB5
AAAGTTTCAGCTGTGAGGTA	NPIPB6
AAAGTTTCAGCTGTGAGGTA	NPIPP1
AAAGTTTCAGCTGTGAGGTA	PDXDC2P-NPIPB14P
AAAGTTTCAGCTGTGAGGTA	PKD1P1
AAAGTTTCAGCTGTGAGGTA	PKD1P3-NPIPA1
AAAGTTTCAGCTGTGAGGTA	PKD1P4-NPIPA8
AAAGTTTCAGCTGTGAGGTA	PKD1P5-LOC105376752
AAAGTTTCCACATGGTGACG	ZNF394
AAAGTTTGAGCTTTACCTTG	STYK1
AAAGTTTGATTATGTGAGGG	SIK2
AAATAAAAGAAATCCGCCCA	PLCG2
AAATAAAAGCCCTCAACCGG	TAF1B
AAATAAAAGGTCTTGATCTG	IPCEF1
AAATAAAATTGCTCACTGAA	IKBIP
AAATAAACACATCACCCACG	PHLPP2
AAATAAAGAAGCTTGCTTAG	PGGT1B
AAATAAAGAGCTCTCAGGCA	C8orf76
AAATAAAGAGCTCTCAGGCA	ZHX1-C8orf76
AAATAAAGCCCGTCAATCAG	TSGA10
AAATAAAGCTACAAAAGAGA	IBSP
AAATAAATGGTTAAGTTATG	GCNT7
AAATAACAGACCTCAAAGTG	PFKFB2
AAATAAGAAGATCTGATGAA	DBX1
AAATAAGCAACCCTTCTGTG	NUP58
AAATAAGGAAGTCATCACCC	MAJIN
AAATAAGGAGGGATAACACC	SLC35F1
AAATAAGGGGCTCTACAGAG	SCPEP1
AAATAATAGTATAAATGTGG	FRS2
AAATAATATGCATCTCTCGA	NO_SITE_13
AAATAATCATTAGTATCTCG	THADA
AAATAATCCATAAACTGCTG	KIN
AAATAATCCGTCATTCCTAG	PDGFRA
AAATAATGCACAGAACGCGA	C19orf44
AAATAATGGCATCAGAAGAG	CCDC91
AAATAATGGGAGCCCCCCAG	A3GALT2
AAATAATTAAGTATGCACAT	MED4
AAATAATTTGGACAATACTG	NCOR1
AAATACAAAAACCTGGAACG	CD244
AAATACAAACCCTACCTGGT	SNTG2
AAATACAAGCAGAACACTCA	SAMD3
AAATACAAGCCGAAGATGTG	PCDHGA8
AAATACAAGCTATAGCGATA	NO_SITE_87
AAATACACATCTGAAGTACA	DPY19L2
AAATACACCACATAATAGAG	ZBTB1
AAATACACCACATGTGTGAA	TMEM50B
AAATACACCTCCGATTACTG	CMYA5
AAATACACTAAGAAGTCTCG	OMG
AAATACAGCTTCGAAATAGG	ST6GALNAC1
AAATACAGTGGAGTTCCTGT	TFCP2
AAATACAGTTAGATAGACAT	RGS7
AAATACAGTTCGTAACTCTG	ZNF34
AAATACATACCTCAGCAAGG	FBXO33
AAATACATGTTGGGGCATGG	FZD6
AAATACCAAGGAGTACAGAG	CCR1
AAATACCAGAGAGTGCTGAT	FCRLB
AAATACCAGCTCACTGACAT	OR8B4
AAATACCATACCTTGCAAGG	MTAP
AAATACCTTCAATGCTCTGG	ARHGAP11A-SCG5
AAATACCTTCAATGCTCTGG	SCG5
AAATACGATCTTGAGCAACA	P2RY13
AAATACGCCAAGTCATCTGT	SUPT5H
AAATACGCTCTTACCTAACG	PWWP3A
AAATACGCTTGACGCCGCCG	H4C4
AAATACTAAATCTAAATCGA	PRIM2
AAATACTACTTACGGTCACT	TYW5
AAATACTCCTGTAATATGGT	RFX8
AAATACTGCGTATATTCAAG	DHX40
AAATACTGCGTATATTCAAG	DHX40P1
AAATACTGGGACATATCCAG	CPT2
AAATACTTACTGGTATCGAG	A2ML1
AAATACTTCATACATTACAG	MORF4L1
AAATACTTCATACATTACAG	MORF4L1P1
AAATACTTGAAGGACGAAAG	CDC16
AAATAGAATCGGCTGCCACT	OR9G4
AAATAGAGCGCCTCACCATG	CEP63
AAATAGAGGCAAGCCCAATT	QKI
AAATAGATATGGCGACCGAG	HYPK
AAATAGATATGGCGACCGAG	SERF2-C15ORF63
AAATAGATTTGTTCTCCGAG	OR5I1
AAATAGCCAGGTATTCAGTG	C21orf62
AAATAGCTACGGTGAACCCG	DNM1L
AAATAGCTGTAATATCCAGG	USP10
AAATAGCTTCAATACTAGAG	KIF20B
AAATAGGAAACTCTGGAGCT	BBS4
AAATAGGACTAATTCCAACC	SPICE1
AAATAGGAGCAATAAACCAG	GTSCR1
AAATAGTGTACCATGTGCGG	FOXB2
AAATAGTTAAAGAAGGCAGG	CHML
AAATAGTTGCAACAAAAGAG	KMT5B
AAATATAAAAGTACACTGAG	WDSUB1
AAATATAATAAGGCTGAGTG	MAN2A1
AAATATACAGGATGTCCCTG	OR2T27
AAATATACAGGATGTCCCTG	OR2T7
AAATATACTAACAACCTGGG	MIA3
AAATATAGCAAAGCTTGGAA	SLC38A11
AAATATATTTGATTACTGCA	ACBD6
AAATATCCAACTAAGGACCA	SLC44A5
AAATATCTGAAAACACCACC	RBMS3
AAATATCTGAATGTCCTACG	DENND2C
AAATATCTGACAAACAAGAG	USP42
AAATATCTGACAATATACAT	HFM1
AAATATGACTCAAGTGTGAG	OCIAD1
AAATATGCAAATTCGTACAA	BRMS1L
AAATATGCTAGAGTGCCTTG	EDEM3
AAATATGCTGCATAGACTAC	RGS13
AAATATGGACGAATAGTGGA	RBMX
AAATATGTACAAATGATGGG	TOPBP1
AAATATTACCATCCCGAAAG	ZC3H12C
AAATATTATTGCAGAGTCAG	DEFB103A
AAATATTATTGCAGAGTCAG	DEFB103B
AAATATTCTCATCCTTAGTG	SMS
AAATATTCTTCCCGTTACTT	CAPZA3
AAATATTGAACTGAACCAGC	OSTF1
AAATATTGACCCGATAACCA	ERRFI1
AAATATTGCTGATCGCCATG	KIAA0586
AAATCAAAAGCTACTTGGTG	HYKK
AAATCAAAATGACCATGAGG	NBPF4
AAATCAAAATGACCATGAGG	NBPF5P
AAATCAAAATGACCATGAGG	NBPF6
AAATCAAACATCAAATATGG	SLF2
AAATCAAACCCAGAGATCCG	TMBIM4
AAATCAACTTGCCCGAGTCG	OTX2
AAATCAAGCAATGTACCAAG	JHY
AAATCACAAACTAGATGCAA	CCDC68
AAATCACAACGACATCTAGG	SEMG1
AAATCACAGAAACCTGAATG	TRIM49
AAATCACAGAAACCTGAATG	TRIM49B
AAATCACAGAAACCTGAATG	TRIM49C
AAATCACATTCTCCAATAAG	SCGB2A2
AAATCACCAATGCCTCCTTG	PLTP
AAATCACCCTGCTTGAGCAA	MAP3K7CL
AAATCACTAACTCACCTGGG	ZNF248
AAATCAGAGAAACCTGAACG	TRIM49D1
AAATCAGAGAAACCTGAACG	TRIM49D2
AAATCAGGAGAGCTAGTGGA	GZF1
AAATCAGTGATGCTGGCAAG	SYNDIG1
AAATCAGTGTTTGCTTTACA	LINC02877
AAATCATGACCTATGTAACA	UEVLD
AAATCATGATACCTTCCGAG	KDELR2
AAATCATGGAAATGTTACTG	ASB14
AAATCATTAGTGAAGAGCAC	MPHOSPH6
AAATCATTATCTTAGCCACC	RPS3
AAATCATTCTCGAGGCACTG	CTDP1
AAATCATTTCCAGACACGCC	DNAJB9
AAATCCAATGCATGTAGCTG	STAT4
AAATCCACGCTCGCACATGG	CEP41
AAATCCAGTACTCTGACTTG	SNRPA1
AAATCCAGTACTCTGACTTG	SNRPA1P1
AAATCCATACAGATAAGGAC	ZPBP2
AAATCCCACTGTATTCACAA	SEPTIN10
AAATCCCAGTACCTGCAACT	CRTC1
AAATCCGACAAGTTCCAGAG	FAM155A
AAATCCGCCAGTATTTGCGG	TWNK
AAATCCGGCCAGGTCGACTG	GTPBP3
AAATCCTACAAATATGAATG	ZNF493
AAATCCTACCTGAGTGAGCG	NAT8
AAATCCTAGCACATTACCAC	RBM44
AAATCCTCCAAAGAACCGAG	TBL1Y
AAATCCTCTCTCGCAACAAG	VAC14
AAATCCTGATAGTGGCATCG	PRPF19
AAATCCTGTCAAAAAATGGA	TCEAL9
AAATCCTTACAAAACCCTAG	TLR2
AAATCCTTATGAAACAGACG	MAP3K13
AAATCCTTGTAGCAGATACG	C9orf64
AAATCGAACAGACAGCATCT	SEC61A2
AAATCGAAGCAGAAATCTAA	KLRF2
AAATCGACCAAGACCCACCT	FAM133A
AAATCGAGGAGTTCTAGCTG	CD180
AAATCGCTGACCAGAGACCG	SCML2
AAATCGGATCCTTCTCTCGG	ATL1
AAATCGGGCACGGGTAATGG	HSPA8
AAATCGGGGGGCAACGACTG	AJUBA
AAATCGGTCGCTTGCCAAGG	DCAF4
AAATCGGTGAATTATAGATG	KDM4D
AAATCGTGATAGAATTCCAG	EXOC6
AAATCGTTCAGATCATCATG	SLC1A1
AAATCTAAACTCTTATTCCT	RAB41
AAATCTAAAGCAGATAATGT	PYROXD1
AAATCTAAGAATGAGGACCG	ZMYND11
AAATCTAATTCAATTAGTGT	LRRK2
AAATCTACAACATGGGACGG	YAE1
AAATCTAGAAAACTCACTTG	CRYGC
AAATCTAGAACTTACCCCAA	MEMO1
AAATCTCAGAAATCTGAACA	TRIM51
AAATCTCAGATGACAGAACC	IMPACT
AAATCTCCAGACGTTCTAGA	GOSR2
AAATCTCCGAAACCAGTCTG	ADAM32
AAATCTCTAAGACCAACCTG	ZFAND1
AAATCTCTTAGCTAAAAGTG	STARD6
AAATCTCTTGCGATGCACTG	RPF1
AAATCTGAACGTCTGAGAGT	IFIT2
AAATCTGAGAGCAGAGAATG	CCDC90B
AAATCTGCAGACATACACAA	FTO
AAATCTTAAACCTGACATGG	SLC24A2
AAATCTTACTGTTTACACTC	C4orf51
AAATCTTAGAGTTTCCCGCA	DOCK7
AAATCTTCGATACGCCACAA	PTDSS1
AAATCTTGCAAAATCGGCAG	PI15
AAATCTTGGAGGAGTCACCC	GMNN
AAATCTTGTGAACCTCATCG	CDKL4
AAATGAAACCAAGTTCTACG	FANCI
AAATGAAAGAGTACACGTCA	DTNA
AAATGAACATGGTACCACAC	CDON
AAATGAACCTCGGTAACACG	EXTL3
AAATGAACGAATTGGCATGG	KPNA2
AAATGAAGGAGCAACTCCGA	SOX5
AAATGAAGTGCTAAAGACAA	C5orf34
AAATGAATAGAGAAAGGGTG	RUSC1-AS1
AAATGACATAGTATTCATAG	ZWILCH
AAATGACCCTGGAAGCAATG	TXNL1
AAATGACCGGGGATCTAAGG	F2R
AAATGAGACTTACGGAAAAT	CSTA
AAATGAGAGAAATCATTGGC	GAD2
AAATGAGCTGAGACTTCCTA	ZNF614
AAATGAGGAGGATCACACCA	CKMT2
AAATGAGGTAAGGACCACCA	PEX13
AAATGAGTACCTACCTGTCG	FAM241B
AAATGAGTGACGGTTCCCGG	CHRM3
AAATGAGTTGATAATGACGG	AASDH
AAATGATACCCTATTGTGGG	C11orf49
AAATGATACTAAATCCAGAG	RBM12
AAATGATACTGGATAGTCAG	MAGI3
AAATGATAGTATATATGCAG	TMEM144
AAATGATATCAACCGTTGTG	GPR171
AAATGATCCTAGCTTGACAT	PECAM1
AAATGATGAAGTACAAACCA	TNFSF8
AAATGATGATCAGCTCCTGT	MIER1
AAATGATGGATTAATCACAA	MUC13
AAATGATTCCGGTATCAACG	FEZ1
AAATGATTCTACTCGGACAG	VANGL1
AAATGATTTCCAAATGTCGA	PYGL
AAATGCAAACCAAATGTCCA	SDR16C5
AAATGCAAGATAGTTGTGGT	RND3
AAATGCAATACATGATATCC	PKIA
AAATGCACAGATCGCTGATC	NO_SITE_186
AAATGCAGAAGAAGATGTGT	PDCL2
AAATGCAGACTCTCCCATCA	UBE2G2
AAATGCAGTCTAAGGGATGA	ZNF558
AAATGCATCTCACCCCCAGA	IL13RA1
AAATGCCAAACTTCGACTGA	CWH43
AAATGCCAAGCACTTAGCTG	MGAT4D
AAATGCCAGAAGAACTCACC	DBF4B
AAATGCCAGGAGCACCACAC	TMEM241
AAATGCCGGAATTCAAAACC	LACTB
AAATGCCTTCCCAATTACCG	STAB2
AAATGCGAAGAAGCACCATG	AZIN2
AAATGCGAAGTCATATGGGT	MYH4
AAATGCGCCCCGAGACACCG	DYNC1H1
AAATGCGCGCAACTCAGAAG	SGCG
AAATGCTCAAAGAAGAGACT	CUEDC2
AAATGCTCAGGCACAACAAG	DNAJC7
AAATGCTCCACAAAAATCCA	TMEM99
AAATGCTGATAAATCTTCCA	IQCH
AAATGCTGGAAATTGCCCTG	TTK
AAATGCTTATGTTTACGAAG	TFB1M
AAATGCTTCAATAAAGTAAC	DEFB128
AAATGCTTCCAAATGTCACG	TMEM14A
AAATGGAAAAACGATAAACA	SKIL
AAATGGAACACCAATTCCAG	RWDD3
AAATGGAACAGCAGTGGTCA	EQTN
AAATGGAATCAAAGGCTCCG	SH3TC1
AAATGGACGGAATGTTTGTG	OSBPL2
AAATGGAGACTTAATTGCAG	DPYS
AAATGGAGAGACTCTTCTTG	ARFIP1
AAATGGATAGACTTCGTCAG	SSB
AAATGGATCTATATTGGTGA	OR12D3
AAATGGATCTATGTTCACAA	FBXO32
AAATGGCACTGATGAAACAT	TNMD
AAATGGCATCAAAGCTAGGG	KCNA2
AAATGGCCTACACTGACACA	MAGI3
AAATGGCTAAAGAGCTACAA	MCPH1
AAATGGCTATTCCTACAAAG	TM2D1
AAATGGCTTTGAACTACCAA	ATP11C
AAATGGGAATTGGGTATCCA	OR11H4
AAATGGGATAACATTGCCGG	HNRNPH1
AAATGGGTAACTGGCCACGA	CPM
AAATGGGTACCAATCAAACC	EVL
AAATGGTACCGAGAGAGCCA	MCCD1
AAATGGTATCAAAGTAACAG	RAD1
AAATGGTATCCAGTGTGCCG	SLC37A3
AAATGGTCTGGTGCTATCAG	ADGRF4
AAATGGTCTTCGTGAATAGG	CRYBG1
AAATGGTTCAAATTTCAAAG	TYW3
AAATGTAATGGACAAGAATG	PLBD1
AAATGTACAAGGACCGACAA	DMD
AAATGTACAGGCTCAAAACG	NKRF
AAATGTACGAGCACTTCAAG	PTCH1
AAATGTAGGAGACCCCAATG	LRATD2
AAATGTAGGTTTGGATAACC	OPRPN
AAATGTATGACTATCAAGGC	CDC40
AAATGTATGAGCTTTCCCTG	ARHGAP35
AAATGTATGTGACTGTACAC	UNC5C
AAATGTCACTTGTTCACGTG	BIVM-ERCC5
AAATGTCACTTGTTCACGTG	ERCC5
AAATGTCATCCAGCCAAATG	CD163L1
AAATGTCTACAAAGGAGAGG	OR5M1
AAATGTCTACTGTGTTCACG	GCNT2
AAATGTCTCCCAATGAGTGA	RSL1D1
AAATGTCTTCAGATAACCAG	HIGD1C
AAATGTCTTCCCAAACACCA	BCAT2
AAATGTCTTGATGATGCCGT	SLC16A6
AAATGTGAAACATGGTACAA	ZNF195
AAATGTGAAGCAATTTGGGA	FAM76B
AAATGTGACTATTCAACTCT	SLC10A5
AAATGTGTGAAACCTAATGT	ADSL
AAATGTGTGTCGAGTATGCA	ZNF639
AAATGTTAAAGATGCTATCG	GNAL
AAATGTTAACGCAAAAACCA	ANK2
AAATGTTACTCTGTATGTGT	CFAP94
AAATGTTACTGACCTTTCAG	PTPN11
AAATGTTCAAAGCCTGCTTG	KLHL23
AAATGTTCAAAGCCTGCTTG	PHOSPHO2-KLHL23
AAATGTTGGACCGCTTAACG	AP2M1
AAATGTTTAGATCTCAAACA	EPPIN
AAATGTTTAGATCTCAAACA	EPPIN-WFDC6
AAATTAAAAGAGGCACCAGA	SOCS2
AAATTACAATGAAGGACCCA	CLRN3
AAATTACCAAATACCTGCGG	RPS6KL1
AAATTACGAAGTTAGGCCAG	NOC3L
AAATTAGAACTATCAGTCCA	OR5AC2
AAATTATATGAAAGGCATCA	HAUS6
AAATTATCAGCCAAAAGCGA	ABCA8
AAATTATCTGACAAAGACCA	RGPD5
AAATTATCTGACAAAGACCA	RGPD6
AAATTATCTGACAAAGACCA	RGPD8
AAATTATGACATTAAAAAGC	TBCA
AAATTATGAGGAGTTATCAG	ABCA5
AAATTATGGCGAGTTCAGTG	GHR
AAATTATTCTCATCACAATG	RGPD1
AAATTATTCTCATCACAATG	RGPD2
AAATTATTCTCATCACAATG	RGPD4
AAATTATTCTCATCACGATA	RGPD5
AAATTATTCTCATCACGATA	RGPD6
AAATTATTCTCATCACGATA	RGPD8
AAATTATTTAAAGCAGCCTG	GET1
AAATTATTTAAAGCAGCCTG	LCA5L
AAATTCAAATCAACTGGAGA	SPANXN2
AAATTCACCACGTCACACTG	SLC13A3
AAATTCACTTACCTAAAACC	HNRNPC
AAATTCAGCAAGATTAACAC	MMP12
AAATTCAGGGATGGTCATCG	ACSBG2
AAATTCAGTCCCGATTTGTG	GLS
AAATTCATAAAGCATTTCAC	ALKAL1
AAATTCATAACAGACAATCC	ATP7A
AAATTCATATGTCCCTCGTG	TFRC
AAATTCATGTCCAATTTGCA	SPINT4
AAATTCCGAAGACTACATGA	FABP12
AAATTCCTCAAGAAATATTG	POLN
AAATTCGAGATTTGGAGACA	UNC119B
AAATTCGAGGAATGATACCG	ATP5F1A
AAATTCGGCAGCGACCACAC	SHFL
AAATTCGGTCTTCATAGATT	PHOSPHO2
AAATTCTAGTGTGAAACTGA	NAP1L2
AAATTCTGAATCAAGCATTC	HDHD2
AAATTCTGTACCTTTCGAGA	NADK
AAATTGAAATTGGAAAATGG	OBI1
AAATTGAAGTTGGTGGTGGT	RPS7
AAATTGAAGTTGGTGGTGGT	RPS7P14
AAATTGAAGTTGGTGGTGGT	RPS7P4
AAATTGACCCCGCCATCCAG	KRT6B
AAATTGACCCCGCCATCCAG	KRT6C
AAATTGACCTATCCGCGAAG	MTRNR2L10
AAATTGACCTGCCCGTGAAG	MTRNR2L1
AAATTGACCTGCCCGTGAAG	MTRNR2L8
AAATTGACCTGCCCGTGAAG	RNR2
AAATTGATGATCTTATGGAT	ZNF268
AAATTGCAAAAGACTTAACC	ZNF155
AAATTGCAGAGCATTATCTG	ENTPD1
AAATTGCCATAGAGGCGTGG	FAM91A1
AAATTGCCCTTTGAGGCTAG	FNDC8
AAATTGCGTCCCCTCAGCGG	NKX2-3
AAATTGCTAGAGCTTACACC	FBXO9
AAATTGCTCTCTAACATGGG	FAM71D
AAATTGCTTCCTTATCATGG	AAMDC
AAATTGGAAGAAATCTTGCG	U2SURP
AAATTGGAGAATAACATGCG	GRID2
AAATTGGAGCTAAGAAACTG	DDRGK1
AAATTGGATGCACAAAACAT	DCUN1D4
AAATTGGCGGTAAACCAGAT	NLGN4X
AAATTGGCTTTCGTTCGTGC	NO_SITE_158
AAATTGGTGAAACACTACAC	YES1
AAATTGTAAAGTGACCTACC	MTTP
AAATTGTAGATCATGGCAAT	NXPH1
AAATTGTATGTGAAGTCGAA	ZNF780A
AAATTGTATTTAGAGATCTG	TRMT5
AAATTGTTCCTCGAGATCTG	ALKAL2
AAATTGTTCCTCGAGATCTG	LOC101927262
AAATTGTTGACCTAAGAGAA	AP1AR
AAATTTAACAGTGCCATCCG	RBM39
AAATTTAGAATCGATAACAG	ADH4
AAATTTATGATAGTTATGCG	MATR3
AAATTTATTCAAGGCAGTGA	SGTB
AAATTTCACTTACTTTGGAC	MRPL42
AAATTTCTTATACTGAACAT	ZNF630
AAATTTGACCTACCGAGGGT	RERG
AAATTTGATGCCATCTACCG	CADPS
AAATTTGATTCATCGTAGAG	C8orf48
AAATTTGCGGAGAAATTCAG	EEF1G
AAATTTGTTTGGCAGCCCCG	SCIN
AACAAAAACCTTATCAACAT	FAM241A
AACAAAAATCAACAAAAGAG	OR5D14
AACAAAACAAACAAGTGCTG	DNAJC4
AACAAAACCAGAGTCATCTG	RPL35A
AACAAAACCAGAGTCATCTG	RPL35AP5
AACAAAACCAGAGTCATCTG	RPL35AP9
AACAAAACTATTGTGAGTCG	GET4
AACAAAAGAACTGAACCCAT	HID1
AACAAAAGTGGGGATCTCCG	CUL9
AACAAACAAGAGGACTGTGT	RNF7
AACAAACCGGACTCCCATGG	NCAM2
AACAAACTAACGTACTCACA	VAMP7
AACAAAGAAACATGTCAGCA	RPL34
AACAAAGAAACATGTCAGCA	RPL34P18
AACAAAGAAACATGTCAGCA	RPL34P6
AACAAAGAAGACCACACACT	POLR2J
AACAAAGAAGACCACACACT	POLR2J2
AACAAAGAAGACCACACACT	POLR2J3
AACAAAGAAGACCACACACT	POLR2J4
AACAAAGAATCTCCTTGACA	CSF1
AACAAAGATGGACAAGCCTT	INSL4
AACAAAGCCCAACATACCAG	ERLIN2
AACAAATTCTGAAACGTGTG	CREB3
AACAACAATGAGCAGAGTTG	GLRB
AACAACACAAGCAAGTGTGG	CCDC148
AACAACAGAAGAGGCCTGCA	PATE1
AACAACAGCACCATCCACCG	SLC17A6
AACAACCAGATCAACAACGC	FLRT1
AACAACCAGATTACTCAGAG	MCM10
AACAACCGTAGCCCAAACGC	SELENOF
AACAACCTACTGGACGACAA	TBX1
AACAACCTTCGAGATATGAC	GOLGA7
AACAACGAATGCCGGGACGT	GTF3C4
AACAACGACATTGCACCCCG	COL6A1
AACAACTACCTGACTGACGA	PODN
AACAACTATCGTTACCACAG	KLRC1
AACAACTGTGTGATACACTC	DNAJC13
AACAACTTATTGAATTGACC	HMMR
AACAACTTCAGTCTGACTCA	KIF14
AACAACTTCATCAACTAACT	OLAH
AACAAGAAAAAAGAAGCCGG	SERBP1
AACAAGAAAGAGGAGCGCGG	NKX3-2
AACAAGAAATCCAAACAGAT	ASIP
AACAAGAAGGAGATTCAGAA	GAB4
AACAAGAATTGGAAGACATG	CCDC91
AACAAGACCCCAGATTACCG	STARD8
AACAAGAGCAATTTCAGTCG	ZC3H14
AACAAGCCATCCGCATGCAA	CCER2
AACAAGCCTGACAGCCACGG	GTPBP1
AACAAGCTAGAACTGCAGTT	SNRNP48
AACAAGCTTAGAGATTACCG	C8orf74
AACAAGGAAAGCGAGTCCTG	SLC39A13
AACAAGGATGAGCCTCCGCG	GIMAP1
AACAAGGATGAGCCTCCGCG	GIMAP1-GIMAP5
AACAAGGCATCAGTAAAAGT	VEZF1
AACAAGTCAGTCTCTCTCAA	TMEM99
AACAAGTCAGTGATTCTCGA	POLA2
AACAAGTCTCATCGCCACCA	CASC3
AACAAGTCTGCTATTTGATG	MTARC1
AACAAGTGATCCTAATGCTG	HDHD2
AACAATACAGGCACCCAGGT	FRMD3
AACAATATGTCCAGAAACCG	PLOD2
AACAATCCATACCACAAGTG	HFM1
AACAATCTCTGCGAAGCACA	GXYLT1
AACAATGCAGAATTTCCAGA	CHMP2B
AACAATGCCGAAACTCGAAG	DOCK4
AACAATGGCAAGTTCTACGT	RAD52
AACAATGGCATCTTAAATGG	ANKRD10
AACAATTATGAGCCCCGCAG	C1QB
AACAATTTCTGATAATTGTG	GLRX2
AACAATTTGAGGGATTTCTG	SOCS5
AACAATTTGCAGCGACACTG	ARHGAP44
AACACAACAGTGTTAAACCG	TTLL2
AACACAAGCTCATATGTACC	TENT5D
AACACACAGATGTCTCACAG	KEL
AACACACATATACACTAAGG	SUOX
AACACACCATCAGACACTGG	MROH5
AACACACCTGGCAGTCGTAG	PPP1R14B
AACACACGGAAGGTACGCAG	SCN11A
AACACACGTATATAAATGTG	TAS2R20
AACACAGCAGAGCAGAGTGA	CCRL2
AACACAGTGGATGTCGAGAA	CCDC126
AACACAGTGTATCCTGCCCA	FLRT3
AACACATCCAGTTAAAACTG	NMS
AACACATCCATGAATGACAA	ZNF268
AACACATTGAAGTAGAAGTA	NOL11
AACACCAAACAATCTCTTCG	LOC388813
AACACCAAAGACTGCACGCG	CLN8
AACACCAAGACTTCCCCAAG	C15orf32
AACACCACCAGGTACATGCA	CXCR6
AACACCACCGTACCTTCCCG	FUS
AACACCAGCAGCCTCACCCA	LRRC56
AACACCAGGCATAAGTCACC	CST9
AACACCAGTGTCTCGTGAGG	VNN1
AACACCATGTCAAAAATCCG	SH3GL2
AACACCCAAAAAGTTTACAG	ZNF512B
AACACCCAATAAACTCGGAG	MSMB
AACACCCCGATCCCCCAAGG	SEC23B
AACACCGAATGCATTGGTGG	SHROOM4
AACACCGATTCAGCTACCTA	MYOCD
AACACCGTAGTCAGGGCACG	ESRP1
AACACCGTGTGCCTCATGAG	TMEM186
AACACCTAAAGAAAGAGAAG	CCDC179
AACACCTGCTCGCCAACTGG	ZNF398
AACACCTGTCTTGAACGAAG	EIF2AK1
AACACCTTATGGTATGACAA	CYP7A1
AACACCTTGCGTACTCAGTG	BEST1
AACACCTTGCGTACTCAGTG	LOC107984334
AACACGACCAGGAGCTACAA	CYP4A22
AACACGAGCAGAATTTCAGG	RNF144B
AACACGATCAGCTCTTAGAC	PIBF1
AACACGATCAGGTCAATTCG	CENPM
AACACGATGTGCAAGATCAG	NPFFR2
AACACGCACCAGGATGAAGG	TBC1D21
AACACGCCCAAGTATCATGA	RETREG1
AACACGCTCATCACAATGAG	ATP6V0E1
AACACGCTGCAAGAGCCCAA	SMR3A
AACACGCTGCAAGAGCCCAA	SMR3B
AACACGGACAGGCACAACCA	HIVEP3
AACACGGGGTTAATGTCACT	FNDC7
AACACGGTAGGTGAACTGGT	PLAC1
AACACGGTCTCGGACCCAGG	MAMDC4
AACACGGTGTGCCGTCCGTG	TNFRSF4
AACACTAATGGGCATGAACT	B3GALT2
AACACTAGGGGTCTTCCTCG	CCDC144NL
AACACTATTCAACCAAGTGA	BCL2A1
AACACTCAGAAAAACAGTTG	GTF2I
AACACTCAGTGCATACAAAG	C8orf88
AACACTCCAAAGAAATGACC	G6PC2
AACACTCCACCATATAGACC	DRAM2
AACACTCCAGAGATCCACGG	CDK6
AACACTCTGAATGTTGACCG	RP1
AACACTGACAGTAACAATCC	AGXT2
AACACTGCAGGGGTTTGTTG	TEPP
AACACTGCAGTACCTGAACG	ADCY6
AACACTGCTATGTGTTTGAC	MOCS2
AACACTGCTCCCAAATAACG	ADAM32
AACACTGCTGCGATTTGTTG	C1orf185
AACACTGGACCACTCGAAGA	DCN
AACACTGGAGCTGACTCCCT	SPINK1
AACACTGTACCTTTCGACTG	ERG
AACACTGTTATGCCATGCAG	POPDC3
AACACTTACCATCTCATCCA	MPRIP
AACACTTAGGAGCACCATCG	FAM24A
AACACTTCACCACTGATCGT	CCDC50
AACACTTGGGACGAAGACTG	TMEM109
AACAGAAAGGGATTCTCTGA	HOOK3
AACAGAACAGTCCACAACCA	CENPE
AACAGAACATCGGCACATAG	RHOBTB1
AACAGAACCACTCTCTACTC	PHACTR2
AACAGAATAGTCAATGGACA	ANKRD20A1
AACAGAATAGTCAATGGACA	ANKRD20A3P
AACAGAATAGTCAATGGACA	ANKRD20A4-ANKRD20A20P
AACAGAATAGTCAATGGACA	ANKRD20A8P
AACAGAATCATTACCCAAGG	ZKSCAN7
AACAGAATCCATGCTAACGT	PCDH18
AACAGACAGCCCCCAACACA	OR1D4
AACAGACAGCCCCCAACACA	OR1D5
AACAGACCAGAAGATTACCA	PDIA6
AACAGACCTCCCTATTAAGG	SATB2
AACAGACGTTGCCTTACATG	EIF2B3
AACAGACTATCCAACTGTTG	DEPDC1
AACAGACTATCCAACTGTTG	DEPDC1P2
AACAGACTGTACTTCCTCAG	CIAPIN1
AACAGAGAGAAAGCTTACAC	ZNF721
AACAGAGCAGGGGACAACTG	FBXL12
AACAGAGGCACAGCTTCAAG	TNFRSF10C
AACAGAGTATTTGAGCACCA	GTF2H2
AACAGAGTATTTGAGCACCA	GTF2H2C
AACAGAGTTCTAGAAACATG	LRG1
AACAGATATCTCTATGCTCG	SAA2-SAA4
AACAGATATCTCTATGCTCG	SAA4
AACAGATCCTCCACAATCAG	NFKBID
AACAGATGTCAGGTTATAAG	TAOK3
AACAGATGTCCAAGAATGAG	OR13D1
AACAGATTACCTAAAACCTC	ATP5ME
AACAGATTTAGAGATCGCCA	TIGD6
AACAGCAAACCCCCCAACAT	DRG1
AACAGCAAAGATCTGGAGCA	RUNDC1
AACAGCAAGGACTTTCCATG	LOC389895
AACAGCAATCACAAGGCGGG	CEBPD
AACAGCAATGGCGAACTCCG	ATP2B3
AACAGCACGACCCACCGCGG	SLC17A7
AACAGCACTTAGATTCCCAT	PCGF3
AACAGCAGAACTCCTAAACA	LZTFL1
AACAGCATGAGAACTTGACA	HDAC9
AACAGCATTATCGATAAGGT	DIMT1
AACAGCCAAATACCGATCAA	GPR65
AACAGCCAGACATTACCAGT	EPS15
AACAGCCATAGTCCTACTCT	SPINK9
AACAGCCCAGCGGCGCCAGT	BARX1
AACAGCCCTATAGTTAGCTG	IK
AACAGCGAAGTCTTGAAGAG	GOT2
AACAGCGCTCATCTTGTACT	MPC1L
AACAGCTACGCATAGAAGCC	GNG7
AACAGCTACTTGTTGGTAGG	PCYT1B
AACAGCTCACGTAATTGCGA	SH3YL1
AACAGCTCATATCAGCGATG	PCDHGC3
AACAGCTCCAAGTCGAACGG	CHD6
AACAGCTCGCAAACTACGAG	GAS8
AACAGCTGGAACAAAAGGAG	CFAP73
AACAGCTGTTTACCAAGCGA	MED4
AACAGCTTAAAGTTTATACC	NFU1
AACAGCTTACCTGTCACGAA	SDCBP
AACAGCTTATGTGGTCTATG	SF3B6
AACAGCTTGAGACCGAACAA	DNAJC11
AACAGCTTTAGGCTTAGGCA	DRP2
AACAGGAAACGTGACTAAAG	NO_SITE_149
AACAGGAAGAATCCAGACCT	HMGB3
AACAGGAATATAAGCCACGA	MKLN1
AACAGGACCCTAATCATCCA	CEACAM20
AACAGGATGACACAACAGAA	IP6K1
AACAGGCATTCCGGAAACGG	FOXK1
AACAGGCTTCCAGATATCTG	CHAMP1
AACAGGGTCACCCACAGACT	GAGE1
AACAGGGTCACCCACAGACT	GAGE12B
AACAGGGTCACCCACAGACT	GAGE12C
AACAGGGTCACCCACAGACT	GAGE12D
AACAGGGTCACCCACAGACT	GAGE12E
AACAGGGTCACCCACAGACT	GAGE12F
AACAGGGTCACCCACAGACT	GAGE12G
AACAGGGTCACCCACAGACT	GAGE12H
AACAGGGTCACCCACAGACT	GAGE12J
AACAGGGTCACCCACAGACT	GAGE13
AACAGGGTCACCCACAGACT	GAGE2A
AACAGGTAAGACGCCCCCCG	DOCK8-AS1
AACAGGTCCAGCACCGACCG	SLC22A11
AACAGGTTATGTTCGCCACG	EGLN3
AACAGGTTTGGAGTCAACAG	KRT75
AACAGTAACTGGTTCCCGGA	AMY1A
AACAGTAACTGGTTCCCGGA	AMY1B
AACAGTAACTGGTTCCCGGA	AMY1C
AACAGTACTCAGGCATCTGA	SPEF2
AACAGTACTCCACTATCCGG	TOPORS
AACAGTACTTACAAGTATGC	TMEM243
AACAGTAGTCTCTGCTCCGG	WDR83
AACAGTATCAGTGAACCCAA	DZIP1
AACAGTATCTTCAGACACGC	ZNF641
AACAGTCGACTTAAACAACC	USP33
AACAGTCGGAGCATTCTGTG	SEC24B
AACAGTCTCAAATAACTAGG	TTF1
AACAGTGAAACTCTGTTGAG	PKNOX1
AACAGTGAAGTGTCGTAATG	CCDC150
AACAGTGATTAACAAGCTGA	CHFR
AACAGTGCCAAGCAGCCATA	GFRAL
AACAGTGCCAGCTTGTTGAT	MICOS10-NBL1
AACAGTGCCAGCTTGTTGAT	NBL1
AACAGTGCTGCCTTAAGACA	ZP2
AACAGTGGCAACATGCTTGG	C1orf21
AACAGTGGGATTACGGTCCA	TBPL2
AACAGTTCAAAAAGGTACCA	CLCN3
AACAGTTCTTGTGTATACCG	LSG1
AACATAAAAGTGGTAGAACG	NCOR1
AACATAAACAGTCAAGGCTG	ZNF790
AACATAAATTCTGGGAACCA	EPHX4
AACATAATAGGTCACAACAA	TMEM128
AACATACATGGGCGTATGCA	OR13G1
AACATACCAGAAACTCCTGG	RBMS1
AACATACCAGTCATAGGAGA	EMC3
AACATACCCAGATTGCCACT	TNRC6C
AACATACTTGAACTTACACT	PON2
AACATAGACTGGGTTAACAG	HSD3B1
AACATAGCGTATTCCCCACA	NCAPD3
AACATAGGCACAATGTGTCA	RIOK2
AACATATCAAGCCATCGATG	DSG3
AACATATTCCCGAAGCACAG	BRF2
AACATATTGCTATAACACCA	ZDHHC6
AACATATTTCAGCAGCACCG	ZNF775
AACATCAACATAGTACCAGG	COL11A1
AACATCAACTAGTTTACACA	ARMC2
AACATCAGATAGACCTCATG	RPF1
AACATCATAGATCACTCCGG	ADAMTS12
AACATCATCACTTTCAAGTG	MAP3K12
AACATCATCCTCTATTCAGA	SYNDIG1
AACATCCACAGGGAGCAGTG	GRAMD1B
AACATCCCCAGCAACCAACC	PCP4L1
AACATCCTCAAGATCAAATG	WDR70
AACATCCTGAGACAATCCAA	SLC24A5
AACATCCTGATGAACAACCC	INPP1
AACATCGACCAACTCTACTC	ADAMTS5
AACATCGACGCCAGGACGAG	SOWAHC
AACATCGAGCCCATCTTCGA	KRT82
[truncated: 85,449 more rows]
